# Supplementary material for: Effect of Wild and Cultivated Rice Genotypes on Rhizosphere Bacterial Community Composition
Source: Rice (N Y). 2016 Aug 24;9(1):42. doi: 10.1186/s12284-016-0111-8 (PMC4996804; doi:10.1186/s12284-016-0111-8)
Supplement: Additional file 1: Table S1. — Sequencing data used for chloroplast sequence based phylogenies. (XLSX 39 kb) [file 12284_2016_111_MOESM1_ESM.xlsx]

## Sheet: Sheet1
Accession	sequencingData
Taichung 65	SRR1956774
93-11	SRR933669
Davao	SRR063632
Kasalath	SRR1015904
O.glaberrima	SRR3231736
O.rufipogon	DRR001186
O.meridionalis	SRR1528444
O.glumaepatula	SRR1528440
O.barthii	SRR1528330
O.longistaminata	DRR000463
O.punctata	SRR1528301
O.minuta	ERR385916
O.officinalis	DRR000711
O.grandiglumis	DRA004527
O.australiensis	DRA004524
O.brachyantha	SRR350709
O.longiglumis	DRA004507
O.granulata	DRA004509
