# Supplementary material for: Effect of Wild and Cultivated Rice Genotypes on Rhizosphere Bacterial Community Composition
Source: Rice (N Y). 2016 Aug 24;9(1):42. doi: 10.1186/s12284-016-0111-8 (PMC4996804; doi:10.1186/s12284-016-0111-8)
Supplement: Additional file 2: Table S2. — Kruskal-Wallis test of differently represented bacterial classes in different sample types. (XLSX 87 kb) [file 12284_2016_111_MOESM2_ESM.xlsx]

## Sheet: Order
#Kruskal-Wallis test of differently represented bacterial classes in different sample types (group_significance.py in QIIME)
Order	Test-Statistic	P	FDR_P	Bonferroni_P	wild_rhizosphere_mean	cultivated_soil_mean	wild_soil_mean	NA_soil_mean	cultivated_rhizosphere_mean
k__Bacteria;p__Proteobacteria	91.3053	6.95321e-19	4.51959e-17	4.51959e-17	0.470204	0.346528	0.351722	0.327139	0.470261
k__Bacteria;p__Acidobacteria	87.5836	4.29199e-18	1.3949e-16	2.7898e-16	0.152557	0.210797	0.214123	0.215567	0.150342
k__Bacteria;p__Fibrobacteres	85.54	1.16518e-17	2.52455e-16	7.57365e-16	0.00716806	0.00185556	0.00184865	0.00166111	0.00908611
k__Bacteria;p__Chlorobi	83.2276	3.60504e-17	5.85818e-16	2.34327e-15	0.0136	0.0209472	0.0229905	0.0256722	0.0117278
k__Bacteria;p__Gemmatimonadetes	78.335	3.92318e-16	5.10013e-15	2.55007e-14	0.0225403	0.0324778	0.0350622	0.0288111	0.0241111
k__Bacteria;p__WS4	76.0276	1.20788e-15	1.30854e-14	7.85125e-14	0.000220833	0.000575	0.000575676	0.000666667	0.00015
k__Bacteria;p__Nitrospirae	73.9557	3.31326e-15	3.0766e-14	2.15362e-13	0.0134153	0.0163056	0.0185797	0.0207667	0.0119722
k__Bacteria;p__Chloroflexi	73.4224	4.29529e-15	3.48992e-14	2.79194e-13	0.0561778	0.0717222	0.0637554	0.0831333	0.0492111
k__Bacteria;p__GN04	71.7196	9.83638e-15	7.10405e-14	6.39364e-13	0.00272083	0.00409167	0.00433784	0.00510556	0.00218333
k__Archaea;p__Euryarchaeota	69.0445	3.6114e-14	2.34741e-13	2.34741e-12	0.00228056	0.00428056	0.00298514	0.00433889	0.00189722
k__Bacteria;p__MVS-104	66.075	1.52743e-13	9.02571e-13	9.92828e-12	0.000216667	0.000438889	0.000440541	0.000538889	0.000116667
k__Bacteria;p__GOUTA4	62.2098	9.95146e-13	5.39038e-12	6.46845e-11	0.000559722	0.000908333	0.0010027	0.000955556	0.000369444
k__Bacteria;p__WS3	57.6616	8.98678e-12	4.49339e-11	5.84141e-10	0.00753472	0.00967778	0.0126324	0.0105889	0.00876667
k__Bacteria;p__FCPU426	57.1656	1.14204e-11	5.30233e-11	7.42326e-10	0.000868056	0.000472222	0.000636486	0.000433333	0.00113611
k__Bacteria;p__NC10	55.2584	2.86817e-11	1.24288e-10	1.86431e-09	0.00208472	0.00283611	0.00345946	0.0031	0.00190833
k__Bacteria;p__Armatimonadetes	53.0618	8.27184e-11	3.36044e-10	5.3767e-09	0.00559722	0.00713889	0.00723649	0.00727778	0.00561944
k__Bacteria;p__OP8	51.4578	1.79087e-10	6.84745e-10	1.16407e-08	0.000366667	0.000544444	0.000560811	0.000688889	0.000233333
k__Bacteria;p__OP3	49.3437	4.95003e-10	1.78751e-09	3.21752e-08	0.00136806	0.00146111	0.00215946	0.00182222	0.00123611
k__Archaea;p__[Parvarchaeota]	46.7825	1.69258e-09	5.79041e-09	1.10018e-07	0.000615278	0.000786111	0.000916216	0.00102222	0.000466667
k__Bacteria;p__Elusimicrobia	46.4493	1.98575e-09	6.36364e-09	1.29074e-07	0.00278611	0.00311111	0.00394054	0.0032	0.00290556
k__Bacteria;p__BRC1	46.3768	2.05595e-09	6.36364e-09	1.33636e-07	0.000452778	0.000677778	0.000732432	0.0008	0.000391667
k__Bacteria;p__SC4	43.1395	9.68045e-09	2.86013e-08	6.2923e-07	0.000123611	0.000261111	0.000248649	0.000272222	8.33333e-05
k__Bacteria;p__Verrucomicrobia	36.4313	2.35883e-07	6.66627e-07	1.53324e-05	0.0558722	0.0581528	0.0661514	0.0585278	0.0589667
k__Bacteria;p__Actinobacteria	35.5065	3.6555e-07	9.9003e-07	2.37607e-05	0.034675	0.0482444	0.0353432	0.0418667	0.0308694
k__Bacteria;p__Chlamydiae	34.8124	5.07619e-07	1.31981e-06	3.29952e-05	0.00127917	0.00095	0.000790541	0.000883333	0.00155833
k__Bacteria;p__Firmicutes	34.4155	6.12396e-07	1.53099e-06	3.98057e-05	0.0111708	0.0181389	0.0100757	0.0172167	0.00909167
k__Bacteria;p__Tenericutes	28.3148	1.07681e-05	2.59231e-05	0.000699925	0.000173611	0.000111111	7.56757e-05	6.11111e-05	0.000238889
k__Bacteria;p__ZB3	26.6655	2.32267e-05	5.39192e-05	0.00150974	0.000173611	0.000294444	0.000259459	0.00025	0.000102778
k__Bacteria;p__Bacteroidetes	26.3242	2.72209e-05	6.10124e-05	0.00176936	0.0716208	0.0756139	0.0765432	0.0744444	0.0820167
k__Bacteria;p__AC1	24.8042	5.5081e-05	0.000119342	0.00358026	8.19444e-05	0.000119444	0.000155405	0.00015	7.77778e-05
k__Bacteria;p__	23.3893	0.000105854	0.000215379	0.00688051	0.000116667	0.000158333	0.000175676	0.0002	6.94444e-05
k__Bacteria;p__WS2	23.3856	0.000106033	0.000215379	0.00689212	7.08333e-05	0.000113889	0.0001	0.000183333	4.72222e-05
Unassigned;Other	22.7291	0.000143422	0.000282497	0.00932241	0.0214125	0.0202861	0.0203865	0.0214389	0.0241556
k__Bacteria;p__Lentisphaerae	21.4405	0.000258931	0.000495016	0.0168305	3.05556e-05	5.27778e-05	7.43243e-05	7.77778e-05	2.77778e-05
k__Bacteria;p__WS1	21.3013	0.000275947	0.000512473	0.0179365	5.83333e-05	0.000116667	7.43243e-05	0.000133333	2.5e-05
k__Bacteria;p__[Caldithrix]	16.3888	0.00253949	0.00458519	0.165067	5.41667e-05	8.05556e-05	7.43243e-05	0.000144444	4.72222e-05
k__Bacteria;p__TPD-58	16.0897	0.00290108	0.0050965	0.18857	3.33333e-05	6.11111e-05	4.59459e-05	4.44444e-05	1.11111e-05
k__Bacteria;p__TM6	12.185	0.016027	0.0274147	1	0.000734722	0.000577778	0.000494595	0.000572222	0.000744444
k__Bacteria;p__Spirochaetes	11.4491	0.0219548	0.0365914	1	0.00800556	0.00631667	0.0069527	0.00710556	0.00788056
k__Bacteria;p__Planctomycetes	11.2002	0.024404	0.0381455	1	0.0235583	0.0247972	0.0245865	0.0248333	0.0224639
k__Bacteria;p__NKB19	11.1887	0.0245228	0.0381455	1	0.000229167	0.000344444	0.000287838	0.000294444	0.000205556
k__Bacteria;p__OC31	11.1767	0.0246479	0.0381455	1	5.27778e-05	1.38889e-05	2.56757e-05	1.11111e-05	1.94444e-05
k__Bacteria;p__WS5	11.0223	0.0263143	0.0397774	1	6.94444e-05	9.72222e-05	8.37838e-05	0.000111111	4.44444e-05
k__Bacteria;p__Fusobacteria	9.96189	0.0410745	0.0606783	1	2.77778e-06	2.77778e-06	0	1.66667e-05	0
k__Bacteria;p__BHI80-139	9.37497	0.0523808	0.0756611	1	8.47222e-05	5.27778e-05	5.40541e-05	5.55556e-05	0.000108333
k__Bacteria;p__SBR1093	7.59921	0.107413	0.15178	1	4.30556e-05	8.61111e-05	5.27027e-05	8.33333e-05	4.44444e-05
k__Bacteria;p__KSB3	7.12942	0.129205	0.178688	1	3.61111e-05	1.38889e-05	2.2973e-05	3.33333e-05	8.33333e-06
k__Bacteria;p__FBP	6.92953	0.139659	0.189122	1	8.05556e-05	9.16667e-05	6.08108e-05	6.66667e-05	0.000102778
k__Bacteria;p__Kazan-3B-28	6.79619	0.147059	0.195078	1	1.38889e-06	2.77778e-06	2.7027e-06	1.11111e-05	0
k__Archaea;p__Crenarchaeota	6.58381	0.159586	0.207462	1	0.00403194	0.00440833	0.00432162	0.00476667	0.00411111
k__Bacteria;p__LD1	6.50424	0.164524	0.209687	1	8.33333e-06	5.55556e-06	2.7027e-06	1.66667e-05	2.77778e-06
k__Bacteria;p__GAL15	6.1503	0.188201	0.235251	1	8.19444e-05	0.000116667	0.000125676	0.0001	9.72222e-05
k__Bacteria;p__PAUC34f	4.86407	0.301531	0.364723	1	2.91667e-05	2.77778e-05	4.86486e-05	3.88889e-05	2.22222e-05
k__Bacteria;p__WPS-2	4.85034	0.303001	0.364723	1	0.000247222	0.000247222	0.000221622	0.000322222	0.000230556
k__Bacteria;p__AD3	4.74033	0.314994	0.372265	1	6.38889e-05	6.11111e-05	5.81081e-05	4.44444e-05	8.61111e-05
k__Bacteria;p__GN02	4.51483	0.340792	0.395563	1	0.000108333	0.000111111	8.91892e-05	6.66667e-05	7.5e-05
k__Bacteria;p__WWE1	4.03998	0.400622	0.45685	1	4.30556e-05	6.94444e-05	5.13514e-05	7.77778e-05	3.33333e-05
k__Bacteria;Other	3.64371	0.456365	0.511444	1	5.97222e-05	5.55556e-05	7.56757e-05	8.33333e-05	5e-05
k__Bacteria;p__Poribacteria	3.49969	0.477926	0.526528	1	0	5.55556e-06	2.7027e-06	0	0
k__Bacteria;p__TM7	3.32639	0.504763	0.546826	1	0.000283333	0.000263889	0.000293243	0.000255556	0.000316667
k__Bacteria;p__SR1	2.72428	0.604973	0.644643	1	1.38889e-06	0	4.05405e-06	5.55556e-06	2.77778e-06
k__Bacteria;p__[Thermi]	2.33021	0.675274	0.707948	1	1.25e-05	1.11111e-05	8.10811e-06	1.66667e-05	1.94444e-05
k__Bacteria;p__TA06	2.18919	0.701009	0.723263	1	0	0	1.35135e-06	0	0
k__Bacteria;p__OP11	1.43401	0.838263	0.851361	1	0.000179167	0.000205556	0.000189189	0.000222222	0.000211111
k__Bacteria;p__OD1	0.263226	0.992063	0.992063	1	0.00166944	0.001625	0.00161081	0.00160556	0.00163889

## Sheet: Class
#Kruskal-Wallis test of differently represented bacterial classes in different sample types
Class	Test-Statistic	P	FDR_P	Bonferroni_P	wild_rhizosphere_mean	cultivated_soil_mean	wild_soil_mean	NA_soil_mean	cultivated_rhizosphere_mean
k__Bacteria;p__Planctomycetes;c__vadinHA49	94.6794	1.3333e-19	2.93326e-17	2.93326e-17	0.00424167	0.000747222	0.000990541	0.000383333	0.00475556
k__Bacteria;p__Proteobacteria;c__Betaproteobacteria	91.1502	7.50123e-19	6.1233e-17	1.65027e-16	0.227387	0.106703	0.108665	0.0940944	0.2216
k__Bacteria;p__Fibrobacteres;c__Fibrobacteria	90.9311	8.34996e-19	6.1233e-17	1.83699e-16	0.00517778	0.000447222	0.000466216	0.00025	0.00786389
k__Bacteria;p__Verrucomicrobia;c__Opitutae	89.7479	1.48953e-18	8.19242e-17	3.27697e-16	0.00891667	0.00392778	0.00468378	0.00354444	0.00958889
k__Bacteria;p__Acidobacteria;c__iii1-8	88.7333	2.44652e-18	1.07647e-16	5.38235e-16	0.0126722	0.0210083	0.0200703	0.0228556	0.0112583
k__Bacteria;p__Acidobacteria;c__Solibacteres	88.1041	3.32771e-18	1.22016e-16	7.32096e-16	0.0276153	0.0448556	0.0467946	0.0445889	0.0270333
k__Bacteria;p__Acidobacteria;c__BPC102	86.9855	5.7496e-18	1.80702e-16	1.26491e-15	0.00761389	0.0139167	0.0137919	0.0172222	0.00696944
k__Bacteria;p__Bacteroidetes;c__Cytophagia	86.3129	7.98694e-18	2.19641e-16	1.75713e-15	0.0107125	0.00361944	0.00366081	0.00276111	0.0133
k__Bacteria;p__Armatimonadetes;c__SJA-176	84.771	1.6965e-17	4.147e-16	3.7323e-15	0.000651389	0.00142222	0.00134054	0.00185	0.000461111
k__Bacteria;p__Acidobacteria;c__Acidobacteriia	82.2594	5.78331e-17	1.27233e-15	1.27233e-14	0.0268583	0.0398083	0.0419216	0.0399167	0.0272583
k__Bacteria;p__Planctomycetes;c__Phycisphaerae	82.0135	6.52105e-17	1.30421e-15	1.43463e-14	0.00623194	0.00866944	0.00979189	0.00983333	0.00553056
k__Bacteria;p__Chlorobi;c__SJA-28	80.218	1.56607e-16	2.87112e-15	3.44535e-14	0.00170556	0.00312222	0.00292568	0.00363333	0.00169444
k__Bacteria;p__Chlorobi;c__Ignavibacteria	80.0113	1.73229e-16	2.93156e-15	3.81103e-14	0.00248333	0.00455556	0.00453243	0.00582778	0.00188056
k__Bacteria;p__Gemmatimonadetes;c__Gemmatimonadetes	78.9622	2.88951e-16	4.54065e-15	6.35692e-14	0.0166972	0.0256	0.0263568	0.0224278	0.0173278
k__Bacteria;p__Acidobacteria;c__Holophagae	77.1849	6.87273e-16	1.008e-14	1.512e-13	0.0126319	0.00461111	0.00510405	0.00503333	0.00925833
k__Archaea;p__Crenarchaeota;c__MCG	76.5755	9.24923e-16	1.27177e-14	2.03483e-13	0.000829167	0.00142222	0.00135946	0.00193333	0.000625
k__Bacteria;p__WS4;c__	76.0276	1.20788e-15	1.48269e-14	2.65735e-13	0.000220833	0.000575	0.000575676	0.000666667	0.00015
k__Bacteria;p__Chlorobi;c__BSV26	76.0188	1.21311e-15	1.48269e-14	2.66884e-13	0.00761667	0.0109722	0.0131365	0.0135611	0.00635833
k__Bacteria;p__Chloroflexi;c__Anaerolineae	75.2012	1.80656e-15	2.0918e-14	3.97442e-13	0.0423806	0.0570556	0.0502649	0.0681833	0.0359556
k__Bacteria;p__Nitrospirae;c__Nitrospira	73.9557	3.31326e-15	3.64458e-14	7.28917e-13	0.0134153	0.0163056	0.0185797	0.0207667	0.0119722
k__Bacteria;p__Chloroflexi;c__Dehalococcoidetes	71.2751	1.22104e-14	1.27918e-13	2.68628e-12	0.0005625	0.001025	0.00110541	0.00122778	0.000427778
k__Bacteria;p__Armatimonadetes;c__Armatimonadia	70.2635	1.99694e-14	1.99694e-13	4.39327e-12	0.000411111	0.000152778	0.000122973	8.33333e-05	0.000469444
k__Bacteria;p__Chloroflexi;c__Chloroflexi	68.8945	3.88448e-14	3.71559e-13	8.54586e-12	0.00321389	0.00191944	0.00153784	0.00185556	0.00311389
k__Bacteria;p__GN04;c__	66.501	1.24211e-13	1.1386e-12	2.73264e-11	0.000736111	0.00137778	0.00134189	0.00142778	0.000597222
k__Bacteria;p__GN04;c__GN15	66.2972	1.37123e-13	1.20668e-12	3.01671e-11	0.00192083	0.00260833	0.00290405	0.00359444	0.00150278
k__Bacteria;p__MVS-104;c__	66.075	1.52743e-13	1.29244e-12	3.36034e-11	0.000216667	0.000438889	0.000440541	0.000538889	0.000116667
k__Bacteria;p__Acidobacteria;c__Acidobacteria-6	65.9729	1.605e-13	1.30778e-12	3.53101e-11	0.0301222	0.0412389	0.0397108	0.0418389	0.0294694
k__Bacteria;p__Gemmatimonadetes;c__Gemm-5	65.191	2.34552e-13	1.84291e-12	5.16014e-11	0.001475	0.00199167	0.00261216	0.00203889	0.00123611
k__Bacteria;p__Spirochaetes;c__MVP-15	64.7024	2.97275e-13	2.25519e-12	6.54004e-11	0.000151389	0.000377778	0.000371622	0.000311111	6.94444e-05
k__Bacteria;p__GOUTA4;c__	62.2098	9.95146e-13	7.29774e-12	2.18932e-10	0.000559722	0.000908333	0.0010027	0.000955556	0.000369444
k__Bacteria;p__Acidobacteria;c__[Chloracidobacteria]	60.7164	2.0509e-12	1.45548e-11	4.51198e-10	0.0203333	0.0280694	0.0286986	0.0276333	0.0227861
k__Archaea;p__Euryarchaeota;c__Methanomicrobia	59.925	3.008e-12	2.068e-11	6.61761e-10	0.00119861	0.00224722	0.00157432	0.00245556	0.00106111
k__Bacteria;p__Acidobacteria;c__Sva0725	57.8363	8.25925e-12	5.50616e-11	1.81703e-09	0.003075	0.00226667	0.00213514	0.00168889	0.00390278
k__Bacteria;p__WS3;c__PRR-12	57.6616	8.98678e-12	5.81497e-11	1.97709e-09	0.00753472	0.00967778	0.0126324	0.0105889	0.00876667
k__Bacteria;p__Elusimicrobia;c__Endomicrobia	57.3274	1.05618e-11	6.63886e-11	2.3236e-09	0.000619444	0.000888889	0.00103378	0.000811111	0.000508333
k__Bacteria;p__FCPU426;c__	57.1656	1.14204e-11	6.97913e-11	2.51249e-09	0.000868056	0.000472222	0.000636486	0.000433333	0.00113611
k__Bacteria;p__OP3;c__PBS-25	55.4988	2.55401e-11	1.5186e-10	5.61883e-09	0.000641667	0.000733333	0.00117297	0.000966667	0.000441667
k__Bacteria;p__Spirochaetes;c__[Leptospirae]	53.9445	5.40553e-11	3.07387e-10	1.18922e-08	0.00160278	0.000966667	0.00100541	0.00107778	0.00186944
k__Bacteria;p__Proteobacteria;c__Gammaproteobacteria	53.9278	5.44913e-11	3.07387e-10	1.19881e-08	0.0348847	0.0284056	0.0271932	0.0252611	0.0395056
k__Bacteria;p__Acidobacteria;c__PAUC37f	52.5498	1.05858e-10	5.82219e-10	2.32888e-08	0.0027625	0.00386944	0.00385135	0.00407778	0.00293056
k__Bacteria;p__NC10;c__12-24	51.6759	1.61237e-10	8.65174e-10	3.54721e-08	0.00199861	0.00267778	0.00334189	0.00291667	0.00184167
k__Bacteria;p__Verrucomicrobia;c__[Pedosphaerae]	51.2751	1.95548e-10	1.0243e-09	4.30206e-08	0.0332278	0.0378722	0.0467608	0.0398222	0.0357167
k__Archaea;p__Euryarchaeota;c__Methanobacteria	50.1733	3.32214e-10	1.6997e-09	7.3087e-08	0.000879167	0.00163056	0.00107568	0.00156111	0.000672222
k__Bacteria;p__Armatimonadetes;c__Chthonomonadetes	48.2868	8.224e-10	4.112e-09	1.80928e-07	0.00155972	0.002225	0.00219054	0.00222222	0.00152778
k__Bacteria;p__Firmicutes;c__Bacilli	47.8044	1.03669e-09	5.06826e-09	2.28072e-07	0.00175556	0.00404167	0.00201351	0.00372778	0.001225
k__Archaea;p__[Parvarchaeota];c__[Parvarchaea]	45.2926	3.4562e-09	1.65296e-08	7.60364e-07	0.000606944	0.000769444	0.000897297	0.000994444	0.000463889
k__Bacteria;p__Planctomycetes;c__OM190	45.1428	3.71325e-09	1.73812e-08	8.16916e-07	0.000775	0.000444444	0.000771622	0.000383333	0.00120833
k__Bacteria;p__Armatimonadetes;c__SHA-37	44.3462	5.43665e-09	2.4918e-08	1.19606e-06	0.000161111	0.000283333	0.000309459	0.000288889	0.000136111
k__Bacteria;p__Bacteroidetes;c__[Saprospirae]	43.7312	7.2957e-09	3.27562e-08	1.60505e-06	0.0379958	0.0488306	0.0475014	0.0441167	0.04675
k__Bacteria;p__Bacteroidetes;c__VC2_1_Bac22	43.3825	8.61904e-09	3.79238e-08	1.89619e-06	0.000238889	0.000111111	0.000159459	6.11111e-05	0.000422222
k__Bacteria;p__SC4;c__	43.1395	9.68045e-09	4.17588e-08	2.1297e-06	0.000123611	0.000261111	0.000248649	0.000272222	8.33333e-05
k__Bacteria;p__BRC1;c__PRR-11	41.9072	1.74372e-08	7.37727e-08	3.83618e-06	0.000427778	0.000638889	0.000689189	0.00075	0.000366667
k__Archaea;p__Euryarchaeota;c__Thermoplasmata	41.3416	2.28383e-08	9.48007e-08	5.02443e-06	0.000175	0.000366667	0.0003	0.000294444	0.00015
k__Bacteria;p__Verrucomicrobia;c__Verruco-5	40.5914	3.26579e-08	1.33051e-07	7.18474e-06	0.000393056	0.000547222	0.000578378	0.000883333	0.000330556
k__Bacteria;p__OD1;c__ZB2	38.492	8.86985e-08	3.54794e-07	1.95137e-05	0.000541667	0.000308333	0.00032973	0.000222222	0.0006
k__Bacteria;p__Acidobacteria;c__RB25	38.4506	9.04595e-08	3.55377e-07	1.99011e-05	0.00146806	0.00186944	0.00214595	0.00184444	0.00156667
k__Bacteria;p__Planctomycetes;c__Pla3	37.1253	1.69734e-07	6.55115e-07	3.73416e-05	0.000409722	0.000513889	0.000671622	0.000672222	0.000363889
k__Bacteria;p__Actinobacteria;c__Actinobacteria	36.4533	2.33438e-07	8.85453e-07	5.13563e-05	0.0151417	0.0222944	0.0154108	0.0185111	0.0130083
k__Bacteria;p__Actinobacteria;c__OPB41	36.4155	2.37653e-07	8.86163e-07	5.22836e-05	0.00157778	0.00207222	0.00180946	0.0022	0.00134167
k__Bacteria;p__Actinobacteria;c__Thermoleophilia	36.3348	2.46926e-07	9.05395e-07	5.43237e-05	0.0122486	0.017125	0.0125054	0.0154444	0.0109917
k__Bacteria;p__Acidobacteria;c__OS-K	35.8542	3.10062e-07	1.11826e-06	6.82137e-05	0.000122222	0.000247222	0.000236486	0.00025	0.000111111
k__Bacteria;p__Bacteroidetes;c__Bacteroidia	35.5807	3.52926e-07	1.25232e-06	7.76436e-05	0.0137167	0.014625	0.0156378	0.0197333	0.01055
k__Bacteria;p__Acidobacteria;c__DA052	35.2465	4.13396e-07	1.44361e-06	9.09472e-05	0.0007125	0.00105278	0.00109459	0.00095	0.000758333
k__Bacteria;p__Chlamydiae;c__Chlamydiia	34.8124	5.07619e-07	1.74494e-06	0.000111676	0.00127917	0.00095	0.000790541	0.000883333	0.00155833
k__Bacteria;p__Planctomycetes;c__BD7-11	34.6458	5.49241e-07	1.85897e-06	0.000120833	0.000561111	0.000319444	0.000493243	0.000288889	0.000794444
k__Bacteria;p__Chlorobi;c__	33.9915	7.48172e-07	2.49391e-06	0.000164598	0.0008875	0.00118889	0.00125	0.00125	0.000922222
k__Bacteria;p__Gemmatimonadetes;c__Gemm-1	33.9015	7.80657e-07	2.56335e-06	0.000171745	0.00427361	0.00479167	0.00599054	0.00428889	0.00538889
k__Bacteria;p__Chloroflexi;c__Ktedonobacteria	33.4804	9.52314e-07	3.08101e-06	0.000209509	0.000404167	0.000738889	0.000544595	0.000644444	0.000386111
k__Bacteria;p__Acidobacteria;c__	33.3545	1.01058e-06	3.22215e-06	0.000222328	0.00243889	0.00273333	0.00351216	0.00276111	0.00275556
k__Bacteria;p__Acidobacteria;c__S035	33.1303	1.12331e-06	3.53039e-06	0.000247127	0.00149028	0.00186944	0.00173378	0.00195	0.00129167
k__Bacteria;p__OP8;c__OP8_1	32.6952	1.37902e-06	4.24741e-06	0.000303385	0.000230556	0.000363889	0.000364865	0.000422222	0.000180556
k__Bacteria;p__Proteobacteria;c__TA18	32.6783	1.39006e-06	4.24741e-06	0.000305814	0.000694444	0.000936111	0.000814865	0.000966667	0.000627778
k__Bacteria;p__ZB3;c__	32.2264	1.71976e-06	5.18283e-06	0.000378347	0.000141667	0.000286111	0.000237838	0.000238889	8.05556e-05
k__Bacteria;p__Acidobacteria;c__TM1	32.0419	1.87574e-06	5.57652e-06	0.000412662	0.000575	0.000786111	0.000836486	0.000794444	0.000541667
k__Bacteria;p__Elusimicrobia;c__Elusimicrobia	31.7973	2.10455e-06	6.17333e-06	0.000463	0.00199722	0.00198889	0.00263243	0.0021	0.00222222
k__Bacteria;p__Planctomycetes;c__Planctomycetia	30.3491	4.15531e-06	1.20285e-05	0.000914168	0.0101889	0.0130583	0.0101622	0.01225	0.00839444
k__Bacteria;p__Firmicutes;c__Clostridia	29.001	7.81391e-06	2.23255e-05	0.00171906	0.00941389	0.0140944	0.00806216	0.0134889	0.00786667
k__Bacteria;p__Chlorobi;c__OPB56	28.9684	7.93382e-06	2.23774e-05	0.00174544	0.000906944	0.00110833	0.00114459	0.0014	0.000872222
k__Bacteria;p__Bacteroidetes;c__Sphingobacteriia	28.5155	9.80479e-06	2.73045e-05	0.00215705	0.00784861	0.00761111	0.00871216	0.00709444	0.00956667
k__Bacteria;p__Tenericutes;c__Mollicutes	28.3148	1.07681e-05	2.96122e-05	0.00236898	0.000173611	0.000111111	7.56757e-05	6.11111e-05	0.000238889
k__Bacteria;p__Planctomycetes;c__C6	28.1636	1.15562e-05	3.13872e-05	0.00254236	0.000806944	0.000811111	0.0013027	0.000788889	0.000972222
k__Bacteria;p__Bacteroidetes;c__Flavobacteriia	25.0401	4.93845e-05	0.000132495	0.0108646	0.000886111	0.000583333	0.000609459	0.000433333	0.00112222
k__Bacteria;p__Bacteroidetes;c__At12OctB3	24.3159	6.90338e-05	0.000182981	0.0151874	0.000122222	0.000197222	0.000210811	0.000216667	0.000136111
k__Bacteria;p__;c__	23.3893	0.000105854	0.000277237	0.0232879	0.000116667	0.000158333	0.000175676	0.0002	6.94444e-05
k__Bacteria;p__NC10;c__	22.7621	0.000141264	0.000365624	0.031078	8.47222e-05	0.000158333	0.000117568	0.000183333	6.66667e-05
Unassigned;Other;Other	22.7291	0.000143422	0.000366893	0.0315528	0.0214125	0.0202861	0.0203865	0.0214389	0.0241556
k__Bacteria;p__OP3;c__koll11	22.6343	0.00014981	0.000378829	0.0329581	0.000554167	0.000519444	0.000748649	0.000611111	0.0006
k__Bacteria;p__OP8;c__OP8_2	22.503	0.00015912	0.0003978	0.0350064	0.000136111	0.000180556	0.000195946	0.000266667	5.27778e-05
k__Bacteria;p__Acidobacteria;c__Acidobacteria-5	22.414	0.000165757	0.000409737	0.0364666	0.00168333	0.00216667	0.00205541	0.00181667	0.00205556
k__Bacteria;p__Chloroflexi;Other	22.1202	0.000189678	0.000463657	0.0417291	4.86111e-05	0.000127778	9.45946e-05	0.0001	4.44444e-05
k__Bacteria;p__Lentisphaerae;c__[Lentisphaeria]	21.4405	0.000258931	0.000624473	0.0569649	3.05556e-05	5.27778e-05	7.43243e-05	7.77778e-05	2.77778e-05
k__Bacteria;p__Chloroflexi;c__SHA-26	21.4219	0.000261143	0.000624473	0.0574515	0.000154167	0.000222222	0.000235135	0.000294444	0.000147222
k__Bacteria;p__Elusimicrobia;c__	21.3494	0.000269944	0.000638578	0.0593877	0.000144444	0.000213889	0.000240541	0.000266667	0.000147222
k__Bacteria;p__WS1;c__	21.3013	0.000275947	0.000645833	0.0607083	5.83333e-05	0.000116667	7.43243e-05	0.000133333	2.5e-05
k__Bacteria;p__Chloroflexi;c__C0119	21.1684	0.000293227	0.000679051	0.0645098	0.00104583	0.00139722	0.00122973	0.00149444	0.00110556
k__Bacteria;p__Verrucomicrobia;c__[Spartobacteria]	20.6222	0.000376227	0.000862187	0.08277	0.0111333	0.0140556	0.0123568	0.0126	0.0111306
k__Bacteria;p__OD1;c__Mb-NB09	20.1095	0.000475138	0.00107763	0.10453	0.000201389	0.000302778	0.000293243	0.000277778	0.000208333
k__Bacteria;p__NKB19;c__	20.0144	0.000496143	0.00111379	0.109152	0.000195833	0.000322222	0.000263514	0.000266667	0.000152778
k__Bacteria;p__Planctomycetes;c__ODP123	19.0816	0.000757444	0.00168321	0.166638	6.66667e-05	7.77778e-05	0.000137838	0.0001	5.27778e-05
k__Bacteria;p__WS2;c__SHA-109	17.752	0.0013797	0.00303534	0.303534	6.25e-05	9.44444e-05	8.37838e-05	0.000155556	3.88889e-05
k__Bacteria;p__TM6;c__SBRH58	17.4076	0.00161037	0.00350773	0.354281	0.000129167	7.77778e-05	4.32432e-05	3.88889e-05	0.000180556
k__Bacteria;p__Actinobacteria;c__MB-A2-108	17.3011	0.00168917	0.00364331	0.371617	0.00203194	0.00266389	0.00213108	0.0022	0.002
k__Bacteria;p__GN02;c__BB34	17.0154	0.0019197	0.00410033	0.422334	2.08333e-05	5.55556e-05	2.83784e-05	1.11111e-05	8.33333e-06
k__Bacteria;p__WS2;c__	16.9565	0.00197091	0.00416923	0.4336	0	2.77778e-06	0	1.11111e-05	0
k__Bacteria;p__Armatimonadetes;c__[Fimbriimonadia]	16.5428	0.00237092	0.00496764	0.521602	0.00252917	0.00273056	0.00300405	0.00248333	0.00274444
k__Bacteria;p__[Caldithrix];c__KSB1	16.3888	0.00253949	0.00527064	0.558688	5.41667e-05	8.05556e-05	7.43243e-05	0.000144444	4.72222e-05
k__Bacteria;p__Planctomycetes;c__Pla4	16.3144	0.00262499	0.00539718	0.577499	7.22222e-05	5e-05	8.64865e-05	1.66667e-05	0.000119444
k__Bacteria;p__TPD-58;c__	16.0897	0.00290108	0.00590962	0.638239	3.33333e-05	6.11111e-05	4.59459e-05	4.44444e-05	1.11111e-05
k__Bacteria;p__Proteobacteria;c__	15.8916	0.00316819	0.00639452	0.697002	0.000668056	0.000630556	0.000697297	0.000566667	0.000880556
k__Bacteria;p__Planctomycetes;c__	15.6614	0.00350892	0.00701785	0.771963	0.000130556	6.66667e-05	0.000121622	7.22222e-05	0.000191667
k__Bacteria;p__Bacteroidetes;c__BME43	14.9089	0.00489385	0.00969952	1	8.33333e-06	1.38889e-05	0	0	4.44444e-05
k__Bacteria;p__Verrucomicrobia;c__[Methylacidiphilae]	14.8485	0.00502592	0.00987235	1	0.000645833	0.000672222	0.00087027	0.000783333	0.000819444
k__Bacteria;p__Verrucomicrobia;c__Verrucomicrobiae	14.5014	0.00585539	0.0113999	1	0.00155	0.00107778	0.000897297	0.000894444	0.00137778
k__Bacteria;p__Proteobacteria;c__Deltaproteobacteria	13.9252	0.00753771	0.0145465	1	0.141117	0.136858	0.151473	0.138689	0.143911
k__Bacteria;p__AC1;c__SHA-114	13.5901	0.00872508	0.0166915	1	6.11111e-05	8.05556e-05	9.86486e-05	0.000116667	4.44444e-05
k__Bacteria;p__Spirochaetes;c__GN05	13.1959	0.010357	0.0196426	1	2.5e-05	4.44444e-05	4.86486e-05	7.77778e-05	1.66667e-05
k__Bacteria;p__OD1;c__ABY1	12.8714	0.0119218	0.0224171	1	0.000386111	0.000336111	0.000358108	0.000416667	0.000258333
k__Bacteria;p__Proteobacteria;c__Alphaproteobacteria	12.7263	0.0126937	0.0236663	1	0.0654319	0.0729861	0.0628541	0.0675222	0.0637111
k__Bacteria;p__Bacteroidetes;Other	12.5808	0.0135165	0.0249884	1	3.47222e-05	2.77778e-06	9.45946e-06	5.55556e-06	3.05556e-05
k__Bacteria;p__Acidobacteria;Other	11.9477	0.0177448	0.0322939	1	3.75e-05	6.94444e-05	7.2973e-05	7.77778e-05	5e-05
k__Bacteria;p__Fibrobacteres;c__B5-096	11.9454	0.0177616	0.0322939	1	3.33333e-05	6.66667e-05	6.89189e-05	7.77778e-05	3.61111e-05
k__Bacteria;p__Bacteroidetes;c__SM1A07	11.2427	0.0239671	0.0432194	1	5.55556e-06	2.77778e-06	6.75676e-06	5.55556e-06	1.94444e-05
k__Bacteria;p__OC31;c__	11.1767	0.0246479	0.0440856	1	5.27778e-05	1.38889e-05	2.56757e-05	1.11111e-05	1.94444e-05
k__Bacteria;p__WS5;c__	11.0223	0.0263143	0.0466866	1	6.94444e-05	9.72222e-05	8.37838e-05	0.000111111	4.44444e-05
k__Archaea;p__[Parvarchaeota];c__[Micrarchaea]	10.877	0.0279815	0.0492475	1	8.33333e-06	1.66667e-05	1.89189e-05	2.77778e-05	2.77778e-06
k__Bacteria;p__Chloroflexi;c__Thermomicrobia	10.5738	0.0317955	0.0553216	1	0.000120833	0.000161111	0.000112162	0.000183333	9.16667e-05
k__Bacteria;p__AC1;c__HDBW-WB69	10.5633	0.0319356	0.0553216	1	1.38889e-05	3.33333e-05	3.78378e-05	2.77778e-05	1.66667e-05
k__Bacteria;p__OP11;c__WCHB1-64	10.4744	0.033152	0.05698	1	5.55556e-05	3.61111e-05	3.10811e-05	6.11111e-05	6.94444e-05
k__Bacteria;p__SBR1093;c__	10.4065	0.0341098	0.0581717	1	2.77778e-05	7.22222e-05	4.32432e-05	7.22222e-05	3.33333e-05
k__Bacteria;p__Gemmatimonadetes;c__Gemm-3	10.0237	0.0400309	0.0677447	1	5.69444e-05	8.05556e-05	7.2973e-05	3.88889e-05	0.000102778
k__Bacteria;p__Fusobacteria;c__Fusobacteriia	9.96189	0.0410745	0.0689801	1	2.77778e-06	2.77778e-06	0	1.66667e-05	0
k__Bacteria;p__Chloroflexi;c__Ellin6529	9.85783	0.0428918	0.0714864	1	0.00562778	0.00620833	0.00586216	0.00640556	0.00525556
k__Bacteria;p__Chloroflexi;c__P2-11E	9.74457	0.0449573	0.0743655	1	9.30556e-05	0.000163889	0.000109459	0.000166667	9.72222e-05
k__Bacteria;p__Bacteroidetes;c__	9.58296	0.0480702	0.0789213	1	5e-05	1.66667e-05	3.37838e-05	1.66667e-05	7.5e-05
k__Bacteria;p__BHI80-139;c__	9.37497	0.0523808	0.0853613	1	8.47222e-05	5.27778e-05	5.40541e-05	5.55556e-05	0.000108333
k__Bacteria;p__Fibrobacteres;c__TG3	8.83091	0.0654678	0.105904	1	0.00181111	0.00121944	0.00118378	0.00120556	0.00109722
k__Bacteria;p__Gemmatimonadetes;c__Gemm-2	8.57484	0.0726508	0.116666	1	3.75e-05	1.38889e-05	2.97297e-05	1.66667e-05	5.55556e-05
k__Bacteria;p__AC1;c__	8.42009	0.0773466	0.123306	1	5.55556e-06	5.55556e-06	1.89189e-05	5.55556e-06	1.66667e-05
k__Bacteria;p__OD1;c__	8.10631	0.0877605	0.138902	1	0.000254167	0.000325	0.000305405	0.000377778	0.000275
k__Bacteria;p__Fibrobacteres;Other	7.97743	0.0924085	0.145213	1	1.52778e-05	1.94444e-05	2.43243e-05	3.33333e-05	2.77778e-06
k__Bacteria;p__Actinobacteria;c__Acidimicrobiia	7.74563	0.101353	0.15814	1	0.00366528	0.00405833	0.00345946	0.00348889	0.00350833
k__Bacteria;p__GN02;c__IIB17	7.69843	0.103271	0.159997	1	0	2.77778e-06	0	1.11111e-05	5.55556e-06
k__Bacteria;p__Planctomycetes;c__028H05-P-BN-P5	7.56296	0.108965	0.167638	1	7.36111e-05	3.88889e-05	5.54054e-05	4.44444e-05	8.05556e-05
k__Bacteria;p__Actinobacteria;c__Rubrobacteria	7.54289	0.109833	0.1678	1	8.33333e-06	2.77778e-05	2.43243e-05	2.22222e-05	1.94444e-05
k__Archaea;p__Crenarchaeota;c__MBGB	7.40457	0.115992	0.175987	1	2.36111e-05	1.94444e-05	1.35135e-05	2.77778e-05	5.55556e-06
k__Bacteria;p__KSB3;c__	7.12942	0.129205	0.194692	1	3.61111e-05	1.38889e-05	2.2973e-05	3.33333e-05	8.33333e-06
k__Bacteria;p__Fibrobacteres;c__SBZC_2415	7.07506	0.131974	0.197513	1	5.69444e-05	8.61111e-05	7.97297e-05	7.77778e-05	4.16667e-05
k__Bacteria;p__FBP;c__	6.92953	0.139659	0.207602	1	8.05556e-05	9.16667e-05	6.08108e-05	6.66667e-05	0.000102778
k__Bacteria;p__GN02;c__BD1-5	6.86789	0.143037	0.211195	1	3.88889e-05	8.33333e-06	2.02703e-05	1.66667e-05	1.94444e-05
k__Bacteria;p__Kazan-3B-28;c__	6.79619	0.147059	0.215686	1	1.38889e-06	2.77778e-06	2.7027e-06	1.11111e-05	0
k__Bacteria;p__BRC1;c__NPL-UPA2	6.73626	0.150499	0.218301	1	2.22222e-05	3.33333e-05	3.91892e-05	5e-05	2.5e-05
k__Archaea;p__Crenarchaeota;c__Thaumarchaeota	6.73064	0.150826	0.218301	1	0.00315972	0.00294167	0.00291892	0.00276111	0.00346944
k__Bacteria;p__OP11;c__	6.69328	0.153012	0.220018	1	4.16667e-06	0	1.21622e-05	1.11111e-05	5.55556e-06
k__Bacteria;p__LD1;c__	6.50424	0.164524	0.235034	1	8.33333e-06	5.55556e-06	2.7027e-06	1.66667e-05	2.77778e-06
k__Bacteria;p__OP3;c__BD4-9	6.3461	0.174749	0.248031	1	0.000165278	0.0002	0.000228378	0.000227778	0.000194444
k__Bacteria;p__Spirochaetes;c__Spirochaetes	6.27903	0.179257	0.252798	1	0.0059	0.00464722	0.00524324	0.00525556	0.0057
k__Bacteria;p__Chloroflexi;c__Gitt-GS-136	6.20521	0.184338	0.258309	1	0.000175	0.000216667	0.000216216	0.000261111	0.000172222
k__Bacteria;p__GAL15;c__	6.1503	0.188201	0.261411	1	8.19444e-05	0.000116667	0.000125676	0.0001	9.72222e-05
k__Bacteria;p__Acidobacteria;c__GAL08	6.14007	0.188929	0.261411	1	1.66667e-05	2.77778e-05	1.48649e-05	1.66667e-05	3.05556e-05
k__Bacteria;p__Acidobacteria;c__AT-s54	6.11041	0.191053	0.262698	1	6.94444e-05	3.88889e-05	6.21622e-05	3.88889e-05	7.22222e-05
k__Bacteria;p__Chloroflexi;c__SAR202	5.89551	0.207089	0.282979	1	2.77778e-06	1.11111e-05	1.35135e-05	1.11111e-05	1.11111e-05
k__Bacteria;p__ZB3;c__Rs-J96	5.38864	0.249693	0.33909	1	1.80556e-05	5.55556e-06	1.62162e-05	1.11111e-05	8.33333e-06
k__Bacteria;p__OP11;c__OP11-3	5.35096	0.253144	0.341667	1	0.000105556	0.000161111	0.000135135	0.000138889	0.000133333
k__Bacteria;p__TM7;c__TM7-1	4.90739	0.296933	0.398324	1	1.38889e-06	2.77778e-06	2.7027e-06	0	8.33333e-06
k__Bacteria;p__PAUC34f;c__	4.86407	0.301531	0.399163	1	2.91667e-05	2.77778e-05	4.86486e-05	3.88889e-05	2.22222e-05
k__Archaea;p__Crenarchaeota;c__MBGA	4.85233	0.302788	0.399163	1	1.94444e-05	2.5e-05	2.97297e-05	4.44444e-05	1.11111e-05
k__Bacteria;p__WPS-2;c__	4.85034	0.303001	0.399163	1	0.000247222	0.000247222	0.000221622	0.000322222	0.000230556
k__Bacteria;p__Proteobacteria;Other	4.71394	0.317928	0.414797	1	1.94444e-05	8.33333e-06	2.2973e-05	3.33333e-05	2.22222e-05
k__Bacteria;p__Chloroflexi;c__TK17	4.70757	0.318639	0.414797	1	0.000491667	0.000555556	0.000558108	0.000494444	0.000544444
k__Bacteria;p__OP11;c__OP11-4	4.57202	0.334093	0.432356	1	1.11111e-05	5.55556e-06	6.75676e-06	1.11111e-05	0
k__Bacteria;p__AD3;c__JG37-AG-4	4.45928	0.347403	0.446951	1	2.36111e-05	2.22222e-05	2.02703e-05	5.55556e-06	3.61111e-05
k__Bacteria;p__TM6;c__	4.41612	0.352609	0.450949	1	0	0	2.7027e-06	0	0
k__Bacteria;p__Spirochaetes;c__[Brevinematae]	4.39967	0.35461	0.450949	1	0.000318056	0.000277778	0.000278378	0.000377778	0.000222222
k__Bacteria;p__ZB3;c__BS119	4.2149	0.377702	0.477555	1	1.38889e-05	2.77778e-06	5.40541e-06	0	1.38889e-05
k__Bacteria;p__WWE1;c__[Cloacamonae]	4.03998	0.400622	0.503565	1	4.30556e-05	6.94444e-05	5.13514e-05	7.77778e-05	3.33333e-05
k__Bacteria;p__Fibrobacteres;c__	4.02337	0.402852	0.503565	1	7.36111e-05	1.66667e-05	2.56757e-05	1.66667e-05	4.44444e-05
k__Bacteria;p__TM6;c__SJA-4	3.92867	0.415746	0.516746	1	0.000605556	0.0005	0.000448649	0.000533333	0.000563889
k__Bacteria;p__OP3;c__	3.87895	0.422635	0.522358	1	6.94444e-06	8.33333e-06	9.45946e-06	1.66667e-05	0
k__Bacteria;p__GN04;c__MSB-5A5	3.84852	0.426894	0.524674	1	6.38889e-05	0.000105556	9.18919e-05	8.33333e-05	8.33333e-05
k__Bacteria;p__Chloroflexi;c__S085	3.78177	0.436345	0.53331	1	0.000854167	0.000905556	0.000827027	0.000744444	0.000838889
k__Bacteria;p__Armatimonadetes;c__OPB50	3.68707	0.450009	0.546972	1	6.94444e-06	5.55556e-06	2.7027e-06	5.55556e-06	0
k__Bacteria;Other;Other	3.64371	0.456365	0.55165	1	5.97222e-05	5.55556e-05	7.56757e-05	8.33333e-05	5e-05
k__Archaea;p__Euryarchaeota;c__DSEG	3.5318	0.473059	0.568325	1	2.77778e-05	3.61111e-05	3.51351e-05	2.77778e-05	1.38889e-05
k__Bacteria;p__Armatimonadetes;c__0319-6E2	3.51681	0.475327	0.568325	1	0.000276389	0.000316667	0.000264865	0.000338889	0.000277778
k__Bacteria;p__Poribacteria;c__	3.49969	0.477926	0.568344	1	0	5.55556e-06	2.7027e-06	0	0
k__Bacteria;p__Verrucomicrobia;Other	3.42669	0.489112	0.57852	1	5.55556e-06	0	2.7027e-06	0	2.77778e-06
k__Bacteria;p__GN02;c__	3.37208	0.497593	0.585403	1	1.38889e-06	5.55556e-06	2.7027e-06	5.55556e-06	0
k__Bacteria;p__TM7;c__SC3	3.06727	0.546633	0.639676	1	0.000281944	0.000261111	0.000290541	0.000255556	0.000308333
k__Bacteria;p__Firmicutes;c__Erysipelotrichi	2.94181	0.56761	0.66071	1	1.38889e-06	2.77778e-06	0	0	0
k__Bacteria;p__Actinobacteria;c__	2.89713	0.575185	0.666003	1	0	2.77778e-06	1.35135e-06	0	0
k__Bacteria;p__BRC1;c__	2.86643	0.580421	0.668548	1	2.77778e-06	5.55556e-06	4.05405e-06	0	0
k__Bacteria;p__Elusimicrobia;c__OP2	2.78492	0.594439	0.681128	1	2.5e-05	1.94444e-05	3.37838e-05	2.22222e-05	2.77778e-05
k__Bacteria;p__Chloroflexi;c__	2.76318	0.598206	0.681893	1	9.44444e-05	0.000133333	0.000104054	8.88889e-05	0.000102778
k__Bacteria;p__SR1;c__	2.72428	0.604973	0.686051	1	1.38889e-06	0	4.05405e-06	5.55556e-06	2.77778e-06
k__Bacteria;p__Acidobacteria;c__EC1113	2.66223	0.615841	0.694795	1	0.000258333	0.000291667	0.00027973	0.000211111	0.000241667
k__Bacteria;p__Proteobacteria;c__Zetaproteobacteria	2.60008	0.626809	0.703562	1	1.38889e-06	0	1.35135e-06	5.55556e-06	2.77778e-06
k__Bacteria;p__WS2;c__Kazan-3B-09	2.54663	0.636306	0.710595	1	8.33333e-06	1.66667e-05	1.62162e-05	1.66667e-05	8.33333e-06
k__Bacteria;p__Chloroflexi;c__[Thermobacula]	2.5058	0.643598	0.715109	1	1.38889e-06	2.77778e-06	0	0	2.77778e-06
k__Bacteria;p__[Thermi];c__Deinococci	2.33021	0.675274	0.741452	1	1.25e-05	1.11111e-05	8.10811e-06	1.66667e-05	1.94444e-05
k__Bacteria;p__AC1;Other	2.27778	0.684818	0.741452	1	1.38889e-06	0	0	0	0
k__Bacteria;p__Actinobacteria;c__KIST-JJY010	2.27778	0.684818	0.741452	1	1.38889e-06	0	0	0	0
k__Bacteria;p__Chloroflexi;c__MVP-21	2.27778	0.684818	0.741452	1	1.38889e-06	0	0	0	0
k__Bacteria;p__NC10;Other	2.27778	0.684818	0.741452	1	1.38889e-06	0	0	0	0
k__Bacteria;p__Actinobacteria;Other	2.18919	0.701009	0.741452	1	0	0	1.35135e-06	0	0
k__Bacteria;p__Chlorobi;Other	2.18919	0.701009	0.741452	1	0	0	1.35135e-06	0	0
k__Bacteria;p__Planctomycetes;c__[Brocadiae]	2.18919	0.701009	0.741452	1	0	0	1.35135e-06	0	0
k__Bacteria;p__TA06;c__	2.18919	0.701009	0.741452	1	0	0	1.35135e-06	0	0
k__Bacteria;p__Verrucomicrobia;c__	2.18919	0.701009	0.741452	1	0	0	1.35135e-06	0	0
k__Bacteria;p__AD3;c__ABS-6	2.09321	0.718619	0.756441	1	4.02778e-05	3.88889e-05	3.78378e-05	3.88889e-05	5e-05
k__Bacteria;p__GN02;c__3BR-5F	1.99923	0.735901	0.770944	1	1.80556e-05	2.22222e-05	2.02703e-05	5.55556e-06	1.66667e-05
k__Bacteria;p__NKB19;c__TSBW08	1.80518	0.771534	0.804443	1	3.33333e-05	2.22222e-05	2.43243e-05	2.77778e-05	5.27778e-05
k__Bacteria;p__OD1;c__SM2F11	1.66336	0.797361	0.82745	1	0.000286111	0.000352778	0.000324324	0.000311111	0.000297222
k__Bacteria;p__GN02;c__GKS2-174	1.61282	0.806485	0.832895	1	1.66667e-05	8.33333e-06	8.10811e-06	1.11111e-05	1.38889e-05
k__Bacteria;p__Armatimonadetes;c__MD2902-B50	1.59227	0.81018	0.832895	1	1.38889e-06	2.77778e-06	1.35135e-06	5.55556e-06	2.77778e-06
k__Bacteria;p__Chloroflexi;c__TK10	1.47522	0.831021	0.849814	1	0.000905556	0.000877778	0.000940541	0.000977778	0.000913889
k__Bacteria;p__Spirochaetes;c__[Brachyspirae]	1.45624	0.834363	0.849814	1	8.33333e-06	2.77778e-06	5.40541e-06	5.55556e-06	2.77778e-06
k__Bacteria;p__Bacteroidetes;c__[Rhodothermi]	1.24412	0.870783	0.882821	1	1.38889e-06	0	1.35135e-06	0	0
k__Bacteria;p__GN02;c__GN07	0.809271	0.937201	0.945799	1	1.25e-05	8.33333e-06	9.45946e-06	5.55556e-06	1.11111e-05
k__Bacteria;p__OP11;c__OP11-2	0.51734	0.971791	0.976228	1	2.77778e-06	2.77778e-06	4.05405e-06	0	2.77778e-06
k__Bacteria;p__SBR1093;c__VHS-B5-50	0.470545	0.976304	0.976304	1	1.52778e-05	1.38889e-05	9.45946e-06	1.11111e-05	1.11111e-05
