# Supplementary material for: Effect of Wild and Cultivated Rice Genotypes on Rhizosphere Bacterial Community Composition
Source: Rice (N Y). 2016 Aug 24;9(1):42. doi: 10.1186/s12284-016-0111-8 (PMC4996804; doi:10.1186/s12284-016-0111-8)
Supplement: Additional file 6: Table S5. — Detection of phylogenetic signal in root-associated microbial communities — Mantel tests to assess the correlation between bacterial community distance measures and the plant host species identity. (XLSX 66 kb) [file 12284_2016_111_MOESM6_ESM.xlsx]

## Sheet: Sheet1
#Detection of phylogenetic signal in root-associated microbial communities
Mantel tests to assess the correlation between bacterial community distance measures and the plant host species identity
	RHIZOSPHERE			ATTACHED SOIL
	Mantel Statistic r	Significance		Mantel Statistic r	Significance
Bray-Curtis dissimilarity correlated with plant phylogeny	0.3017	0.022	*	0.1151	0.154
Bray-Curtis dissimilarity correlated with plant identity	0.1181	0.001	*	0.1124	0.001	*
Bray-Curtis dissimilarity correlated with plant relatedness given plant identity	0.2878	0.016	*	0.09804	0.178
MNTD correlated with plant phylogeny	0.176	0.073		0.01809	0.33
MNTD correlated with plant identity	0.047	0.001	*	0.004493	0.366
MNTD correlated with plant relatedness given plant identity	0.1706	0.088		0.01758	0.325
Unifrac distance correlated with plant phylogeny	0.172	0.096		-0.00111	0.358
Unifrac distance correlated with plant identity	0.02068	0.001	*	-0.003451	1
Unifrac distance correlated with plant relatedness given plant identity	0.171	0.099		-0.0005316	0.379
#Adonis tests using the vegan R package to test the effect of host species identity on BCD, MNTD and Unifrac distance
	Taxonomic (Bray-Curtis) dissimilarity explained using Adonis			Taxonomic (Bray-Curtis) dissimilarity explained using Adonis
	Call:			Call:
	adonis(formula = comm.bc.dist ~ Species	data = metadata)		adonis(formula = comm.bc.dist ~ Species	data = metadata)
	Permutation: free			Permutation: free
	Number of permutations: 999			Number of permutations: 999
	Terms added sequentially (first to last)			Terms added sequentially (first to last)
	Df SumsOfSqs MeanSqs F.Model R2 Pr(>F)			Df SumsOfSqs MeanSqs F.Model R2 Pr(>F)
	Species 18 0.31581 0.0175452 1.9204 0.48301 0.001 ***			Species 18 0.14119 0.0078439 1.7804 0.47096 0.001 ***
	Residuals 37 0.33804 0.0091361 0.51699			Residuals 36 0.15860 0.0044057 0.52904
	Total 55 0.65385 1.00000			Total 54 0.29979 1.00000
	---			---
	Signif. codes: 0 '***' 0.001 '**' 0.01 '*' 0.05 '.' 0.1 ' ' 1			Signif. codes: 0 '***' 0.001 '**' 0.01 '*' 0.05 '.' 0.1 ' ' 1
	Phylogenetic dissimilarity explained using Adonis			Phylogenetic dissimilarity explained using Adonis
	Call:			Call:
	adonis(formula = comm.mntd.dist ~ Species	data = metadata)		adonis(formula = comm.mntd.dist ~ Species	data = metadata)
	Permutation: free			Permutation: free
	Number of permutations: 999			Number of permutations: 999
	Terms added sequentially (first to last)			Terms added sequentially (first to last)
	Df SumsOfSqs MeanSqs F.Model R2 Pr(>F)			Df SumsOfSqs MeanSqs F.Model R2 Pr(>F)
	Species 18 3.6077e-06 2.0043e-07 1.8838 0.4782 0.085 .			Species 18 8.4945e-09 4.7192e-10 1.4614 0.4222 0.421
	Residuals 37 3.9367e-06 1.0640e-07 0.5218			Residuals 36 1.1625e-08 3.2292e-10 0.5778
	Total 55 7.5444e-06 1.0000			Total 54 2.0120e-08 1.0000
	---
	Signif. codes: 0 '***' 0.001 '**' 0.01 '*' 0.05 '.' 0.1 ' ' 1
	Unifrac distance explained using Adonis			Unifrac distance explained using Adonis
	Call:			Call:
	adonis(formula = unif ~ Species	data = metadata)		adonis(formula = unif ~ Species	data = metadata)
	Permutation: free			Permutation: free
	Number of permutations: 999			Number of permutations: 999
	Terms added sequentially (first to last)			Terms added sequentially (first to last)
	Df SumsOfSqs MeanSqs F.Model R2 Pr(>F)			Df SumsOfSqs MeanSqs F.Model R2 Pr(>F)
	Species 18 0.0020971 0.00011651 1.5376 0.42793 0.009 **			Species 18 1.3520e-05 7.5110e-07 1.1628 0.36764 0.287
	Residuals 37 0.0028035 0.00007577 0.57207			Residuals 36 2.3254e-05 6.4596e-07 0.63236
	Total 55 0.0049006 1.00000			Total 54 3.6774e-05 1.00000
	---
	Signif. codes: 0 '***' 0.001 '**' 0.01 '*' 0.05 '.' 0.1 ' ' 1
