# Supplementary material for: Effect of Wild and Cultivated Rice Genotypes on Rhizosphere Bacterial Community Composition
Source: Rice (N Y). 2016 Aug 24;9(1):42. doi: 10.1186/s12284-016-0111-8 (PMC4996804; doi:10.1186/s12284-016-0111-8)
Supplement: Additional file 7: Table S6. — Differentially represented taxa in cultivated vs wild rhizosphere. (XLSX 78 kb) [file 12284_2016_111_MOESM7_ESM.xlsx]

## Sheet: cultivatedWildGt1.txt
#Differentially represented taxa in cultivated vs wild rhizosphere
	baseMean	log2FoldChange	lfcSE	stat	pvalue	padj	Kingdom	Phylum	Class	Order	Family	Genus	Species	Rank1
209250	21.4671	0.451648	0.115557	3.90846	9.29e-05	0.0087008	Bacteria	Acidobacteria	[Chloracidobacteria]	RB41	Ellin6075	NA	NA	NA
141861	17.5341	0.397722	0.113968	3.48977	0.00048344	0.0245914	Bacteria	Acidobacteria	[Chloracidobacteria]	RB41	Ellin6075	NA	NA	NA
4091471	4.80065	0.667506	0.209629	3.18422	0.00145145	0.0472397	Bacteria	Acidobacteria	Acidobacteria-6	iii1-15	NA	NA	NA	NA
821052	32.3478	0.336632	0.096849	3.47584	0.000509251	0.0253997	Bacteria	Acidobacteria	Acidobacteriia	Acidobacteriales	Koribacteraceae	NA	NA	NA
New.CleanUp.ReferenceOTU562	3.20318	0.782097	0.228266	3.42626	0.000611958	0.0288371	Bacteria	Armatimonadetes	[Fimbriimonadia]	[Fimbriimonadales]	[Fimbriimonadaceae]	Fimbriimonas	NA	NA
221411	1.63718	1.07057	0.298485	3.58669	0.000334908	0.0196369	Bacteria	Armatimonadetes	Armatimonadia	Armatimonadales	Armatimonadaceae	NA	NA	NA
4111963	14.8398	1.71977	0.325854	5.27773	1.31e-07	0.00012558	Bacteria	Bacteroidetes	[Saprospirae]	[Saprospirales]	Chitinophagaceae	Sediminibacterium	NA	NA
New.CleanUp.ReferenceOTU3845	2.29306	1.37857	0.265395	5.19441	2.05e-07	0.000135546	Bacteria	Bacteroidetes	[Saprospirae]	[Saprospirales]	Chitinophagaceae	NA	NA	NA
242645	1.04505	1.17156	0.347893	3.36758	0.00075831	0.0329072	Bacteria	Bacteroidetes	[Saprospirae]	[Saprospirales]	Chitinophagaceae	NA	NA	NA
1110732	1.06876	1.17083	0.369722	3.16678	0.00154137	0.0483236	Bacteria	Bacteroidetes	[Saprospirae]	[Saprospirales]	Chitinophagaceae	NA	NA	NA
590319	4.15368	0.840909	0.259278	3.24328	0.00118162	0.0419315	Bacteria	Bacteroidetes	[Saprospirae]	[Saprospirales]	Chitinophagaceae	NA	NA	NA
848392	35.0126	0.824965	0.209907	3.93015	8.49e-05	0.00815091	Bacteria	Bacteroidetes	[Saprospirae]	[Saprospirales]	Chitinophagaceae	NA	NA	NA
160173	2.95123	0.803224	0.225901	3.55565	0.000377039	0.02091	Bacteria	Bacteroidetes	[Saprospirae]	[Saprospirales]	Chitinophagaceae	NA	NA	NA
206752	10.8298	0.589278	0.168336	3.5006	0.000464216	0.0239305	Bacteria	Bacteroidetes	[Saprospirae]	[Saprospirales]	Chitinophagaceae	NA	NA	NA
887484	23.1675	0.548453	0.0961457	5.7044	1.17e-08	1.79e-05	Bacteria	Bacteroidetes	[Saprospirae]	[Saprospirales]	Chitinophagaceae	NA	NA	NA
567628	11.0308	0.531306	0.133649	3.97538	7.03e-05	0.00683199	Bacteria	Bacteroidetes	[Saprospirae]	[Saprospirales]	Chitinophagaceae	NA	NA	NA
1637549	20.824	0.502441	0.118828	4.22829	2.35e-05	0.00311834	Bacteria	Bacteroidetes	[Saprospirae]	[Saprospirales]	Chitinophagaceae	NA	NA	NA
4425872	19.4593	0.483179	0.10411	4.64106	3.47e-06	0.000986107	Bacteria	Bacteroidetes	[Saprospirae]	[Saprospirales]	Chitinophagaceae	NA	NA	NA
4044059	12.5033	0.426288	0.133014	3.20483	0.00135143	0.0451317	Bacteria	Bacteroidetes	[Saprospirae]	[Saprospirales]	Chitinophagaceae	Flavisolibacter	NA	NA
4312724	29.1245	0.335575	0.100598	3.33579	0.000850567	0.0349369	Bacteria	Bacteroidetes	[Saprospirae]	[Saprospirales]	Chitinophagaceae	NA	NA	NA
4459146	26.2426	0.325387	0.0928938	3.50278	0.00046043	0.0238957	Bacteria	Bacteroidetes	[Saprospirae]	[Saprospirales]	Chitinophagaceae	NA	NA	NA
680449	79.252	0.262192	0.0739046	3.54771	0.000388595	0.02091	Bacteria	Bacteroidetes	[Saprospirae]	[Saprospirales]	Chitinophagaceae	NA	NA	NA
4323575	10.9448	0.724255	0.188303	3.84622	0.000119954	0.0095976	Bacteria	Bacteroidetes	[Saprospirae]	[Saprospirales]	Saprospiraceae	NA	NA	NA
208595	16.3078	0.618536	0.119208	5.1887	2.12e-07	0.000135546	Bacteria	Bacteroidetes	[Saprospirae]	[Saprospirales]	Saprospiraceae	NA	NA	NA
77498	1.26637	1.43271	0.436383	3.28315	0.00102655	0.0391647	Bacteria	Bacteroidetes	Cytophagia	Cytophagales	Cytophagaceae	NA	NA	NA
New.CleanUp.ReferenceOTU38	6.89469	0.694035	0.214369	3.23756	0.00120556	0.0419315	Bacteria	Bacteroidetes	Cytophagia	Cytophagales	Cytophagaceae	NA	NA	NA
142247	19.7041	0.584268	0.157043	3.72044	0.000198876	0.0129455	Bacteria	Bacteroidetes	Cytophagia	Cytophagales	Cytophagaceae	NA	NA	NA
891664	19.0428	0.393611	0.114645	3.43331	0.000596254	0.0282705	Bacteria	Bacteroidetes	Cytophagia	Cytophagales	Cytophagaceae	NA	NA	NA
1056577	3.82111	1.16422	0.348049	3.345	0.000822835	0.0340652	Bacteria	Bacteroidetes	Flavobacteriia	Flavobacteriales	Cryomorphaceae	Fluviicola	NA	NA
256454	3.75859	0.802376	0.239059	3.35639	0.000789663	0.0336967	Bacteria	Bacteroidetes	Flavobacteriia	Flavobacteriales	Cryomorphaceae	NA	NA	NA
New.CleanUp.ReferenceOTU5453	1.14472	1.05709	0.326408	3.23857	0.00120129	0.0419315	Bacteria	Bacteroidetes	Sphingobacteriia	Sphingobacteriales	NA	NA	NA	NA
New.CleanUp.ReferenceOTU376	5.52187	1.00317	0.251489	3.98892	6.64e-05	0.00653611	Bacteria	Bacteroidetes	Sphingobacteriia	Sphingobacteriales	NA	NA	NA	NA
619616	3.97492	0.963585	0.303817	3.1716	0.00151604	0.0480108	Bacteria	Bacteroidetes	Sphingobacteriia	Sphingobacteriales	NA	NA	NA	NA
New.CleanUp.ReferenceOTU14	7.75908	0.684659	0.184817	3.70452	0.000211794	0.0136705	Bacteria	Bacteroidetes	VC2_1_Bac22	NA	NA	NA	NA	NA
New.CleanUp.ReferenceOTU174	3.38425	0.973077	0.265197	3.66926	0.000243249	0.0154413	Bacteria	Chlamydiae	Chlamydiia	Chlamydiales	NA	NA	NA	NA
New.ReferenceOTU176	3.32093	1.46637	0.409869	3.57766	0.000346685	0.0201668	Bacteria	Chloroflexi	Anaerolineae	S0208	NA	NA	NA	NA
New.CleanUp.ReferenceOTU538	1.38979	2.0654	0.458313	4.50653	6.59e-06	0.00136796	Bacteria	Cyanobacteria	Nostocophycideae	Stigonematales	Rivulariaceae	Calothrix	NA	NA
New.CleanUp.ReferenceOTU1012	1.3777	1.47593	0.311374	4.74004	2.14e-06	0.000715631	Bacteria	FCPU426	NA	NA	NA	NA	NA	NA
811589	5.11076	1.21882	0.351542	3.46707	0.000526158	0.0260737	Bacteria	Firmicutes	Clostridia	Clostridiales	Clostridiaceae	Clostridium	NA	NA
New.ReferenceOTU1984	1.8928	2.03016	0.440387	4.60995	4.03e-06	0.00103121	Bacteria	Firmicutes	Clostridia	OPB54	NA	NA	NA	NA
New.ReferenceOTU1950	7.78162	1.09878	0.234877	4.67812	2.9e-06	0.000889511	NA	NA	NA	NA	NA	NA	NA	Unassigned
New.CleanUp.ReferenceOTU198	3.40921	1.02186	0.299105	3.41639	0.000634575	0.0293625	NA	NA	NA	NA	NA	NA	NA	Unassigned
New.CleanUp.ReferenceOTU206	3.67424	1.02182	0.304691	3.35361	0.00079765	0.0338064	NA	NA	NA	NA	NA	NA	NA	Unassigned
772277	2.15889	0.939712	0.297273	3.16111	0.00157169	0.048678	Bacteria	Planctomycetes	BD7-11	NA	NA	NA	NA	NA
216368	3.31679	0.746451	0.231836	3.21974	0.00128308	0.0436912	Bacteria	Planctomycetes	BD7-11	NA	NA	NA	NA	NA
214620	2.06158	0.929192	0.292905	3.17233	0.00151219	0.0480108	Bacteria	Planctomycetes	Pla4	NA	NA	NA	NA	NA
New.CleanUp.ReferenceOTU996	1.77886	1.67264	0.446667	3.74471	0.000180604	0.0121686	Bacteria	Planctomycetes	vadinHA49	DH61	NA	NA	NA	NA
883230	3.4698	1.07374	0.305599	3.51356	0.000442143	0.023261	Bacteria	Planctomycetes	vadinHA49	DH61	NA	NA	NA	NA
New.CleanUp.ReferenceOTU108	5.24396	0.938993	0.229892	4.08451	4.42e-05	0.00494253	Bacteria	Planctomycetes	vadinHA49	DH61	NA	NA	NA	NA
New.ReferenceOTU952	4.62343	0.851431	0.195651	4.35178	1.35e-05	0.00207445	Bacteria	Planctomycetes	vadinHA49	DH61	NA	NA	NA	NA
156154	1.12023	1.17914	0.34253	3.44243	0.000576508	0.027676	Bacteria	Proteobacteria	Alphaproteobacteria	Ellin329	NA	NA	NA	NA
New.CleanUp.ReferenceOTU396	2.73264	1.75088	0.489863	3.57423	0.000351266	0.0201668	Bacteria	Proteobacteria	Alphaproteobacteria	Rhodospirillales	Rhodospirillaceae	Magnetospirillum	NA	NA
4469172	4.01194	1.04953	0.308276	3.40452	0.000662811	0.0297722	Bacteria	Proteobacteria	Alphaproteobacteria	Rickettsiales	Rickettsiaceae	NA	NA	NA
4331815	1.84981	3.51702	0.451445	7.79059	6.67e-15	2.56e-11	Bacteria	Proteobacteria	Alphaproteobacteria	Sphingomonadales	Sphingomonadaceae	NA	NA	NA
635323	3.55061	1.54136	0.248737	6.19677	5.76e-10	1.48e-06	Bacteria	Proteobacteria	Alphaproteobacteria	Sphingomonadales	Sphingomonadaceae	NA	NA	NA
1135798	2.0315	1.47064	0.307184	4.78749	1.69e-06	0.000648575	Bacteria	Proteobacteria	Alphaproteobacteria	Sphingomonadales	Sphingomonadaceae	NA	NA	NA
704462	11.4681	2.16211	0.238241	9.07531	1.13e-19	8.71e-16	Bacteria	Proteobacteria	Betaproteobacteria	Burkholderiales	Comamonadaceae	NA	NA	NA
1116348	1.7029	1.25129	0.325934	3.8391	0.000123487	0.00977839	Bacteria	Proteobacteria	Betaproteobacteria	Burkholderiales	Comamonadaceae	NA	NA	NA
4396454	16.7162	1.17979	0.259638	4.54399	5.52e-06	0.00124568	Bacteria	Proteobacteria	Betaproteobacteria	Burkholderiales	Comamonadaceae	Methylibium	NA	NA
974797	15.9185	1.05897	0.279916	3.78317	0.000154846	0.0111157	Bacteria	Proteobacteria	Betaproteobacteria	Burkholderiales	Comamonadaceae	NA	NA	NA
New.CleanUp.ReferenceOTU5599	1.34008	1.05765	0.309744	3.41459	0.000638775	0.0293798	Bacteria	Proteobacteria	Betaproteobacteria	Burkholderiales	Comamonadaceae	Ramlibacter	NA	NA
1908796	7.02584	1.05559	0.221461	4.76646	1.87e-06	0.000685767	Bacteria	Proteobacteria	Betaproteobacteria	Burkholderiales	Comamonadaceae	NA	NA	NA
940737	11.9503	0.868893	0.254115	3.41929	0.000627837	0.0292268	Bacteria	Proteobacteria	Betaproteobacteria	Burkholderiales	Comamonadaceae	NA	NA	NA
798634	17.0939	0.844869	0.210593	4.01185	6.02e-05	0.0060095	Bacteria	Proteobacteria	Betaproteobacteria	Burkholderiales	Comamonadaceae	NA	NA	NA
4386631	8.82069	0.808199	0.194001	4.16594	3.1e-05	0.0037213	Bacteria	Proteobacteria	Betaproteobacteria	Burkholderiales	Comamonadaceae	NA	NA	NA
1106324	3.0058	0.793684	0.239316	3.31646	0.000911651	0.0364708	Bacteria	Proteobacteria	Betaproteobacteria	Burkholderiales	Comamonadaceae	NA	NA	NA
3951713	5.63766	0.742984	0.192876	3.85212	0.000117098	0.0095976	Bacteria	Proteobacteria	Betaproteobacteria	Burkholderiales	Comamonadaceae	NA	NA	NA
New.CleanUp.ReferenceOTU9515	5.14716	0.723263	0.198679	3.64036	0.000272257	0.0170016	Bacteria	Proteobacteria	Betaproteobacteria	Burkholderiales	Comamonadaceae	Rubrivivax	NA	NA
1145162	23.6095	0.71588	0.165689	4.32063	1.56e-05	0.0022982	Bacteria	Proteobacteria	Betaproteobacteria	Burkholderiales	Comamonadaceae	NA	NA	NA
611360	25.2414	0.662331	0.148673	4.45494	8.39e-06	0.00149897	Bacteria	Proteobacteria	Betaproteobacteria	Burkholderiales	Comamonadaceae	NA	NA	NA
1108726	13.6819	0.565811	0.145334	3.89317	9.89e-05	0.0088108	Bacteria	Proteobacteria	Betaproteobacteria	Burkholderiales	Comamonadaceae	NA	NA	NA
New.ReferenceOTU1925	2.24973	0.803541	0.252032	3.18825	0.00143139	0.046985	Bacteria	Proteobacteria	Betaproteobacteria	Ellin6067	NA	NA	NA	NA
New.CleanUp.ReferenceOTU1447	12.2312	0.401426	0.125501	3.1986	0.00138098	0.0457496	Bacteria	Proteobacteria	Betaproteobacteria	Ellin6067	NA	NA	NA	NA
214611	3.28985	0.671951	0.211808	3.17246	0.00151154	0.0480108	Bacteria	Proteobacteria	Betaproteobacteria	IS-44	NA	NA	NA	NA
100640	4.95974	0.625479	0.189532	3.30013	0.0009664	0.0380662	Bacteria	Proteobacteria	Betaproteobacteria	IS-44	NA	NA	NA	NA
New.CleanUp.ReferenceOTU453	2.24469	1.02469	0.305656	3.35244	0.000801037	0.0338064	Bacteria	Proteobacteria	Betaproteobacteria	MND1	NA	NA	NA	NA
572311	6.74685	0.83635	0.173701	4.81489	1.47e-06	0.000628472	Bacteria	Proteobacteria	Betaproteobacteria	MND1	NA	NA	NA	NA
New.ReferenceOTU1915	3.75668	0.758185	0.203573	3.72439	0.000195786	0.0129455	Bacteria	Proteobacteria	Betaproteobacteria	MND1	NA	NA	NA	NA
208645	8.63826	0.756064	0.160973	4.69684	2.64e-06	0.000845603	Bacteria	Proteobacteria	Betaproteobacteria	MND1	NA	NA	NA	NA
218246	42.4918	0.567293	0.094027	6.0333	1.61e-09	3.08e-06	Bacteria	Proteobacteria	Betaproteobacteria	MND1	NA	NA	NA	NA
361100	34.9499	0.513535	0.108353	4.73946	2.14e-06	0.000715631	Bacteria	Proteobacteria	Betaproteobacteria	MND1	NA	NA	NA	NA
4440262	15.6662	0.495956	0.128306	3.8654	0.000110906	0.00946524	Bacteria	Proteobacteria	Betaproteobacteria	MND1	NA	NA	NA	NA
575467	22.3827	0.487525	0.119807	4.06925	4.72e-05	0.0051024	Bacteria	Proteobacteria	Betaproteobacteria	MND1	NA	NA	NA	NA
532139	36.9168	0.375016	0.0973003	3.85422	0.000116101	0.0095976	Bacteria	Proteobacteria	Betaproteobacteria	MND1	NA	NA	NA	NA
694781	36.4625	0.358181	0.0950822	3.76707	0.000165177	0.0114582	Bacteria	Proteobacteria	Betaproteobacteria	MND1	NA	NA	NA	NA
New.CleanUp.ReferenceOTU6056	1.47741	0.931164	0.294264	3.16439	0.00155411	0.0484079	Bacteria	Proteobacteria	Betaproteobacteria	NA	NA	NA	NA	NA
558494	2.97687	0.808895	0.255262	3.16888	0.0015303	0.0481731	Bacteria	Proteobacteria	Betaproteobacteria	NA	NA	NA	NA	NA
331849	10.5761	0.503887	0.132476	3.8036	0.000142606	0.010834	Bacteria	Proteobacteria	Betaproteobacteria	NA	NA	NA	NA	NA
New.ReferenceOTU62	45.4129	0.278045	0.0857506	3.24248	0.00118494	0.0419315	Bacteria	Proteobacteria	Betaproteobacteria	NA	NA	NA	NA	NA
New.CleanUp.ReferenceOTU15413	1.24102	1.4101	0.414847	3.39909	0.000676101	0.0301926	Bacteria	Proteobacteria	Betaproteobacteria	Rhodocyclales	Rhodocyclaceae	Sulfuritalea	NA	NA
169725	1.42842	1.38465	0.329135	4.20694	2.59e-05	0.00325935	Bacteria	Proteobacteria	Betaproteobacteria	Rhodocyclales	Rhodocyclaceae	NA	NA	NA
4477127	2.08451	0.976668	0.271438	3.59812	0.000320524	0.0190348	Bacteria	Proteobacteria	Deltaproteobacteria	Bdellovibrionales	Bdellovibrionaceae	Bdellovibrio	NA	NA
New.CleanUp.ReferenceOTU10511	1.59455	1.21	0.323687	3.73818	0.00018536	0.0123804	Bacteria	Proteobacteria	Deltaproteobacteria	Myxococcales	Haliangiaceae	NA	NA	NA
913264	15.8129	0.450638	0.129278	3.48582	0.000490629	0.0246308	Bacteria	Proteobacteria	Deltaproteobacteria	Myxococcales	Myxococcaceae	NA	NA	NA
849683	19.8022	0.418427	0.128277	3.2619	0.0011067	0.0404787	Bacteria	Proteobacteria	Deltaproteobacteria	Myxococcales	Myxococcaceae	NA	NA	NA
New.CleanUp.ReferenceOTU1202	1.18179	1.59937	0.356726	4.48348	7.34e-06	0.0014463	Bacteria	Proteobacteria	Deltaproteobacteria	Myxococcales	NA	NA	NA	NA
New.ReferenceOTU945	2.11651	1.40534	0.301589	4.65979	3.17e-06	0.000935097	Bacteria	Proteobacteria	Deltaproteobacteria	Myxococcales	NA	NA	NA	NA
New.CleanUp.ReferenceOTU561	1.50875	1.2025	0.309041	3.89109	9.98e-05	0.0088108	Bacteria	Proteobacteria	Deltaproteobacteria	Myxococcales	NA	NA	NA	NA
New.CleanUp.ReferenceOTU6310	3.88012	1.15919	0.250671	4.62433	3.76e-06	0.00103093	Bacteria	Proteobacteria	Deltaproteobacteria	Myxococcales	NA	NA	NA	NA
New.CleanUp.ReferenceOTU141	6.82075	0.96098	0.191917	5.00727	5.52e-07	0.000282702	Bacteria	Proteobacteria	Deltaproteobacteria	Myxococcales	NA	NA	NA	NA
1026261	53.2388	0.938782	0.226448	4.14568	3.39e-05	0.00400359	Bacteria	Proteobacteria	Deltaproteobacteria	Myxococcales	NA	NA	NA	NA
4345857	10.2561	0.935203	0.221894	4.21463	2.5e-05	0.00325709	Bacteria	Proteobacteria	Deltaproteobacteria	Myxococcales	NA	NA	NA	NA
New.CleanUp.ReferenceOTU563	2.32297	0.910473	0.28712	3.17105	0.00151889	0.0480108	Bacteria	Proteobacteria	Deltaproteobacteria	Myxococcales	NA	NA	NA	NA
1021984	31.472	0.884933	0.162	5.46254	4.69e-08	6.01e-05	Bacteria	Proteobacteria	Deltaproteobacteria	Myxococcales	NA	NA	NA	NA
New.ReferenceOTU653	4.10675	0.859216	0.204186	4.20801	2.58e-05	0.00325935	Bacteria	Proteobacteria	Deltaproteobacteria	Myxococcales	NA	NA	NA	NA
New.ReferenceOTU337	13.1258	0.840376	0.231189	3.63502	0.000277963	0.017218	Bacteria	Proteobacteria	Deltaproteobacteria	Myxococcales	NA	NA	NA	NA
New.CleanUp.ReferenceOTU466	2.19789	0.821891	0.258656	3.17754	0.0014853	0.0479352	Bacteria	Proteobacteria	Deltaproteobacteria	Myxococcales	NA	NA	NA	NA
4330963	5.91398	0.688628	0.210073	3.27805	0.00104528	0.0391647	Bacteria	Proteobacteria	Deltaproteobacteria	Myxococcales	NA	NA	NA	NA
4385959	37.2353	0.622272	0.160187	3.88465	0.000102478	0.00894471	Bacteria	Proteobacteria	Deltaproteobacteria	Myxococcales	NA	NA	NA	NA
2591424	14.2355	0.609197	0.158095	3.85337	0.000116504	0.0095976	Bacteria	Proteobacteria	Deltaproteobacteria	Myxococcales	NA	NA	NA	NA
136119	7.47992	0.593728	0.185907	3.19368	0.00140471	0.0463071	Bacteria	Proteobacteria	Deltaproteobacteria	Myxococcales	NA	NA	NA	NA
501684	8.97636	0.509664	0.159349	3.19842	0.00138184	0.0457496	Bacteria	Proteobacteria	Deltaproteobacteria	Myxococcales	NA	NA	NA	NA
New.ReferenceOTU744	5.34548	0.894289	0.180963	4.94184	7.74e-07	0.000371517	Bacteria	Proteobacteria	Deltaproteobacteria	Syntrophobacterales	Syntrophobacteraceae	NA	NA	NA
New.CleanUp.ReferenceOTU383	3.4479	0.855006	0.2409	3.54922	0.000386372	0.02091	Bacteria	Proteobacteria	Gammaproteobacteria	Xanthomonadales	Sinobacteraceae	Hydrocarboniphaga	NA	NA
New.CleanUp.ReferenceOTU1800	1.46133	0.958172	0.300839	3.185	0.00144756	0.0472397	Bacteria	Proteobacteria	NA	NA	NA	NA	NA	NA
141219	12.6228	0.883445	0.191559	4.61188	3.99e-06	0.00103121	Bacteria	Spirochaetes	Spirochaetes	Spirochaetales	Spirochaetaceae	Spirochaeta	aurantia	NA
992428	34.8927	0.542973	0.15096	3.5968	0.000322161	0.0190348	Bacteria	Verrucomicrobia	[Pedosphaerae]	[Pedosphaerales]	Ellin517	NA	NA	NA
218456	5.1967	0.685647	0.189312	3.62178	0.000292583	0.0177599	Bacteria	Verrucomicrobia	[Pedosphaerae]	[Pedosphaerales]	NA	NA	NA	NA
221568	8.58809	0.647592	0.171811	3.76922	0.000163758	0.0114582	Bacteria	Verrucomicrobia	[Pedosphaerae]	[Pedosphaerales]	NA	NA	NA	NA
220892	5.27451	0.633317	0.19297	3.28195	0.00103093	0.0391647	Bacteria	Verrucomicrobia	[Pedosphaerae]	[Pedosphaerales]	NA	NA	NA	NA
4369011	15.6704	0.508551	0.132598	3.83529	0.000125416	0.0098298	Bacteria	Verrucomicrobia	[Pedosphaerae]	[Pedosphaerales]	NA	NA	NA	NA
4348899	2.23614	1.30226	0.321654	4.04863	5.15e-05	0.0053474	Bacteria	Verrucomicrobia	Opitutae	Opitutales	Opitutaceae	Opitutus	NA	NA
144089	11.8324	0.792686	0.177121	4.4754	7.63e-06	0.00146453	Bacteria	Verrucomicrobia	Opitutae	Opitutales	Opitutaceae	NA	NA	NA
100737	5.51483	0.72027	0.21999	3.27411	0.00105995	0.0393023	Bacteria	Verrucomicrobia	Opitutae	Opitutales	Opitutaceae	NA	NA	NA
226240	24.7734	0.510984	0.15784	3.23735	0.00120647	0.0419315	Bacteria	Verrucomicrobia	Opitutae	Opitutales	Opitutaceae	NA	NA	NA
New.CleanUp.ReferenceOTU684	2.4088	0.89235	0.264952	3.36798	0.000757221	0.0329072	Bacteria	WS3	PRR-12	Sediment-1	PRR-10	NA	NA	NA
1128107	12.622	0.464328	0.138323	3.35684	0.000788393	0.0336967	Bacteria	WS3	PRR-12	Sediment-1	PRR-10	NA	NA	NA
4464809	24.7201	-0.431116	0.131721	-3.27295	0.0010643	0.0393023	Bacteria	Acidobacteria	Acidobacteria-6	iii1-15	NA	NA	NA	NA
New.ReferenceOTU52	25.4555	-0.447807	0.1178	-3.80142	0.00014387	0.010834	Bacteria	Acidobacteria	Acidobacteria-6	iii1-15	NA	NA	NA	NA
1080447	4.73617	-0.875771	0.223728	-3.91445	9.06e-05	0.00859248	Bacteria	Acidobacteria	Acidobacteria-6	iii1-15	NA	NA	NA	NA
649954	17.4574	-0.357235	0.110312	-3.23841	0.00120196	0.0419315	Bacteria	Acidobacteria	Acidobacteriia	Acidobacteriales	Koribacteraceae	NA	NA	NA
New.ReferenceOTU1097	2.83551	-1.12605	0.292484	-3.84996	0.000118136	0.0095976	Bacteria	Acidobacteria	Acidobacteriia	Acidobacteriales	Koribacteraceae	NA	NA	NA
513927	13.4886	-0.585314	0.131104	-4.46451	8.03e-06	0.00149897	Bacteria	Acidobacteria	BPC102	B110	NA	NA	NA	NA
361234	52.0274	-0.535446	0.167006	-3.20616	0.00134521	0.0451204	Bacteria	Acidobacteria	Holophagae	Holophagales	Holophagaceae	Geothrix	NA	NA
553643	29.8831	-0.704788	0.186052	-3.78812	0.000151791	0.0109991	Bacteria	Acidobacteria	Holophagae	Holophagales	Holophagaceae	Geothrix	NA	NA
2116632	12.2605	-1.72397	0.457046	-3.77199	0.000161952	0.0114582	Bacteria	Acidobacteria	Holophagae	Holophagales	Holophagaceae	NA	NA	NA
927789	2.68432	-0.881123	0.270863	-3.25302	0.00114184	0.0413702	Bacteria	Acidobacteria	iii1-8	32-20	NA	NA	NA	NA
New.ReferenceOTU568	13.0975	-0.603557	0.155085	-3.89179	9.95e-05	0.0088108	Bacteria	Acidobacteria	iii1-8	DS-18	NA	NA	NA	NA
New.ReferenceOTU1226	5.33319	-0.931589	0.228146	-4.0833	4.44e-05	0.00494253	Bacteria	Acidobacteria	S035	NA	NA	NA	NA	NA
811358	3.18234	-0.934808	0.274086	-3.41064	0.000648116	0.0294567	Bacteria	Acidobacteria	Solibacteres	Solibacterales	NA	NA	NA	NA
154572	5.43923	-0.834305	0.196251	-4.25121	2.13e-05	0.00286511	Bacteria	Acidobacteria	Solibacteres	Solibacterales	PAUC26f	NA	NA	NA
4401816	125.646	-0.390437	0.0861132	-4.534	5.79e-06	0.00124568	Bacteria	Actinobacteria	Actinobacteria	Actinomycetales	Micrococcaceae	Arthrobacter	NA	NA
940348	10.596	-0.587843	0.165718	-3.54724	0.000389289	0.02091	Bacteria	Actinobacteria	Thermoleophilia	Solirubrobacterales	Patulibacteraceae	NA	NA	NA
221811	2.24697	-1.03529	0.292067	-3.54468	0.000393088	0.0209674	Bacteria	Armatimonadetes	[Fimbriimonadia]	[Fimbriimonadales]	[Fimbriimonadaceae]	Fimbriimonas	NA	NA
102135	10.1863	-1.04808	0.272327	-3.84862	0.000118787	0.0095976	Bacteria	Bacteroidetes	Bacteroidia	Bacteroidales	NA	NA	NA	NA
4470547	2.92135	-1.45231	0.320446	-4.53216	5.84e-06	0.00124568	Bacteria	Bacteroidetes	Bacteroidia	Bacteroidales	NA	NA	NA	NA
1035283	2.25424	-1.73103	0.397696	-4.35265	1.35e-05	0.00207445	Bacteria	Bacteroidetes	Bacteroidia	Bacteroidales	NA	NA	NA	NA
3699308	19.317	-1.05666	0.235514	-4.48662	7.24e-06	0.0014463	Bacteria	Chlorobi	BSV26	VC38	NA	NA	NA	NA
1109817	2.53568	-1.28285	0.389741	-3.29155	0.000996373	0.038458	Bacteria	Chlorobi	Ignavibacteria	Ignavibacteriales	[Melioribacteraceae]	NA	NA	NA
26494	3.84302	-0.913411	0.282316	-3.23542	0.00121465	0.0420259	Bacteria	Chlorobi	Ignavibacteria	Ignavibacteriales	Ignavibacteriaceae	NA	NA	NA
4458446	1.05428	-1.58173	0.445079	-3.55382	0.000379679	0.02091	Bacteria	Chlorobi	Ignavibacteria	Ignavibacteriales	Ignavibacteriaceae	NA	NA	NA
New.ReferenceOTU23	16.7612	-0.351653	0.11089	-3.17119	0.00151818	0.0480108	Bacteria	Chloroflexi	Anaerolineae	A31	NA	NA	NA	NA
580787	3.3691	-0.777594	0.23973	-3.24363	0.00118017	0.0419315	Bacteria	Chloroflexi	Anaerolineae	A31	NA	NA	NA	NA
143935	54.122	-0.46447	0.104763	-4.43354	9.27e-06	0.00158226	Bacteria	Chloroflexi	Anaerolineae	Anaerolineales	Anaerolinaceae	Anaerolinea	NA	NA
143917	16.2493	-0.594433	0.134373	-4.42376	9.7e-06	0.00158523	Bacteria	Chloroflexi	Anaerolineae	CFB-26	NA	NA	NA	NA
New.ReferenceOTU243	11.9133	-0.74463	0.155506	-4.78844	1.68e-06	0.000648575	Bacteria	Chloroflexi	Anaerolineae	envOPS12	NA	NA	NA	NA
1104938	3.42142	-0.865315	0.250938	-3.44832	0.000564091	0.0273868	Bacteria	Chloroflexi	Anaerolineae	envOPS12	NA	NA	NA	NA
New.CleanUp.ReferenceOTU438	1.63309	-1.13114	0.340805	-3.31903	0.000903306	0.0363261	Bacteria	Chloroflexi	Anaerolineae	envOPS12	NA	NA	NA	NA
4355359	18.0071	-0.552659	0.141817	-3.897	9.74e-05	0.0088108	Bacteria	Chloroflexi	Anaerolineae	GCA004	NA	NA	NA	NA
New.ReferenceOTU97	7.5228	-0.906558	0.266257	-3.40483	0.00066205	0.0297722	Bacteria	Chloroflexi	Anaerolineae	GCA004	NA	NA	NA	NA
New.ReferenceOTU29	5.32198	-0.773645	0.22355	-3.46072	0.000538734	0.0265046	Bacteria	Chloroflexi	Anaerolineae	NA	NA	NA	NA	NA
4444012	7.74955	-0.700443	0.21206	-3.30305	0.000956395	0.0378663	Bacteria	Chloroflexi	Anaerolineae	S0208	NA	NA	NA	NA
588420	8.85385	-0.827514	0.249188	-3.32085	0.000897438	0.0362801	Bacteria	Chloroflexi	Anaerolineae	S0208	NA	NA	NA	NA
4309024	1.22576	-1.36499	0.391563	-3.48602	0.000490269	0.0246308	Bacteria	Chloroflexi	Anaerolineae	S0208	NA	NA	NA	NA
New.CleanUp.ReferenceOTU10	8.58096	-0.750985	0.1733	-4.33345	1.47e-05	0.00221082	Bacteria	Chloroflexi	Anaerolineae	SBR1031	oc28	NA	NA	NA
New.CleanUp.ReferenceOTU159	3.69415	-0.869073	0.263681	-3.29592	0.000980983	0.0382484	Bacteria	Chloroflexi	Anaerolineae	SBR1031	SHA-31	NA	NA	NA
726273	37.649	-0.559628	0.105354	-5.31188	1.09e-07	0.000119058	Bacteria	Chloroflexi	Anaerolineae	SJA-15	NA	NA	NA	NA
1129191	1.123	-1.53388	0.437202	-3.50841	0.000450792	0.0235547	Bacteria	Elusimicrobia	Endomicrobia	NA	NA	NA	NA	NA
587552	17.3507	-1.02598	0.296594	-3.45921	0.000541755	0.0265046	Bacteria	Fibrobacteres	TG3	TG3-1	TSCOR003-O20	NA	NA	NA
New.CleanUp.ReferenceOTU133	2.21179	-1.13702	0.325688	-3.49113	0.000480984	0.0245914	Bacteria	GN04	GN15	NA	NA	NA	NA	NA
143420	2.92379	-0.919131	0.267396	-3.43735	0.000587445	0.0280259	Bacteria	GOUTA4	NA	NA	NA	NA	NA	NA
2881604	14.4487	-0.448999	0.131274	-3.42033	0.000625443	0.0292268	Bacteria	Nitrospirae	Nitrospira	Nitrospirales	[Thermodesulfovibrionaceae]	NA	NA	NA
590639	9.56269	-0.706724	0.184636	-3.82765	0.000129373	0.0100375	Bacteria	Nitrospirae	Nitrospira	Nitrospirales	[Thermodesulfovibrionaceae]	GOUTA19	NA	NA
159929	10.9479	-0.72894	0.169858	-4.29147	1.77e-05	0.00251715	Bacteria	Nitrospirae	Nitrospira	Nitrospirales	[Thermodesulfovibrionaceae]	GOUTA19	NA	NA
169793	7.21168	-0.926955	0.216	-4.29146	1.78e-05	0.00251715	Bacteria	Nitrospirae	Nitrospira	Nitrospirales	[Thermodesulfovibrionaceae]	GOUTA19	NA	NA
824446	5.49057	-1.0439	0.229087	-4.5568	5.19e-06	0.0012089	Bacteria	Nitrospirae	Nitrospira	Nitrospirales	[Thermodesulfovibrionaceae]	GOUTA19	NA	NA
New.ReferenceOTU383	2.2606	-1.04675	0.322857	-3.24216	0.00118629	0.0419315	Bacteria	Nitrospirae	Nitrospira	Nitrospirales	[Thermodesulfovibrionaceae]	NA	NA	NA
1144283	6.02495	-1.05025	0.216183	-4.85815	1.18e-06	0.000535345	Bacteria	Nitrospirae	Nitrospira	Nitrospirales	[Thermodesulfovibrionaceae]	GOUTA19	NA	NA
946708	1.44294	-1.3401	0.376199	-3.56223	0.000367721	0.0207681	Bacteria	Nitrospirae	Nitrospira	Nitrospirales	[Thermodesulfovibrionaceae]	GOUTA19	NA	NA
586974	7.44764	-0.819341	0.201582	-4.06456	4.81e-05	0.00510702	Bacteria	Nitrospirae	Nitrospira	Nitrospirales	FW	2015-04-29	NA	NA
160786	10.7824	-0.926674	0.202729	-4.57101	4.85e-06	0.00117437	Bacteria	Nitrospirae	Nitrospira	Nitrospirales	FW	2015-04-29	NA	NA
4372979	13.9335	-0.97655	0.186822	-5.22717	1.72e-07	0.000135546	Bacteria	Nitrospirae	Nitrospira	Nitrospirales	FW	2015-04-29	NA	NA
New.ReferenceOTU378	2.41924	-1.0888	0.300873	-3.61881	0.00029596	0.0177599	Bacteria	Nitrospirae	Nitrospira	Nitrospirales	FW	2015-04-29	NA	NA
New.CleanUp.ReferenceOTU574	4.06558	-0.94363	0.248964	-3.79023	0.000150507	0.0109991	Bacteria	OD1	ABY1	NA	NA	NA	NA	NA
512654	10.8778	-0.819595	0.179368	-4.56934	4.89e-06	0.00117437	Bacteria	OP3	PBS-25	NA	NA	NA	NA	NA
549206	2.39952	-1.28005	0.314363	-4.07188	4.66e-05	0.0051024	Bacteria	Planctomycetes	Phycisphaerae	Pla1	NA	NA	NA	NA
New.CleanUp.ReferenceOTU176	8.14185	-0.667583	0.199618	-3.3443	0.00082491	0.0340652	Bacteria	Planctomycetes	Phycisphaerae	WD2101	NA	NA	NA	NA
4477117	3.29424	-0.798413	0.243466	-3.27936	0.00104041	0.0391647	Bacteria	Planctomycetes	Planctomycetia	B97	NA	NA	NA	NA
3276012	1.71293	-1.31585	0.350161	-3.75783	0.000171393	0.0116502	Bacteria	Planctomycetes	Planctomycetia	Gemmatales	Gemmataceae	NA	NA	NA
338517	34.3084	-0.395609	0.117219	-3.37497	0.000738232	0.0324021	Bacteria	Proteobacteria	Alphaproteobacteria	Rhizobiales	Bradyrhizobiaceae	NA	NA	NA
244657	14.9901	-0.415578	0.129082	-3.21948	0.00128423	0.0436912	Bacteria	Proteobacteria	Alphaproteobacteria	Rhizobiales	Bradyrhizobiaceae	NA	NA	NA
822874	41.4711	-0.43128	0.0989269	-4.35958	1.3e-05	0.00207445	Bacteria	Proteobacteria	Alphaproteobacteria	Rhizobiales	Hyphomicrobiaceae	NA	NA	NA
4431597	38.7912	-0.474183	0.113534	-4.17656	2.96e-05	0.00366645	Bacteria	Proteobacteria	Alphaproteobacteria	Rhizobiales	Hyphomicrobiaceae	NA	NA	NA
331835	46.2896	-0.47444	0.11386	-4.16686	3.09e-05	0.0037213	Bacteria	Proteobacteria	Alphaproteobacteria	Rhizobiales	Hyphomicrobiaceae	Rhodoplanes	NA	NA
564600	11.4679	-0.481956	0.147537	-3.26669	0.00108814	0.0399904	Bacteria	Proteobacteria	Alphaproteobacteria	Rhizobiales	Hyphomicrobiaceae	NA	NA	NA
216748	13.8255	-0.520603	0.138455	-3.7601	0.000169847	0.0116481	Bacteria	Proteobacteria	Alphaproteobacteria	Rhizobiales	Hyphomicrobiaceae	Rhodoplanes	NA	NA
332595	3.56721	-0.989304	0.24613	-4.01943	5.83e-05	0.00589599	Bacteria	Proteobacteria	Alphaproteobacteria	Rhizobiales	Hyphomicrobiaceae	Hyphomicrobium	NA	NA
850305	6.6419	-0.70064	0.184909	-3.78911	0.000151186	0.0109991	Bacteria	Proteobacteria	Alphaproteobacteria	Rhizobiales	NA	NA	NA	NA
511916	15.1377	-0.433521	0.125769	-3.44697	0.000566919	0.0273868	Bacteria	Proteobacteria	Betaproteobacteria	Burkholderiales	Alcaligenaceae	NA	NA	NA
317157	40.1074	-0.28439	0.085594	-3.32254	0.000892008	0.0362514	Bacteria	Proteobacteria	Betaproteobacteria	Burkholderiales	Oxalobacteraceae	Janthinobacterium	NA	NA
335560	9.71916	-1.33277	0.256838	-5.18914	2.11e-07	0.000135546	Bacteria	Proteobacteria	Betaproteobacteria	Gallionellales	Gallionellaceae	Gallionella	NA	NA
336177	58.8543	-0.946115	0.254288	-3.72065	0.000198715	0.0129455	Bacteria	Proteobacteria	Betaproteobacteria	NA	NA	NA	NA	NA
1025155	3.50302	-1.30046	0.404544	-3.21464	0.00130609	0.0440004	Bacteria	Proteobacteria	Betaproteobacteria	NA	NA	NA	NA	NA
805571	66.8454	-0.723228	0.203783	-3.54902	0.000386672	0.02091	Bacteria	Proteobacteria	Betaproteobacteria	Rhodocyclales	Rhodocyclaceae	NA	NA	NA
559099	23.054	-1.23835	0.375624	-3.29679	0.000977969	0.0382484	Bacteria	Proteobacteria	Betaproteobacteria	Rhodocyclales	Rhodocyclaceae	Propionivibrio	NA	NA
242156	3.49141	-1.24887	0.32018	-3.90054	9.6e-05	0.0088108	Bacteria	Proteobacteria	Betaproteobacteria	Rhodocyclales	Rhodocyclaceae	NA	NA	NA
365866	3.61385	-1.57541	0.367394	-4.28806	1.8e-05	0.00251715	Bacteria	Proteobacteria	Betaproteobacteria	Rhodocyclales	Rhodocyclaceae	NA	NA	NA
563200	19.3082	-0.945455	0.182816	-5.17161	2.32e-07	0.00013713	Bacteria	Proteobacteria	Betaproteobacteria	SBla14	NA	NA	NA	NA
816602	3.29393	-1.49778	0.368678	-4.06256	4.85e-05	0.00510702	Bacteria	Proteobacteria	Betaproteobacteria	SBla14	NA	NA	NA	NA
137235	2.10457	-1.10105	0.312923	-3.51859	0.000433848	0.022982	Bacteria	Proteobacteria	Deltaproteobacteria	Myxococcales	NA	NA	NA	NA
4349607	10.9497	-1.22627	0.372737	-3.2899	0.00100223	0.0384907	Bacteria	Proteobacteria	Deltaproteobacteria	Myxococcales	NA	NA	NA	NA
836626	5.34621	-1.68105	0.40619	-4.13859	3.49e-05	0.00406678	Bacteria	Proteobacteria	Deltaproteobacteria	Myxococcales	NA	NA	NA	NA
512090	12.3357	-0.647084	0.152074	-4.25505	2.09e-05	0.00286511	Bacteria	Proteobacteria	Deltaproteobacteria	Syntrophobacterales	Syntrophaceae	NA	NA	NA
817132	17.0159	-0.546399	0.14507	-3.76645	0.000165585	0.0114582	Bacteria	Proteobacteria	Deltaproteobacteria	Syntrophobacterales	Syntrophorhabdaceae	NA	NA	NA
529635	16.3444	-1.50579	0.29709	-5.06848	4.01e-07	0.000220008	Bacteria	Proteobacteria	Gammaproteobacteria	Methylococcales	Crenotrichaceae	Crenothrix	NA	NA
8079	5.75968	-1.0916	0.339091	-3.21919	0.00128554	0.0436912	Bacteria	Proteobacteria	Gammaproteobacteria	Methylococcales	Methylococcaceae	Methylomonas	NA	NA
265527	10.3108	-0.874092	0.265477	-3.29254	0.000992864	0.038458	Bacteria	Proteobacteria	Gammaproteobacteria	Methylococcales	NA	NA	NA	NA
829266	54.872	-0.284402	0.0845139	-3.36515	0.000765017	0.0330118	Bacteria	Proteobacteria	Gammaproteobacteria	Xanthomonadales	Xanthomonadaceae	NA	NA	NA
105699	21.8032	-0.377169	0.111713	-3.37624	0.000734841	0.0324021	Bacteria	Proteobacteria	Gammaproteobacteria	Xanthomonadales	Xanthomonadaceae	NA	NA	NA
734275	28.1562	-0.409432	0.122427	-3.34431	0.000824889	0.0340652	Bacteria	Proteobacteria	Gammaproteobacteria	Xanthomonadales	Xanthomonadaceae	NA	NA	NA
610383	25.8745	-0.342921	0.0961676	-3.56587	0.000362652	0.0206335	Bacteria	Verrucomicrobia	[Pedosphaerae]	[Pedosphaerales]	NA	NA	NA	NA
New.CleanUp.ReferenceOTU204	2.68812	-1.03772	0.286222	-3.62557	0.000288327	0.0177171	Bacteria	Verrucomicrobia	[Pedosphaerae]	[Pedosphaerales]	NA	NA	NA	NA
4441684	7.33933	-1.09358	0.305997	-3.57381	0.000351823	0.0201668	Bacteria	Verrucomicrobia	Opitutae	Opitutales	Opitutaceae	NA	NA	NA
554044	10.3165	-1.49852	0.338541	-4.4264	9.58e-06	0.00158523	Bacteria	Verrucomicrobia	Opitutae	Opitutales	Opitutaceae	NA	NA	NA
