# Supplementary material for: Effect of Wild and Cultivated Rice Genotypes on Rhizosphere Bacterial Community Composition
Source: Rice (N Y). 2016 Aug 24;9(1):42. doi: 10.1186/s12284-016-0111-8 (PMC4996804; doi:10.1186/s12284-016-0111-8)
Supplement: Additional file 8: Table S7. — Differential representation of Taxa in AA genome cultivated vs wild rhizosphere. (XLSX 66.0 kb) [file 12284_2016_111_MOESM8_ESM.xlsx]

## Sheet: cultWildAA.txt
#Differential representation of Taxa in AA genome cultivated vs wild rhizosphere
	baseMean	log2FoldChange	lfcSE	stat	pvalue	padj	Kingdom	Phylum	Class	Order	Family	Genus	Species	Rank1
73910	20.8227	1.12826	0.238358	4.73347	2.20713e-06	0.00341421	Bacteria	Acidobacteria	Sva0725	Sva0725	NA	NA	NA	NA
4111963	19.3622	2.07002	0.416059	4.9753	6.51466e-07	0.00167959	Bacteria	Bacteroidetes	[Saprospirae]	[Saprospirales]	Chitinophagaceae	Sediminibacterium	NA	NA
New.CleanUp.ReferenceOTU3845	3.03676	1.23573	0.326026	3.79027	0.000150483	0.0415683	Bacteria	Bacteroidetes	[Saprospirae]	[Saprospirales]	Chitinophagaceae	NA	NA	NA
887484	26.5563	0.460119	0.121786	3.77811	0.000158024	0.0428855	Bacteria	Bacteroidetes	[Saprospirae]	[Saprospirales]	Chitinophagaceae	NA	NA	NA
208595	18.5732	0.602064	0.157223	3.82936	0.000128478	0.0391696	Bacteria	Bacteroidetes	[Saprospirae]	[Saprospirales]	Saprospiraceae	NA	NA	NA
560704	8.78635	1.79443	0.437518	4.10138	4.10688e-05	0.0211764	Bacteria	Bacteroidetes	Cytophagia	Cytophagales	Cytophagaceae	NA	NA	NA
New.CleanUp.ReferenceOTU174	3.91453	1.23351	0.302306	4.08032	4.49735e-05	0.0217405	Bacteria	Chlamydiae	Chlamydiia	Chlamydiales	NA	NA	NA	NA
New.ReferenceOTU496	6.06858	1.2972	0.285551	4.54278	5.55178e-06	0.00637321	Bacteria	Cyanobacteria	4C0d-2	MLE1-12	NA	NA	NA	NA
106754	2.8283	2.19313	0.495197	4.42881	9.47563e-06	0.00916116	Bacteria	Cyanobacteria	Oscillatoriophycideae	Chroococcales	Cyanobacteriaceae	NA	NA	NA
New.CleanUp.ReferenceOTU791	0.693868	2.53818	0.626379	4.05215	5.07486e-05	0.0225064	Bacteria	Cyanobacteria	Synechococcophycideae	Pseudanabaenales	Pseudanabaenaceae	Leptolyngbya	NA	NA
314599	18.4354	0.742228	0.191432	3.87723	0.000105652	0.0365393	Bacteria	Gemmatimonadetes	Gemm-1	NA	NA	NA	NA	NA
New.CleanUp.ReferenceOTU23	11.5564	1.97698	0.487979	4.05135	5.09228e-05	0.0225064	NA	NA	NA	NA	NA	NA	NA	Unassigned
New.ReferenceOTU317	14.4319	1.20758	0.313377	3.85345	0.000116467	0.036768	NA	NA	NA	NA	NA	NA	NA	Unassigned
New.ReferenceOTU1950	9.4454	1.09828	0.243121	4.51743	6.25947e-06	0.00645518	NA	NA	NA	NA	NA	NA	NA	Unassigned
New.CleanUp.ReferenceOTU996	2.29167	2.46316	0.583966	4.21798	2.46502e-05	0.0158881	Bacteria	Planctomycetes	vadinHA49	DH61	NA	NA	NA	NA
262768	2.01196	1.80761	0.438594	4.12137	3.76628e-05	0.0211764	Bacteria	Proteobacteria	Alphaproteobacteria	Rhodospirillales	Rhodospirillaceae	NA	NA	NA
4331815	3.08265	3.27255	0.560484	5.83878	5.25833e-09	2.71137e-05	Bacteria	Proteobacteria	Alphaproteobacteria	Sphingomonadales	Sphingomonadaceae	NA	NA	NA
1135798	2.61526	1.53124	0.401767	3.81127	0.000138255	0.0403523	Bacteria	Proteobacteria	Alphaproteobacteria	Sphingomonadales	Sphingomonadaceae	NA	NA	NA
635323	5.0217	1.13629	0.288516	3.93841	8.20235e-05	0.0309469	Bacteria	Proteobacteria	Alphaproteobacteria	Sphingomonadales	Sphingomonadaceae	NA	NA	NA
704462	16.6599	1.90109	0.288764	6.58355	4.59354e-11	7.10574e-07	Bacteria	Proteobacteria	Betaproteobacteria	Burkholderiales	Comamonadaceae	NA	NA	NA
1116348	1.92708	1.85102	0.47759	3.87576	0.000106294	0.0365393	Bacteria	Proteobacteria	Betaproteobacteria	Burkholderiales	Comamonadaceae	NA	NA	NA
1108275	14.5709	1.64496	0.425674	3.86436	0.000111379	0.0366578	Bacteria	Proteobacteria	Betaproteobacteria	Burkholderiales	Comamonadaceae	NA	NA	NA
1908796	8.19398	1.34061	0.223029	6.0109	1.845e-09	1.42702e-05	Bacteria	Proteobacteria	Betaproteobacteria	Burkholderiales	Comamonadaceae	NA	NA	NA
4396454	20.2566	1.31386	0.303524	4.32869	1.49998e-05	0.0116016	Bacteria	Proteobacteria	Betaproteobacteria	Burkholderiales	Comamonadaceae	Methylibium	NA	NA
1145162	26.5237	0.839129	0.217742	3.85377	0.000116311	0.036768	Bacteria	Proteobacteria	Betaproteobacteria	Burkholderiales	Comamonadaceae	NA	NA	NA
557756	69.7564	0.739224	0.167886	4.40314	1.06696e-05	0.00970872	Bacteria	Proteobacteria	Betaproteobacteria	Burkholderiales	Comamonadaceae	Rubrivivax	NA	NA
208645	9.80492	0.845391	0.210451	4.01705	5.89306e-05	0.0247693	Bacteria	Proteobacteria	Betaproteobacteria	MND1	NA	NA	NA	NA
4440262	16.5646	0.692592	0.16869	4.10572	4.03057e-05	0.0211764	Bacteria	Proteobacteria	Betaproteobacteria	MND1	NA	NA	NA	NA
575467	23.6125	0.685132	0.166961	4.10353	4.06885e-05	0.0211764	Bacteria	Proteobacteria	Betaproteobacteria	MND1	NA	NA	NA	NA
361100	37.6107	0.659043	0.140386	4.69449	2.67275e-06	0.00375862	Bacteria	Proteobacteria	Betaproteobacteria	MND1	NA	NA	NA	NA
218246	47.6557	0.572672	0.131572	4.35255	1.34564e-05	0.0109557	Bacteria	Proteobacteria	Betaproteobacteria	MND1	NA	NA	NA	NA
532139	39.0864	0.470108	0.125471	3.74674	0.00017915	0.0477805	Bacteria	Proteobacteria	Betaproteobacteria	MND1	NA	NA	NA	NA
New.CleanUp.ReferenceOTU1202	1.49797	1.99066	0.495708	4.0158	5.92451e-05	0.0247693	Bacteria	Proteobacteria	Deltaproteobacteria	Myxococcales	NA	NA	NA	NA
New.CleanUp.ReferenceOTU141	8.16747	1.00876	0.261013	3.86479	0.000111184	0.0366578	Bacteria	Proteobacteria	Deltaproteobacteria	Myxococcales	NA	NA	NA	NA
1021984	37.3211	0.864148	0.172311	5.01504	5.30227e-07	0.00167506	Bacteria	Proteobacteria	Deltaproteobacteria	Myxococcales	NA	NA	NA	NA
575993	6.33358	1.48686	0.388406	3.8281	0.000129139	0.0391696	Bacteria	Proteobacteria	Deltaproteobacteria	Spirobacillales	NA	NA	NA	NA
100737	5.61262	1.18374	0.261039	4.53472	5.76798e-06	0.00637321	Bacteria	Verrucomicrobia	Opitutae	Opitutales	Opitutaceae	NA	NA	NA
New.CleanUp.ReferenceOTU684	2.56052	1.4976	0.351966	4.25494	2.09102e-05	0.0147027	Bacteria	WS3	PRR-12	Sediment-1	PRR-10	NA	NA	NA
4401816	115.596	-0.28109	0.0673893	-4.17114	3.03084e-05	0.0180323	Bacteria	Actinobacteria	Actinobacteria	Actinomycetales	Micrococcaceae	Arthrobacter	NA	NA
649954	18.0268	-0.52155	0.12781	-4.08066	4.49082e-05	0.0217405	Bacteria	Acidobacteria	Acidobacteriia	Acidobacteriales	Koribacteraceae	NA	NA	NA
513927	12.8296	-0.625472	0.160148	-3.90557	9.40018e-05	0.0338166	Bacteria	Acidobacteria	BPC102	B110	NA	NA	NA	NA
New.ReferenceOTU1226	5.28491	-1.19173	0.251483	-4.73881	2.14979e-06	0.00341421	Bacteria	Acidobacteria	S035	NA	NA	NA	NA	NA
221811	2.23626	-1.28346	0.344109	-3.72979	0.00019164	0.049408	Bacteria	Armatimonadetes	[Fimbriimonadia]	[Fimbriimonadales]	[Fimbriimonadaceae]	Fimbriimonas	NA	NA
102135	8.74141	-1.05181	0.265006	-3.96899	7.2179e-05	0.0286292	Bacteria	Bacteroidetes	Bacteroidia	Bacteroidales	NA	NA	NA	NA
4470547	2.47223	-1.4989	0.377153	-3.97425	7.06003e-05	0.0286292	Bacteria	Bacteroidetes	Bacteroidia	Bacteroidales	NA	NA	NA	NA
1035283	2.07451	-2.00111	0.4917	-4.06977	4.7059e-05	0.0220593	Bacteria	Bacteroidetes	Bacteroidia	Bacteroidales	NA	NA	NA	NA
New.ReferenceOTU243	10.8958	-0.730132	0.172603	-4.23012	2.33564e-05	0.0157087	Bacteria	Chloroflexi	Anaerolineae	envOPS12	NA	NA	NA	NA
726273	33.943	-0.490005	0.0977855	-5.01102	5.41425e-07	0.00167506	Bacteria	Chloroflexi	Anaerolineae	SJA-15	NA	NA	NA	NA
1129191	1.14744	-1.9703	0.526833	-3.7399	0.00018409	0.0482659	Bacteria	Elusimicrobia	Endomicrobia	NA	NA	NA	NA	NA
New.CleanUp.ReferenceOTU2141	1.05143	-2.35101	0.600041	-3.91809	8.92536e-05	0.0328729	Bacteria	Firmicutes	Clostridia	Clostridiales	Veillonellaceae	NA	NA	NA
New.CleanUp.ReferenceOTU133	2.35023	-1.5709	0.37646	-4.17281	3.00869e-05	0.0180323	Bacteria	GN04	GN15	NA	NA	NA	NA	NA
169793	7.07843	-1.1351	0.245234	-4.62863	3.68102e-06	0.00474514	Bacteria	Nitrospirae	Nitrospira	Nitrospirales	[Thermodesulfovibrionaceae]	GOUTA19	NA	NA
160786	9.78663	-0.955868	0.250349	-3.81813	0.000134465	0.0400007	Bacteria	Nitrospirae	Nitrospira	Nitrospirales	FW	2015-04-29	NA	NA
4372979	12.6515	-1.03549	0.237604	-4.35805	1.31229e-05	0.0109557	Bacteria	Nitrospirae	Nitrospira	Nitrospirales	FW	2015-04-29	NA	NA
512654	10.2687	-0.923967	0.215591	-4.28574	1.8213e-05	0.013416	Bacteria	OP3	PBS-25	NA	NA	NA	NA	NA
335560	7.75254	-1.2497	0.263901	-4.73546	2.18554e-06	0.00341421	Bacteria	Proteobacteria	Betaproteobacteria	Gallionellales	Gallionellaceae	Gallionella	NA	NA
563200	18.0791	-1.05141	0.218336	-4.81553	1.46807e-06	0.00324423	Bacteria	Proteobacteria	Betaproteobacteria	SBla14	NA	NA	NA	NA
549197	3.59932	-1.02618	0.270069	-3.79969	0.000144877	0.041502	Bacteria	Proteobacteria	Deltaproteobacteria	BPC076	NA	NA	NA	NA
512090	12.1169	-0.762655	0.201065	-3.79308	0.000148787	0.0415683	Bacteria	Proteobacteria	Deltaproteobacteria	Syntrophobacterales	Syntrophaceae	NA	NA	NA
554044	6.77308	-1.23008	0.312134	-3.94088	8.11832e-05	0.0309469	Bacteria	Verrucomicrobia	Opitutae	Opitutales	Opitutaceae	NA	NA	NA
