# Supplementary material for: Effect of Wild and Cultivated Rice Genotypes on Rhizosphere Bacterial Community Composition
Source: Rice (N Y). 2016 Aug 24;9(1):42. doi: 10.1186/s12284-016-0111-8 (PMC4996804; doi:10.1186/s12284-016-0111-8)
Supplement: Additional file 9: Table S8. — Differential representation (over or underrepresentation) in rhizosphere of early-diverged Oryza species. (XLSX 10 kb) [file 12284_2016_111_MOESM9_ESM.xlsx]

## Sheet: basalGt1.txt
#Differential representation (over or underrepresentation) in rhizosphere of early-diverged Oryza species
	baseMean	log2FoldChange	lfcSE	stat	pvalue	padj	Kingdom	Phylum	Class	Order	Family	Genus	Species	Rank1
New.CleanUp.ReferenceOTU451	4.01369	1.18302	0.341553	3.46364	0.000532918	0.0314873	Bacteria	Acidobacteria	[Chloracidobacteria]	NA	NA	NA	NA	NA
662514	7.29848	0.662638	0.152974	4.3317	1.47963e-05	0.00222844	Bacteria	Acidobacteria	Acidobacteria-6	iii1-15	mb2424	NA	NA	NA
4374733	4.41242	0.732253	0.172668	4.24081	2.22711e-05	0.00300113	Bacteria	Acidobacteria	Acidobacteria-6	iii1-15	NA	NA	NA	NA
575708	9.81779	0.544712	0.134906	4.03771	5.39753e-05	0.00583921	Bacteria	Acidobacteria	Acidobacteria-6	iii1-15	NA	NA	NA	NA
4369842	11.5489	0.432507	0.126453	3.42029	0.000625544	0.0355912	Bacteria	Acidobacteria	Acidobacteria-6	iii1-15	NA	NA	NA	NA
4373459	18.5509	0.431879	0.0904419	4.77521	1.79522e-06	0.000440426	Bacteria	Acidobacteria	Acidobacteria-6	iii1-15	NA	NA	NA	NA
226487	19.0854	0.389392	0.086811	4.48551	7.27384e-06	0.00124156	Bacteria	Acidobacteria	Acidobacteria-6	iii1-15	NA	NA	NA	NA
218957	2.59697	0.826281	0.219258	3.76854	0.000164207	0.0127401	Bacteria	Acidobacteria	iii1-8	32-20	NA	NA	NA	NA
73910	24.668	0.882671	0.25717	3.43224	0.000598607	0.0345707	Bacteria	Acidobacteria	Sva0725	Sva0725	NA	NA	NA	NA
529793	8.99927	0.502454	0.141975	3.53903	0.000401594	0.0250784	Bacteria	Actinobacteria	Acidimicrobiia	Acidimicrobiales	EB1017	NA	NA	NA
1144548	11.7233	0.448339	0.118947	3.76925	0.00016374	0.0127401	Bacteria	Actinobacteria	Actinobacteria	Actinomycetales	Intrasporangiaceae	NA	NA	NA
4465540	24.3625	0.423824	0.0916009	4.62686	3.71257e-06	0.000750427	Bacteria	Actinobacteria	Actinobacteria	Actinomycetales	Intrasporangiaceae	Terracoccus	NA	NA
4401816	125.646	0.438573	0.0623645	7.03242	2.0298e-12	3.11817e-09	Bacteria	Actinobacteria	Actinobacteria	Actinomycetales	Micrococcaceae	Arthrobacter	NA	NA
736813	2.86541	0.861991	0.190873	4.51605	6.30048e-06	0.00117536	Bacteria	Actinobacteria	Actinobacteria	Actinomycetales	Mycobacteriaceae	Mycobacterium	NA	NA
888357	6.82503	0.652351	0.135522	4.81361	1.48225e-06	0.000392212	Bacteria	Actinobacteria	Actinobacteria	Actinomycetales	Nocardioidaceae	Nocardioides	NA	NA
220013	2.99036	0.843715	0.189709	4.44741	8.69099e-06	0.00137191	Bacteria	Actinobacteria	Thermoleophilia	Gaiellales	Gaiellaceae	NA	NA	NA
936318	5.39452	0.522922	0.158481	3.29959	0.000968272	0.0494828	Bacteria	Actinobacteria	Thermoleophilia	Gaiellales	Gaiellaceae	NA	NA	NA
957360	6.43325	0.47991	0.145123	3.30691	0.000943314	0.0494828	Bacteria	Actinobacteria	Thermoleophilia	Gaiellales	Gaiellaceae	NA	NA	NA
223764	4.7389	0.645881	0.161182	4.00716	6.14522e-05	0.00621071	Bacteria	Actinobacteria	Thermoleophilia	Solirubrobacterales	NA	NA	NA	NA
4484245	12.1689	0.879747	0.231196	3.8052	0.000141691	0.0115144	Bacteria	Bacteroidetes	[Saprospirae]	[Saprospirales]	Chitinophagaceae	NA	NA	NA
511320	4.60134	0.802171	0.241106	3.32705	0.000877695	0.0471439	Bacteria	Bacteroidetes	[Saprospirae]	[Saprospirales]	Chitinophagaceae	Flavisolibacter	NA	NA
New.CleanUp.ReferenceOTU397	3.80627	1.45398	0.365087	3.98255	6.81788e-05	0.00662888	Bacteria	Bacteroidetes	[Saprospirae]	[Saprospirales]	Saprospiraceae	NA	NA	NA
560704	18.7936	1.79498	0.340264	5.27527	1.32562e-07	5.09106e-05	Bacteria	Bacteroidetes	Cytophagia	Cytophagales	Cytophagaceae	NA	NA	NA
1019914	2.39367	1.49444	0.331923	4.50238	6.71963e-06	0.00120031	Bacteria	Bacteroidetes	Cytophagia	Cytophagales	Cytophagaceae	NA	NA	NA
1032692	1.83284	1.6174	0.382868	4.22444	2.3954e-05	0.00317226	Bacteria	Bacteroidetes	Sphingobacteriia	Sphingobacteriales	NA	NA	NA	NA
New.CleanUp.ReferenceOTU1935	1.19795	1.35066	0.37349	3.61634	0.000298799	0.0199572	Bacteria	Chlamydiae	Chlamydiia	Chlamydiales	Parachlamydiaceae	Parachlamydia	NA	NA
New.ReferenceOTU1962	2.37343	0.875575	0.230176	3.80394	0.000142413	0.0115144	Bacteria	Chloroflexi	Anaerolineae	Caldilineales	Caldilineaceae	NA	NA	NA
New.ReferenceOTU1961	3.58525	0.858015	0.189431	4.52943	5.91444e-06	0.00113572	Bacteria	Chloroflexi	Anaerolineae	Caldilineales	Caldilineaceae	Caldilinea	NA	NA
1128703	7.54816	0.479586	0.137894	3.47792	0.000505312	0.0305614	Bacteria	Chloroflexi	Anaerolineae	S0208	NA	NA	NA	NA
New.ReferenceOTU142	2.05056	0.770548	0.234579	3.28482	0.00102049	0.0499259	Bacteria	Chloroflexi	Anaerolineae	SJA-15	NA	NA	NA	NA
New.ReferenceOTU145	5.4366	0.544106	0.148786	3.65696	0.000255221	0.0177698	Bacteria	Chloroflexi	Anaerolineae	SJA-15	NA	NA	NA	NA
726273	37.649	0.456464	0.0886324	5.15008	2.60381e-07	9.09084e-05	Bacteria	Chloroflexi	Anaerolineae	SJA-15	NA	NA	NA	NA
New.ReferenceOTU1139	65.3306	1.62056	0.37307	4.34385	1.40008e-05	0.00215081	Bacteria	Cyanobacteria	Nostocophycideae	Nostocales	Nostocaceae	NA	NA	NA
107978	169.544	1.53215	0.375497	4.08033	4.49724e-05	0.0050799	Bacteria	Cyanobacteria	Nostocophycideae	Nostocales	Nostocaceae	Cylindrospermopsis	NA	NA
New.CleanUp.ReferenceOTU2589	2.6916	1.48321	0.373697	3.96901	7.21718e-05	0.00668154	Bacteria	Cyanobacteria	Nostocophycideae	Nostocales	Nostocaceae	NA	NA	NA
194440	62.3194	1.38095	0.361545	3.81959	0.000133673	0.0112829	Bacteria	Cyanobacteria	Nostocophycideae	Nostocales	Nostocaceae	NA	NA	NA
New.CleanUp.ReferenceOTU328	4.72722	1.86886	0.368466	5.072	3.93648e-07	0.000131461	Bacteria	Cyanobacteria	Synechococcophycideae	Pseudanabaenales	Pseudanabaenaceae	Leptolyngbya	NA	NA
New.ReferenceOTU1124	4.01204	1.67723	0.35156	4.77081	1.83487e-06	0.000440426	Bacteria	Cyanobacteria	Synechococcophycideae	Pseudanabaenales	Pseudanabaenaceae	Leptolyngbya	NA	NA
782042	3.85871	0.714447	0.174691	4.08978	4.31778e-05	0.00494998	Archaea	Euryarchaeota	Thermoplasmata	E2	[Methanomassiliicoccaceae]	NA	NA	NA
110321	2.63259	0.994678	0.233639	4.25732	2.06892e-05	0.0028405	Bacteria	Firmicutes	Bacilli	Bacillales	Alicyclobacillaceae	Alicyclobacillus	NA	NA
544851	3.1454	1.11287	0.193527	5.7505	8.89793e-09	5.69541e-06	Bacteria	Firmicutes	Bacilli	Bacillales	Bacillaceae	Bacillus	NA	NA
1051517	1.82195	1.03124	0.248453	4.15065	3.31528e-05	0.0041072	Bacteria	Firmicutes	Bacilli	Bacillales	Bacillaceae	Bacillus	NA	NA
4365717	11.4214	0.833096	0.122034	6.82673	8.68699e-12	1.11208e-08	Bacteria	Firmicutes	Bacilli	Bacillales	Bacillaceae	Bacillus	flexus	NA
559213	6.43438	0.770626	0.142054	5.4249	5.79882e-08	2.47449e-05	Bacteria	Firmicutes	Bacilli	Bacillales	Bacillaceae	Bacillus	NA	NA
249211	1.28654	1.03931	0.268725	3.86756	0.000109931	0.00948738	Bacteria	Firmicutes	Bacilli	Bacillales	Paenibacillaceae	Paenibacillus	NA	NA
36004	1.17843	1.09129	0.315009	3.46432	0.000531582	0.0314873	Bacteria	Firmicutes	Clostridia	Clostridiales	Clostridiaceae	Clostridium	NA	NA
563918	5.68257	1.08319	0.28437	3.80909	0.000139482	0.0115144	Bacteria	Firmicutes	Clostridia	Clostridiales	Clostridiaceae	NA	NA	NA
1009427	2.88358	0.897831	0.218248	4.11382	3.89167e-05	0.00461642	Bacteria	Firmicutes	Clostridia	Clostridiales	Clostridiaceae	Clostridium	NA	NA
580518	4.30921	0.797433	0.19882	4.01084	6.05044e-05	0.00619645	Bacteria	Firmicutes	Clostridia	Clostridiales	Clostridiaceae	Clostridium	NA	NA
New.ReferenceOTU1992	3.31745	2.13125	0.352802	6.04094	1.53222e-09	1.30766e-06	Bacteria	Firmicutes	Clostridia	Clostridiales	Ruminococcaceae	NA	NA	NA
565822	6.36821	0.587972	0.160929	3.6536	0.000258587	0.0177698	Bacteria	Firmicutes	Clostridia	OPB54	NA	NA	NA	NA
New.ReferenceOTU317	23.3605	1.65648	0.314888	5.26053	1.43644e-07	5.25394e-05	NA	NA	NA	NA	NA	NA	NA	Unassigned
New.CleanUp.ReferenceOTU184	3.84457	1.25352	0.266013	4.71225	2.45e-06	0.00053767	Bacteria	Planctomycetes	Phycisphaerae	WD2101	NA	NA	NA	NA
242145	1.12739	0.93293	0.274504	3.39861	0.000677293	0.0379729	Bacteria	Planctomycetes	Planctomycetia	Gemmatales	Gemmataceae	Gemmata	NA	NA
New.CleanUp.ReferenceOTU73	3.80946	0.705186	0.177242	3.97865	6.93071e-05	0.00665435	Bacteria	Planctomycetes	Planctomycetia	Gemmatales	Gemmataceae	NA	NA	NA
3954606	1.44805	1.30779	0.329899	3.96422	7.36353e-05	0.00673325	Bacteria	Planctomycetes	Planctomycetia	Pirellulales	Pirellulaceae	NA	NA	NA
527532	2.44142	1.18583	0.329034	3.60396	0.000313406	0.0202292	Bacteria	Planctomycetes	Planctomycetia	Pirellulales	Pirellulaceae	NA	NA	NA
4295043	2.21945	1.34706	0.362206	3.71903	0.00019999	0.0150601	Bacteria	Proteobacteria	Alphaproteobacteria	Caulobacterales	Caulobacteraceae	NA	NA	NA
212223	5.45748	0.718228	0.178135	4.03194	5.53187e-05	0.00589119	Bacteria	Proteobacteria	Alphaproteobacteria	Ellin329	NA	NA	NA	NA
213063	7.04774	0.62186	0.169192	3.67546	0.000237418	0.0168852	Bacteria	Proteobacteria	Alphaproteobacteria	Rhizobiales	Bradyrhizobiaceae	NA	NA	NA
338517	34.3084	0.552744	0.0784292	7.04769	1.81916e-12	3.11817e-09	Bacteria	Proteobacteria	Alphaproteobacteria	Rhizobiales	Bradyrhizobiaceae	NA	NA	NA
573135	85.7197	0.542701	0.0670714	8.09139	5.89895e-16	4.53099e-12	Bacteria	Proteobacteria	Alphaproteobacteria	Rhizobiales	Bradyrhizobiaceae	NA	NA	NA
740317	35.1897	0.532637	0.0788423	6.75572	1.42124e-11	1.5595e-08	Bacteria	Proteobacteria	Alphaproteobacteria	Rhizobiales	Bradyrhizobiaceae	NA	NA	NA
829415	7.15733	0.52299	0.131771	3.96892	7.22e-05	0.00668154	Bacteria	Proteobacteria	Alphaproteobacteria	Rhizobiales	Bradyrhizobiaceae	Bradyrhizobium	NA	NA
303643	10.27	0.472112	0.130314	3.62288	0.000291337	0.0196294	Bacteria	Proteobacteria	Alphaproteobacteria	Rhizobiales	Bradyrhizobiaceae	NA	NA	NA
244657	14.9901	0.409907	0.108459	3.77935	0.000157237	0.0125806	Bacteria	Proteobacteria	Alphaproteobacteria	Rhizobiales	Bradyrhizobiaceae	NA	NA	NA
4362775	1.23375	0.996578	0.276227	3.60782	0.000308776	0.0202232	Bacteria	Proteobacteria	Alphaproteobacteria	Rhizobiales	Hyphomicrobiaceae	NA	NA	NA
863772	3.96797	0.79846	0.198173	4.0291	5.59897e-05	0.00589119	Bacteria	Proteobacteria	Alphaproteobacteria	Rhizobiales	Hyphomicrobiaceae	Hyphomicrobium	NA	NA
136162	9.26317	0.722469	0.118684	6.08731	1.14823e-09	1.10245e-06	Bacteria	Proteobacteria	Alphaproteobacteria	Rhizobiales	Hyphomicrobiaceae	Rhodoplanes	NA	NA
4401307	7.2069	0.62687	0.139576	4.49125	7.08049e-06	0.00123603	Bacteria	Proteobacteria	Alphaproteobacteria	Rhizobiales	Hyphomicrobiaceae	Rhodoplanes	NA	NA
610418	8.23702	0.582192	0.146178	3.98276	6.81191e-05	0.00662888	Bacteria	Proteobacteria	Alphaproteobacteria	Rhizobiales	Hyphomicrobiaceae	Rhodoplanes	NA	NA
4431597	38.7912	0.551442	0.0755678	7.29732	2.93557e-13	8.22457e-10	Bacteria	Proteobacteria	Alphaproteobacteria	Rhizobiales	Hyphomicrobiaceae	NA	NA	NA
515709	8.78421	0.511218	0.13397	3.81592	0.000135678	0.0113277	Bacteria	Proteobacteria	Alphaproteobacteria	Rhizobiales	Hyphomicrobiaceae	Rhodoplanes	NA	NA
331835	46.2896	0.465208	0.0920945	5.05141	4.3855e-07	0.000140354	Bacteria	Proteobacteria	Alphaproteobacteria	Rhizobiales	Hyphomicrobiaceae	Rhodoplanes	NA	NA
822874	41.4711	0.445858	0.0768357	5.80275	6.52368e-09	4.5553e-06	Bacteria	Proteobacteria	Alphaproteobacteria	Rhizobiales	Hyphomicrobiaceae	NA	NA	NA
4304486	45.5874	0.416713	0.0833906	4.99712	5.81918e-07	0.000170017	Bacteria	Proteobacteria	Alphaproteobacteria	Rhizobiales	Hyphomicrobiaceae	Rhodoplanes	NA	NA
319907	12.7973	0.403605	0.111791	3.61035	0.000305786	0.0202232	Bacteria	Proteobacteria	Alphaproteobacteria	Rhizobiales	Hyphomicrobiaceae	Rhodoplanes	NA	NA
657718	18.7825	0.369553	0.0984377	3.75418	0.000173913	0.0133583	Bacteria	Proteobacteria	Alphaproteobacteria	Rhizobiales	Hyphomicrobiaceae	Rhodoplanes	NA	NA
1125837	14.0231	0.362294	0.109695	3.30273	0.000957469	0.0494828	Bacteria	Proteobacteria	Alphaproteobacteria	Rhizobiales	Hyphomicrobiaceae	Rhodoplanes	NA	NA
361082	34.9467	0.836924	0.11488	7.28518	3.2123e-13	8.22457e-10	Bacteria	Proteobacteria	Alphaproteobacteria	Rhizobiales	Methylocystaceae	Methylosinus	NA	NA
826904	2.27599	1.08418	0.216072	5.01771	5.22916e-07	0.000160661	Bacteria	Proteobacteria	Alphaproteobacteria	Rhizobiales	NA	NA	NA	NA
540718	8.12362	0.80005	0.172441	4.63955	3.49169e-06	0.000744991	Bacteria	Proteobacteria	Alphaproteobacteria	Rhizobiales	NA	NA	NA	NA
750263	12.2585	0.656441	0.117382	5.59235	2.24023e-08	1.14714e-05	Bacteria	Proteobacteria	Alphaproteobacteria	Rhizobiales	NA	NA	NA	NA
625652	4.50765	0.633596	0.185945	3.40744	0.000655748	0.0370353	Bacteria	Proteobacteria	Alphaproteobacteria	Rhizobiales	NA	NA	NA	NA
323954	8.04869	0.489057	0.131881	3.70832	0.00020864	0.0152655	Bacteria	Proteobacteria	Alphaproteobacteria	Rhizobiales	Phyllobacteriaceae	Mesorhizobium	NA	NA
589946	8.0378	0.791371	0.228043	3.47027	0.000519936	0.0312002	Bacteria	Proteobacteria	Alphaproteobacteria	Rhodobacterales	Hyphomonadaceae	NA	NA	NA
643950	2.59251	1.10977	0.249617	4.44591	8.75191e-06	0.00137191	Bacteria	Proteobacteria	Alphaproteobacteria	Rhodobacterales	Rhodobacteraceae	NA	NA	NA
5784	5.92767	1.00571	0.244877	4.10698	4.0087e-05	0.00466528	Bacteria	Proteobacteria	Alphaproteobacteria	Rhodobacterales	Rhodobacteraceae	Rhodobacter	NA	NA
712222	2.31736	0.873374	0.214967	4.06283	4.84815e-05	0.0053969	Bacteria	Proteobacteria	Alphaproteobacteria	Rhodospirillales	Acetobacteraceae	NA	NA	NA
New.CleanUp.ReferenceOTU1926	1.14301	1.91007	0.389243	4.90714	9.24149e-07	0.000253514	Bacteria	Proteobacteria	Alphaproteobacteria	Rhodospirillales	Rhodospirillaceae	NA	NA	NA
New.CleanUp.ReferenceOTU997	1.78061	1.31179	0.36478	3.59611	0.000323012	0.0206755	Bacteria	Proteobacteria	Alphaproteobacteria	Rhodospirillales	Rhodospirillaceae	NA	NA	NA
552725	1.9434	1.02094	0.279966	3.64667	0.000265661	0.0180579	Bacteria	Proteobacteria	Alphaproteobacteria	Rhodospirillales	Rhodospirillaceae	NA	NA	NA
New.ReferenceOTU1120	3.527	0.733791	0.178411	4.11293	3.90662e-05	0.00461642	Bacteria	Proteobacteria	Alphaproteobacteria	Rhodospirillales	Rhodospirillaceae	NA	NA	NA
252702	10.613	0.624444	0.11643	5.36324	8.17435e-08	3.30459e-05	Bacteria	Proteobacteria	Alphaproteobacteria	Rhodospirillales	Rhodospirillaceae	NA	NA	NA
906820	10.1599	0.562494	0.136081	4.13353	3.57232e-05	0.00435539	Bacteria	Proteobacteria	Alphaproteobacteria	Rhodospirillales	Rhodospirillaceae	Skermanella	NA	NA
813522	5.5853	0.512087	0.155131	3.301	0.000963396	0.0494828	Bacteria	Proteobacteria	Alphaproteobacteria	Rhodospirillales	Rhodospirillaceae	NA	NA	NA
357011	7.17389	0.506858	0.136683	3.70827	0.000208682	0.0152655	Bacteria	Proteobacteria	Alphaproteobacteria	Rhodospirillales	Rhodospirillaceae	NA	NA	NA
4438018	15.0866	0.370164	0.100568	3.68073	0.000232567	0.0166948	Bacteria	Proteobacteria	Alphaproteobacteria	Rhodospirillales	Rhodospirillaceae	NA	NA	NA
4391560	4.84831	1.72492	0.385364	4.47608	7.60276e-06	0.00124745	Bacteria	Proteobacteria	Alphaproteobacteria	Sphingomonadales	Erythrobacteraceae	NA	NA	NA
4447334	108.585	0.318786	0.0671473	4.74757	2.05879e-06	0.000479199	Bacteria	Proteobacteria	Alphaproteobacteria	Sphingomonadales	Sphingomonadaceae	Kaistobacter	NA	NA
100791	22.8281	1.28771	0.278132	4.62984	3.65944e-06	0.000750427	Bacteria	Proteobacteria	Betaproteobacteria	Burkholderiales	Comamonadaceae	NA	NA	NA
317487	10.7207	1.10182	0.257573	4.27771	1.88826e-05	0.00271272	Bacteria	Proteobacteria	Betaproteobacteria	Burkholderiales	Comamonadaceae	NA	NA	NA
336824	53.8529	0.370124	0.0882049	4.19619	2.71443e-05	0.00353383	Bacteria	Proteobacteria	Betaproteobacteria	Burkholderiales	Comamonadaceae	NA	NA	NA
278562	45.4342	0.995784	0.302977	3.28666	0.00101382	0.0499176	Bacteria	Proteobacteria	Betaproteobacteria	Burkholderiales	Oxalobacteraceae	NA	NA	NA
4376358	47.5023	0.413911	0.125703	3.29276	0.000992103	0.0494828	Bacteria	Proteobacteria	Deltaproteobacteria	Desulfuromonadales	Geobacteraceae	Geobacter	NA	NA
836626	5.34621	1.58953	0.279656	5.68388	1.31675e-08	7.77999e-06	Bacteria	Proteobacteria	Deltaproteobacteria	Myxococcales	NA	NA	NA	NA
336745	2.17598	1.35896	0.3012	4.51184	6.42691e-06	0.00117536	Bacteria	Proteobacteria	Deltaproteobacteria	Myxococcales	NA	NA	NA	NA
New.CleanUp.ReferenceOTU1198	1.54328	1.07077	0.301169	3.55539	0.00037742	0.0239583	Bacteria	Proteobacteria	Deltaproteobacteria	Myxococcales	NA	NA	NA	NA
4339018	5.95001	0.757521	0.189639	3.99454	6.48194e-05	0.00646595	Bacteria	Proteobacteria	Deltaproteobacteria	Myxococcales	NA	NA	NA	NA
222900	11.8408	1.19882	0.216861	5.52807	3.23771e-08	1.5543e-05	Bacteria	Proteobacteria	Deltaproteobacteria	Myxococcales	Polyangiaceae	NA	NA	NA
830539	7.22108	0.798206	0.228469	3.49371	0.000476353	0.0291628	Bacteria	Proteobacteria	Deltaproteobacteria	Myxococcales	Polyangiaceae	NA	NA	NA
215492	1.18838	1.08607	0.270222	4.01917	5.84024e-05	0.00606201	Bacteria	Proteobacteria	Deltaproteobacteria	Syntrophobacterales	Syntrophobacteraceae	NA	NA	NA
1110514	6.66494	0.528239	0.142809	3.69892	0.000216521	0.0156896	Bacteria	Proteobacteria	Deltaproteobacteria	Syntrophobacterales	Syntrophobacteraceae	NA	NA	NA
529635	16.3444	1.23406	0.226821	5.44068	5.3079e-08	2.39823e-05	Bacteria	Proteobacteria	Gammaproteobacteria	Methylococcales	Crenotrichaceae	Crenothrix	NA	NA
584193	8.58549	0.79726	0.211187	3.77513	0.000159921	0.0126635	Bacteria	Proteobacteria	Gammaproteobacteria	Methylococcales	Crenotrichaceae	Crenothrix	NA	NA
954737	4.74712	1.38799	0.247912	5.59871	2.15952e-08	1.14714e-05	Bacteria	Proteobacteria	Gammaproteobacteria	Methylococcales	Methylococcaceae	Methylomonas	NA	NA
8079	5.75968	1.22371	0.245135	4.99198	5.97638e-07	0.000170017	Bacteria	Proteobacteria	Gammaproteobacteria	Methylococcales	Methylococcaceae	Methylomonas	NA	NA
3198474	39.0864	0.92787	0.234554	3.9559	7.62479e-05	0.00689012	Bacteria	Proteobacteria	Gammaproteobacteria	Methylococcales	Methylococcaceae	Methylomonas	NA	NA
4311989	15.7057	0.868396	0.232981	3.72733	0.000193519	0.014717	Bacteria	Proteobacteria	Gammaproteobacteria	Methylococcales	Methylococcaceae	Methylomonas	NA	NA
4434051	6.06923	0.62039	0.145731	4.2571	2.07093e-05	0.0028405	Bacteria	Proteobacteria	Gammaproteobacteria	Methylococcales	Methylococcaceae	NA	NA	NA
265527	10.3108	0.855899	0.191253	4.47522	7.63315e-06	0.00124745	Bacteria	Proteobacteria	Gammaproteobacteria	Methylococcales	NA	NA	NA	NA
564301	2.61297	1.41868	0.313075	4.53143	5.85851e-06	0.00113572	Bacteria	Proteobacteria	Gammaproteobacteria	Xanthomonadales	Sinobacteraceae	NA	NA	NA
100307	10.8268	0.406782	0.122028	3.33351	0.00085757	0.0463873	Bacteria	Proteobacteria	Gammaproteobacteria	Xanthomonadales	Sinobacteraceae	NA	NA	NA
452324	3.52034	0.839844	0.212891	3.94495	7.98158e-05	0.00712866	Bacteria	Verrucomicrobia	[Spartobacteria]	[Chthoniobacterales]	[Chthoniobacteraceae]	NA	NA	NA
4350694	17.4087	0.471011	0.110008	4.28162	1.85538e-05	0.00271272	Bacteria	Verrucomicrobia	[Spartobacteria]	[Chthoniobacterales]	[Chthoniobacteraceae]	Candidatus Xiphinematobacter	NA	NA
1624	46.8876	0.425924	0.0717248	5.93831	2.87982e-09	2.21199e-06	Bacteria	Verrucomicrobia	[Spartobacteria]	[Chthoniobacterales]	[Chthoniobacteraceae]	DA101	NA	NA
New.ReferenceOTU872	3.97769	0.596169	0.172292	3.46024	0.0005397	0.0316446	Bacteria	Verrucomicrobia	Verrucomicrobiae	Verrucomicrobiales	Verrucomicrobiaceae	NA	NA	NA
4376097	70.2138	-0.232421	0.0685238	-3.39183	0.000694286	0.0383655	Bacteria	Gemmatimonadetes	Gemmatimonadetes	N1423WL	NA	NA	NA	NA
113347	97.176	-0.301016	0.0764074	-3.93961	8.16129e-05	0.00720539	Bacteria	Acidobacteria	[Chloracidobacteria]	RB41	Ellin6075	NA	NA	NA
New.ReferenceOTU588	17.5515	-0.879775	0.211405	-4.16155	3.1609e-05	0.00398015	Bacteria	Acidobacteria	Holophagae	Holophagales	Holophagaceae	NA	NA	NA
680449	79.252	-0.256628	0.0743223	-3.4529	0.000554589	0.0322712	Bacteria	Bacteroidetes	[Saprospirae]	[Saprospirales]	Chitinophagaceae	NA	NA	NA
4312724	29.1245	-0.344727	0.104302	-3.30509	0.000949443	0.0494828	Bacteria	Bacteroidetes	[Saprospirae]	[Saprospirales]	Chitinophagaceae	NA	NA	NA
758928	43.9417	-0.318128	0.08132	-3.91205	9.15176e-05	0.00798803	Bacteria	Bacteroidetes	[Saprospirae]	[Saprospirales]	Saprospiraceae	NA	NA	NA
New.ReferenceOTU55	23.9824	-0.497574	0.145214	-3.42649	0.000611433	0.0350479	Bacteria	Chlorobi	BSV26	PK329	NA	NA	NA	NA
580379	5.78291	-0.916326	0.247035	-3.70929	0.000207843	0.0152655	Bacteria	Gemmatimonadetes	Gemm-5	NA	NA	NA	NA	NA
940737	11.9503	-0.842457	0.254135	-3.315	0.000916427	0.0485454	Bacteria	Proteobacteria	Betaproteobacteria	Burkholderiales	Comamonadaceae	NA	NA	NA
592970	76.4666	-0.364182	0.108676	-3.35108	0.000804966	0.0441639	Bacteria	Proteobacteria	Deltaproteobacteria	Myxococcales	Myxococcaceae	Anaeromyxobacter	NA	NA
913264	15.8129	-0.499649	0.147221	-3.39386	0.000689148	0.0383576	Bacteria	Proteobacteria	Deltaproteobacteria	Myxococcales	Myxococcaceae	NA	NA	NA
New.ReferenceOTU752	22.109	-0.88928	0.246596	-3.60623	0.000310681	0.0202232	Bacteria	Proteobacteria	Deltaproteobacteria	Myxococcales	Myxococcaceae	Anaeromyxobacter	NA	NA
New.CleanUp.ReferenceOTU106	7.24011	-1.59184	0.335829	-4.74004	2.13674e-06	0.000482714	Bacteria	Proteobacteria	Deltaproteobacteria	Myxococcales	NA	NA	NA	NA
4327914	5.40179	-1.04476	0.26284	-3.97489	7.04129e-05	0.00667706	Bacteria	Verrucomicrobia	[Pedosphaerae]	[Pedosphaerales]	Ellin515	NA	NA	NA
