# Supplementary material for: Effect of Wild and Cultivated Rice Genotypes on Rhizosphere Bacterial Community Composition
Source: Rice (N Y). 2016 Aug 24;9(1):42. doi: 10.1186/s12284-016-0111-8 (PMC4996804; doi:10.1186/s12284-016-0111-8)
Supplement: Additional file 10. — OTU table for 16S rDNA sequencing data in biom format. (BIOM 44979 kb) [file 12284_2016_111_MOESM10_ESM.biom]

{"id": "No Table ID","format": "Biological Observation Matrix 2.1.0","format_url": "http://biom-format.org","matrix_type": "sparse","generated_by": "BIOM-Format 2.1.2","date": "2016-03-09T16:18:40.730616","type": "OTU table","matrix_element_type": "float","shape": [152300, 120],"data": [[0,0,2.0],[0,1,1.0],[0,2,1.0],[0,3,1.0],[0,4,1.0],[0,5,1.0],[0,6,1.0],[0,7,2.0],[0,8,1.0],[0,9,1.0],[0,10,1.0],[0,11,1.0],[1,0,3.0],[1,1,3.0],[1,2,1.0],[1,3,5.0],[1,4,5.0],[1,5,4.0],[1,6,6.0],[1,7,6.0],[1,8,15.0],[1,9,7.0],[1,10,7.0],[1,11,3.0],[1,12,2.0],[1,13,3.0],[1,14,5.0],[1,15,1.0],[1,16,4.0],[1,17,7.0],[1,18,4.0],[1,19,5.0],[1,20,4.0],[1,21,3.0],[1,22,3.0],[1,23,8.0],[1,24,2.0],[1,25,2.0],[1,26,3.0],[1,27,4.0],[1,28,7.0],[1,29,2.0],[1,30,3.0],[1,31,11.0],[1,32,1.0],[1,33,2.0],[1,34,4.0],[1,36,7.0],[1,37,11.0],[1,38,7.0],[1,39,3.0],[1,40,8.0],[1,41,1.0],[1,42,2.0],[1,43,4.0],[1,44,3.0],[1,45,3.0],[1,46,1.0],[1,47,7.0],[1,48,4.0],[1,49,7.0],[1,50,3.0],[1,51,8.0],[1,52,3.0],[1,53,2.0],[1,54,1.0],[1,55,2.0],[1,56,5.0],[1,57,2.0],[1,58,7.0],[1,59,2.0],[1,60,13.0],[1,62,5.0],[1,63,1.0],[1,64,3.0],[1,65,6.0],[1,66,5.0],[1,67,2.0],[1,68,11.0],[1,69,8.0],[1,70,9.0],[1,71,2.0],[1,72,2.0],[1,73,3.0],[1,74,5.0],[1,75,6.0],[1,76,3.0],[1,77,2.0],[1,78,4.0],[1,79,5.0],[1,80,1.0],[1,81,2.0],[1,82,2.0],[1,83,3.0],[1,84,4.0],[1,85,5.0],[1,86,5.0],[1,87,1.0],[1,88,2.0],[1,89,6.0],[1,90,1.0],[1,91,4.0],[1,92,5.0],[1,93,3.0],[1,94,8.0],[1,95,2.0],[1,96,2.0],[1,97,2.0],[1,98,4.0],[1,99,4.0],[1,100,4.0],[1,101,4.0],[1,102,5.0],[1,103,3.0],[1,104,3.0],[1,105,3.0],[1,106,4.0],[1,107,3.0],[1,108,4.0],[1,109,1.0],[1,110,5.0],[1,111,4.0],[1,112,3.0],[1,113,3.0],[1,114,2.0],[1,115,3.0],[1,116,1.0],[1,117,1.0],[1,118,1.0],[2,3,1.0],[2,5,1.0],[2,6,1.0],[2,7,2.0],[2,8,2.0],[2,10,2.0],[2,12,1.0],[2,14,1.0],[2,17,2.0],[2,18,2.0],[2,21,1.0],[2,22,1.0],[2,25,1.0],[2,28,1.0],[2,30,1.0],[2,34,1.0],[2,37,1.0],[2,42,1.0],[2,43,1.0],[2,47,4.0],[2,48,1.0],[2,52,1.0],[2,55,1.0],[2,63,1.0],[2,65,1.0],[2,66,1.0],[2,67,1.0],[2,68,1.0],[2,69,2.0],[2,72,2.0],[2,74,1.0],[2,75,1.0],[2,86,1.0],[2,90,1.0],[2,116,3.0],[4,0,10.0],[4,1,9.0],[4,2,9.0],[4,3,9.0],[4,4,14.0],[4,5,13.0],[4,6,27.0],[4,7,18.0],[4,8,29.0],[4,9,26.0],[4,10,16.0],[4,11,10.0],[4,12,11.0],[4,13,13.0],[4,14,23.0],[4,15,14.0],[4,16,18.0],[4,17,10.0],[4,18,27.0],[4,19,14.0],[4,20,5.0],[4,21,8.0],[4,22,4.0],[4,23,35.0],[4,24,7.0],[4,25,15.0],[4,26,4.0],[4,27,3.0],[4,28,7.0],[4,29,11.0],[4,30,11.0],[4,31,14.0],[4,32,3.0],[4,33,13.0],[4,34,10.0],[4,35,21.0],[4,36,23.0],[4,37,21.0],[4,38,10.0],[4,39,2.0],[4,40,14.0],[4,41,4.0],[4,42,1.0],[4,43,29.0],[4,44,12.0],[4,45,12.0],[4,46,27.0],[4,47,10.0],[4,48,17.0],[4,49,20.0],[4,50,20.0],[4,51,14.0],[4,52,9.0],[4,53,6.0],[4,54,4.0],[4,55,19.0],[4,56,9.0],[4,57,11.0],[4,58,8.0],[4,59,6.0],[4,60,18.0],[4,61,1.0],[4,62,10.0],[4,63,11.0],[4,64,5.0],[4,65,24.0],[4,66,22.0],[4,67,4.0],[4,68,13.0],[4,69,26.0],[4,70,10.0],[4,71,4.0],[4,72,6.0],[4,73,12.0],[4,74,23.0],[4,75,11.0],[4,76,8.0],[4,77,17.0],[4,78,17.0],[4,79,1.0],[4,80,7.0],[4,81,11.0],[4,82,8.0],[4,83,9.0],[4,84,8.0],[4,85,12.0],[4,86,5.0],[4,87,7.0],[4,88,21.0],[4,89,5.0],[4,90,12.0],[4,91,1.0],[4,92,5.0],[4,93,10.0],[4,94,22.0],[4,95,10.0],[4,96,16.0],[4,97,10.0],[4,98,8.0],[4,99,5.0],[4,100,14.0],[4,101,21.0],[4,102,6.0],[4,103,7.0],[4,104,13.0],[4,105,5.0],[4,106,7.0],[4,107,5.0],[4,108,11.0],[4,109,9.0],[4,110,8.0],[4,111,9.0],[4,112,27.0],[4,113,6.0],[4,114,10.0],[4,115,8.0],[4,116,21.0],[4,117,8.0],[4,118,2.0],[4,119,1.0],[5,7,1.0],[5,79,1.0],[6,1,1.0],[6,45,1.0],[6,49,2.0],[6,56,1.0],[6,72,1.0],[6,81,1.0],[6,103,1.0],[7,0,1.0],[7,6,2.0],[7,7,2.0],[7,9,3.0],[7,11,1.0],[7,13,1.0],[7,15,1.0],[7,18,1.0],[7,19,1.0],[7,21,1.0],[7,22,2.0],[7,23,2.0],[7,26,1.0],[7,27,1.0],[7,28,1.0],[7,29,1.0],[7,31,2.0],[7,32,1.0],[7,33,1.0],[7,35,1.0],[7,36,1.0],[7,37,3.0],[7,38,1.0],[7,40,1.0],[7,41,1.0],[7,43,2.0],[7,47,1.0],[7,49,1.0],[7,50,1.0],[7,52,1.0],[7,56,1.0],[7,57,1.0],[7,59,1.0],[7,62,1.0],[7,68,1.0],[7,73,1.0],[7,77,1.0],[7,78,1.0],[7,82,1.0],[7,84,1.0],[7,85,2.0],[7,91,1.0],[7,92,1.0],[7,93,1.0],[7,94,3.0],[7,95,1.0],[7,96,1.0],[7,101,1.0],[7,103,1.0],[7,104,1.0],[7,105,1.0],[7,107,1.0],[7,110,1.0],[7,111,1.0],[7,112,1.0],[7,113,1.0],[7,116,2.0],[7,117,1.0],[7,119,1.0],[8,0,3.0],[8,2,1.0],[8,4,1.0],[8,5,5.0],[8,6,1.0],[8,7,2.0],[8,8,1.0],[8,9,4.0],[8,10,3.0],[8,11,2.0],[8,12,1.0],[8,13,1.0],[8,14,2.0],[8,15,2.0],[8,16,1.0],[8,17,1.0],[8,18,2.0],[8,19,4.0],[8,20,2.0],[8,22,4.0],[8,23,4.0],[8,24,3.0],[8,25,2.0],[8,26,1.0],[8,28,1.0],[8,30,1.0],[8,31,1.0],[8,32,2.0],[8,33,1.0],[8,34,5.0],[8,35,5.0],[8,36,4.0],[8,37,11.0],[8,38,1.0],[8,39,1.0],[8,40,3.0],[8,42,2.0],[8,43,6.0],[8,44,1.0],[8,45,9.0],[8,46,1.0],[8,48,3.0],[8,49,2.0],[8,50,5.0],[8,51,7.0],[8,52,1.0],[8,53,1.0],[8,54,1.0],[8,55,2.0],[8,57,2.0],[8,58,4.0],[8,59,1.0],[8,60,2.0],[8,62,4.0],[8,63,2.0],[8,65,1.0],[8,66,7.0],[8,67,1.0],[8,68,3.0],[8,69,4.0],[8,70,2.0],[8,72,1.0],[8,73,5.0],[8,74,8.0],[8,75,4.0],[8,76,3.0],[8,77,2.0],[8,78,9.0],[8,80,3.0],[8,82,1.0],[8,83,1.0],[8,84,2.0],[8,85,1.0],[8,86,2.0],[8,87,1.0],[8,88,2.0],[8,89,1.0],[8,90,1.0],[8,91,1.0],[8,94,3.0],[8,96,2.0],[8,98,1.0],[8,99,3.0],[8,100,3.0],[8,101,4.0],[8,102,2.0],[8,103,2.0],[8,105,2.0],[8,106,1.0],[8,107,2.0],[8,109,2.0],[8,110,2.0],[8,112,1.0],[8,113,2.0],[8,115,1.0],[8,116,2.0],[8,117,2.0],[8,119,1.0],[9,0,1.0],[9,2,1.0],[9,5,1.0],[9,8,1.0],[9,9,1.0],[9,11,1.0],[9,13,1.0],[9,14,1.0],[9,20,1.0],[9,23,2.0],[9,25,1.0],[9,30,1.0],[9,31,1.0],[9,33,1.0],[9,35,1.0],[9,36,1.0],[9,37,1.0],[9,38,8.0],[9,39,1.0],[9,40,1.0],[9,51,1.0],[9,57,1.0],[9,60,2.0],[9,63,1.0],[9,65,1.0],[9,69,1.0],[9,74,2.0],[9,75,1.0],[9,76,2.0],[9,83,1.0],[9,86,2.0],[9,90,1.0],[9,94,2.0],[9,99,2.0],[9,101,2.0],[9,105,1.0],[9,106,1.0],[9,113,1.0],[10,42,1.0],[10,69,1.0],[10,85,1.0],[11,3,1.0],[11,4,1.0],[11,5,1.0],[11,6,1.0],[11,7,2.0],[11,8,7.0],[11,10,2.0],[11,11,1.0],[11,12,3.0],[11,13,1.0],[11,14,5.0],[11,15,2.0],[11,16,1.0],[11,18,2.0],[11,19,2.0],[11,22,2.0],[11,23,5.0],[11,24,1.0],[11,26,2.0],[11,27,2.0],[11,28,1.0],[11,29,1.0],[11,30,1.0],[11,31,1.0],[11,32,2.0],[11,33,3.0],[11,34,2.0],[11,35,2.0],[11,36,2.0],[11,37,1.0],[11,39,1.0],[11,40,1.0],[11,41,1.0],[11,43,1.0],[11,44,2.0],[11,46,1.0],[11,48,3.0],[11,49,1.0],[11,50,1.0],[11,51,2.0],[11,53,1.0],[11,55,1.0],[11,58,1.0],[11,60,2.0],[11,61,1.0],[11,62,2.0],[11,65,1.0],[11,66,2.0],[11,68,2.0],[11,71,1.0],[11,72,2.0],[11,73,1.0],[11,74,5.0],[11,75,3.0],[11,76,1.0],[11,77,2.0],[11,78,6.0],[11,79,2.0],[11,82,1.0],[11,83,1.0],[11,84,1.0],[11,85,6.0],[11,86,2.0],[11,88,1.0],[11,89,1.0],[11,90,1.0],[11,91,1.0],[11,94,6.0],[11,95,1.0],[11,96,2.0],[11,97,1.0],[11,99,2.0],[11,100,1.0],[11,101,1.0],[11,103,6.0],[11,106,1.0],[11,108,3.0],[11,110,1.0],[11,111,1.0],[11,112,1.0],[11,115,1.0],[11,116,1.0],[11,117,1.0],[11,118,3.0],[11,119,1.0],[12,0,5.0],[12,1,2.0],[12,2,13.0],[12,3,7.0],[12,4,6.0],[12,5,13.0],[12,6,27.0],[12,7,4.0],[12,8,19.0],[12,9,28.0],[12,10,18.0],[12,11,29.0],[12,12,20.0],[12,13,7.0],[12,14,13.0],[12,15,16.0],[12,16,23.0],[12,17,1.0],[12,18,15.0],[12,19,10.0],[12,20,3.0],[12,21,1.0],[12,23,23.0],[12,24,3.0],[12,25,13.0],[12,26,17.0],[12,27,1.0],[12,28,7.0],[12,29,24.0],[12,30,9.0],[12,31,23.0],[12,32,5.0],[12,33,17.0],[12,34,4.0],[12,35,24.0],[12,36,8.0],[12,37,16.0],[12,38,6.0],[12,39,3.0],[12,40,20.0],[12,41,5.0],[12,42,14.0],[12,43,51.0],[12,44,18.0],[12,45,13.0],[12,46,13.0],[12,47,9.0],[12,48,7.0],[12,49,11.0],[12,50,16.0],[12,51,14.0],[12,52,2.0],[12,53,3.0],[12,54,2.0],[12,55,7.0],[12,56,13.0],[12,57,29.0],[12,58,7.0],[12,59,1.0],[12,60,16.0],[12,61,1.0],[12,62,17.0],[12,63,6.0],[12,64,9.0],[12,65,7.0],[12,66,18.0],[12,67,2.0],[12,68,21.0],[12,69,11.0],[12,70,5.0],[12,71,5.0],[12,72,4.0],[12,73,6.0],[12,74,17.0],[12,75,12.0],[12,76,15.0],[12,77,23.0],[12,78,26.0],[12,79,4.0],[12,80,7.0],[12,81,6.0],[12,82,6.0],[12,83,10.0],[12,84,11.0],[12,85,14.0],[12,86,13.0],[12,87,6.0],[12,88,22.0],[12,89,6.0],[12,90,7.0],[12,91,1.0],[12,92,6.0],[12,93,4.0],[12,94,32.0],[12,95,2.0],[12,96,14.0],[12,97,4.0],[12,98,2.0],[12,99,3.0],[12,100,3.0],[12,101,5.0],[12,102,3.0],[12,103,20.0],[12,104,9.0],[12,105,1.0],[12,106,6.0],[12,107,12.0],[12,108,2.0],[12,109,5.0],[12,110,7.0],[12,111,4.0],[12,112,6.0],[12,113,15.0],[12,115,4.0],[12,116,17.0],[12,117,4.0],[12,118,3.0],[12,119,1.0],[13,1,1.0],[13,7,1.0],[13,11,1.0],[13,13,1.0],[13,55,1.0],[13,69,1.0],[13,89,1.0],[13,94,1.0],[14,12,1.0],[14,14,1.0],[14,18,2.0],[14,31,1.0],[14,40,1.0],[14,41,1.0],[14,43,1.0],[14,45,1.0],[14,46,1.0],[14,48,1.0],[14,59,1.0],[14,62,2.0],[14,69,1.0],[14,73,1.0],[14,74,2.0],[14,75,1.0],[14,83,1.0],[14,94,1.0],[14,101,1.0],[14,110,1.0],[14,112,1.0],[15,33,1.0],[15,40,1.0],[15,57,1.0],[16,28,1.0],[16,88,1.0],[16,104,2.0],[16,107,1.0],[16,109,1.0],[17,1,3.0],[17,2,1.0],[17,9,1.0],[17,10,1.0],[17,11,1.0],[17,20,1.0],[17,26,1.0],[17,28,2.0],[17,31,1.0],[17,35,1.0],[17,37,1.0],[17,51,1.0],[17,63,1.0],[17,70,1.0],[17,71,1.0],[17,76,1.0],[17,105,1.0],[17,114,6.0],[18,3,1.0],[18,7,1.0],[18,13,1.0],[18,14,1.0],[18,17,1.0],[18,18,1.0],[18,19,2.0],[18,30,1.0],[18,35,1.0],[18,40,1.0],[18,48,1.0],[18,51,2.0],[18,55,2.0],[18,60,1.0],[18,66,2.0],[18,74,1.0],[18,76,1.0],[18,88,1.0],[18,107,1.0],[18,109,2.0],[18,112,2.0],[18,113,1.0],[18,116,2.0],[19,0,1.0],[19,6,1.0],[19,10,1.0],[19,15,2.0],[19,22,1.0],[19,36,1.0],[19,43,1.0],[19,44,2.0],[19,54,1.0],[19,55,1.0],[19,64,1.0],[19,72,1.0],[19,83,1.0],[19,85,1.0],[19,93,1.0],[20,5,1.0],[20,7,1.0],[20,8,2.0],[20,9,2.0],[20,11,1.0],[20,13,1.0],[20,15,1.0],[20,19,2.0],[20,20,1.0],[20,23,1.0],[20,24,1.0],[20,28,1.0],[20,29,2.0],[20,30,1.0],[20,31,1.0],[20,33,1.0],[20,35,1.0],[20,36,4.0],[20,39,1.0],[20,40,1.0],[20,43,1.0],[20,47,1.0],[20,51,2.0],[20,57,1.0],[20,58,1.0],[20,60,1.0],[20,62,3.0],[20,70,1.0],[20,75,1.0],[20,76,2.0],[20,82,1.0],[20,94,1.0],[20,96,1.0],[20,98,1.0],[20,101,1.0],[20,108,2.0],[20,109,1.0],[20,112,1.0],[20,113,1.0],[20,116,1.0],[20,118,1.0],[21,22,1.0],[21,24,1.0],[22,3,2.0],[22,4,13.0],[22,5,4.0],[22,6,2.0],[22,7,10.0],[22,8,4.0],[22,9,3.0],[22,10,3.0],[22,11,1.0],[22,12,3.0],[22,13,2.0],[22,14,2.0],[22,15,3.0],[22,17,1.0],[22,18,10.0],[22,19,1.0],[22,20,2.0],[22,21,6.0],[22,22,2.0],[22,23,3.0],[22,24,1.0],[22,25,6.0],[22,27,1.0],[22,28,1.0],[22,29,2.0],[22,30,2.0],[22,31,1.0],[22,32,1.0],[22,35,2.0],[22,36,4.0],[22,37,1.0],[22,38,2.0],[22,42,2.0],[22,43,2.0],[22,45,1.0],[22,47,2.0],[22,49,2.0],[22,51,3.0],[22,52,2.0],[22,55,2.0],[22,57,3.0],[22,58,1.0],[22,59,3.0],[22,62,11.0],[22,65,2.0],[22,66,1.0],[22,68,2.0],[22,69,2.0],[22,70,1.0],[22,71,2.0],[22,72,1.0],[22,73,1.0],[22,74,5.0],[22,76,2.0],[22,79,2.0],[22,80,2.0],[22,81,1.0],[22,83,1.0],[22,84,1.0],[22,85,1.0],[22,86,2.0],[22,87,3.0],[22,88,2.0],[22,90,1.0],[22,91,2.0],[22,93,3.0],[22,94,4.0],[22,96,3.0],[22,100,1.0],[22,102,1.0],[22,103,3.0],[22,104,1.0],[22,105,1.0],[22,106,2.0],[22,107,2.0],[22,110,1.0],[22,111,2.0],[22,112,4.0],[22,113,1.0],[22,114,1.0],[22,116,1.0],[23,0,1.0],[23,1,2.0],[23,2,1.0],[23,4,1.0],[23,7,1.0],[23,12,1.0],[23,13,1.0],[23,17,2.0],[23,18,2.0],[23,19,2.0],[23,20,1.0],[23,23,2.0],[23,25,1.0],[23,30,1.0],[23,31,3.0],[23,32,1.0],[23,33,3.0],[23,34,1.0],[23,36,3.0],[23,38,1.0],[23,41,1.0],[23,42,2.0],[23,43,1.0],[23,45,1.0],[23,46,1.0],[23,48,2.0],[23,49,1.0],[23,50,3.0],[23,51,2.0],[23,53,1.0],[23,55,1.0],[23,56,1.0],[23,58,1.0],[23,59,1.0],[23,60,1.0],[23,62,2.0],[23,65,2.0],[23,66,1.0],[23,68,1.0],[23,70,1.0],[23,72,1.0],[23,73,1.0],[23,74,3.0],[23,75,1.0],[23,80,1.0],[23,82,1.0],[23,83,1.0],[23,84,1.0],[23,85,1.0],[23,87,1.0],[23,90,1.0],[23,92,1.0],[23,94,1.0],[23,95,1.0],[23,96,1.0],[23,101,2.0],[23,106,1.0],[23,114,1.0],[23,117,1.0],[24,23,1.0],[24,56,1.0],[24,107,1.0],[25,19,1.0],[25,33,2.0],[25,34,1.0],[25,43,1.0],[25,50,1.0],[25,59,1.0],[25,65,1.0],[25,70,1.0],[25,81,1.0],[26,0,10.0],[26,1,3.0],[26,2,11.0],[26,3,18.0],[26,4,15.0],[26,5,8.0],[26,6,20.0],[26,7,13.0],[26,8,19.0],[26,9,21.0],[26,10,16.0],[26,11,17.0],[26,12,11.0],[26,13,14.0],[26,14,21.0],[26,15,9.0],[26,16,30.0],[26,17,6.0],[26,18,12.0],[26,19,12.0],[26,20,5.0],[26,21,3.0],[26,22,7.0],[26,23,21.0],[26,24,10.0],[26,25,4.0],[26,26,10.0],[26,27,4.0],[26,28,10.0],[26,29,9.0],[26,30,7.0],[26,31,13.0],[26,32,12.0],[26,33,16.0],[26,34,14.0],[26,35,12.0],[26,36,18.0],[26,37,13.0],[26,38,10.0],[26,39,9.0],[26,40,14.0],[26,41,7.0],[26,42,20.0],[26,43,43.0],[26,44,7.0],[26,45,7.0],[26,46,15.0],[26,47,15.0],[26,48,6.0],[26,49,9.0],[26,50,7.0],[26,51,18.0],[26,52,4.0],[26,53,15.0],[26,54,5.0],[26,55,20.0],[26,56,13.0],[26,57,17.0],[26,58,11.0],[26,59,8.0],[26,60,9.0],[26,61,1.0],[26,62,11.0],[26,63,10.0],[26,64,10.0],[26,65,12.0],[26,66,12.0],[26,67,6.0],[26,68,10.0],[26,69,20.0],[26,70,4.0],[26,71,4.0],[26,72,12.0],[26,73,11.0],[26,74,19.0],[26,75,8.0],[26,76,7.0],[26,77,14.0],[26,78,23.0],[26,79,3.0],[26,80,7.0],[26,81,5.0],[26,82,8.0],[26,83,9.0],[26,84,32.0],[26,85,20.0],[26,86,19.0],[26,87,10.0],[26,88,19.0],[26,89,12.0],[26,90,14.0],[26,91,8.0],[26,92,4.0],[26,93,10.0],[26,94,14.0],[26,95,3.0],[26,96,16.0],[26,97,1.0],[26,98,4.0],[26,99,2.0],[26,100,6.0],[26,101,13.0],[26,102,6.0],[26,103,8.0],[26,104,6.0],[26,105,11.0],[26,106,4.0],[26,107,8.0],[26,108,9.0],[26,109,11.0],[26,110,7.0],[26,111,13.0],[26,112,17.0],[26,113,18.0],[26,114,1.0],[26,115,7.0],[26,116,15.0],[26,117,4.0],[26,118,3.0],[27,4,1.0],[27,16,1.0],[27,53,1.0],[27,58,1.0],[27,63,1.0],[27,102,1.0],[27,115,1.0],[28,0,2.0],[28,1,2.0],[28,3,3.0],[28,4,2.0],[28,5,2.0],[28,9,1.0],[28,10,1.0],[28,11,1.0],[28,13,1.0],[28,15,2.0],[28,17,1.0],[28,20,1.0],[28,25,1.0],[28,27,1.0],[28,32,3.0],[28,34,2.0],[28,36,1.0],[28,38,1.0],[28,40,2.0],[28,41,1.0],[28,42,1.0],[28,43,2.0],[28,48,1.0],[28,52,1.0],[28,54,1.0],[28,58,3.0],[28,59,1.0],[28,60,1.0],[28,62,1.0],[28,63,1.0],[28,64,2.0],[28,65,1.0],[28,66,2.0],[28,67,2.0],[28,68,1.0],[28,69,1.0],[28,71,1.0],[28,73,2.0],[28,74,1.0],[28,76,1.0],[28,79,1.0],[28,81,2.0],[28,83,3.0],[28,84,3.0],[28,86,1.0],[28,87,2.0],[28,90,2.0],[28,91,2.0],[28,95,3.0],[28,96,2.0],[28,98,4.0],[28,101,1.0],[28,103,14.0],[28,104,1.0],[28,106,4.0],[28,107,1.0],[28,108,1.0],[28,117,1.0],[29,0,4.0],[29,1,2.0],[29,2,3.0],[29,3,6.0],[29,4,2.0],[29,6,4.0],[29,8,1.0],[29,9,1.0],[29,10,3.0],[29,12,3.0],[29,13,2.0],[29,14,2.0],[29,15,7.0],[29,18,1.0],[29,19,4.0],[29,20,1.0],[29,22,3.0],[29,23,1.0],[29,24,4.0],[29,25,2.0],[29,27,3.0],[29,31,1.0],[29,32,3.0],[29,34,2.0],[29,35,5.0],[29,36,4.0],[29,37,1.0],[29,39,6.0],[29,40,2.0],[29,41,1.0],[29,42,1.0],[29,43,3.0],[29,45,1.0],[29,50,2.0],[29,53,4.0],[29,54,1.0],[29,57,5.0],[29,58,4.0],[29,59,3.0],[29,60,3.0],[29,64,7.0],[29,65,2.0],[29,66,2.0],[29,67,2.0],[29,71,1.0],[29,72,1.0],[29,73,4.0],[29,74,1.0],[29,75,3.0],[29,77,1.0],[29,78,1.0],[29,79,6.0],[29,80,5.0],[29,81,1.0],[29,82,8.0],[29,84,9.0],[29,85,2.0],[29,86,2.0],[29,87,4.0],[29,88,4.0],[29,89,3.0],[29,90,1.0],[29,91,2.0],[29,92,5.0],[29,93,2.0],[29,94,3.0],[29,96,2.0],[29,98,8.0],[29,99,1.0],[29,100,1.0],[29,102,5.0],[29,103,1.0],[29,104,1.0],[29,105,1.0],[29,106,2.0],[29,107,5.0],[29,108,1.0],[29,109,3.0],[29,110,8.0],[29,111,7.0],[29,112,3.0],[29,113,1.0],[29,115,4.0],[29,116,1.0],[29,117,2.0],[29,118,2.0],[29,119,2.0],[30,0,6.0],[30,1,13.0],[30,2,26.0],[30,3,14.0],[30,4,19.0],[30,5,24.0],[30,6,34.0],[30,7,18.0],[30,8,22.0],[30,9,30.0],[30,10,18.0],[30,11,28.0],[30,12,24.0],[30,13,27.0],[30,14,25.0],[30,15,34.0],[30,16,27.0],[30,17,5.0],[30,18,21.0],[30,19,10.0],[30,20,1.0],[30,21,9.0],[30,22,6.0],[30,23,22.0],[30,24,13.0],[30,25,13.0],[30,26,16.0],[30,27,10.0],[30,28,10.0],[30,29,13.0],[30,30,7.0],[30,31,19.0],[30,32,26.0],[30,33,19.0],[30,34,19.0],[30,35,18.0],[30,36,24.0],[30,37,34.0],[30,38,18.0],[30,39,14.0],[30,40,14.0],[30,41,7.0],[30,42,13.0],[30,43,70.0],[30,44,44.0],[30,45,16.0],[30,46,33.0],[30,47,11.0],[30,48,33.0],[30,49,18.0],[30,50,17.0],[30,51,18.0],[30,52,6.0],[30,53,17.0],[30,54,7.0],[30,55,14.0],[30,56,18.0],[30,57,33.0],[30,58,6.0],[30,59,2.0],[30,60,15.0],[30,61,2.0],[30,62,7.0],[30,63,12.0],[30,64,5.0],[30,65,32.0],[30,66,23.0],[30,67,7.0],[30,68,9.0],[30,69,29.0],[30,70,21.0],[30,71,2.0],[30,72,19.0],[30,73,18.0],[30,74,24.0],[30,75,11.0],[30,76,8.0],[30,77,19.0],[30,78,30.0],[30,79,5.0],[30,80,8.0],[30,81,14.0],[30,82,6.0],[30,83,20.0],[30,84,12.0],[30,85,40.0],[30,86,18.0],[30,87,7.0],[30,88,41.0],[30,89,8.0],[30,90,11.0],[30,91,14.0],[30,92,22.0],[30,93,4.0],[30,94,30.0],[30,95,5.0],[30,96,19.0],[30,97,2.0],[30,98,15.0],[30,99,12.0],[30,100,3.0],[30,101,17.0],[30,102,11.0],[30,103,19.0],[30,104,13.0],[30,105,9.0],[30,106,13.0],[30,107,11.0],[30,108,19.0],[30,109,14.0],[30,110,8.0],[30,111,15.0],[30,112,27.0],[30,113,51.0],[30,114,6.0],[30,115,7.0],[30,116,28.0],[30,117,3.0],[30,119,3.0],[31,7,1.0],[31,13,1.0],[31,31,1.0],[31,45,1.0],[31,68,1.0],[31,74,1.0],[31,78,1.0],[31,94,1.0],[32,0,2.0],[32,1,1.0],[32,2,1.0],[32,5,3.0],[32,6,2.0],[32,8,1.0],[32,9,3.0],[32,10,2.0],[32,11,5.0],[32,13,4.0],[32,14,3.0],[32,15,1.0],[32,16,2.0],[32,18,2.0],[32,19,7.0],[32,20,3.0],[32,21,1.0],[32,23,3.0],[32,25,3.0],[32,26,3.0],[32,27,1.0],[32,28,4.0],[32,31,2.0],[32,32,2.0],[32,33,2.0],[32,34,2.0],[32,35,4.0],[32,36,4.0],[32,37,2.0],[32,38,7.0],[32,39,1.0],[32,40,4.0],[32,41,5.0],[32,42,2.0],[32,43,7.0],[32,44,2.0],[32,45,2.0],[32,46,1.0],[32,48,3.0],[32,49,4.0],[32,50,1.0],[32,51,2.0],[32,53,1.0],[32,56,3.0],[32,57,3.0],[32,59,1.0],[32,60,2.0],[32,61,1.0],[32,62,5.0],[32,63,3.0],[32,64,1.0],[32,65,2.0],[32,66,1.0],[32,68,1.0],[32,69,4.0],[32,70,3.0],[32,71,4.0],[32,72,3.0],[32,74,7.0],[32,75,1.0],[32,76,2.0],[32,77,3.0],[32,78,1.0],[32,79,3.0],[32,81,1.0],[32,83,3.0],[32,84,3.0],[32,85,4.0],[32,86,1.0],[32,87,4.0],[32,88,2.0],[32,90,1.0],[32,92,3.0],[32,93,2.0],[32,94,3.0],[32,95,1.0],[32,96,3.0],[32,97,2.0],[32,99,1.0],[32,101,4.0],[32,102,3.0],[32,104,5.0],[32,106,1.0],[32,107,1.0],[32,108,4.0],[32,109,1.0],[32,110,2.0],[32,111,4.0],[32,112,3.0],[32,113,3.0],[32,115,1.0],[32,116,1.0],[32,118,1.0],[33,6,1.0],[33,9,1.0],[33,12,1.0],[33,13,1.0],[33,18,1.0],[33,19,2.0],[33,23,1.0],[33,24,3.0],[33,28,1.0],[33,32,1.0],[33,33,1.0],[33,53,1.0],[33,54,1.0],[33,59,1.0],[33,64,1.0],[33,66,1.0],[33,72,1.0],[33,74,1.0],[33,78,1.0],[33,79,1.0],[33,80,1.0],[33,83,1.0],[33,91,1.0],[33,106,1.0],[34,0,1.0],[34,1,1.0],[34,3,1.0],[34,4,1.0],[34,5,1.0],[34,6,1.0],[34,7,3.0],[34,8,1.0],[34,9,6.0],[34,10,1.0],[34,11,1.0],[34,12,3.0],[34,13,1.0],[34,14,5.0],[34,15,1.0],[34,16,1.0],[34,17,2.0],[34,18,4.0],[34,19,1.0],[34,20,1.0],[34,21,2.0],[34,22,1.0],[34,23,1.0],[34,25,2.0],[34,26,1.0],[34,27,1.0],[34,29,1.0],[34,30,1.0],[34,32,1.0],[34,33,2.0],[34,34,2.0],[34,35,1.0],[34,36,1.0],[34,37,1.0],[34,38,2.0],[34,39,2.0],[34,40,2.0],[34,42,1.0],[34,43,2.0],[34,44,1.0],[34,45,3.0],[34,46,2.0],[34,47,1.0],[34,48,3.0],[34,50,1.0],[34,51,1.0],[34,52,2.0],[34,53,2.0],[34,55,2.0],[34,56,2.0],[34,58,1.0],[34,59,2.0],[34,61,2.0],[34,62,1.0],[34,63,1.0],[34,65,5.0],[34,67,1.0],[34,69,2.0],[34,70,2.0],[34,71,1.0],[34,72,2.0],[34,73,1.0],[34,74,2.0],[34,75,1.0],[34,76,1.0],[34,77,1.0],[34,78,2.0],[34,82,2.0],[34,83,2.0],[34,84,2.0],[34,85,4.0],[34,88,4.0],[34,89,1.0],[34,91,2.0],[34,92,1.0],[34,94,2.0],[34,96,1.0],[34,97,2.0],[34,98,1.0],[34,101,2.0],[34,102,2.0],[34,104,3.0],[34,105,1.0],[34,107,1.0],[34,112,3.0],[34,114,1.0],[34,119,1.0],[35,40,1.0],[35,74,1.0],[36,2,3.0],[36,3,1.0],[36,5,1.0],[36,6,2.0],[36,11,1.0],[36,12,1.0],[36,14,1.0],[36,15,1.0],[36,16,1.0],[36,17,1.0],[36,18,1.0],[36,23,1.0],[36,25,4.0],[36,26,1.0],[36,27,2.0],[36,29,1.0],[36,33,3.0],[36,34,2.0],[36,35,1.0],[36,36,2.0],[36,39,2.0],[36,42,1.0],[36,43,2.0],[36,46,1.0],[36,47,1.0],[36,48,2.0],[36,49,1.0],[36,51,1.0],[36,52,1.0],[36,55,5.0],[36,56,1.0],[36,57,2.0],[36,58,1.0],[36,60,5.0],[36,63,1.0],[36,65,1.0],[36,66,3.0],[36,68,1.0],[36,71,1.0],[36,73,2.0],[36,74,1.0],[36,75,1.0],[36,78,3.0],[36,82,1.0],[36,84,2.0],[36,85,3.0],[36,86,1.0],[36,87,1.0],[36,88,2.0],[36,89,3.0],[36,92,1.0],[36,94,1.0],[36,95,1.0],[36,96,2.0],[36,98,1.0],[36,101,1.0],[36,102,1.0],[36,103,3.0],[36,105,2.0],[36,106,1.0],[36,107,1.0],[36,108,1.0],[36,111,1.0],[36,114,1.0],[36,115,1.0],[37,5,1.0],[37,16,1.0],[37,17,1.0],[37,50,1.0],[37,60,1.0],[37,114,1.0],[38,14,1.0],[38,53,1.0],[38,116,1.0],[39,1,1.0],[39,2,1.0],[39,3,1.0],[39,4,1.0],[39,5,1.0],[39,6,3.0],[39,7,1.0],[39,8,1.0],[39,9,1.0],[39,10,1.0],[39,11,1.0],[39,12,1.0],[39,13,1.0],[39,14,1.0],[39,16,1.0],[39,17,1.0],[39,21,1.0],[39,22,1.0],[39,23,3.0],[39,25,6.0],[39,28,2.0],[39,30,3.0],[39,33,2.0],[39,34,1.0],[39,35,2.0],[39,36,1.0],[39,37,1.0],[39,41,1.0],[39,43,4.0],[39,44,1.0],[39,46,2.0],[39,48,1.0],[39,50,2.0],[39,53,2.0],[39,54,1.0],[39,56,1.0],[39,57,2.0],[39,60,1.0],[39,62,1.0],[39,65,1.0],[39,66,1.0],[39,68,3.0],[39,69,1.0],[39,72,3.0],[39,75,1.0],[39,76,1.0],[39,78,1.0],[39,81,1.0],[39,84,1.0],[39,85,1.0],[39,86,1.0],[39,87,1.0],[39,90,1.0],[39,91,1.0],[39,94,1.0],[39,95,1.0],[39,96,6.0],[39,97,2.0],[39,101,1.0],[39,105,1.0],[39,106,1.0],[39,107,1.0],[39,112,2.0],[39,113,1.0],[40,1,1.0],[40,3,2.0],[40,8,1.0],[40,11,3.0],[40,14,1.0],[40,15,3.0],[40,16,1.0],[40,19,1.0],[40,23,1.0],[40,24,1.0],[40,25,4.0],[40,26,28.0],[40,28,2.0],[40,29,3.0],[40,33,1.0],[40,34,2.0],[40,36,1.0],[40,37,1.0],[40,38,4.0],[40,40,3.0],[40,43,1.0],[40,46,2.0],[40,49,2.0],[40,54,1.0],[40,57,1.0],[40,60,1.0],[40,64,2.0],[40,67,1.0],[40,71,1.0],[40,75,38.0],[40,76,1.0],[40,77,1.0],[40,80,1.0],[40,82,1.0],[40,85,1.0],[40,86,1.0],[40,90,1.0],[40,91,4.0],[40,94,4.0],[40,95,1.0],[40,96,2.0],[40,101,2.0],[40,103,1.0],[40,105,1.0],[40,108,1.0],[40,109,1.0],[40,112,1.0],[40,116,1.0],[41,7,2.0],[41,11,1.0],[41,18,1.0],[41,23,1.0],[41,26,1.0],[41,31,1.0],[41,33,2.0],[41,37,2.0],[41,43,1.0],[41,47,2.0],[41,49,1.0],[41,61,1.0],[41,64,1.0],[41,68,3.0],[41,69,1.0],[41,70,1.0],[41,72,1.0],[41,76,1.0],[41,78,1.0],[41,80,1.0],[41,83,1.0],[41,85,1.0],[41,86,1.0],[41,96,1.0],[41,98,2.0],[41,101,1.0],[41,102,1.0],[41,112,2.0],[41,114,1.0],[42,0,46.0],[42,1,39.0],[42,2,75.0],[42,3,48.0],[42,4,58.0],[42,5,62.0],[42,6,83.0],[42,7,92.0],[42,8,95.0],[42,9,108.0],[42,10,70.0],[42,11,121.0],[42,12,51.0],[42,13,75.0],[42,14,91.0],[42,15,65.0],[42,16,89.0],[42,17,32.0],[42,18,68.0],[42,19,62.0],[42,20,21.0],[42,21,43.0],[42,22,29.0],[42,23,103.0],[42,24,41.0],[42,25,74.0],[42,26,49.0],[42,27,51.0],[42,28,36.0],[42,29,48.0],[42,30,79.0],[42,31,97.0],[42,32,43.0],[42,33,86.0],[42,34,73.0],[42,35,86.0],[42,36,100.0],[42,37,142.0],[42,38,43.0],[42,39,30.0],[42,40,99.0],[42,41,28.0],[42,42,87.0],[42,43,199.0],[42,44,75.0],[42,45,42.0],[42,46,98.0],[42,47,106.0],[42,48,102.0],[42,49,94.0],[42,50,64.0],[42,51,74.0],[42,52,41.0],[42,53,56.0],[42,54,45.0],[42,55,81.0],[42,56,80.0],[42,57,85.0],[42,58,49.0],[42,59,40.0],[42,60,81.0],[42,61,20.0],[42,62,84.0],[42,63,54.0],[42,64,27.0],[42,65,110.0],[42,66,58.0],[42,67,32.0],[42,68,72.0],[42,69,112.0],[42,70,103.0],[42,71,23.0],[42,72,37.0],[42,73,47.0],[42,74,96.0],[42,75,73.0],[42,76,40.0],[42,77,51.0],[42,78,113.0],[42,79,26.0],[42,80,22.0],[42,81,52.0],[42,82,35.0],[42,83,40.0],[42,84,62.0],[42,85,85.0],[42,86,77.0],[42,87,45.0],[42,88,141.0],[42,89,32.0],[42,90,30.0],[42,91,33.0],[42,92,29.0],[42,93,37.0],[42,94,72.0],[42,95,66.0],[42,96,70.0],[42,97,25.0],[42,98,36.0],[42,99,49.0],[42,100,29.0],[42,101,136.0],[42,102,48.0],[42,103,75.0],[42,104,52.0],[42,105,42.0],[42,106,29.0],[42,107,28.0],[42,108,46.0],[42,109,46.0],[42,110,22.0],[42,111,36.0],[42,112,83.0],[42,113,53.0],[42,114,54.0],[42,115,39.0],[42,116,77.0],[42,117,29.0],[42,118,25.0],[42,119,7.0],[43,0,4.0],[43,1,2.0],[43,2,1.0],[43,3,2.0],[43,5,3.0],[43,6,1.0],[43,7,2.0],[43,9,1.0],[43,11,2.0],[43,12,3.0],[43,13,3.0],[43,14,1.0],[43,15,4.0],[43,16,1.0],[43,17,2.0],[43,19,1.0],[43,20,1.0],[43,21,1.0],[43,22,2.0],[43,23,4.0],[43,25,4.0],[43,28,3.0],[43,29,2.0],[43,30,3.0],[43,31,6.0],[43,33,2.0],[43,34,1.0],[43,35,1.0],[43,37,2.0],[43,38,2.0],[43,39,1.0],[43,41,1.0],[43,43,1.0],[43,44,3.0],[43,45,4.0],[43,46,2.0],[43,47,6.0],[43,48,1.0],[43,49,2.0],[43,50,1.0],[43,51,2.0],[43,52,1.0],[43,53,2.0],[43,54,4.0],[43,55,1.0],[43,57,1.0],[43,60,4.0],[43,61,1.0],[43,62,2.0],[43,63,1.0],[43,65,2.0],[43,66,3.0],[43,68,3.0],[43,69,5.0],[43,70,1.0],[43,72,1.0],[43,73,1.0],[43,74,1.0],[43,76,4.0],[43,77,2.0],[43,80,1.0],[43,82,2.0],[43,85,4.0],[43,86,2.0],[43,89,2.0],[43,91,1.0],[43,92,1.0],[43,93,1.0],[43,94,4.0],[43,95,1.0],[43,96,4.0],[43,97,1.0],[43,98,2.0],[43,99,2.0],[43,100,2.0],[43,101,13.0],[43,102,2.0],[43,103,3.0],[43,104,4.0],[43,105,2.0],[43,106,1.0],[43,108,2.0],[43,110,3.0],[43,112,2.0],[43,115,1.0],[43,116,3.0],[44,0,1.0],[44,12,1.0],[44,14,3.0],[44,15,1.0],[44,18,1.0],[44,19,2.0],[44,24,1.0],[44,26,1.0],[44,34,1.0],[44,36,1.0],[44,43,1.0],[44,45,1.0],[44,46,1.0],[44,49,2.0],[44,50,1.0],[44,60,1.0],[44,63,1.0],[44,70,1.0],[44,71,1.0],[44,73,1.0],[44,75,1.0],[44,76,2.0],[44,77,1.0],[44,82,1.0],[44,84,1.0],[44,89,1.0],[44,90,1.0],[44,94,2.0],[44,96,2.0],[44,102,1.0],[44,116,1.0],[45,55,1.0],[45,88,1.0],[45,95,1.0],[45,99,1.0],[45,102,1.0],[45,116,1.0],[46,0,35.0],[46,1,35.0],[46,2,34.0],[46,3,30.0],[46,4,33.0],[46,5,35.0],[46,6,29.0],[46,7,28.0],[46,8,43.0],[46,9,49.0],[46,10,27.0],[46,11,30.0],[46,12,22.0],[46,13,44.0],[46,14,53.0],[46,15,41.0],[46,16,54.0],[46,17,27.0],[46,18,58.0],[46,19,48.0],[46,20,16.0],[46,21,18.0],[46,22,10.0],[46,23,57.0],[46,24,19.0],[46,25,59.0],[46,26,20.0],[46,27,22.0],[46,28,33.0],[46,29,25.0],[46,30,25.0],[46,31,33.0],[46,32,16.0],[46,33,37.0],[46,34,34.0],[46,35,47.0],[46,36,47.0],[46,37,44.0],[46,38,32.0],[46,39,9.0],[46,40,54.0],[46,41,15.0],[46,42,34.0],[46,43,68.0],[46,44,30.0],[46,45,32.0],[46,46,45.0],[46,47,37.0],[46,48,24.0],[46,49,33.0],[46,50,34.0],[46,51,39.0],[46,52,23.0],[46,53,27.0],[46,54,18.0],[46,55,40.0],[46,56,37.0],[46,57,28.0],[46,58,14.0],[46,59,16.0],[46,60,31.0],[46,61,8.0],[46,62,36.0],[46,63,26.0],[46,64,25.0],[46,65,39.0],[46,66,28.0],[46,67,21.0],[46,68,41.0],[46,69,61.0],[46,70,31.0],[46,71,15.0],[46,72,29.0],[46,73,22.0],[46,74,43.0],[46,75,46.0],[46,76,33.0],[46,77,34.0],[46,78,36.0],[46,79,13.0],[46,80,8.0],[46,81,31.0],[46,82,21.0],[46,83,24.0],[46,84,32.0],[46,85,40.0],[46,86,45.0],[46,87,20.0],[46,88,53.0],[46,89,16.0],[46,90,30.0],[46,91,23.0],[46,92,23.0],[46,93,29.0],[46,94,52.0],[46,95,25.0],[46,96,36.0],[46,97,11.0],[46,98,21.0],[46,99,29.0],[46,100,29.0],[46,101,35.0],[46,102,26.0],[46,103,46.0],[46,104,33.0],[46,105,22.0],[46,106,22.0],[46,107,23.0],[46,108,20.0],[46,109,19.0],[46,110,15.0],[46,111,17.0],[46,112,57.0],[46,113,10.0],[46,114,38.0],[46,115,12.0],[46,116,56.0],[46,117,14.0],[46,118,21.0],[46,119,5.0],[47,5,1.0],[47,25,1.0],[47,30,1.0],[47,37,1.0],[47,38,1.0],[47,39,1.0],[47,87,1.0],[47,113,1.0],[48,2,1.0],[48,3,1.0],[48,6,1.0],[48,8,1.0],[48,9,2.0],[48,13,1.0],[48,14,1.0],[48,16,2.0],[48,18,1.0],[48,25,1.0],[48,32,1.0],[48,37,1.0],[48,38,2.0],[48,43,2.0],[48,44,1.0],[48,48,1.0],[48,49,1.0],[48,52,1.0],[48,54,1.0],[48,65,2.0],[48,76,1.0],[48,84,1.0],[48,86,1.0],[48,94,1.0],[48,99,1.0],[48,108,1.0],[48,113,1.0],[48,116,1.0],[49,0,1.0],[49,100,1.0],[50,0,1.0],[50,2,1.0],[50,4,1.0],[50,6,5.0],[50,7,4.0],[50,8,1.0],[50,9,3.0],[50,10,4.0],[50,11,3.0],[50,12,2.0],[50,13,2.0],[50,15,2.0],[50,16,1.0],[50,17,2.0],[50,18,4.0],[50,19,1.0],[50,20,3.0],[50,21,3.0],[50,22,5.0],[50,23,1.0],[50,26,1.0],[50,28,2.0],[50,29,2.0],[50,31,2.0],[50,33,2.0],[50,34,1.0],[50,35,1.0],[50,36,1.0],[50,37,2.0],[50,38,1.0],[50,39,1.0],[50,40,4.0],[50,41,1.0],[50,42,2.0],[50,43,3.0],[50,45,1.0],[50,46,2.0],[50,48,2.0],[50,49,1.0],[50,50,4.0],[50,51,6.0],[50,52,1.0],[50,53,3.0],[50,55,1.0],[50,56,1.0],[50,57,2.0],[50,58,1.0],[50,59,1.0],[50,60,3.0],[50,61,1.0],[50,62,4.0],[50,63,1.0],[50,64,1.0],[50,65,2.0],[50,66,4.0],[50,68,2.0],[50,69,3.0],[50,70,3.0],[50,71,4.0],[50,72,1.0],[50,73,1.0],[50,74,2.0],[50,75,2.0],[50,76,1.0],[50,78,2.0],[50,80,1.0],[50,81,3.0],[50,84,1.0],[50,85,1.0],[50,86,2.0],[50,89,3.0],[50,90,1.0],[50,91,2.0],[50,92,1.0],[50,93,3.0],[50,94,3.0],[50,96,3.0],[50,97,2.0],[50,99,4.0],[50,100,2.0],[50,101,2.0],[50,102,3.0],[50,103,1.0],[50,104,2.0],[50,105,1.0],[50,107,1.0],[50,108,3.0],[50,109,1.0],[50,110,1.0],[50,112,1.0],[50,113,4.0],[50,114,1.0],[50,115,1.0],[50,116,1.0],[51,0,1.0],[51,1,1.0],[51,3,2.0],[51,4,1.0],[51,5,3.0],[51,7,4.0],[51,9,2.0],[51,11,4.0],[51,13,1.0],[51,14,1.0],[51,15,1.0],[51,16,1.0],[51,18,2.0],[51,19,1.0],[51,20,1.0],[51,21,2.0],[51,22,1.0],[51,23,2.0],[51,24,1.0],[51,25,4.0],[51,27,2.0],[51,28,3.0],[51,29,5.0],[51,30,2.0],[51,32,2.0],[51,33,1.0],[51,34,1.0],[51,36,1.0],[51,37,2.0],[51,38,1.0],[51,39,1.0],[51,40,3.0],[51,42,3.0],[51,43,1.0],[51,46,4.0],[51,47,1.0],[51,48,1.0],[51,50,1.0],[51,51,5.0],[51,53,2.0],[51,54,1.0],[51,55,2.0],[51,57,2.0],[51,61,2.0],[51,62,1.0],[51,68,1.0],[51,69,1.0],[51,70,1.0],[51,71,1.0],[51,73,2.0],[51,74,4.0],[51,75,2.0],[51,76,1.0],[51,77,1.0],[51,78,2.0],[51,80,2.0],[51,81,1.0],[51,82,1.0],[51,85,1.0],[51,86,1.0],[51,87,2.0],[51,88,2.0],[51,89,2.0],[51,91,2.0],[51,93,1.0],[51,94,2.0],[51,95,1.0],[51,96,1.0],[51,98,2.0],[51,99,2.0],[51,100,1.0],[51,101,1.0],[51,103,1.0],[51,104,1.0],[51,109,3.0],[51,111,1.0],[51,112,1.0],[51,113,3.0],[52,2,1.0],[52,5,1.0],[52,6,2.0],[52,7,3.0],[52,8,6.0],[52,9,1.0],[52,10,2.0],[52,12,2.0],[52,13,2.0],[52,14,1.0],[52,15,2.0],[52,16,1.0],[52,18,1.0],[52,19,3.0],[52,20,3.0],[52,23,2.0],[52,24,1.0],[52,25,2.0],[52,27,4.0],[52,29,2.0],[52,30,1.0],[52,31,1.0],[52,32,1.0],[52,33,1.0],[52,35,2.0],[52,36,1.0],[52,37,1.0],[52,38,1.0],[52,40,2.0],[52,41,1.0],[52,42,3.0],[52,43,4.0],[52,45,2.0],[52,46,2.0],[52,47,5.0],[52,48,1.0],[52,51,2.0],[52,52,1.0],[52,55,1.0],[52,56,1.0],[52,57,3.0],[52,58,2.0],[52,60,1.0],[52,61,1.0],[52,62,2.0],[52,65,2.0],[52,66,5.0],[52,68,8.0],[52,69,4.0],[52,71,1.0],[52,72,1.0],[52,73,1.0],[52,74,6.0],[52,75,1.0],[52,76,1.0],[52,79,1.0],[52,81,3.0],[52,86,1.0],[52,88,2.0],[52,93,2.0],[52,94,4.0],[52,95,1.0],[52,96,1.0],[52,97,1.0],[52,101,2.0],[52,108,2.0],[52,109,1.0],[52,111,1.0],[52,112,2.0],[52,113,1.0],[52,115,1.0],[53,1,1.0],[53,2,2.0],[53,3,1.0],[53,4,1.0],[53,7,1.0],[53,9,3.0],[53,10,1.0],[53,11,1.0],[53,13,1.0],[53,14,1.0],[53,15,2.0],[53,16,2.0],[53,18,2.0],[53,19,3.0],[53,21,1.0],[53,23,1.0],[53,25,2.0],[53,28,1.0],[53,30,2.0],[53,32,1.0],[53,33,2.0],[53,35,1.0],[53,38,1.0],[53,43,1.0],[53,44,1.0],[53,46,1.0],[53,50,1.0],[53,51,1.0],[53,53,1.0],[53,57,2.0],[53,62,1.0],[53,63,1.0],[53,64,1.0],[53,66,1.0],[53,67,3.0],[53,72,1.0],[53,73,2.0],[53,75,1.0],[53,76,1.0],[53,77,1.0],[53,81,1.0],[53,82,1.0],[53,83,1.0],[53,84,1.0],[53,85,2.0],[53,86,2.0],[53,89,1.0],[53,90,2.0],[53,95,1.0],[53,96,2.0],[53,98,1.0],[53,100,1.0],[53,102,1.0],[53,106,1.0],[53,108,1.0],[53,113,1.0],[53,114,2.0],[53,117,1.0],[53,118,1.0],[54,0,20.0],[54,1,25.0],[54,2,21.0],[54,3,32.0],[54,4,11.0],[54,5,18.0],[54,6,29.0],[54,7,32.0],[54,8,17.0],[54,9,34.0],[54,10,14.0],[54,11,31.0],[54,12,14.0],[54,13,37.0],[54,14,22.0],[54,15,38.0],[54,16,36.0],[54,17,15.0],[54,18,26.0],[54,19,18.0],[54,20,8.0],[54,21,12.0],[54,22,10.0],[54,23,15.0],[54,24,12.0],[54,25,18.0],[54,26,17.0],[54,27,23.0],[54,28,13.0],[54,29,10.0],[54,30,13.0],[54,31,38.0],[54,32,21.0],[54,33,31.0],[54,34,24.0],[54,35,35.0],[54,36,23.0],[54,37,25.0],[54,38,33.0],[54,39,14.0],[54,40,39.0],[54,41,22.0],[54,42,16.0],[54,43,82.0],[54,44,25.0],[54,45,32.0],[54,46,37.0],[54,47,16.0],[54,48,22.0],[54,49,19.0],[54,50,14.0],[54,51,23.0],[54,52,17.0],[54,53,21.0],[54,54,12.0],[54,55,32.0],[54,56,12.0],[54,57,34.0],[54,58,12.0],[54,59,9.0],[54,60,46.0],[54,61,7.0],[54,62,20.0],[54,63,22.0],[54,64,12.0],[54,65,44.0],[54,66,15.0],[54,67,23.0],[54,68,24.0],[54,69,29.0],[54,70,43.0],[54,71,7.0],[54,72,26.0],[54,73,16.0],[54,74,31.0],[54,75,20.0],[54,76,9.0],[54,77,20.0],[54,78,48.0],[54,79,12.0],[54,80,9.0],[54,81,22.0],[54,82,13.0],[54,83,16.0],[54,84,15.0],[54,85,44.0],[54,86,21.0],[54,87,9.0],[54,88,37.0],[54,89,23.0],[54,90,19.0],[54,91,17.0],[54,92,14.0],[54,93,18.0],[54,94,14.0],[54,95,31.0],[54,96,15.0],[54,97,9.0],[54,98,11.0],[54,99,38.0],[54,100,36.0],[54,101,41.0],[54,102,11.0],[54,103,14.0],[54,104,27.0],[54,105,19.0],[54,106,17.0],[54,107,7.0],[54,108,27.0],[54,109,21.0],[54,110,11.0],[54,111,19.0],[54,112,29.0],[54,113,33.0],[54,114,28.0],[54,115,17.0],[54,116,42.0],[54,117,11.0],[54,118,7.0],[54,119,2.0],[55,1,2.0],[55,2,1.0],[55,17,2.0],[55,19,1.0],[55,20,88.0],[55,23,3.0],[55,26,1.0],[55,27,2.0],[55,32,1.0],[55,33,2.0],[55,34,2.0],[55,35,1.0],[55,36,1.0],[55,39,1.0],[55,51,3.0],[55,56,1.0],[55,57,1.0],[55,58,2.0],[55,59,1.0],[55,63,1.0],[55,69,1.0],[55,74,1.0],[55,75,1.0],[55,78,1.0],[55,81,3.0],[55,84,3.0],[55,87,1.0],[55,90,1.0],[55,92,3.0],[55,99,2.0],[55,101,1.0],[55,102,1.0],[55,103,1.0],[55,104,1.0],[55,107,1.0],[55,113,3.0],[55,118,17.0],[56,0,3.0],[56,1,6.0],[56,2,2.0],[56,3,1.0],[56,4,6.0],[56,5,2.0],[56,6,9.0],[56,7,6.0],[56,8,5.0],[56,9,4.0],[56,10,4.0],[56,11,7.0],[56,12,2.0],[56,13,6.0],[56,14,7.0],[56,15,6.0],[56,16,1.0],[56,17,4.0],[56,18,10.0],[56,19,7.0],[56,20,2.0],[56,21,4.0],[56,22,4.0],[56,23,9.0],[56,25,10.0],[56,26,3.0],[56,27,4.0],[56,28,8.0],[56,29,5.0],[56,30,10.0],[56,31,4.0],[56,32,1.0],[56,33,2.0],[56,34,4.0],[56,35,6.0],[56,36,7.0],[56,37,11.0],[56,38,4.0],[56,39,1.0],[56,40,8.0],[56,41,1.0],[56,42,5.0],[56,43,9.0],[56,44,5.0],[56,45,6.0],[56,46,5.0],[56,47,11.0],[56,48,4.0],[56,49,4.0],[56,50,6.0],[56,51,4.0],[56,52,3.0],[56,53,10.0],[56,54,4.0],[56,55,4.0],[56,56,3.0],[56,57,4.0],[56,58,4.0],[56,60,3.0],[56,61,3.0],[56,62,10.0],[56,63,1.0],[56,64,5.0],[56,65,2.0],[56,66,6.0],[56,67,5.0],[56,68,8.0],[56,69,7.0],[56,70,5.0],[56,71,3.0],[56,72,5.0],[56,73,3.0],[56,74,4.0],[56,75,4.0],[56,76,4.0],[56,77,6.0],[56,78,7.0],[56,79,4.0],[56,80,3.0],[56,81,2.0],[56,82,2.0],[56,83,2.0],[56,84,7.0],[56,85,7.0],[56,86,8.0],[56,87,2.0],[56,88,5.0],[56,89,4.0],[56,90,3.0],[56,91,5.0],[56,92,2.0],[56,93,3.0],[56,94,7.0],[56,95,5.0],[56,96,7.0],[56,97,1.0],[56,98,3.0],[56,99,2.0],[56,100,5.0],[56,101,6.0],[56,102,3.0],[56,103,3.0],[56,104,5.0],[56,105,3.0],[56,106,2.0],[56,107,2.0],[56,108,2.0],[56,109,4.0],[56,110,1.0],[56,111,2.0],[56,112,4.0],[56,113,6.0],[56,114,3.0],[56,115,3.0],[56,116,6.0],[56,117,2.0],[56,118,2.0],[57,20,2.0],[57,61,1.0],[57,99,1.0],[57,114,1.0],[58,0,4.0],[58,1,3.0],[58,4,6.0],[58,6,2.0],[58,7,8.0],[58,9,1.0],[58,10,3.0],[58,13,1.0],[58,15,3.0],[58,17,7.0],[58,19,1.0],[58,21,2.0],[58,22,5.0],[58,23,2.0],[58,24,2.0],[58,25,7.0],[58,26,2.0],[58,27,3.0],[58,30,1.0],[58,31,1.0],[58,32,2.0],[58,34,2.0],[58,35,5.0],[58,37,1.0],[58,38,2.0],[58,39,1.0],[58,40,1.0],[58,41,3.0],[58,43,8.0],[58,47,3.0],[58,48,1.0],[58,50,1.0],[58,51,1.0],[58,53,2.0],[58,54,1.0],[58,55,9.0],[58,56,1.0],[58,57,1.0],[58,58,5.0],[58,59,1.0],[58,60,1.0],[58,61,1.0],[58,62,1.0],[58,63,1.0],[58,64,3.0],[58,69,2.0],[58,70,3.0],[58,71,2.0],[58,72,3.0],[58,73,1.0],[58,74,1.0],[58,75,1.0],[58,76,2.0],[58,78,1.0],[58,80,4.0],[58,81,2.0],[58,82,8.0],[58,83,1.0],[58,84,1.0],[58,85,3.0],[58,87,3.0],[58,89,2.0],[58,90,4.0],[58,91,3.0],[58,93,2.0],[58,95,5.0],[58,97,4.0],[58,98,3.0],[58,100,3.0],[58,101,4.0],[58,102,2.0],[58,103,1.0],[58,104,3.0],[58,105,5.0],[58,106,1.0],[58,107,1.0],[58,108,4.0],[58,109,2.0],[58,110,1.0],[58,112,2.0],[58,113,2.0],[58,114,1.0],[58,115,4.0],[58,116,2.0],[58,117,6.0],[59,24,1.0],[59,38,1.0],[59,50,1.0],[59,86,1.0],[60,0,2.0],[60,3,1.0],[60,4,1.0],[60,5,2.0],[60,6,3.0],[60,7,2.0],[60,8,1.0],[60,9,2.0],[60,10,2.0],[60,13,1.0],[60,14,2.0],[60,15,1.0],[60,16,1.0],[60,18,4.0],[60,19,1.0],[60,23,1.0],[60,24,1.0],[60,26,1.0],[60,27,2.0],[60,28,1.0],[60,30,3.0],[60,31,2.0],[60,33,3.0],[60,34,2.0],[60,36,4.0],[60,37,4.0],[60,38,1.0],[60,40,1.0],[60,41,2.0],[60,42,2.0],[60,43,3.0],[60,45,1.0],[60,46,1.0],[60,48,3.0],[60,49,4.0],[60,51,1.0],[60,52,1.0],[60,53,1.0],[60,55,3.0],[60,57,2.0],[60,58,1.0],[60,60,4.0],[60,62,2.0],[60,63,1.0],[60,65,3.0],[60,66,5.0],[60,69,1.0],[60,74,1.0],[60,75,2.0],[60,76,2.0],[60,77,4.0],[60,78,2.0],[60,79,1.0],[60,80,2.0],[60,81,2.0],[60,82,2.0],[60,83,1.0],[60,84,2.0],[60,85,4.0],[60,88,3.0],[60,89,1.0],[60,90,2.0],[60,91,2.0],[60,92,2.0],[60,95,3.0],[60,96,1.0],[60,97,1.0],[60,98,1.0],[60,101,2.0],[60,103,1.0],[60,104,1.0],[60,105,1.0],[60,109,1.0],[60,110,1.0],[60,112,2.0],[60,113,2.0],[60,115,2.0],[60,116,1.0],[61,0,1.0],[61,2,2.0],[61,3,2.0],[61,4,1.0],[61,6,1.0],[61,7,3.0],[61,8,1.0],[61,11,1.0],[61,12,3.0],[61,13,1.0],[61,14,2.0],[61,16,1.0],[61,17,1.0],[61,18,4.0],[61,19,1.0],[61,20,2.0],[61,22,2.0],[61,23,2.0],[61,24,2.0],[61,26,1.0],[61,28,1.0],[61,30,2.0],[61,31,2.0],[61,33,2.0],[61,35,1.0],[61,36,1.0],[61,37,3.0],[61,38,3.0],[61,40,4.0],[61,42,1.0],[61,45,2.0],[61,46,3.0],[61,48,2.0],[61,49,1.0],[61,51,1.0],[61,54,1.0],[61,56,2.0],[61,57,5.0],[61,58,2.0],[61,62,1.0],[61,63,1.0],[61,65,3.0],[61,66,2.0],[61,68,2.0],[61,69,1.0],[61,70,3.0],[61,74,1.0],[61,76,2.0],[61,77,2.0],[61,80,1.0],[61,82,1.0],[61,84,1.0],[61,88,4.0],[61,90,2.0],[61,91,1.0],[61,93,2.0],[61,94,1.0],[61,95,1.0],[61,96,1.0],[61,99,2.0],[61,100,2.0],[61,101,3.0],[61,102,2.0],[61,104,1.0],[61,105,2.0],[61,107,1.0],[61,108,2.0],[61,109,1.0],[61,110,1.0],[61,111,1.0],[61,112,3.0],[61,113,1.0],[61,114,2.0],[61,116,1.0],[61,117,1.0],[62,1,2.0],[62,2,3.0],[62,3,1.0],[62,5,2.0],[62,6,3.0],[62,7,4.0],[62,8,4.0],[62,9,2.0],[62,10,2.0],[62,11,3.0],[62,12,6.0],[62,13,1.0],[62,14,2.0],[62,15,1.0],[62,16,6.0],[62,17,1.0],[62,18,5.0],[62,19,2.0],[62,22,1.0],[62,23,4.0],[62,24,2.0],[62,26,1.0],[62,29,2.0],[62,30,2.0],[62,32,1.0],[62,33,1.0],[62,34,2.0],[62,35,2.0],[62,36,4.0],[62,37,3.0],[62,38,1.0],[62,39,1.0],[62,40,1.0],[62,41,2.0],[62,42,2.0],[62,43,7.0],[62,44,4.0],[62,45,3.0],[62,46,4.0],[62,47,1.0],[62,48,3.0],[62,49,3.0],[62,50,3.0],[62,52,1.0],[62,54,1.0],[62,55,3.0],[62,56,2.0],[62,57,2.0],[62,58,1.0],[62,60,2.0],[62,61,1.0],[62,62,5.0],[62,63,2.0],[62,65,4.0],[62,66,1.0],[62,68,2.0],[62,69,1.0],[62,72,1.0],[62,73,2.0],[62,74,5.0],[62,75,4.0],[62,77,2.0],[62,78,3.0],[62,79,1.0],[62,82,2.0],[62,83,3.0],[62,84,2.0],[62,85,2.0],[62,86,2.0],[62,87,2.0],[62,88,3.0],[62,89,1.0],[62,93,2.0],[62,94,3.0],[62,98,1.0],[62,99,1.0],[62,101,2.0],[62,103,4.0],[62,104,1.0],[62,106,1.0],[62,112,2.0],[62,113,1.0],[62,114,1.0],[62,115,1.0],[62,116,2.0],[62,117,1.0],[63,0,4.0],[63,1,3.0],[63,2,9.0],[63,3,5.0],[63,4,3.0],[63,5,10.0],[63,6,7.0],[63,7,7.0],[63,8,12.0],[63,9,10.0],[63,10,6.0],[63,11,8.0],[63,12,11.0],[63,13,9.0],[63,14,18.0],[63,15,2.0],[63,16,4.0],[63,17,5.0],[63,18,9.0],[63,19,11.0],[63,21,4.0],[63,22,4.0],[63,23,5.0],[63,24,3.0],[63,25,8.0],[63,26,4.0],[63,27,1.0],[63,28,1.0],[63,29,14.0],[63,30,7.0],[63,31,5.0],[63,32,2.0],[63,33,9.0],[63,34,3.0],[63,35,8.0],[63,36,12.0],[63,37,9.0],[63,38,6.0],[63,39,1.0],[63,40,8.0],[63,41,3.0],[63,42,6.0],[63,43,16.0],[63,44,7.0],[63,45,7.0],[63,46,11.0],[63,47,4.0],[63,48,3.0],[63,49,6.0],[63,50,6.0],[63,51,11.0],[63,52,1.0],[63,53,1.0],[63,55,4.0],[63,56,8.0],[63,57,5.0],[63,58,2.0],[63,59,2.0],[63,60,9.0],[63,62,5.0],[63,63,1.0],[63,64,1.0],[63,65,10.0],[63,66,7.0],[63,67,1.0],[63,68,7.0],[63,69,14.0],[63,70,6.0],[63,72,3.0],[63,73,5.0],[63,74,15.0],[63,75,10.0],[63,77,5.0],[63,78,9.0],[63,80,3.0],[63,81,2.0],[63,82,3.0],[63,83,9.0],[63,84,6.0],[63,85,13.0],[63,86,2.0],[63,87,3.0],[63,88,8.0],[63,89,3.0],[63,91,4.0],[63,92,2.0],[63,93,7.0],[63,94,9.0],[63,95,1.0],[63,96,9.0],[63,97,1.0],[63,98,2.0],[63,99,2.0],[63,100,1.0],[63,101,7.0],[63,102,2.0],[63,103,10.0],[63,104,5.0],[63,105,3.0],[63,107,3.0],[63,108,1.0],[63,109,6.0],[63,110,7.0],[63,111,5.0],[63,112,13.0],[63,113,21.0],[63,114,1.0],[63,115,4.0],[63,116,6.0],[63,119,1.0],[64,0,5.0],[64,1,8.0],[64,2,11.0],[64,3,4.0],[64,4,7.0],[64,5,9.0],[64,6,10.0],[64,7,9.0],[64,8,19.0],[64,9,20.0],[64,10,9.0],[64,11,6.0],[64,12,12.0],[64,13,12.0],[64,14,10.0],[64,15,19.0],[64,16,16.0],[64,17,3.0],[64,18,12.0],[64,19,9.0],[64,20,6.0],[64,21,7.0],[64,22,5.0],[64,23,20.0],[64,24,4.0],[64,25,11.0],[64,26,3.0],[64,27,14.0],[64,28,5.0],[64,29,7.0],[64,30,4.0],[64,31,12.0],[64,32,4.0],[64,33,8.0],[64,34,10.0],[64,35,10.0],[64,36,15.0],[64,37,22.0],[64,38,12.0],[64,39,3.0],[64,40,15.0],[64,41,6.0],[64,42,10.0],[64,43,19.0],[64,44,12.0],[64,45,6.0],[64,46,11.0],[64,47,6.0],[64,48,7.0],[64,49,14.0],[64,50,14.0],[64,51,13.0],[64,52,8.0],[64,53,14.0],[64,54,5.0],[64,55,9.0],[64,56,5.0],[64,57,7.0],[64,58,5.0],[64,59,3.0],[64,60,10.0],[64,61,3.0],[64,62,13.0],[64,63,3.0],[64,64,2.0],[64,65,17.0],[64,66,6.0],[64,67,8.0],[64,68,14.0],[64,69,13.0],[64,70,16.0],[64,71,4.0],[64,72,5.0],[64,73,7.0],[64,74,10.0],[64,75,8.0],[64,76,9.0],[64,77,6.0],[64,78,16.0],[64,79,5.0],[64,80,5.0],[64,81,3.0],[64,82,3.0],[64,83,9.0],[64,84,4.0],[64,85,13.0],[64,86,10.0],[64,87,3.0],[64,88,8.0],[64,89,4.0],[64,90,7.0],[64,91,6.0],[64,92,7.0],[64,93,12.0],[64,94,9.0],[64,95,4.0],[64,96,12.0],[64,97,2.0],[64,98,6.0],[64,99,9.0],[64,100,7.0],[64,101,10.0],[64,102,1.0],[64,103,11.0],[64,104,10.0],[64,105,8.0],[64,106,5.0],[64,107,6.0],[64,108,4.0],[64,109,7.0],[64,110,5.0],[64,111,7.0],[64,112,13.0],[64,113,3.0],[64,114,11.0],[64,115,8.0],[64,116,15.0],[64,117,3.0],[64,118,3.0],[65,0,18.0],[65,1,26.0],[65,2,6.0],[65,3,10.0],[65,4,5.0],[65,5,11.0],[65,6,10.0],[65,7,21.0],[65,8,23.0],[65,9,24.0],[65,10,33.0],[65,11,13.0],[65,12,20.0],[65,13,17.0],[65,14,22.0],[65,15,11.0],[65,16,24.0],[65,17,6.0],[65,18,10.0],[65,19,24.0],[65,20,3.0],[65,21,8.0],[65,22,9.0],[65,23,7.0],[65,24,9.0],[65,25,32.0],[65,26,15.0],[65,27,9.0],[65,28,6.0],[65,29,8.0],[65,30,10.0],[65,31,20.0],[65,32,21.0],[65,33,20.0],[65,34,6.0],[65,35,25.0],[65,36,49.0],[65,37,15.0],[65,38,11.0],[65,39,7.0],[65,40,3.0],[65,41,6.0],[65,42,17.0],[65,43,19.0],[65,44,16.0],[65,45,11.0],[65,46,10.0],[65,48,13.0],[65,49,15.0],[65,50,3.0],[65,51,12.0],[65,52,1.0],[65,53,7.0],[65,54,4.0],[65,55,18.0],[65,56,14.0],[65,57,11.0],[65,58,8.0],[65,59,11.0],[65,60,12.0],[65,61,2.0],[65,62,42.0],[65,63,7.0],[65,64,3.0],[65,65,20.0],[65,66,7.0],[65,67,7.0],[65,68,13.0],[65,69,19.0],[65,70,28.0],[65,71,7.0],[65,72,9.0],[65,73,46.0],[65,74,12.0],[65,75,17.0],[65,76,9.0],[65,77,9.0],[65,78,18.0],[65,79,2.0],[65,80,6.0],[65,81,19.0],[65,82,10.0],[65,83,5.0],[65,84,6.0],[65,85,21.0],[65,86,21.0],[65,87,13.0],[65,88,22.0],[65,89,4.0],[65,90,11.0],[65,91,16.0],[65,92,14.0],[65,93,4.0],[65,94,27.0],[65,95,6.0],[65,96,11.0],[65,97,3.0],[65,98,8.0],[65,99,3.0],[65,100,4.0],[65,101,5.0],[65,102,8.0],[65,103,24.0],[65,104,9.0],[65,105,14.0],[65,106,15.0],[65,107,11.0],[65,108,7.0],[65,109,6.0],[65,110,13.0],[65,111,8.0],[65,112,20.0],[65,113,18.0],[65,114,6.0],[65,115,4.0],[65,116,42.0],[65,117,5.0],[65,118,11.0],[65,119,7.0],[66,3,1.0],[66,56,1.0],[66,58,1.0],[66,60,1.0],[66,95,1.0],[67,0,16.0],[67,1,24.0],[67,2,15.0],[67,3,16.0],[67,4,19.0],[67,5,13.0],[67,6,35.0],[67,7,24.0],[67,8,35.0],[67,9,42.0],[67,10,16.0],[67,11,36.0],[67,12,14.0],[67,13,22.0],[67,14,22.0],[67,15,35.0],[67,16,23.0],[67,17,14.0],[67,18,21.0],[67,19,14.0],[67,20,7.0],[67,21,16.0],[67,22,8.0],[67,23,34.0],[67,24,15.0],[67,25,20.0],[67,26,17.0],[67,27,17.0],[67,28,18.0],[67,29,15.0],[67,30,19.0],[67,31,43.0],[67,32,17.0],[67,33,30.0],[67,34,19.0],[67,35,33.0],[67,36,26.0],[67,37,29.0],[67,38,33.0],[67,39,16.0],[67,40,30.0],[67,41,8.0],[67,42,15.0],[67,43,56.0],[67,44,23.0],[67,45,31.0],[67,46,36.0],[67,47,16.0],[67,48,20.0],[67,49,23.0],[67,50,12.0],[67,51,18.0],[67,52,9.0],[67,53,11.0],[67,54,8.0],[67,55,12.0],[67,56,18.0],[67,57,12.0],[67,58,17.0],[67,59,9.0],[67,60,21.0],[67,61,7.0],[67,62,23.0],[67,63,22.0],[67,64,10.0],[67,65,34.0],[67,66,21.0],[67,67,11.0],[67,68,29.0],[67,69,36.0],[67,70,38.0],[67,71,11.0],[67,72,20.0],[67,73,12.0],[67,74,36.0],[67,75,25.0],[67,76,18.0],[67,77,20.0],[67,78,32.0],[67,79,12.0],[67,80,8.0],[67,81,23.0],[67,82,6.0],[67,83,21.0],[67,84,18.0],[67,85,32.0],[67,86,33.0],[67,87,6.0],[67,88,32.0],[67,89,10.0],[67,90,14.0],[67,91,16.0],[67,92,13.0],[67,93,10.0],[67,94,27.0],[67,95,12.0],[67,96,22.0],[67,97,4.0],[67,98,14.0],[67,99,23.0],[67,100,14.0],[67,101,26.0],[67,102,17.0],[67,103,18.0],[67,104,28.0],[67,105,8.0],[67,106,10.0],[67,107,10.0],[67,108,17.0],[67,109,13.0],[67,110,5.0],[67,111,11.0],[67,112,36.0],[67,113,29.0],[67,114,18.0],[67,115,13.0],[67,116,37.0],[67,117,6.0],[67,118,4.0],[67,119,1.0],[68,0,2.0],[68,1,1.0],[68,2,4.0],[68,3,6.0],[68,4,2.0],[68,5,2.0],[68,6,7.0],[68,7,9.0],[68,8,7.0],[68,9,6.0],[68,10,8.0],[68,11,6.0],[68,12,5.0],[68,13,8.0],[68,14,7.0],[68,15,4.0],[68,16,4.0],[68,17,1.0],[68,18,4.0],[68,19,4.0],[68,20,1.0],[68,21,5.0],[68,22,2.0],[68,23,8.0],[68,25,8.0],[68,26,3.0],[68,28,3.0],[68,29,11.0],[68,30,5.0],[68,31,11.0],[68,32,1.0],[68,33,4.0],[68,34,2.0],[68,35,5.0],[68,36,11.0],[68,37,7.0],[68,38,4.0],[68,39,3.0],[68,40,8.0],[68,41,1.0],[68,42,8.0],[68,43,16.0],[68,44,3.0],[68,45,5.0],[68,46,4.0],[68,47,5.0],[68,48,4.0],[68,49,2.0],[68,50,5.0],[68,51,5.0],[68,52,2.0],[68,53,6.0],[68,54,3.0],[68,55,10.0],[68,56,1.0],[68,57,4.0],[68,59,2.0],[68,60,2.0],[68,62,4.0],[68,63,3.0],[68,65,6.0],[68,66,11.0],[68,68,6.0],[68,69,6.0],[68,70,3.0],[68,71,5.0],[68,72,3.0],[68,73,4.0],[68,74,7.0],[68,75,5.0],[68,76,6.0],[68,77,4.0],[68,78,6.0],[68,79,5.0],[68,80,2.0],[68,81,3.0],[68,83,6.0],[68,84,3.0],[68,85,5.0],[68,86,7.0],[68,87,4.0],[68,88,4.0],[68,89,1.0],[68,90,1.0],[68,91,3.0],[68,93,5.0],[68,94,4.0],[68,96,10.0],[68,97,1.0],[68,98,3.0],[68,100,1.0],[68,101,4.0],[68,102,2.0],[68,103,4.0],[68,104,3.0],[68,105,3.0],[68,106,1.0],[68,108,1.0],[68,109,4.0],[68,111,2.0],[68,112,3.0],[68,114,4.0],[68,115,1.0],[68,116,6.0],[68,117,3.0],[69,114,5.0],[70,0,2.0],[70,1,3.0],[70,2,6.0],[70,3,5.0],[70,4,2.0],[70,5,7.0],[70,6,10.0],[70,7,3.0],[70,8,2.0],[70,9,5.0],[70,10,6.0],[70,11,9.0],[70,12,4.0],[70,13,6.0],[70,14,8.0],[70,15,7.0],[70,16,11.0],[70,17,6.0],[70,18,6.0],[70,19,5.0],[70,20,2.0],[70,21,1.0],[70,22,5.0],[70,23,5.0],[70,24,4.0],[70,25,3.0],[70,26,3.0],[70,27,1.0],[70,28,4.0],[70,29,6.0],[70,30,3.0],[70,31,9.0],[70,32,7.0],[70,33,4.0],[70,34,4.0],[70,35,8.0],[70,36,2.0],[70,37,11.0],[70,38,4.0],[70,39,3.0],[70,40,5.0],[70,41,1.0],[70,42,3.0],[70,43,17.0],[70,44,3.0],[70,45,8.0],[70,46,5.0],[70,47,4.0],[70,48,6.0],[70,49,6.0],[70,50,3.0],[70,51,6.0],[70,52,4.0],[70,53,3.0],[70,55,10.0],[70,56,2.0],[70,57,10.0],[70,58,1.0],[70,59,1.0],[70,60,6.0],[70,61,1.0],[70,62,4.0],[70,63,5.0],[70,64,4.0],[70,65,2.0],[70,66,7.0],[70,68,7.0],[70,69,3.0],[70,71,1.0],[70,72,2.0],[70,73,3.0],[70,74,3.0],[70,75,1.0],[70,76,4.0],[70,77,3.0],[70,78,4.0],[70,79,2.0],[70,80,2.0],[70,81,5.0],[70,82,4.0],[70,83,4.0],[70,84,2.0],[70,85,7.0],[70,86,3.0],[70,87,1.0],[70,88,10.0],[70,89,4.0],[70,90,3.0],[70,91,1.0],[70,92,3.0],[70,94,5.0],[70,95,3.0],[70,96,10.0],[70,97,1.0],[70,99,3.0],[70,100,2.0],[70,101,5.0],[70,102,1.0],[70,103,4.0],[70,104,2.0],[70,105,3.0],[70,106,1.0],[70,107,6.0],[70,108,5.0],[70,109,3.0],[70,110,2.0],[70,111,2.0],[70,112,5.0],[70,113,4.0],[70,114,2.0],[70,115,5.0],[70,116,8.0],[70,117,1.0],[71,0,49.0],[71,1,28.0],[71,2,53.0],[71,3,40.0],[71,4,32.0],[71,5,51.0],[71,6,68.0],[71,7,60.0],[71,8,62.0],[71,9,70.0],[71,10,64.0],[71,11,80.0],[71,12,43.0],[71,13,69.0],[71,14,80.0],[71,15,62.0],[71,16,91.0],[71,17,32.0],[71,18,45.0],[71,19,44.0],[71,20,7.0],[71,21,23.0],[71,22,14.0],[71,23,71.0],[71,24,34.0],[71,25,81.0],[71,26,45.0],[71,27,30.0],[71,28,30.0],[71,29,33.0],[71,30,28.0],[71,31,82.0],[71,32,37.0],[71,33,82.0],[71,34,41.0],[71,35,76.0],[71,36,72.0],[71,37,56.0],[71,38,42.0],[71,39,27.0],[71,40,77.0],[71,41,21.0],[71,42,59.0],[71,43,173.0],[71,44,60.0],[71,45,48.0],[71,46,95.0],[71,47,27.0],[71,48,56.0],[71,49,43.0],[71,50,49.0],[71,51,64.0],[71,52,18.0],[71,53,30.0],[71,54,16.0],[71,55,68.0],[71,56,61.0],[71,57,93.0],[71,58,25.0],[71,59,21.0],[71,60,73.0],[71,61,4.0],[71,62,59.0],[71,63,42.0],[71,64,27.0],[71,65,70.0],[71,66,50.0],[71,67,17.0],[71,68,60.0],[71,69,70.0],[71,70,56.0],[71,71,40.0],[71,72,34.0],[71,73,65.0],[71,74,50.0],[71,75,61.0],[71,76,47.0],[71,77,45.0],[71,78,83.0],[71,79,13.0],[71,80,20.0],[71,81,34.0],[71,82,29.0],[71,83,43.0],[71,84,62.0],[71,85,81.0],[71,86,58.0],[71,87,26.0],[71,88,88.0],[71,89,40.0],[71,90,22.0],[71,91,19.0],[71,92,33.0],[71,93,27.0],[71,94,76.0],[71,95,31.0],[71,96,53.0],[71,97,9.0],[71,98,41.0],[71,99,33.0],[71,100,20.0],[71,101,66.0],[71,102,26.0],[71,103,55.0],[71,104,38.0],[71,105,35.0],[71,106,26.0],[71,107,45.0],[71,108,27.0],[71,109,37.0],[71,110,29.0],[71,111,36.0],[71,112,84.0],[71,113,71.0],[71,114,25.0],[71,115,32.0],[71,116,82.0],[71,117,22.0],[71,118,3.0],[71,119,12.0],[72,5,1.0],[72,18,2.0],[72,23,1.0],[72,27,1.0],[72,33,1.0],[72,43,4.0],[72,52,1.0],[72,53,1.0],[72,57,1.0],[72,74,1.0],[72,89,1.0],[72,96,1.0],[72,99,1.0],[72,117,1.0],[73,2,1.0],[73,7,1.0],[73,10,1.0],[73,13,2.0],[73,14,1.0],[73,17,1.0],[73,20,1.0],[73,23,2.0],[73,24,2.0],[73,25,4.0],[73,29,1.0],[73,33,2.0],[73,35,1.0],[73,37,2.0],[73,42,1.0],[73,46,3.0],[73,47,1.0],[73,48,1.0],[73,54,1.0],[73,57,3.0],[73,60,1.0],[73,62,2.0],[73,63,1.0],[73,65,1.0],[73,66,1.0],[73,69,1.0],[73,70,4.0],[73,73,1.0],[73,74,3.0],[73,75,1.0],[73,78,1.0],[73,79,1.0],[73,86,3.0],[73,88,2.0],[73,90,1.0],[73,93,2.0],[73,94,1.0],[73,96,1.0],[73,99,1.0],[73,103,2.0],[73,110,2.0],[73,111,2.0],[73,112,1.0],[73,114,3.0],[73,116,1.0],[73,118,1.0],[74,14,1.0],[74,49,1.0],[74,62,1.0],[74,69,1.0],[74,85,1.0],[74,103,1.0],[75,7,1.0],[75,17,1.0],[75,20,1.0],[75,21,1.0],[75,37,1.0],[75,41,1.0],[75,43,1.0],[75,53,1.0],[75,54,1.0],[75,61,4.0],[75,70,3.0],[75,72,1.0],[75,75,2.0],[75,79,1.0],[75,80,1.0],[75,81,1.0],[75,84,2.0],[75,89,1.0],[75,90,1.0],[75,94,1.0],[75,99,2.0],[75,102,4.0],[75,113,1.0],[75,118,2.0],[76,16,1.0],[76,31,1.0],[76,38,1.0],[76,68,1.0],[76,101,1.0],[77,1,1.0],[77,15,2.0],[77,16,1.0],[77,70,9.0],[77,99,2.0],[77,114,2.0],[78,1,1.0],[78,4,1.0],[78,5,3.0],[78,7,1.0],[78,13,1.0],[78,14,1.0],[78,16,2.0],[78,19,3.0],[78,22,1.0],[78,23,3.0],[78,24,1.0],[78,25,2.0],[78,27,1.0],[78,28,3.0],[78,29,1.0],[78,31,4.0],[78,32,2.0],[78,34,1.0],[78,35,2.0],[78,36,2.0],[78,37,2.0],[78,38,2.0],[78,40,1.0],[78,42,2.0],[78,43,2.0],[78,45,3.0],[78,46,1.0],[78,47,1.0],[78,48,1.0],[78,49,1.0],[78,50,1.0],[78,52,1.0],[78,53,1.0],[78,56,2.0],[78,58,1.0],[78,60,1.0],[78,61,1.0],[78,62,1.0],[78,65,1.0],[78,66,1.0],[78,67,1.0],[78,70,1.0],[78,74,2.0],[78,76,3.0],[78,83,1.0],[78,85,2.0],[78,86,1.0],[78,93,1.0],[78,94,1.0],[78,95,1.0],[78,96,3.0],[78,98,1.0],[78,101,1.0],[78,104,1.0],[78,107,1.0],[78,108,1.0],[78,109,1.0],[78,111,2.0],[78,112,2.0],[78,113,3.0],[78,116,2.0],[79,4,1.0],[79,108,1.0],[80,0,2.0],[80,1,1.0],[80,5,1.0],[80,10,1.0],[80,11,1.0],[80,12,1.0],[80,13,1.0],[80,14,1.0],[80,20,1.0],[80,22,1.0],[80,25,1.0],[80,27,2.0],[80,30,1.0],[80,31,1.0],[80,35,1.0],[80,41,4.0],[80,43,2.0],[80,44,1.0],[80,49,1.0],[80,51,1.0],[80,52,1.0],[80,53,1.0],[80,60,1.0],[80,63,1.0],[80,66,1.0],[80,67,2.0],[80,68,3.0],[80,70,2.0],[80,71,2.0],[80,72,2.0],[80,73,1.0],[80,74,1.0],[80,78,2.0],[80,79,1.0],[80,81,1.0],[80,84,2.0],[80,90,2.0],[80,92,2.0],[80,93,1.0],[80,95,1.0],[80,98,1.0],[80,99,2.0],[80,101,1.0],[80,105,1.0],[80,106,2.0],[80,108,1.0],[80,109,1.0],[80,110,1.0],[80,111,1.0],[80,112,3.0],[80,114,2.0],[80,115,4.0],[80,117,1.0],[80,118,2.0],[81,0,1.0],[81,2,1.0],[81,4,2.0],[81,5,2.0],[81,6,2.0],[81,7,6.0],[81,8,3.0],[81,9,2.0],[81,10,1.0],[81,11,3.0],[81,12,1.0],[81,13,1.0],[81,15,1.0],[81,16,1.0],[81,18,2.0],[81,19,2.0],[81,21,2.0],[81,22,2.0],[81,23,2.0],[81,25,2.0],[81,27,4.0],[81,30,2.0],[81,31,2.0],[81,32,2.0],[81,33,3.0],[81,34,2.0],[81,35,2.0],[81,36,2.0],[81,37,1.0],[81,38,2.0],[81,39,2.0],[81,40,1.0],[81,43,4.0],[81,44,3.0],[81,45,1.0],[81,46,1.0],[81,48,5.0],[81,49,2.0],[81,50,4.0],[81,51,5.0],[81,52,2.0],[81,55,4.0],[81,56,2.0],[81,58,1.0],[81,59,1.0],[81,60,1.0],[81,62,1.0],[81,64,1.0],[81,65,2.0],[81,66,1.0],[81,67,1.0],[81,68,1.0],[81,69,2.0],[81,70,3.0],[81,71,1.0],[81,72,2.0],[81,74,2.0],[81,75,1.0],[81,76,1.0],[81,77,1.0],[81,79,1.0],[81,81,1.0],[81,82,1.0],[81,84,2.0],[81,85,2.0],[81,86,1.0],[81,87,1.0],[81,90,1.0],[81,91,1.0],[81,93,1.0],[81,94,3.0],[81,96,3.0],[81,97,1.0],[81,99,2.0],[81,100,1.0],[81,101,2.0],[81,103,1.0],[81,104,1.0],[81,105,2.0],[81,106,2.0],[81,107,5.0],[81,108,3.0],[81,109,1.0],[81,111,2.0],[81,112,3.0],[81,114,1.0],[81,115,2.0],[81,116,4.0],[81,117,2.0],[81,118,2.0],[83,10,1.0],[83,18,1.0],[83,23,2.0],[83,43,1.0],[83,50,1.0],[83,53,1.0],[83,76,1.0],[83,96,1.0],[83,100,1.0],[84,15,1.0],[84,20,1.0],[84,21,1.0],[84,28,1.0],[84,40,1.0],[84,60,1.0],[84,63,1.0],[84,72,1.0],[84,86,1.0],[85,11,1.0],[85,29,1.0],[85,30,1.0],[85,36,1.0],[85,45,1.0],[85,65,1.0],[85,68,1.0],[85,94,1.0],[85,96,1.0],[85,112,1.0],[87,5,1.0],[87,19,1.0],[88,106,1.0],[89,1,1.0],[89,2,3.0],[89,5,1.0],[89,6,1.0],[89,8,3.0],[89,11,2.0],[89,12,1.0],[89,16,2.0],[89,23,1.0],[89,24,1.0],[89,25,1.0],[89,27,1.0],[89,31,3.0],[89,34,1.0],[89,36,1.0],[89,37,1.0],[89,40,2.0],[89,43,2.0],[89,44,1.0],[89,45,3.0],[89,46,1.0],[89,47,2.0],[89,49,2.0],[89,55,1.0],[89,57,1.0],[89,58,1.0],[89,61,1.0],[89,63,1.0],[89,68,1.0],[89,69,2.0],[89,73,1.0],[89,75,2.0],[89,79,1.0],[89,83,2.0],[89,88,1.0],[89,90,1.0],[89,95,1.0],[89,96,1.0],[89,98,1.0],[89,99,1.0],[89,101,1.0],[89,106,1.0],[89,113,1.0],[89,114,1.0],[89,115,1.0],[89,116,1.0],[90,0,1.0],[90,3,2.0],[90,6,1.0],[90,10,1.0],[90,14,1.0],[90,16,1.0],[90,24,2.0],[90,27,1.0],[90,28,1.0],[90,29,1.0],[90,31,1.0],[90,32,1.0],[90,34,1.0],[90,35,1.0],[90,40,1.0],[90,41,1.0],[90,47,1.0],[90,48,1.0],[90,51,1.0],[90,57,1.0],[90,60,2.0],[90,62,1.0],[90,66,3.0],[90,69,3.0],[90,74,1.0],[90,82,1.0],[90,85,2.0],[90,89,1.0],[90,90,1.0],[90,93,1.0],[90,96,3.0],[90,98,1.0],[90,101,1.0],[90,102,1.0],[90,103,1.0],[90,110,1.0],[90,114,1.0],[91,0,1.0],[91,4,3.0],[91,21,2.0],[91,24,1.0],[91,52,1.0],[91,53,1.0],[91,58,1.0],[91,61,2.0],[91,63,1.0],[91,80,2.0],[91,81,2.0],[91,82,2.0],[91,83,1.0],[91,84,1.0],[91,89,1.0],[91,97,1.0],[91,102,1.0],[91,104,1.0],[91,106,3.0],[91,108,1.0],[91,109,1.0],[91,115,1.0],[91,118,1.0],[92,116,1.0],[93,0,9.0],[93,1,5.0],[93,2,13.0],[93,3,4.0],[93,4,9.0],[93,5,19.0],[93,6,32.0],[93,7,10.0],[93,8,28.0],[93,9,25.0],[93,10,26.0],[93,11,37.0],[93,12,21.0],[93,13,23.0],[93,14,34.0],[93,15,12.0],[93,16,32.0],[93,17,5.0],[93,18,26.0],[93,19,17.0],[93,20,2.0],[93,21,3.0],[93,22,3.0],[93,23,12.0],[93,24,6.0],[93,25,26.0],[93,26,21.0],[93,27,10.0],[93,28,7.0],[93,29,18.0],[93,30,15.0],[93,31,22.0],[93,32,8.0],[93,33,19.0],[93,34,9.0],[93,35,28.0],[93,36,24.0],[93,37,19.0],[93,38,11.0],[93,39,6.0],[93,40,12.0],[93,41,7.0],[93,42,26.0],[93,43,42.0],[93,44,27.0],[93,45,15.0],[93,46,33.0],[93,47,19.0],[93,48,13.0],[93,49,24.0],[93,50,17.0],[93,51,16.0],[93,52,7.0],[93,53,11.0],[93,54,3.0],[93,55,18.0],[93,56,17.0],[93,57,21.0],[93,58,6.0],[93,59,4.0],[93,60,23.0],[93,61,2.0],[93,62,22.0],[93,63,16.0],[93,64,6.0],[93,65,30.0],[93,66,24.0],[93,67,3.0],[93,68,17.0],[93,69,24.0],[93,70,7.0],[93,71,6.0],[93,72,8.0],[93,73,10.0],[93,74,22.0],[93,75,21.0],[93,76,12.0],[93,77,28.0],[93,78,28.0],[93,79,5.0],[93,80,6.0],[93,81,2.0],[93,82,7.0],[93,83,17.0],[93,84,12.0],[93,85,27.0],[93,86,16.0],[93,87,6.0],[93,88,31.0],[93,89,5.0],[93,90,7.0],[93,91,4.0],[93,92,5.0],[93,93,3.0],[93,94,23.0],[93,95,4.0],[93,96,19.0],[93,98,9.0],[93,99,3.0],[93,100,9.0],[93,101,12.0],[93,102,4.0],[93,103,16.0],[93,104,17.0],[93,105,9.0],[93,106,10.0],[93,107,8.0],[93,108,8.0],[93,109,7.0],[93,110,3.0],[93,111,8.0],[93,112,31.0],[93,113,7.0],[93,114,5.0],[93,115,4.0],[93,116,27.0],[93,117,1.0],[93,118,5.0],[93,119,1.0],[94,0,3.0],[94,1,2.0],[94,2,1.0],[94,3,1.0],[94,4,2.0],[94,5,2.0],[94,6,1.0],[94,7,4.0],[94,8,14.0],[94,9,3.0],[94,10,6.0],[94,11,1.0],[94,12,1.0],[94,13,4.0],[94,14,14.0],[94,15,7.0],[94,16,1.0],[94,18,10.0],[94,19,4.0],[94,20,1.0],[94,21,1.0],[94,23,5.0],[94,25,1.0],[94,26,1.0],[94,27,1.0],[94,28,1.0],[94,30,3.0],[94,31,1.0],[94,32,1.0],[94,33,2.0],[94,34,1.0],[94,35,4.0],[94,36,28.0],[94,37,5.0],[94,38,1.0],[94,39,2.0],[94,40,1.0],[94,41,2.0],[94,43,10.0],[94,44,2.0],[94,46,2.0],[94,47,1.0],[94,48,3.0],[94,49,2.0],[94,50,1.0],[94,51,2.0],[94,53,3.0],[94,54,4.0],[94,55,2.0],[94,56,4.0],[94,57,3.0],[94,58,1.0],[94,59,1.0],[94,60,2.0],[94,61,3.0],[94,62,3.0],[94,63,2.0],[94,64,2.0],[94,65,3.0],[94,67,1.0],[94,68,5.0],[94,69,3.0],[94,70,1.0],[94,71,8.0],[94,73,2.0],[94,74,4.0],[94,75,2.0],[94,76,3.0],[94,77,2.0],[94,78,7.0],[94,79,1.0],[94,80,3.0],[94,81,3.0],[94,82,1.0],[94,84,2.0],[94,85,2.0],[94,86,3.0],[94,88,3.0],[94,90,2.0],[94,91,3.0],[94,92,3.0],[94,93,2.0],[94,94,1.0],[94,95,3.0],[94,96,6.0],[94,99,2.0],[94,101,3.0],[94,102,1.0],[94,103,3.0],[94,104,8.0],[94,105,1.0],[94,106,1.0],[94,107,1.0],[94,108,2.0],[94,109,2.0],[94,111,2.0],[94,112,2.0],[94,115,2.0],[94,116,1.0],[94,118,2.0],[95,9,1.0],[95,41,1.0],[95,95,1.0],[95,108,3.0],[95,118,2.0],[96,1,3.0],[96,2,1.0],[96,3,1.0],[96,7,1.0],[96,8,2.0],[96,9,1.0],[96,10,1.0],[96,14,2.0],[96,16,1.0],[96,17,2.0],[96,21,1.0],[96,23,1.0],[96,25,1.0],[96,29,4.0],[96,40,1.0],[96,41,2.0],[96,44,2.0],[96,46,1.0],[96,47,2.0],[96,48,1.0],[96,50,1.0],[96,55,1.0],[96,56,2.0],[96,58,1.0],[96,62,1.0],[96,67,2.0],[96,69,2.0],[96,70,1.0],[96,72,1.0],[96,73,1.0],[96,77,1.0],[96,78,2.0],[96,83,1.0],[96,84,1.0],[96,86,1.0],[96,88,1.0],[96,93,2.0],[96,99,2.0],[96,100,1.0],[96,111,8.0],[96,115,1.0],[97,0,14.0],[97,1,11.0],[97,2,14.0],[97,3,7.0],[97,4,15.0],[97,5,11.0],[97,6,22.0],[97,7,17.0],[97,8,27.0],[97,9,28.0],[97,10,13.0],[97,11,11.0],[97,12,17.0],[97,13,13.0],[97,14,22.0],[97,15,13.0],[97,16,13.0],[97,17,11.0],[97,18,21.0],[97,19,27.0],[97,20,6.0],[97,21,13.0],[97,22,12.0],[97,23,27.0],[97,24,19.0],[97,25,21.0],[97,26,5.0],[97,27,23.0],[97,28,17.0],[97,29,22.0],[97,30,8.0],[97,31,21.0],[97,32,12.0],[97,33,20.0],[97,34,21.0],[97,35,31.0],[97,36,17.0],[97,37,30.0],[97,38,21.0],[97,39,11.0],[97,40,30.0],[97,41,4.0],[97,42,17.0],[97,43,31.0],[97,44,13.0],[97,45,15.0],[97,46,10.0],[97,47,20.0],[97,48,11.0],[97,49,20.0],[97,50,12.0],[97,51,20.0],[97,52,8.0],[97,53,21.0],[97,54,15.0],[97,55,19.0],[97,56,14.0],[97,57,13.0],[97,58,9.0],[97,59,8.0],[97,60,13.0],[97,61,7.0],[97,62,23.0],[97,63,12.0],[97,64,11.0],[97,65,20.0],[97,66,17.0],[97,67,8.0],[97,68,30.0],[97,69,29.0],[97,70,16.0],[97,71,9.0],[97,72,18.0],[97,73,16.0],[97,74,25.0],[97,75,18.0],[97,76,19.0],[97,77,18.0],[97,78,17.0],[97,79,10.0],[97,80,11.0],[97,81,7.0],[97,82,4.0],[97,83,10.0],[97,84,22.0],[97,85,16.0],[97,86,26.0],[97,87,13.0],[97,88,13.0],[97,89,15.0],[97,90,12.0],[97,91,9.0],[97,92,12.0],[97,93,17.0],[97,94,29.0],[97,95,13.0],[97,96,22.0],[97,97,7.0],[97,98,9.0],[97,99,12.0],[97,100,10.0],[97,101,25.0],[97,102,14.0],[97,103,10.0],[97,104,17.0],[97,105,14.0],[97,106,8.0],[97,107,13.0],[97,108,22.0],[97,109,7.0],[97,110,8.0],[97,111,14.0],[97,112,16.0],[97,113,35.0],[97,114,11.0],[97,115,9.0],[97,116,16.0],[97,117,2.0],[97,118,7.0],[97,119,4.0],[98,1,8.0],[98,2,7.0],[98,3,4.0],[98,4,4.0],[98,5,3.0],[98,6,8.0],[98,7,1.0],[98,8,10.0],[98,9,6.0],[98,10,2.0],[98,11,2.0],[98,12,4.0],[98,13,2.0],[98,14,1.0],[98,15,1.0],[98,16,1.0],[98,17,1.0],[98,18,2.0],[98,19,2.0],[98,20,5.0],[98,21,3.0],[98,22,2.0],[98,23,8.0],[98,24,1.0],[98,25,12.0],[98,27,2.0],[98,28,4.0],[98,29,4.0],[98,30,3.0],[98,31,3.0],[98,32,4.0],[98,33,4.0],[98,34,2.0],[98,36,4.0],[98,37,5.0],[98,38,3.0],[98,39,1.0],[98,40,1.0],[98,41,5.0],[98,42,5.0],[98,43,11.0],[98,44,1.0],[98,45,6.0],[98,47,4.0],[98,48,3.0],[98,49,3.0],[98,51,8.0],[98,52,3.0],[98,53,3.0],[98,55,8.0],[98,56,2.0],[98,57,2.0],[98,58,3.0],[98,60,2.0],[98,62,3.0],[98,63,3.0],[98,64,1.0],[98,65,5.0],[98,66,1.0],[98,67,1.0],[98,68,2.0],[98,69,7.0],[98,70,8.0],[98,72,2.0],[98,73,2.0],[98,74,5.0],[98,75,2.0],[98,76,2.0],[98,77,5.0],[98,78,2.0],[98,81,2.0],[98,82,3.0],[98,83,1.0],[98,84,3.0],[98,85,3.0],[98,86,1.0],[98,88,2.0],[98,89,2.0],[98,90,1.0],[98,91,3.0],[98,92,2.0],[98,93,4.0],[98,94,4.0],[98,95,3.0],[98,96,1.0],[98,98,2.0],[98,99,5.0],[98,100,2.0],[98,101,8.0],[98,103,1.0],[98,104,6.0],[98,105,3.0],[98,106,2.0],[98,107,1.0],[98,108,1.0],[98,109,3.0],[98,110,2.0],[98,111,1.0],[98,112,5.0],[98,113,2.0],[98,114,1.0],[98,115,2.0],[98,116,7.0],[98,117,2.0],[99,2,2.0],[99,5,1.0],[99,14,1.0],[99,15,2.0],[99,18,1.0],[99,21,2.0],[99,64,1.0],[99,88,1.0],[99,102,2.0],[99,103,1.0],[99,104,1.0],[100,0,1.0],[100,5,1.0],[100,6,1.0],[100,8,1.0],[100,9,1.0],[100,11,2.0],[100,18,1.0],[100,20,1.0],[100,22,1.0],[100,23,4.0],[100,24,2.0],[100,25,3.0],[100,26,1.0],[100,27,1.0],[100,30,1.0],[100,31,1.0],[100,32,1.0],[100,35,2.0],[100,38,1.0],[100,39,1.0],[100,40,1.0],[100,42,1.0],[100,43,1.0],[100,46,1.0],[100,49,2.0],[100,50,2.0],[100,51,2.0],[100,54,1.0],[100,56,2.0],[100,57,1.0],[100,58,1.0],[100,62,2.0],[100,63,2.0],[100,64,3.0],[100,68,1.0],[100,69,2.0],[100,72,3.0],[100,73,1.0],[100,75,1.0],[100,83,1.0],[100,84,1.0],[100,85,1.0],[100,88,3.0],[100,94,1.0],[100,102,1.0],[100,104,3.0],[100,107,1.0],[100,108,1.0],[100,110,1.0],[100,112,2.0],[100,113,1.0],[100,114,1.0],[100,116,4.0],[101,0,1.0],[101,6,3.0],[101,7,1.0],[101,8,2.0],[101,11,1.0],[101,17,1.0],[101,19,1.0],[101,24,2.0],[101,30,1.0],[101,31,1.0],[101,32,1.0],[101,33,1.0],[101,35,2.0],[101,38,2.0],[101,42,1.0],[101,43,2.0],[101,48,1.0],[101,50,1.0],[101,54,1.0],[101,56,1.0],[101,57,1.0],[101,59,2.0],[101,63,2.0],[101,66,1.0],[101,71,1.0],[101,74,1.0],[101,75,1.0],[101,83,3.0],[101,84,1.0],[101,86,1.0],[101,92,1.0],[101,96,1.0],[101,104,1.0],[101,111,2.0],[101,113,1.0],[102,0,10.0],[102,1,6.0],[102,2,6.0],[102,3,6.0],[102,4,7.0],[102,5,6.0],[102,6,11.0],[102,7,22.0],[102,8,18.0],[102,9,12.0],[102,10,12.0],[102,11,19.0],[102,12,3.0],[102,13,9.0],[102,14,29.0],[102,15,14.0],[102,16,19.0],[102,17,8.0],[102,18,16.0],[102,19,8.0],[102,20,5.0],[102,21,6.0],[102,22,5.0],[102,23,21.0],[102,24,14.0],[102,25,20.0],[102,26,3.0],[102,27,9.0],[102,28,10.0],[102,29,17.0],[102,30,19.0],[102,31,13.0],[102,32,10.0],[102,33,12.0],[102,34,17.0],[102,35,16.0],[102,36,17.0],[102,37,15.0],[102,38,13.0],[102,39,11.0],[102,40,24.0],[102,41,6.0],[102,42,13.0],[102,43,31.0],[102,44,13.0],[102,45,14.0],[102,46,14.0],[102,47,8.0],[102,48,16.0],[102,49,14.0],[102,50,9.0],[102,51,22.0],[102,52,8.0],[102,53,8.0],[102,54,4.0],[102,55,22.0],[102,56,7.0],[102,57,17.0],[102,58,18.0],[102,59,2.0],[102,60,24.0],[102,61,4.0],[102,62,11.0],[102,63,5.0],[102,64,8.0],[102,65,30.0],[102,66,14.0],[102,67,2.0],[102,68,18.0],[102,69,37.0],[102,70,17.0],[102,71,4.0],[102,72,8.0],[102,73,7.0],[102,74,22.0],[102,75,14.0],[102,76,12.0],[102,77,10.0],[102,78,12.0],[102,79,8.0],[102,80,6.0],[102,81,4.0],[102,82,12.0],[102,83,5.0],[102,84,10.0],[102,85,21.0],[102,86,9.0],[102,87,9.0],[102,88,21.0],[102,89,7.0],[102,90,11.0],[102,91,7.0],[102,92,5.0],[102,93,13.0],[102,94,21.0],[102,95,6.0],[102,96,17.0],[102,97,1.0],[102,98,4.0],[102,99,5.0],[102,100,7.0],[102,101,22.0],[102,102,6.0],[102,103,8.0],[102,104,11.0],[102,105,2.0],[102,106,2.0],[102,107,3.0],[102,108,6.0],[102,109,13.0],[102,110,10.0],[102,111,8.0],[102,112,23.0],[102,113,9.0],[102,114,3.0],[102,115,7.0],[102,116,21.0],[102,117,3.0],[102,118,3.0],[102,119,3.0],[103,2,1.0],[103,5,1.0],[103,6,1.0],[103,7,2.0],[103,9,1.0],[103,12,1.0],[103,14,1.0],[103,15,1.0],[103,16,1.0],[103,30,1.0],[103,31,1.0],[103,34,1.0],[103,42,2.0],[103,44,1.0],[103,47,1.0],[103,52,1.0],[103,63,1.0],[103,66,1.0],[103,73,1.0],[103,77,1.0],[103,83,2.0],[103,88,1.0],[103,91,1.0],[103,92,1.0],[103,96,1.0],[103,100,1.0],[103,104,1.0],[103,107,1.0],[103,115,1.0],[104,0,3.0],[104,1,6.0],[104,2,4.0],[104,3,3.0],[104,4,2.0],[104,5,3.0],[104,6,8.0],[104,7,3.0],[104,8,7.0],[104,9,9.0],[104,10,4.0],[104,11,6.0],[104,12,2.0],[104,13,5.0],[104,14,2.0],[104,15,6.0],[104,16,7.0],[104,17,5.0],[104,18,4.0],[104,19,6.0],[104,20,1.0],[104,23,15.0],[104,24,4.0],[104,25,18.0],[104,26,2.0],[104,27,5.0],[104,29,3.0],[104,30,1.0],[104,31,3.0],[104,32,2.0],[104,33,8.0],[104,34,11.0],[104,35,9.0],[104,36,2.0],[104,37,5.0],[104,38,16.0],[104,39,2.0],[104,40,4.0],[104,41,3.0],[104,42,4.0],[104,43,7.0],[104,44,2.0],[104,45,2.0],[104,46,6.0],[104,47,2.0],[104,48,2.0],[104,49,2.0],[104,50,4.0],[104,51,4.0],[104,52,1.0],[104,53,4.0],[104,55,6.0],[104,56,6.0],[104,57,1.0],[104,59,3.0],[104,60,2.0],[104,62,14.0],[104,63,3.0],[104,65,7.0],[104,66,3.0],[104,67,1.0],[104,68,6.0],[104,69,3.0],[104,70,2.0],[104,71,2.0],[104,72,2.0],[104,73,6.0],[104,74,5.0],[104,75,5.0],[104,76,4.0],[104,77,4.0],[104,78,10.0],[104,79,1.0],[104,80,2.0],[104,81,2.0],[104,82,5.0],[104,83,5.0],[104,84,6.0],[104,85,2.0],[104,86,5.0],[104,87,5.0],[104,88,3.0],[104,89,6.0],[104,90,3.0],[104,91,1.0],[104,93,7.0],[104,94,5.0],[104,95,3.0],[104,96,5.0],[104,97,1.0],[104,98,3.0],[104,101,1.0],[104,102,2.0],[104,103,8.0],[104,104,4.0],[104,106,2.0],[104,107,4.0],[104,108,3.0],[104,109,3.0],[104,110,2.0],[104,111,6.0],[104,112,6.0],[104,113,18.0],[104,115,4.0],[104,116,8.0],[104,117,1.0],[104,118,1.0],[104,119,4.0],[105,0,3.0],[105,1,15.0],[105,2,6.0],[105,3,8.0],[105,4,16.0],[105,5,1.0],[105,6,11.0],[105,7,5.0],[105,8,9.0],[105,9,16.0],[105,10,1.0],[105,11,7.0],[105,12,4.0],[105,13,6.0],[105,14,2.0],[105,15,4.0],[105,16,2.0],[105,17,11.0],[105,19,14.0],[105,20,4.0],[105,21,4.0],[105,22,3.0],[105,23,10.0],[105,24,4.0],[105,25,7.0],[105,26,4.0],[105,27,2.0],[105,28,1.0],[105,30,1.0],[105,31,15.0],[105,32,3.0],[105,33,11.0],[105,34,7.0],[105,35,9.0],[105,36,6.0],[105,37,3.0],[105,38,6.0],[105,39,6.0],[105,40,4.0],[105,41,8.0],[105,42,5.0],[105,43,10.0],[105,44,4.0],[105,45,7.0],[105,46,1.0],[105,47,2.0],[105,48,5.0],[105,49,3.0],[105,50,5.0],[105,51,4.0],[105,52,14.0],[105,53,6.0],[105,55,2.0],[105,56,4.0],[105,57,4.0],[105,58,2.0],[105,59,4.0],[105,60,1.0],[105,61,4.0],[105,62,6.0],[105,63,5.0],[105,64,1.0],[105,65,7.0],[105,66,4.0],[105,67,5.0],[105,68,7.0],[105,69,9.0],[105,70,7.0],[105,71,7.0],[105,72,1.0],[105,73,2.0],[105,74,4.0],[105,75,6.0],[105,77,3.0],[105,78,10.0],[105,79,3.0],[105,80,4.0],[105,81,7.0],[105,82,8.0],[105,83,3.0],[105,84,4.0],[105,85,6.0],[105,86,16.0],[105,87,2.0],[105,88,6.0],[105,89,4.0],[105,91,1.0],[105,92,6.0],[105,93,9.0],[105,94,11.0],[105,95,6.0],[105,96,4.0],[105,97,3.0],[105,98,6.0],[105,99,6.0],[105,100,12.0],[105,101,6.0],[105,102,1.0],[105,103,4.0],[105,104,3.0],[105,105,8.0],[105,106,3.0],[105,107,11.0],[105,108,8.0],[105,109,3.0],[105,110,10.0],[105,111,7.0],[105,112,4.0],[105,113,5.0],[105,114,7.0],[105,115,4.0],[105,116,18.0],[105,117,3.0],[105,118,5.0],[105,119,4.0],[106,5,1.0],[106,6,1.0],[106,8,1.0],[106,9,1.0],[106,10,1.0],[106,15,1.0],[106,20,1.0],[106,24,2.0],[106,28,1.0],[106,30,2.0],[106,33,1.0],[106,36,1.0],[106,39,1.0],[106,40,1.0],[106,44,1.0],[106,51,1.0],[106,54,1.0],[106,59,1.0],[106,60,1.0],[106,65,1.0],[106,70,1.0],[106,73,1.0],[106,74,1.0],[106,76,3.0],[106,83,1.0],[106,94,1.0],[106,96,1.0],[106,97,1.0],[106,98,1.0],[106,102,1.0],[106,104,1.0],[107,1,1.0],[107,10,2.0],[107,12,1.0],[107,13,1.0],[107,19,1.0],[107,22,1.0],[107,23,2.0],[107,24,1.0],[107,26,1.0],[107,29,3.0],[107,31,1.0],[107,32,1.0],[107,33,1.0],[107,34,1.0],[107,37,10.0],[107,42,1.0],[107,44,2.0],[107,46,1.0],[107,55,1.0],[107,62,1.0],[107,63,1.0],[107,66,1.0],[107,68,2.0],[107,69,1.0],[107,70,1.0],[107,74,1.0],[107,80,1.0],[107,81,1.0],[107,84,1.0],[107,95,1.0],[107,104,1.0],[107,108,1.0],[107,112,1.0],[107,116,1.0],[108,0,13.0],[108,1,11.0],[108,3,9.0],[108,4,6.0],[108,5,2.0],[108,6,21.0],[108,7,6.0],[108,8,5.0],[108,9,7.0],[108,10,8.0],[108,11,6.0],[108,12,3.0],[108,13,3.0],[108,14,2.0],[108,15,9.0],[108,16,3.0],[108,17,16.0],[108,18,1.0],[108,19,1.0],[108,20,8.0],[108,21,4.0],[108,22,2.0],[108,23,1.0],[108,24,6.0],[108,25,1.0],[108,26,2.0],[108,27,16.0],[108,28,3.0],[108,29,2.0],[108,30,8.0],[108,31,11.0],[108,32,9.0],[108,33,9.0],[108,34,12.0],[108,35,12.0],[108,36,6.0],[108,37,6.0],[108,38,9.0],[108,39,3.0],[108,40,11.0],[108,41,10.0],[108,42,1.0],[108,43,6.0],[108,44,9.0],[108,45,7.0],[108,46,6.0],[108,47,5.0],[108,48,9.0],[108,49,3.0],[108,50,1.0],[108,51,4.0],[108,52,4.0],[108,53,3.0],[108,54,6.0],[108,55,13.0],[108,56,1.0],[108,57,3.0],[108,58,2.0],[108,59,6.0],[108,60,3.0],[108,61,6.0],[108,62,3.0],[108,63,5.0],[108,64,9.0],[108,65,10.0],[108,66,3.0],[108,67,6.0],[108,68,16.0],[108,69,2.0],[108,70,10.0],[108,71,2.0],[108,72,4.0],[108,73,14.0],[108,74,3.0],[108,75,2.0],[108,76,5.0],[108,77,4.0],[108,78,4.0],[108,79,6.0],[108,80,4.0],[108,81,3.0],[108,82,7.0],[108,83,2.0],[108,84,3.0],[108,85,3.0],[108,86,6.0],[108,87,7.0],[108,88,6.0],[108,89,15.0],[108,90,12.0],[108,91,6.0],[108,92,4.0],[108,93,13.0],[108,94,3.0],[108,95,11.0],[108,96,1.0],[108,97,2.0],[108,98,8.0],[108,99,7.0],[108,100,15.0],[108,101,25.0],[108,102,6.0],[108,103,1.0],[108,104,5.0],[108,105,11.0],[108,106,6.0],[108,107,3.0],[108,108,10.0],[108,109,5.0],[108,110,6.0],[108,111,3.0],[108,112,4.0],[108,113,1.0],[108,114,10.0],[108,115,10.0],[108,116,8.0],[108,117,11.0],[108,118,5.0],[108,119,1.0],[109,4,1.0],[109,6,1.0],[109,8,1.0],[109,15,2.0],[109,30,1.0],[109,38,1.0],[109,50,1.0],[109,60,1.0],[109,66,1.0],[109,84,1.0],[109,102,1.0],[109,108,1.0],[110,6,1.0],[110,71,1.0],[111,0,4.0],[111,1,3.0],[111,2,1.0],[111,3,4.0],[111,4,6.0],[111,5,2.0],[111,6,5.0],[111,7,5.0],[111,8,3.0],[111,9,4.0],[111,10,3.0],[111,11,5.0],[111,12,2.0],[111,13,8.0],[111,14,11.0],[111,15,7.0],[111,16,4.0],[111,17,1.0],[111,18,4.0],[111,19,3.0],[111,20,5.0],[111,21,1.0],[111,22,2.0],[111,23,12.0],[111,24,10.0],[111,25,5.0],[111,26,1.0],[111,27,7.0],[111,28,3.0],[111,29,5.0],[111,31,6.0],[111,32,2.0],[111,33,1.0],[111,34,4.0],[111,35,4.0],[111,36,4.0],[111,37,6.0],[111,38,8.0],[111,40,11.0],[111,41,5.0],[111,42,5.0],[111,43,10.0],[111,44,3.0],[111,45,3.0],[111,46,6.0],[111,47,2.0],[111,48,6.0],[111,49,3.0],[111,50,3.0],[111,51,7.0],[111,53,6.0],[111,54,3.0],[111,55,3.0],[111,57,1.0],[111,58,5.0],[111,59,1.0],[111,60,5.0],[111,61,3.0],[111,62,4.0],[111,63,2.0],[111,64,5.0],[111,65,1.0],[111,66,6.0],[111,67,3.0],[111,68,8.0],[111,69,4.0],[111,70,5.0],[111,71,8.0],[111,72,4.0],[111,73,3.0],[111,74,5.0],[111,75,3.0],[111,76,3.0],[111,77,3.0],[111,78,2.0],[111,79,1.0],[111,80,1.0],[111,81,2.0],[111,82,1.0],[111,83,2.0],[111,84,1.0],[111,85,2.0],[111,86,2.0],[111,87,2.0],[111,88,4.0],[111,89,1.0],[111,90,1.0],[111,91,6.0],[111,92,4.0],[111,93,5.0],[111,94,2.0],[111,96,6.0],[111,97,3.0],[111,99,4.0],[111,100,2.0],[111,101,3.0],[111,102,3.0],[111,103,1.0],[111,104,4.0],[111,105,1.0],[111,106,1.0],[111,107,2.0],[111,108,1.0],[111,109,1.0],[111,110,1.0],[111,112,2.0],[111,113,7.0],[111,114,2.0],[111,115,2.0],[111,116,1.0],[112,7,3.0],[112,24,1.0],[112,25,1.0],[112,34,1.0],[112,50,1.0],[112,55,1.0],[112,60,1.0],[112,78,1.0],[112,115,1.0],[113,9,1.0],[113,50,1.0],[113,56,1.0],[113,76,1.0],[113,88,1.0],[113,109,1.0],[114,0,1.0],[114,1,4.0],[114,2,1.0],[114,5,1.0],[114,6,1.0],[114,7,1.0],[114,10,3.0],[114,18,1.0],[114,19,1.0],[114,21,1.0],[114,22,1.0],[114,23,2.0],[114,24,1.0],[114,26,1.0],[114,28,2.0],[114,29,1.0],[114,32,8.0],[114,33,4.0],[114,34,1.0],[114,35,2.0],[114,40,1.0],[114,42,1.0],[114,43,1.0],[114,45,1.0],[114,50,1.0],[114,51,1.0],[114,57,1.0],[114,61,1.0],[114,69,3.0],[114,73,59.0],[114,81,2.0],[114,83,1.0],[114,86,1.0],[114,88,1.0],[114,89,1.0],[114,92,2.0],[114,94,1.0],[114,95,1.0],[114,97,1.0],[114,99,1.0],[114,100,1.0],[114,102,1.0],[114,107,1.0],[114,112,2.0],[114,118,15.0],[115,5,1.0],[115,33,1.0],[115,35,1.0],[115,45,1.0],[116,0,1.0],[116,3,1.0],[116,5,2.0],[116,6,1.0],[116,9,1.0],[116,11,4.0],[116,12,1.0],[116,13,3.0],[116,14,2.0],[116,16,1.0],[116,23,3.0],[116,25,1.0],[116,27,2.0],[116,30,1.0],[116,35,1.0],[116,36,1.0],[116,40,2.0],[116,42,2.0],[116,43,2.0],[116,44,2.0],[116,45,3.0],[116,46,5.0],[116,48,1.0],[116,49,1.0],[116,50,1.0],[116,51,3.0],[116,55,3.0],[116,56,1.0],[116,57,4.0],[116,58,2.0],[116,59,1.0],[116,60,1.0],[116,62,2.0],[116,63,1.0],[116,64,1.0],[116,65,1.0],[116,66,2.0],[116,69,1.0],[116,71,1.0],[116,72,1.0],[116,75,2.0],[116,76,2.0],[116,78,1.0],[116,83,1.0],[116,84,2.0],[116,88,4.0],[116,89,1.0],[116,90,1.0],[116,92,2.0],[116,93,1.0],[116,94,1.0],[116,97,1.0],[116,101,1.0],[116,103,1.0],[116,104,2.0],[116,106,2.0],[116,107,1.0],[116,109,1.0],[116,110,2.0],[116,111,1.0],[116,113,2.0],[116,115,1.0],[116,116,2.0],[116,117,1.0],[117,14,1.0],[117,35,1.0],[117,43,1.0],[117,45,1.0],[117,55,1.0],[117,94,1.0],[117,101,1.0],[118,41,3.0],[118,53,2.0],[118,98,1.0],[119,4,1.0],[119,6,1.0],[119,34,1.0],[119,43,1.0],[119,50,1.0],[119,58,1.0],[119,59,1.0],[119,68,2.0],[119,73,1.0],[119,74,2.0],[119,93,1.0],[119,96,1.0],[119,98,1.0],[119,108,1.0],[119,112,1.0],[119,116,1.0],[120,0,2.0],[120,1,2.0],[120,3,3.0],[120,4,3.0],[120,5,3.0],[120,6,3.0],[120,7,5.0],[120,8,6.0],[120,9,5.0],[120,10,4.0],[120,11,4.0],[120,12,3.0],[120,13,3.0],[120,14,6.0],[120,15,4.0],[120,16,3.0],[120,17,7.0],[120,18,8.0],[120,19,3.0],[120,21,2.0],[120,22,2.0],[120,23,7.0],[120,24,5.0],[120,25,2.0],[120,26,1.0],[120,27,2.0],[120,28,2.0],[120,29,4.0],[120,30,5.0],[120,31,11.0],[120,32,2.0],[120,33,4.0],[120,34,5.0],[120,35,3.0],[120,36,3.0],[120,37,5.0],[120,38,6.0],[120,39,2.0],[120,40,6.0],[120,41,2.0],[120,42,5.0],[120,43,6.0],[120,44,1.0],[120,45,3.0],[120,46,3.0],[120,47,1.0],[120,48,8.0],[120,49,3.0],[120,50,3.0],[120,51,3.0],[120,52,1.0],[120,53,4.0],[120,54,1.0],[120,55,6.0],[120,56,3.0],[120,57,4.0],[120,58,1.0],[120,59,2.0],[120,60,7.0],[120,61,2.0],[120,62,1.0],[120,63,1.0],[120,64,2.0],[120,65,5.0],[120,66,3.0],[120,67,1.0],[120,68,1.0],[120,69,12.0],[120,70,3.0],[120,71,1.0],[120,72,1.0],[120,73,2.0],[120,74,3.0],[120,75,2.0],[120,77,1.0],[120,78,8.0],[120,79,1.0],[120,80,4.0],[120,81,4.0],[120,82,3.0],[120,83,3.0],[120,84,7.0],[120,85,7.0],[120,86,1.0],[120,87,1.0],[120,88,8.0],[120,89,2.0],[120,90,2.0],[120,91,3.0],[120,93,1.0],[120,94,5.0],[120,95,3.0],[120,96,8.0],[120,97,2.0],[120,99,3.0],[120,101,3.0],[120,103,3.0],[120,104,3.0],[120,105,2.0],[120,106,1.0],[120,107,2.0],[120,109,2.0],[120,110,2.0],[120,111,2.0],[120,112,5.0],[120,113,15.0],[120,114,4.0],[120,115,5.0],[120,116,6.0],[120,117,3.0],[120,118,3.0],[121,12,1.0],[121,47,1.0],[121,87,1.0],[122,0,1.0],[122,1,1.0],[122,2,1.0],[122,3,1.0],[122,5,4.0],[122,6,1.0],[122,7,3.0],[122,8,2.0],[122,9,4.0],[122,10,4.0],[122,11,3.0],[122,12,5.0],[122,13,1.0],[122,14,4.0],[122,15,1.0],[122,16,1.0],[122,17,1.0],[122,18,6.0],[122,19,3.0],[122,20,1.0],[122,22,3.0],[122,23,2.0],[122,24,1.0],[122,26,2.0],[122,27,2.0],[122,28,3.0],[122,29,2.0],[122,30,1.0],[122,31,2.0],[122,33,1.0],[122,34,2.0],[122,35,4.0],[122,36,1.0],[122,37,5.0],[122,38,2.0],[122,39,2.0],[122,40,3.0],[122,42,1.0],[122,43,6.0],[122,44,1.0],[122,45,2.0],[122,46,1.0],[122,48,4.0],[122,49,1.0],[122,50,3.0],[122,51,5.0],[122,54,1.0],[122,55,2.0],[122,56,2.0],[122,57,2.0],[122,58,1.0],[122,59,1.0],[122,61,2.0],[122,62,1.0],[122,63,3.0],[122,64,2.0],[122,65,1.0],[122,66,4.0],[122,67,1.0],[122,68,2.0],[122,69,2.0],[122,70,3.0],[122,71,1.0],[122,74,2.0],[122,75,3.0],[122,76,2.0],[122,77,2.0],[122,78,5.0],[122,79,1.0],[122,80,2.0],[122,81,1.0],[122,82,1.0],[122,84,2.0],[122,85,5.0],[122,86,2.0],[122,87,4.0],[122,88,3.0],[122,91,1.0],[122,92,3.0],[122,93,2.0],[122,94,4.0],[122,96,3.0],[122,99,3.0],[122,101,2.0],[122,102,1.0],[122,103,2.0],[122,104,1.0],[122,105,1.0],[122,107,3.0],[122,108,1.0],[122,110,2.0],[122,111,3.0],[122,112,5.0],[122,114,1.0],[122,116,3.0],[122,117,1.0],[123,0,5.0],[123,1,10.0],[123,3,3.0],[123,6,2.0],[123,7,2.0],[123,8,2.0],[123,9,1.0],[123,14,1.0],[123,15,3.0],[123,16,2.0],[123,17,1.0],[123,20,2.0],[123,21,1.0],[123,22,1.0],[123,25,1.0],[123,26,1.0],[123,27,3.0],[123,28,3.0],[123,29,1.0],[123,32,3.0],[123,33,2.0],[123,34,5.0],[123,37,4.0],[123,38,2.0],[123,39,2.0],[123,40,1.0],[123,41,3.0],[123,42,2.0],[123,46,1.0],[123,50,1.0],[123,52,1.0],[123,53,5.0],[123,54,2.0],[123,59,2.0],[123,61,1.0],[123,63,1.0],[123,64,1.0],[123,65,1.0],[123,66,2.0],[123,67,4.0],[123,69,1.0],[123,70,3.0],[123,71,4.0],[123,72,1.0],[123,73,2.0],[123,74,5.0],[123,75,1.0],[123,76,1.0],[123,78,1.0],[123,79,4.0],[123,80,1.0],[123,81,2.0],[123,84,2.0],[123,85,3.0],[123,89,2.0],[123,90,3.0],[123,91,1.0],[123,92,6.0],[123,93,1.0],[123,95,8.0],[123,96,1.0],[123,97,1.0],[123,98,2.0],[123,99,4.0],[123,100,1.0],[123,101,1.0],[123,102,3.0],[123,104,1.0],[123,105,2.0],[123,106,2.0],[123,108,4.0],[123,109,3.0],[123,110,1.0],[123,113,2.0],[123,114,5.0],[123,117,2.0],[123,118,2.0],[124,18,1.0],[124,28,2.0],[124,35,1.0],[124,36,1.0],[124,42,1.0],[124,56,1.0],[124,57,1.0],[124,64,5.0],[124,67,1.0],[124,73,4.0],[124,78,1.0],[124,84,2.0],[124,90,1.0],[124,98,1.0],[124,101,1.0],[125,0,1.0],[125,1,2.0],[125,2,2.0],[125,3,2.0],[125,4,1.0],[125,5,2.0],[125,9,1.0],[125,10,1.0],[125,14,1.0],[125,16,2.0],[125,17,3.0],[125,18,2.0],[125,19,1.0],[125,23,1.0],[125,25,2.0],[125,30,1.0],[125,31,1.0],[125,33,1.0],[125,34,2.0],[125,36,1.0],[125,37,1.0],[125,42,1.0],[125,43,2.0],[125,44,4.0],[125,45,2.0],[125,48,3.0],[125,52,1.0],[125,53,1.0],[125,55,2.0],[125,57,1.0],[125,58,1.0],[125,60,2.0],[125,63,3.0],[125,65,3.0],[125,66,1.0],[125,67,1.0],[125,69,2.0],[125,72,1.0],[125,73,2.0],[125,74,2.0],[125,75,2.0],[125,79,1.0],[125,81,1.0],[125,83,2.0],[125,86,2.0],[125,88,5.0],[125,89,1.0],[125,90,2.0],[125,94,1.0],[125,95,1.0],[125,98,2.0],[125,99,2.0],[125,102,2.0],[125,103,2.0],[125,105,1.0],[125,106,1.0],[125,108,1.0],[125,109,1.0],[125,112,2.0],[125,114,1.0],[125,115,1.0],[125,116,2.0],[126,0,1.0],[126,3,1.0],[126,7,1.0],[126,9,1.0],[126,13,2.0],[126,16,3.0],[126,19,1.0],[126,22,1.0],[126,23,1.0],[126,26,3.0],[126,27,2.0],[126,29,3.0],[126,33,1.0],[126,35,2.0],[126,37,2.0],[126,39,1.0],[126,40,1.0],[126,42,1.0],[126,44,1.0],[126,45,1.0],[126,46,2.0],[126,50,1.0],[126,51,2.0],[126,52,1.0],[126,53,1.0],[126,55,1.0],[126,57,2.0],[126,60,1.0],[126,63,1.0],[126,65,3.0],[126,66,1.0],[126,68,1.0],[126,69,1.0],[126,70,1.0],[126,72,1.0],[126,74,2.0],[126,76,1.0],[126,80,1.0],[126,82,1.0],[126,84,1.0],[126,85,2.0],[126,87,2.0],[126,88,1.0],[126,92,1.0],[126,94,1.0],[126,96,2.0],[126,97,1.0],[126,102,1.0],[126,104,1.0],[126,105,1.0],[126,108,1.0],[126,109,3.0],[126,111,1.0],[126,112,1.0],[126,113,2.0],[126,115,1.0],[126,118,1.0],[127,0,3.0],[127,3,8.0],[127,4,2.0],[127,7,1.0],[127,15,5.0],[127,17,3.0],[127,19,1.0],[127,21,1.0],[127,22,3.0],[127,24,5.0],[127,26,1.0],[127,27,4.0],[127,29,1.0],[127,32,12.0],[127,39,2.0],[127,40,1.0],[127,41,1.0],[127,42,1.0],[127,43,2.0],[127,44,1.0],[127,53,2.0],[127,55,1.0],[127,57,1.0],[127,58,4.0],[127,59,7.0],[127,63,1.0],[127,64,1.0],[127,65,1.0],[127,67,2.0],[127,68,1.0],[127,69,2.0],[127,71,1.0],[127,72,2.0],[127,73,14.0],[127,80,3.0],[127,82,5.0],[127,84,6.0],[127,85,1.0],[127,86,1.0],[127,88,1.0],[127,89,2.0],[127,91,1.0],[127,98,6.0],[127,100,2.0],[127,102,5.0],[127,103,1.0],[127,105,2.0],[127,106,1.0],[127,107,5.0],[127,108,2.0],[127,109,1.0],[127,110,7.0],[127,111,2.0],[127,112,1.0],[127,113,1.0],[127,115,1.0],[127,118,2.0],[127,119,1.0],[128,67,1.0],[128,70,1.0],[128,74,1.0],[129,0,3.0],[129,1,4.0],[129,2,2.0],[129,3,5.0],[129,4,3.0],[129,5,1.0],[129,6,3.0],[129,7,4.0],[129,8,3.0],[129,9,3.0],[129,10,1.0],[129,11,7.0],[129,13,4.0],[129,14,6.0],[129,15,4.0],[129,16,2.0],[129,17,3.0],[129,18,2.0],[129,19,4.0],[129,20,4.0],[129,21,2.0],[129,22,5.0],[129,23,4.0],[129,24,6.0],[129,25,2.0],[129,26,1.0],[129,27,3.0],[129,28,1.0],[129,29,1.0],[129,30,3.0],[129,31,3.0],[129,33,4.0],[129,34,6.0],[129,35,2.0],[129,36,6.0],[129,37,7.0],[129,38,2.0],[129,39,1.0],[129,40,3.0],[129,41,4.0],[129,42,1.0],[129,43,10.0],[129,44,2.0],[129,45,2.0],[129,46,2.0],[129,47,5.0],[129,48,4.0],[129,49,4.0],[129,50,1.0],[129,51,7.0],[129,52,4.0],[129,53,2.0],[129,54,2.0],[129,55,2.0],[129,56,2.0],[129,57,2.0],[129,59,1.0],[129,60,2.0],[129,61,1.0],[129,62,3.0],[129,63,1.0],[129,64,2.0],[129,65,3.0],[129,66,2.0],[129,67,11.0],[129,68,4.0],[129,69,5.0],[129,70,6.0],[129,71,2.0],[129,72,3.0],[129,73,1.0],[129,74,4.0],[129,75,3.0],[129,76,1.0],[129,78,3.0],[129,79,3.0],[129,80,1.0],[129,81,2.0],[129,82,3.0],[129,83,1.0],[129,84,5.0],[129,85,1.0],[129,87,2.0],[129,88,7.0],[129,89,2.0],[129,90,2.0],[129,91,4.0],[129,92,3.0],[129,93,3.0],[129,94,4.0],[129,95,8.0],[129,96,1.0],[129,97,2.0],[129,98,3.0],[129,99,7.0],[129,100,4.0],[129,101,2.0],[129,102,1.0],[129,104,7.0],[129,105,4.0],[129,106,2.0],[129,107,1.0],[129,108,5.0],[129,109,5.0],[129,110,1.0],[129,111,4.0],[129,112,3.0],[129,113,3.0],[129,114,2.0],[129,115,1.0],[129,116,8.0],[129,117,3.0],[129,118,5.0],[129,119,1.0],[130,23,1.0],[130,27,1.0],[130,38,1.0],[130,45,1.0],[130,47,1.0],[130,53,1.0],[130,55,1.0],[130,68,2.0],[130,88,1.0],[130,104,1.0],[131,7,1.0],[131,17,1.0],[131,20,4.0],[131,25,1.0],[131,28,1.0],[131,30,1.0],[131,34,1.0],[131,47,1.0],[131,51,2.0],[131,66,2.0],[131,67,1.0],[131,69,2.0],[131,72,20.0],[131,74,1.0],[131,77,1.0],[131,80,1.0],[131,84,1.0],[131,94,1.0],[132,0,1.0],[132,1,1.0],[132,7,1.0],[132,8,2.0],[132,9,2.0],[132,12,1.0],[132,13,1.0],[132,14,1.0],[132,23,2.0],[132,25,1.0],[132,30,1.0],[132,33,1.0],[132,35,1.0],[132,37,2.0],[132,38,1.0],[132,41,1.0],[132,43,1.0],[132,45,1.0],[132,48,1.0],[132,49,2.0],[132,51,2.0],[132,52,1.0],[132,55,1.0],[132,56,2.0],[132,64,1.0],[132,65,1.0],[132,75,1.0],[132,76,1.0],[132,83,1.0],[132,93,1.0],[132,95,1.0],[132,101,1.0],[132,104,1.0],[132,108,2.0],[132,116,1.0],[132,117,1.0],[133,0,5.0],[133,1,4.0],[133,2,5.0],[133,3,6.0],[133,4,6.0],[133,5,7.0],[133,6,5.0],[133,7,8.0],[133,8,10.0],[133,9,7.0],[133,10,6.0],[133,11,6.0],[133,12,6.0],[133,13,10.0],[133,14,16.0],[133,15,7.0],[133,16,1.0],[133,17,10.0],[133,18,8.0],[133,19,8.0],[133,20,7.0],[133,21,3.0],[133,22,10.0],[133,23,13.0],[133,24,8.0],[133,25,10.0],[133,26,3.0],[133,27,7.0],[133,28,3.0],[133,29,4.0],[133,30,6.0],[133,31,4.0],[133,32,2.0],[133,33,2.0],[133,34,10.0],[133,35,8.0],[133,36,11.0],[133,37,18.0],[133,38,13.0],[133,39,8.0],[133,40,8.0],[133,41,4.0],[133,42,6.0],[133,43,11.0],[133,44,5.0],[133,45,1.0],[133,46,9.0],[133,47,9.0],[133,48,10.0],[133,49,7.0],[133,50,6.0],[133,51,13.0],[133,52,8.0],[133,53,13.0],[133,54,2.0],[133,55,9.0],[133,56,3.0],[133,57,7.0],[133,59,1.0],[133,60,5.0],[133,61,2.0],[133,62,5.0],[133,63,7.0],[133,64,2.0],[133,65,9.0],[133,66,5.0],[133,67,4.0],[133,68,9.0],[133,69,6.0],[133,70,7.0],[133,71,10.0],[133,72,9.0],[133,73,3.0],[133,74,5.0],[133,75,6.0],[133,76,6.0],[133,77,7.0],[133,78,5.0],[133,79,7.0],[133,80,7.0],[133,81,5.0],[133,82,10.0],[133,83,3.0],[133,84,2.0],[133,85,7.0],[133,86,6.0],[133,87,3.0],[133,88,7.0],[133,89,8.0],[133,90,2.0],[133,91,3.0],[133,92,3.0],[133,93,5.0],[133,94,5.0],[133,95,7.0],[133,96,11.0],[133,97,5.0],[133,98,7.0],[133,99,3.0],[133,100,4.0],[133,101,11.0],[133,102,5.0],[133,103,5.0],[133,104,7.0],[133,105,4.0],[133,106,6.0],[133,107,2.0],[133,108,7.0],[133,109,6.0],[133,110,3.0],[133,111,6.0],[133,112,9.0],[133,113,13.0],[133,114,2.0],[133,115,7.0],[133,116,12.0],[133,117,3.0],[133,118,5.0],[134,3,1.0],[134,6,2.0],[134,10,1.0],[134,13,1.0],[134,18,2.0],[134,29,1.0],[134,30,1.0],[134,36,1.0],[134,39,1.0],[134,43,2.0],[134,44,1.0],[134,45,1.0],[134,47,1.0],[134,57,1.0],[134,60,1.0],[134,68,1.0],[134,69,1.0],[134,77,1.0],[134,83,1.0],[134,84,1.0],[134,88,2.0],[134,99,1.0],[134,104,1.0],[134,110,1.0],[135,1,1.0],[135,3,1.0],[135,6,2.0],[135,7,1.0],[135,8,1.0],[135,9,2.0],[135,10,1.0],[135,11,2.0],[135,13,1.0],[135,14,2.0],[135,15,1.0],[135,16,3.0],[135,17,1.0],[135,18,4.0],[135,19,1.0],[135,20,1.0],[135,23,1.0],[135,24,2.0],[135,26,1.0],[135,28,1.0],[135,29,2.0],[135,31,1.0],[135,32,2.0],[135,33,3.0],[135,35,1.0],[135,36,1.0],[135,37,6.0],[135,38,1.0],[135,39,2.0],[135,40,1.0],[135,41,1.0],[135,42,1.0],[135,43,1.0],[135,44,3.0],[135,45,2.0],[135,46,1.0],[135,47,1.0],[135,49,2.0],[135,54,1.0],[135,60,2.0],[135,61,1.0],[135,62,1.0],[135,65,1.0],[135,66,1.0],[135,68,2.0],[135,69,3.0],[135,71,1.0],[135,74,1.0],[135,77,1.0],[135,78,3.0],[135,81,2.0],[135,84,1.0],[135,85,2.0],[135,88,1.0],[135,89,1.0],[135,92,1.0],[135,94,1.0],[135,95,1.0],[135,96,1.0],[135,97,1.0],[135,98,1.0],[135,99,2.0],[135,101,3.0],[135,102,1.0],[135,105,1.0],[135,106,1.0],[135,110,1.0],[135,111,1.0],[135,113,2.0],[135,115,1.0],[135,116,2.0],[135,118,2.0],[136,2,1.0],[136,6,1.0],[136,7,1.0],[136,9,1.0],[136,11,1.0],[136,13,1.0],[136,15,1.0],[136,16,1.0],[136,35,1.0],[136,43,1.0],[136,46,1.0],[136,57,1.0],[136,61,1.0],[136,62,2.0],[136,79,1.0],[136,103,1.0],[136,113,1.0],[136,119,1.0],[137,0,1.0],[137,4,1.0],[137,11,2.0],[137,14,2.0],[137,15,1.0],[137,16,1.0],[137,17,1.0],[137,18,1.0],[137,19,1.0],[137,22,1.0],[137,25,1.0],[137,30,1.0],[137,36,1.0],[137,37,1.0],[137,39,1.0],[137,42,3.0],[137,43,1.0],[137,46,1.0],[137,47,1.0],[137,48,1.0],[137,51,2.0],[137,61,1.0],[137,62,2.0],[137,68,3.0],[137,69,2.0],[137,71,1.0],[137,76,1.0],[137,77,1.0],[137,79,2.0],[137,83,2.0],[137,85,1.0],[137,90,1.0],[137,96,1.0],[137,101,1.0],[137,103,2.0],[137,104,1.0],[137,109,1.0],[137,113,1.0],[137,116,2.0],[137,117,1.0],[138,0,2.0],[138,1,2.0],[138,2,1.0],[138,6,4.0],[138,7,4.0],[138,10,2.0],[138,11,2.0],[138,13,1.0],[138,15,1.0],[138,16,2.0],[138,18,2.0],[138,19,1.0],[138,21,1.0],[138,23,2.0],[138,27,1.0],[138,30,3.0],[138,33,1.0],[138,35,2.0],[138,36,2.0],[138,37,1.0],[138,39,1.0],[138,40,1.0],[138,42,1.0],[138,46,2.0],[138,48,1.0],[138,49,1.0],[138,51,1.0],[138,52,1.0],[138,57,1.0],[138,60,1.0],[138,65,1.0],[138,68,2.0],[138,69,1.0],[138,70,1.0],[138,71,1.0],[138,73,1.0],[138,75,1.0],[138,77,1.0],[138,80,2.0],[138,84,1.0],[138,87,1.0],[138,88,1.0],[138,93,1.0],[138,94,1.0],[138,98,2.0],[138,101,3.0],[138,102,2.0],[138,103,1.0],[138,104,2.0],[138,106,1.0],[138,107,1.0],[138,109,2.0],[138,110,1.0],[138,113,1.0],[138,116,2.0],[139,55,1.0],[139,74,1.0],[141,3,1.0],[141,4,1.0],[141,6,1.0],[141,7,5.0],[141,8,3.0],[141,10,1.0],[141,12,2.0],[141,14,1.0],[141,15,2.0],[141,17,2.0],[141,18,2.0],[141,19,2.0],[141,20,2.0],[141,21,1.0],[141,22,2.0],[141,23,1.0],[141,24,1.0],[141,25,3.0],[141,27,2.0],[141,28,1.0],[141,29,1.0],[141,30,2.0],[141,32,2.0],[141,33,3.0],[141,35,1.0],[141,36,1.0],[141,37,1.0],[141,38,1.0],[141,39,1.0],[141,40,1.0],[141,41,1.0],[141,43,5.0],[141,44,1.0],[141,45,1.0],[141,46,2.0],[141,47,1.0],[141,48,2.0],[141,51,2.0],[141,52,1.0],[141,53,1.0],[141,55,3.0],[141,56,2.0],[141,60,1.0],[141,62,1.0],[141,63,3.0],[141,65,2.0],[141,66,3.0],[141,69,3.0],[141,70,1.0],[141,71,3.0],[141,72,3.0],[141,74,1.0],[141,75,1.0],[141,76,5.0],[141,77,3.0],[141,79,1.0],[141,80,1.0],[141,81,1.0],[141,82,1.0],[141,83,1.0],[141,85,1.0],[141,86,1.0],[141,88,2.0],[141,91,1.0],[141,92,1.0],[141,94,1.0],[141,97,1.0],[141,101,1.0],[141,102,1.0],[141,103,1.0],[141,104,2.0],[141,108,3.0],[141,111,1.0],[141,112,3.0],[141,114,1.0],[141,115,1.0],[141,116,2.0],[141,117,1.0],[141,118,2.0],[142,3,2.0],[142,5,1.0],[142,6,1.0],[142,9,1.0],[142,12,2.0],[142,14,2.0],[142,15,2.0],[142,17,1.0],[142,18,1.0],[142,21,3.0],[142,29,1.0],[142,33,2.0],[142,35,1.0],[142,38,1.0],[142,39,2.0],[142,40,1.0],[142,41,1.0],[142,42,1.0],[142,44,1.0],[142,46,1.0],[142,48,1.0],[142,53,1.0],[142,56,2.0],[142,58,3.0],[142,61,1.0],[142,69,1.0],[142,70,3.0],[142,72,2.0],[142,79,1.0],[142,81,1.0],[142,86,1.0],[142,89,1.0],[142,90,1.0],[142,92,1.0],[142,94,1.0],[142,97,1.0],[142,99,1.0],[142,100,1.0],[142,101,1.0],[142,108,2.0],[142,109,2.0],[142,110,1.0],[142,115,1.0],[142,116,1.0],[143,0,5.0],[143,1,4.0],[143,2,10.0],[143,3,4.0],[143,4,3.0],[143,5,5.0],[143,6,8.0],[143,7,18.0],[143,8,26.0],[143,9,6.0],[143,10,16.0],[143,11,10.0],[143,12,2.0],[143,13,5.0],[143,14,23.0],[143,15,5.0],[143,16,9.0],[143,17,6.0],[143,18,10.0],[143,19,13.0],[143,20,5.0],[143,21,5.0],[143,22,5.0],[143,23,23.0],[143,24,7.0],[143,25,18.0],[143,26,5.0],[143,27,2.0],[143,28,4.0],[143,29,19.0],[143,30,10.0],[143,31,12.0],[143,32,6.0],[143,33,10.0],[143,34,9.0],[143,35,20.0],[143,36,16.0],[143,37,15.0],[143,38,12.0],[143,39,5.0],[143,40,10.0],[143,42,10.0],[143,43,17.0],[143,44,1.0],[143,45,2.0],[143,46,13.0],[143,47,18.0],[143,48,7.0],[143,49,9.0],[143,50,20.0],[143,51,22.0],[143,52,6.0],[143,53,10.0],[143,55,6.0],[143,56,3.0],[143,57,10.0],[143,58,7.0],[143,59,3.0],[143,60,10.0],[143,61,5.0],[143,62,14.0],[143,63,8.0],[143,64,7.0],[143,65,10.0],[143,66,10.0],[143,67,3.0],[143,68,9.0],[143,69,31.0],[143,70,10.0],[143,71,6.0],[143,72,4.0],[143,73,4.0],[143,74,33.0],[143,75,8.0],[143,76,7.0],[143,77,9.0],[143,78,7.0],[143,79,8.0],[143,80,8.0],[143,81,4.0],[143,82,5.0],[143,83,10.0],[143,84,13.0],[143,85,7.0],[143,86,10.0],[143,87,5.0],[143,88,14.0],[143,89,6.0],[143,90,6.0],[143,91,5.0],[143,92,5.0],[143,93,5.0],[143,94,15.0],[143,95,5.0],[143,96,19.0],[143,97,3.0],[143,98,2.0],[143,99,2.0],[143,100,3.0],[143,101,7.0],[143,102,7.0],[143,103,7.0],[143,104,5.0],[143,105,7.0],[143,106,3.0],[143,107,4.0],[143,108,7.0],[143,109,4.0],[143,110,4.0],[143,111,4.0],[143,112,21.0],[143,113,11.0],[143,114,5.0],[143,115,5.0],[143,116,8.0],[143,117,2.0],[143,118,2.0],[143,119,2.0],[144,2,1.0],[144,5,1.0],[144,6,1.0],[144,8,4.0],[144,10,2.0],[144,12,1.0],[144,15,3.0],[144,16,1.0],[144,17,2.0],[144,18,1.0],[144,20,1.0],[144,21,1.0],[144,24,1.0],[144,25,1.0],[144,31,1.0],[144,36,1.0],[144,37,1.0],[144,40,1.0],[144,42,1.0],[144,43,1.0],[144,46,2.0],[144,47,2.0],[144,50,1.0],[144,54,1.0],[144,62,1.0],[144,63,1.0],[144,65,1.0],[144,72,1.0],[144,75,2.0],[144,76,1.0],[144,78,1.0],[144,81,1.0],[144,85,2.0],[144,86,2.0],[144,88,1.0],[144,93,1.0],[144,94,1.0],[144,95,2.0],[144,98,1.0],[144,102,1.0],[144,105,1.0],[144,111,1.0],[144,115,1.0],[144,116,1.0],[144,119,1.0],[145,0,1.0],[145,6,1.0],[145,9,1.0],[145,11,1.0],[145,13,1.0],[145,14,1.0],[145,15,1.0],[145,21,1.0],[145,23,3.0],[145,25,1.0],[145,28,1.0],[145,31,2.0],[145,33,1.0],[145,35,1.0],[145,36,1.0],[145,37,2.0],[145,42,1.0],[145,48,1.0],[145,52,1.0],[145,53,1.0],[145,54,2.0],[145,58,2.0],[145,60,2.0],[145,62,1.0],[145,63,1.0],[145,66,1.0],[145,68,1.0],[145,74,1.0],[145,75,1.0],[145,79,1.0],[145,82,1.0],[145,83,1.0],[145,89,1.0],[145,94,2.0],[145,96,2.0],[145,98,1.0],[145,106,1.0],[145,108,3.0],[145,109,1.0],[145,115,1.0],[146,19,1.0],[146,24,1.0],[146,28,1.0],[146,30,1.0],[146,35,1.0],[146,48,1.0],[146,62,1.0],[146,92,1.0],[147,3,1.0],[147,5,1.0],[147,6,1.0],[147,8,2.0],[147,10,1.0],[147,11,1.0],[147,13,1.0],[147,14,1.0],[147,15,1.0],[147,18,1.0],[147,23,1.0],[147,27,1.0],[147,31,1.0],[147,37,1.0],[147,38,1.0],[147,42,1.0],[147,45,2.0],[147,47,1.0],[147,53,1.0],[147,60,1.0],[147,66,1.0],[147,68,1.0],[147,69,2.0],[147,72,1.0],[147,86,1.0],[147,90,1.0],[147,100,1.0],[147,101,1.0],[147,102,1.0],[147,116,2.0],[148,11,1.0],[148,19,1.0],[148,22,1.0],[148,28,1.0],[148,40,1.0],[148,67,1.0],[148,71,1.0],[148,102,1.0],[149,11,1.0],[149,33,2.0],[149,47,1.0],[149,56,1.0],[149,76,1.0],[149,77,1.0],[149,78,1.0],[149,84,1.0],[149,85,1.0],[149,96,1.0],[149,99,1.0],[149,111,1.0],[150,14,1.0],[150,31,1.0],[150,33,1.0],[150,43,1.0],[150,55,1.0],[150,69,1.0],[150,75,1.0],[150,76,1.0],[150,86,2.0],[150,95,2.0],[150,99,1.0],[150,109,1.0],[151,0,9.0],[151,1,10.0],[151,3,4.0],[151,4,6.0],[151,6,1.0],[151,7,1.0],[151,9,1.0],[151,10,1.0],[151,11,1.0],[151,13,1.0],[151,15,5.0],[151,17,3.0],[151,18,1.0],[151,21,3.0],[151,22,2.0],[151,24,5.0],[151,27,5.0],[151,29,1.0],[151,32,2.0],[151,33,1.0],[151,34,2.0],[151,36,2.0],[151,37,5.0],[151,39,1.0],[151,40,1.0],[151,41,5.0],[151,44,1.0],[151,48,4.0],[151,52,6.0],[151,53,8.0],[151,54,1.0],[151,56,2.0],[151,58,5.0],[151,59,3.0],[151,61,1.0],[151,62,2.0],[151,63,2.0],[151,64,4.0],[151,67,9.0],[151,68,4.0],[151,69,1.0],[151,70,1.0],[151,71,4.0],[151,72,20.0],[151,73,7.0],[151,74,1.0],[151,76,1.0],[151,77,1.0],[151,81,7.0],[151,82,13.0],[151,84,3.0],[151,85,2.0],[151,87,10.0],[151,88,1.0],[151,89,7.0],[151,90,4.0],[151,91,1.0],[151,92,5.0],[151,93,8.0],[151,94,1.0],[151,95,1.0],[151,96,1.0],[151,97,4.0],[151,98,4.0],[151,99,2.0],[151,100,2.0],[151,102,7.0],[151,106,3.0],[151,107,2.0],[151,108,5.0],[151,109,6.0],[151,110,5.0],[151,111,3.0],[151,115,4.0],[151,117,3.0],[151,118,2.0],[152,0,6.0],[152,1,2.0],[152,2,4.0],[152,5,5.0],[152,6,1.0],[152,7,4.0],[152,8,5.0],[152,9,1.0],[152,10,1.0],[152,11,2.0],[152,13,1.0],[152,14,4.0],[152,15,2.0],[152,16,2.0],[152,18,2.0],[152,19,2.0],[152,20,5.0],[152,22,1.0],[152,23,4.0],[152,24,2.0],[152,25,2.0],[152,27,4.0],[152,28,1.0],[152,29,2.0],[152,31,1.0],[152,33,3.0],[152,34,3.0],[152,35,1.0],[152,37,4.0],[152,38,4.0],[152,39,2.0],[152,40,2.0],[152,41,1.0],[152,42,1.0],[152,43,2.0],[152,44,1.0],[152,46,1.0],[152,47,1.0],[152,48,2.0],[152,49,2.0],[152,51,5.0],[152,52,4.0],[152,53,1.0],[152,54,2.0],[152,55,3.0],[152,56,1.0],[152,57,4.0],[152,58,2.0],[152,59,1.0],[152,60,3.0],[152,61,2.0],[152,62,6.0],[152,63,1.0],[152,64,2.0],[152,65,1.0],[152,66,1.0],[152,67,1.0],[152,68,2.0],[152,69,2.0],[152,70,3.0],[152,71,1.0],[152,72,2.0],[152,74,2.0],[152,75,2.0],[152,76,2.0],[152,77,1.0],[152,78,2.0],[152,81,1.0],[152,82,1.0],[152,83,1.0],[152,85,4.0],[152,86,5.0],[152,87,1.0],[152,88,3.0],[152,89,2.0],[152,91,1.0],[152,92,1.0],[152,93,1.0],[152,95,1.0],[152,97,2.0],[152,99,2.0],[152,101,2.0],[152,102,1.0],[152,103,1.0],[152,104,1.0],[152,105,3.0],[152,108,2.0],[152,109,3.0],[152,112,3.0],[152,113,2.0],[152,114,3.0],[152,115,3.0],[152,118,1.0],[153,6,1.0],[153,7,1.0],[153,12,1.0],[153,13,1.0],[153,15,1.0],[153,21,1.0],[153,24,2.0],[153,25,1.0],[153,27,1.0],[153,29,1.0],[153,32,1.0],[153,33,1.0],[153,34,2.0],[153,40,1.0],[153,42,1.0],[153,43,1.0],[153,54,1.0],[153,56,1.0],[153,67,1.0],[153,70,1.0],[153,75,1.0],[153,79,1.0],[153,81,1.0],[153,82,2.0],[153,90,1.0],[153,100,1.0],[153,105,3.0],[153,113,1.0],[153,114,1.0],[153,115,1.0],[153,116,1.0],[154,26,1.0],[154,86,1.0],[155,14,1.0],[155,47,1.0],[156,0,1.0],[156,5,2.0],[156,6,2.0],[156,7,1.0],[156,9,2.0],[156,11,2.0],[156,12,2.0],[156,14,1.0],[156,15,2.0],[156,16,4.0],[156,17,1.0],[156,18,2.0],[156,19,2.0],[156,25,1.0],[156,27,2.0],[156,29,2.0],[156,31,1.0],[156,33,3.0],[156,35,1.0],[156,36,1.0],[156,38,1.0],[156,39,1.0],[156,40,1.0],[156,43,2.0],[156,44,4.0],[156,45,1.0],[156,46,3.0],[156,51,2.0],[156,54,2.0],[156,56,3.0],[156,57,4.0],[156,66,1.0],[156,68,1.0],[156,73,1.0],[156,75,1.0],[156,76,1.0],[156,77,1.0],[156,78,3.0],[156,83,1.0],[156,84,1.0],[156,85,3.0],[156,86,3.0],[156,87,2.0],[156,88,3.0],[156,94,1.0],[156,96,2.0],[156,101,1.0],[156,105,1.0],[156,111,2.0],[156,112,1.0],[156,113,3.0],[156,116,3.0],[157,1,1.0],[157,4,1.0],[157,6,2.0],[157,8,1.0],[157,9,1.0],[157,13,2.0],[157,17,1.0],[157,18,1.0],[157,24,1.0],[157,31,1.0],[157,32,1.0],[157,34,1.0],[157,35,2.0],[157,37,4.0],[157,40,1.0],[157,42,1.0],[157,44,1.0],[157,47,1.0],[157,51,1.0],[157,67,1.0],[157,68,1.0],[157,70,1.0],[157,79,3.0],[157,88,1.0],[157,90,1.0],[157,94,1.0],[157,97,1.0],[157,101,1.0],[157,102,1.0],[157,104,2.0],[157,105,2.0],[157,114,1.0],[158,1,1.0],[158,8,1.0],[158,10,1.0],[158,11,1.0],[158,15,1.0],[158,19,1.0],[158,23,2.0],[158,24,1.0],[158,28,1.0],[158,33,1.0],[158,34,1.0],[158,42,1.0],[158,43,1.0],[158,45,1.0],[158,47,1.0],[158,51,2.0],[158,55,1.0],[158,56,2.0],[158,60,2.0],[158,61,1.0],[158,62,1.0],[158,65,1.0],[158,68,2.0],[158,69,1.0],[158,70,1.0],[158,74,1.0],[158,77,2.0],[158,79,1.0],[158,80,1.0],[158,85,2.0],[158,86,1.0],[158,94,1.0],[158,100,1.0],[158,108,1.0],[158,117,1.0],[159,0,1.0],[159,3,1.0],[159,4,1.0],[159,5,1.0],[159,6,1.0],[159,8,1.0],[159,10,1.0],[159,11,1.0],[159,13,1.0],[159,14,1.0],[159,16,1.0],[159,19,1.0],[159,31,1.0],[159,33,1.0],[159,35,2.0],[159,37,1.0],[159,43,2.0],[159,46,1.0],[159,48,1.0],[159,50,1.0],[159,51,1.0],[159,55,1.0],[159,56,1.0],[159,57,1.0],[159,60,1.0],[159,62,1.0],[159,77,1.0],[159,81,1.0],[159,85,1.0],[159,91,1.0],[159,93,1.0],[159,104,1.0],[159,105,1.0],[159,111,2.0],[159,112,1.0],[159,113,1.0],[159,116,2.0],[159,118,1.0],[160,0,6.0],[160,1,12.0],[160,2,4.0],[160,3,16.0],[160,4,4.0],[160,6,2.0],[160,7,8.0],[160,9,3.0],[160,11,3.0],[160,12,1.0],[160,13,5.0],[160,14,3.0],[160,15,9.0],[160,16,2.0],[160,17,12.0],[160,19,2.0],[160,20,5.0],[160,21,11.0],[160,22,2.0],[160,23,2.0],[160,24,7.0],[160,25,3.0],[160,26,1.0],[160,27,7.0],[160,28,1.0],[160,29,1.0],[160,31,6.0],[160,32,8.0],[160,33,9.0],[160,34,15.0],[160,35,5.0],[160,36,4.0],[160,37,8.0],[160,38,15.0],[160,39,8.0],[160,40,9.0],[160,41,11.0],[160,43,6.0],[160,44,8.0],[160,45,4.0],[160,46,2.0],[160,47,1.0],[160,48,9.0],[160,49,2.0],[160,50,2.0],[160,51,3.0],[160,52,9.0],[160,53,7.0],[160,54,10.0],[160,55,15.0],[160,56,1.0],[160,57,5.0],[160,58,8.0],[160,59,8.0],[160,60,6.0],[160,61,1.0],[160,62,2.0],[160,63,5.0],[160,64,7.0],[160,65,4.0],[160,66,1.0],[160,67,14.0],[160,68,10.0],[160,69,1.0],[160,70,15.0],[160,71,1.0],[160,72,8.0],[160,73,8.0],[160,74,3.0],[160,75,4.0],[160,76,5.0],[160,77,1.0],[160,78,4.0],[160,79,6.0],[160,80,3.0],[160,81,7.0],[160,82,9.0],[160,83,2.0],[160,84,10.0],[160,85,12.0],[160,86,4.0],[160,87,7.0],[160,88,5.0],[160,89,6.0],[160,90,9.0],[160,91,6.0],[160,92,10.0],[160,93,11.0],[160,94,1.0],[160,95,15.0],[160,97,4.0],[160,98,11.0],[160,99,14.0],[160,100,4.0],[160,101,15.0],[160,102,5.0],[160,104,5.0],[160,105,14.0],[160,106,1.0],[160,108,9.0],[160,109,4.0],[160,110,4.0],[160,111,3.0],[160,112,2.0],[160,114,21.0],[160,115,16.0],[160,116,3.0],[160,117,10.0],[160,118,6.0],[160,119,3.0],[161,0,1.0],[161,2,3.0],[161,3,2.0],[161,5,1.0],[161,6,1.0],[161,7,1.0],[161,8,3.0],[161,10,2.0],[161,12,2.0],[161,14,5.0],[161,15,2.0],[161,16,2.0],[161,19,2.0],[161,20,1.0],[161,21,1.0],[161,22,1.0],[161,23,8.0],[161,24,1.0],[161,25,2.0],[161,26,1.0],[161,29,1.0],[161,30,2.0],[161,31,2.0],[161,32,1.0],[161,34,1.0],[161,35,1.0],[161,36,2.0],[161,37,1.0],[161,38,2.0],[161,40,1.0],[161,41,1.0],[161,43,1.0],[161,46,1.0],[161,48,1.0],[161,50,1.0],[161,51,4.0],[161,53,2.0],[161,56,1.0],[161,57,2.0],[161,58,2.0],[161,59,1.0],[161,61,2.0],[161,62,1.0],[161,64,1.0],[161,66,3.0],[161,67,1.0],[161,68,1.0],[161,69,4.0],[161,70,2.0],[161,71,3.0],[161,72,1.0],[161,75,3.0],[161,76,1.0],[161,77,2.0],[161,78,2.0],[161,79,6.0],[161,80,1.0],[161,81,2.0],[161,82,1.0],[161,83,1.0],[161,84,3.0],[161,85,1.0],[161,89,2.0],[161,91,2.0],[161,93,1.0],[161,95,2.0],[161,98,1.0],[161,99,1.0],[161,101,1.0],[161,102,2.0],[161,103,2.0],[161,104,3.0],[161,105,1.0],[161,106,1.0],[161,107,3.0],[161,108,1.0],[161,109,2.0],[161,111,1.0],[161,112,1.0],[161,113,2.0],[161,114,2.0],[161,115,3.0],[161,116,2.0],[161,118,1.0],[162,1,1.0],[162,2,1.0],[162,3,1.0],[162,6,1.0],[162,7,1.0],[162,8,1.0],[162,9,5.0],[162,10,1.0],[162,11,4.0],[162,13,2.0],[162,14,1.0],[162,15,1.0],[162,16,1.0],[162,18,1.0],[162,24,4.0],[162,25,2.0],[162,27,2.0],[162,28,1.0],[162,32,3.0],[162,33,21.0],[162,35,1.0],[162,36,1.0],[162,37,1.0],[162,38,4.0],[162,39,1.0],[162,43,4.0],[162,44,2.0],[162,45,2.0],[162,47,1.0],[162,50,1.0],[162,51,1.0],[162,52,1.0],[162,53,2.0],[162,54,2.0],[162,55,1.0],[162,56,1.0],[162,57,1.0],[162,58,1.0],[162,62,3.0],[162,63,2.0],[162,66,2.0],[162,67,1.0],[162,68,4.0],[162,69,1.0],[162,70,2.0],[162,71,5.0],[162,72,4.0],[162,73,2.0],[162,74,2.0],[162,75,1.0],[162,76,1.0],[162,77,1.0],[162,78,5.0],[162,79,1.0],[162,80,1.0],[162,81,3.0],[162,84,4.0],[162,85,2.0],[162,86,1.0],[162,87,3.0],[162,88,1.0],[162,90,2.0],[162,91,3.0],[162,93,1.0],[162,94,3.0],[162,95,1.0],[162,96,1.0],[162,98,1.0],[162,102,1.0],[162,104,1.0],[162,105,2.0],[162,109,7.0],[162,110,3.0],[162,111,1.0],[162,114,1.0],[162,115,3.0],[162,116,3.0],[162,119,2.0],[163,0,24.0],[163,1,41.0],[163,2,3.0],[163,3,29.0],[163,4,38.0],[163,5,2.0],[163,6,8.0],[163,7,17.0],[163,8,9.0],[163,9,5.0],[163,10,8.0],[163,11,14.0],[163,12,3.0],[163,13,22.0],[163,14,7.0],[163,15,24.0],[163,16,13.0],[163,17,20.0],[163,18,5.0],[163,19,6.0],[163,20,61.0],[163,21,26.0],[163,22,13.0],[163,23,3.0],[163,24,20.0],[163,25,11.0],[163,27,50.0],[163,28,8.0],[163,29,2.0],[163,30,8.0],[163,31,20.0],[163,32,26.0],[163,33,14.0],[163,34,72.0],[163,35,16.0],[163,36,8.0],[163,37,29.0],[163,38,23.0],[163,39,13.0],[163,40,17.0],[163,41,57.0],[163,42,3.0],[163,43,15.0],[163,44,29.0],[163,45,3.0],[163,46,8.0],[163,47,2.0],[163,48,17.0],[163,49,7.0],[163,50,4.0],[163,51,15.0],[163,52,28.0],[163,53,36.0],[163,54,24.0],[163,55,32.0],[163,56,4.0],[163,57,5.0],[163,58,17.0],[163,59,34.0],[163,60,11.0],[163,61,16.0],[163,62,5.0],[163,63,13.0],[163,64,24.0],[163,65,13.0],[163,66,8.0],[163,67,25.0],[163,68,18.0],[163,69,5.0],[163,70,48.0],[163,71,25.0],[163,72,30.0],[163,73,29.0],[163,74,8.0],[163,75,16.0],[163,76,10.0],[163,77,7.0],[163,78,8.0],[163,79,23.0],[163,80,9.0],[163,81,31.0],[163,82,24.0],[163,83,3.0],[163,84,36.0],[163,85,38.0],[163,86,25.0],[163,87,36.0],[163,88,2.0],[163,89,8.0],[163,90,53.0],[163,91,19.0],[163,92,44.0],[163,93,55.0],[163,94,10.0],[163,95,41.0],[163,96,2.0],[163,97,18.0],[163,98,24.0],[163,99,32.0],[163,100,18.0],[163,101,29.0],[163,102,45.0],[163,103,2.0],[163,104,11.0],[163,105,29.0],[163,106,13.0],[163,107,14.0],[163,108,31.0],[163,109,19.0],[163,110,12.0],[163,111,16.0],[163,112,9.0],[163,113,17.0],[163,114,64.0],[163,115,28.0],[163,116,9.0],[163,117,30.0],[163,118,27.0],[163,119,4.0],[164,0,3.0],[164,1,2.0],[164,2,7.0],[164,3,14.0],[164,4,6.0],[164,5,2.0],[164,6,11.0],[164,7,17.0],[164,8,14.0],[164,9,13.0],[164,10,2.0],[164,11,9.0],[164,12,8.0],[164,13,10.0],[164,14,20.0],[164,15,3.0],[164,16,3.0],[164,17,3.0],[164,18,4.0],[164,19,10.0],[164,20,5.0],[164,21,1.0],[164,22,2.0],[164,23,34.0],[164,24,9.0],[164,25,15.0],[164,26,1.0],[164,27,7.0],[164,28,12.0],[164,29,12.0],[164,30,7.0],[164,31,8.0],[164,32,5.0],[164,33,16.0],[164,34,13.0],[164,35,10.0],[164,36,24.0],[164,37,10.0],[164,38,15.0],[164,39,4.0],[164,40,4.0],[164,41,6.0],[164,42,2.0],[164,43,20.0],[164,44,4.0],[164,45,10.0],[164,46,7.0],[164,47,2.0],[164,48,6.0],[164,49,6.0],[164,50,16.0],[164,51,8.0],[164,52,5.0],[164,53,6.0],[164,55,10.0],[164,56,3.0],[164,57,7.0],[164,58,4.0],[164,59,1.0],[164,60,14.0],[164,61,5.0],[164,62,5.0],[164,63,3.0],[164,64,3.0],[164,65,23.0],[164,66,10.0],[164,67,4.0],[164,68,17.0],[164,69,8.0],[164,70,9.0],[164,71,5.0],[164,72,12.0],[164,73,4.0],[164,74,23.0],[164,75,5.0],[164,76,12.0],[164,77,1.0],[164,78,4.0],[164,79,2.0],[164,80,6.0],[164,81,5.0],[164,82,5.0],[164,83,9.0],[164,84,10.0],[164,85,3.0],[164,86,6.0],[164,87,5.0],[164,88,6.0],[164,89,5.0],[164,90,4.0],[164,91,4.0],[164,92,6.0],[164,93,11.0],[164,94,14.0],[164,95,13.0],[164,96,5.0],[164,97,3.0],[164,98,6.0],[164,99,3.0],[164,101,8.0],[164,102,3.0],[164,103,10.0],[164,104,5.0],[164,105,6.0],[164,106,3.0],[164,107,9.0],[164,108,4.0],[164,109,1.0],[164,110,6.0],[164,111,9.0],[164,112,9.0],[164,113,3.0],[164,114,10.0],[164,115,6.0],[164,116,7.0],[164,117,1.0],[164,118,1.0],[164,119,1.0],[165,0,3.0],[165,2,2.0],[165,3,2.0],[165,4,3.0],[165,5,1.0],[165,6,2.0],[165,7,4.0],[165,8,2.0],[165,9,3.0],[165,10,1.0],[165,11,1.0],[165,12,1.0],[165,13,4.0],[165,14,5.0],[165,16,4.0],[165,17,3.0],[165,18,2.0],[165,19,2.0],[165,22,2.0],[165,23,1.0],[165,24,1.0],[165,25,1.0],[165,27,4.0],[165,28,3.0],[165,29,2.0],[165,30,2.0],[165,32,2.0],[165,33,2.0],[165,34,1.0],[165,35,2.0],[165,37,2.0],[165,38,2.0],[165,39,1.0],[165,40,7.0],[165,42,1.0],[165,43,5.0],[165,44,1.0],[165,45,1.0],[165,46,4.0],[165,47,1.0],[165,49,3.0],[165,50,2.0],[165,51,2.0],[165,52,2.0],[165,53,5.0],[165,54,1.0],[165,55,2.0],[165,56,2.0],[165,57,6.0],[165,58,1.0],[165,59,1.0],[165,60,4.0],[165,61,2.0],[165,62,3.0],[165,63,1.0],[165,64,2.0],[165,65,3.0],[165,66,4.0],[165,67,4.0],[165,68,1.0],[165,69,3.0],[165,70,2.0],[165,71,2.0],[165,72,1.0],[165,73,2.0],[165,74,1.0],[165,75,1.0],[165,76,1.0],[165,77,5.0],[165,78,4.0],[165,79,2.0],[165,80,1.0],[165,83,3.0],[165,84,3.0],[165,85,7.0],[165,86,2.0],[165,88,4.0],[165,89,3.0],[165,90,1.0],[165,91,2.0],[165,92,2.0],[165,93,3.0],[165,94,2.0],[165,95,1.0],[165,96,1.0],[165,97,1.0],[165,98,2.0],[165,99,4.0],[165,100,5.0],[165,101,3.0],[165,102,1.0],[165,103,2.0],[165,105,2.0],[165,109,3.0],[165,111,2.0],[165,112,2.0],[165,113,4.0],[165,114,2.0],[165,115,4.0],[165,116,3.0],[165,117,1.0],[166,4,1.0],[166,5,1.0],[166,9,1.0],[166,18,2.0],[166,20,2.0],[166,25,1.0],[166,30,1.0],[166,36,1.0],[166,40,1.0],[166,46,1.0],[166,47,2.0],[166,63,2.0],[166,69,1.0],[166,74,1.0],[166,80,2.0],[166,85,1.0],[166,88,2.0],[166,90,1.0],[166,94,1.0],[166,111,1.0],[166,112,1.0],[167,2,1.0],[167,8,1.0],[167,17,1.0],[167,25,1.0],[167,27,2.0],[167,32,1.0],[167,53,3.0],[167,54,1.0],[167,57,1.0],[167,63,1.0],[167,82,1.0],[167,95,1.0],[167,97,1.0],[167,101,1.0],[167,108,1.0],[167,110,2.0],[168,48,1.0],[168,56,1.0],[168,89,1.0],[169,3,1.0],[169,8,1.0],[169,9,1.0],[169,14,1.0],[169,36,1.0],[169,44,1.0],[169,46,1.0],[169,52,1.0],[169,54,1.0],[169,56,1.0],[169,72,1.0],[169,73,1.0],[169,90,1.0],[169,96,1.0],[169,103,1.0],[169,114,1.0],[169,118,1.0],[170,0,4.0],[170,1,7.0],[170,2,6.0],[170,3,5.0],[170,4,7.0],[170,5,8.0],[170,6,15.0],[170,7,11.0],[170,8,19.0],[170,9,19.0],[170,10,7.0],[170,11,11.0],[170,12,6.0],[170,13,11.0],[170,14,8.0],[170,15,13.0],[170,16,4.0],[170,17,4.0],[170,18,9.0],[170,19,16.0],[170,20,1.0],[170,21,6.0],[170,22,4.0],[170,23,28.0],[170,24,1.0],[170,25,12.0],[170,26,4.0],[170,27,3.0],[170,28,5.0],[170,29,7.0],[170,30,8.0],[170,31,6.0],[170,32,5.0],[170,33,10.0],[170,34,15.0],[170,35,10.0],[170,36,5.0],[170,37,12.0],[170,38,16.0],[170,39,6.0],[170,40,8.0],[170,41,5.0],[170,42,2.0],[170,43,27.0],[170,44,6.0],[170,45,3.0],[170,46,8.0],[170,47,6.0],[170,48,2.0],[170,49,3.0],[170,50,4.0],[170,51,20.0],[170,52,6.0],[170,53,7.0],[170,54,5.0],[170,55,6.0],[170,56,15.0],[170,57,6.0],[170,58,6.0],[170,59,2.0],[170,60,11.0],[170,61,3.0],[170,62,13.0],[170,63,4.0],[170,64,4.0],[170,65,17.0],[170,66,2.0],[170,67,3.0],[170,68,16.0],[170,69,9.0],[170,70,9.0],[170,71,7.0],[170,72,13.0],[170,73,6.0],[170,74,15.0],[170,75,12.0],[170,76,5.0],[170,77,3.0],[170,78,16.0],[170,80,3.0],[170,81,3.0],[170,82,5.0],[170,83,4.0],[170,84,1.0],[170,85,11.0],[170,86,3.0],[170,87,5.0],[170,88,13.0],[170,89,7.0],[170,90,5.0],[170,91,2.0],[170,92,1.0],[170,93,7.0],[170,94,18.0],[170,95,5.0],[170,96,12.0],[170,97,3.0],[170,98,1.0],[170,99,7.0],[170,100,5.0],[170,101,7.0],[170,102,2.0],[170,103,8.0],[170,104,16.0],[170,106,3.0],[170,107,3.0],[170,108,4.0],[170,109,5.0],[170,110,2.0],[170,111,3.0],[170,112,10.0],[170,113,22.0],[170,114,1.0],[170,115,4.0],[170,116,9.0],[170,117,3.0],[170,118,5.0],[170,119,1.0],[171,0,1.0],[171,2,3.0],[171,3,2.0],[171,4,3.0],[171,5,2.0],[171,6,2.0],[171,7,2.0],[171,8,10.0],[171,9,6.0],[171,10,5.0],[171,11,3.0],[171,12,4.0],[171,13,4.0],[171,14,3.0],[171,15,1.0],[171,16,2.0],[171,17,2.0],[171,18,3.0],[171,19,3.0],[171,20,2.0],[171,21,2.0],[171,22,2.0],[171,23,6.0],[171,24,1.0],[171,25,6.0],[171,27,3.0],[171,28,4.0],[171,29,3.0],[171,30,5.0],[171,31,2.0],[171,32,2.0],[171,33,1.0],[171,34,1.0],[171,35,2.0],[171,36,8.0],[171,37,6.0],[171,38,3.0],[171,40,9.0],[171,42,3.0],[171,43,8.0],[171,44,2.0],[171,45,1.0],[171,46,4.0],[171,47,6.0],[171,49,3.0],[171,50,5.0],[171,51,3.0],[171,52,2.0],[171,53,3.0],[171,54,4.0],[171,55,5.0],[171,56,1.0],[171,57,1.0],[171,58,3.0],[171,59,2.0],[171,60,1.0],[171,62,6.0],[171,63,2.0],[171,64,2.0],[171,65,4.0],[171,66,5.0],[171,67,1.0],[171,68,7.0],[171,69,7.0],[171,70,4.0],[171,71,4.0],[171,72,1.0],[171,73,3.0],[171,74,3.0],[171,75,3.0],[171,76,1.0],[171,77,1.0],[171,78,3.0],[171,80,1.0],[171,81,1.0],[171,82,1.0],[171,83,1.0],[171,85,4.0],[171,86,1.0],[171,87,3.0],[171,88,7.0],[171,89,1.0],[171,90,2.0],[171,91,1.0],[171,92,1.0],[171,93,1.0],[171,94,1.0],[171,95,7.0],[171,96,7.0],[171,98,3.0],[171,99,2.0],[171,100,4.0],[171,101,6.0],[171,103,2.0],[171,104,6.0],[171,105,2.0],[171,106,2.0],[171,107,2.0],[171,108,1.0],[171,109,1.0],[171,110,1.0],[171,111,3.0],[171,112,9.0],[171,113,1.0],[171,114,3.0],[171,115,1.0],[171,116,2.0],[171,117,1.0],[171,119,1.0],[172,5,1.0],[172,8,1.0],[172,12,1.0],[172,14,1.0],[172,16,1.0],[172,18,1.0],[172,25,1.0],[172,29,1.0],[172,34,1.0],[172,35,1.0],[172,37,1.0],[172,40,2.0],[172,41,1.0],[172,42,2.0],[172,50,1.0],[172,56,1.0],[172,62,1.0],[172,69,1.0],[172,74,1.0],[172,77,1.0],[172,83,1.0],[172,86,1.0],[172,88,1.0],[172,96,1.0],[172,105,1.0],[172,111,1.0],[172,113,1.0],[173,0,6.0],[173,1,6.0],[173,3,2.0],[173,6,2.0],[173,7,1.0],[173,8,2.0],[173,15,3.0],[173,16,1.0],[173,17,4.0],[173,19,1.0],[173,20,2.0],[173,21,5.0],[173,22,3.0],[173,24,2.0],[173,25,1.0],[173,27,3.0],[173,28,2.0],[173,32,3.0],[173,34,2.0],[173,36,1.0],[173,39,1.0],[173,41,4.0],[173,42,1.0],[173,43,1.0],[173,44,1.0],[173,50,2.0],[173,51,1.0],[173,52,3.0],[173,53,4.0],[173,54,2.0],[173,58,1.0],[173,59,1.0],[173,61,3.0],[173,63,3.0],[173,64,5.0],[173,67,4.0],[173,69,1.0],[173,70,1.0],[173,71,2.0],[173,72,11.0],[173,73,1.0],[173,77,1.0],[173,79,2.0],[173,80,3.0],[173,81,4.0],[173,84,3.0],[173,85,1.0],[173,87,2.0],[173,88,1.0],[173,89,2.0],[173,90,4.0],[173,91,2.0],[173,92,4.0],[173,93,2.0],[173,95,2.0],[173,96,2.0],[173,97,4.0],[173,98,1.0],[173,99,4.0],[173,100,1.0],[173,101,1.0],[173,102,1.0],[173,105,2.0],[173,106,1.0],[173,107,2.0],[173,108,9.0],[173,109,2.0],[173,110,2.0],[173,115,1.0],[173,116,1.0],[173,117,5.0],[173,118,3.0],[173,119,1.0],[174,3,1.0],[174,4,2.0],[174,14,1.0],[174,19,1.0],[174,38,1.0],[174,49,1.0],[174,54,1.0],[174,62,1.0],[174,66,1.0],[174,70,1.0],[174,75,1.0],[174,79,1.0],[174,84,1.0],[174,98,1.0],[174,100,1.0],[174,108,1.0],[175,1,1.0],[175,4,1.0],[175,9,4.0],[175,10,1.0],[175,11,1.0],[175,12,1.0],[175,13,1.0],[175,14,1.0],[175,15,4.0],[175,16,2.0],[175,19,1.0],[175,20,1.0],[175,23,1.0],[175,27,1.0],[175,29,2.0],[175,30,1.0],[175,31,2.0],[175,32,1.0],[175,33,1.0],[175,34,1.0],[175,35,1.0],[175,37,1.0],[175,38,1.0],[175,40,2.0],[175,42,1.0],[175,43,2.0],[175,45,2.0],[175,46,2.0],[175,47,2.0],[175,49,1.0],[175,52,1.0],[175,53,1.0],[175,54,1.0],[175,56,1.0],[175,60,2.0],[175,61,4.0],[175,62,2.0],[175,63,1.0],[175,64,1.0],[175,65,4.0],[175,68,1.0],[175,69,2.0],[175,70,1.0],[175,71,2.0],[175,74,1.0],[175,75,2.0],[175,76,1.0],[175,77,2.0],[175,78,4.0],[175,79,1.0],[175,81,2.0],[175,83,1.0],[175,85,3.0],[175,87,3.0],[175,88,2.0],[175,91,1.0],[175,92,2.0],[175,94,1.0],[175,97,1.0],[175,99,2.0],[175,101,3.0],[175,102,1.0],[175,103,2.0],[175,104,1.0],[175,106,1.0],[175,107,1.0],[175,109,1.0],[175,110,1.0],[175,111,2.0],[175,112,1.0],[175,113,2.0],[175,114,4.0],[175,115,1.0],[175,117,1.0],[175,118,1.0],[176,1,1.0],[176,5,1.0],[176,7,1.0],[176,10,1.0],[176,13,1.0],[176,17,1.0],[176,18,2.0],[176,20,1.0],[176,25,1.0],[176,28,2.0],[176,31,3.0],[176,32,1.0],[176,34,1.0],[176,36,3.0],[176,40,2.0],[176,41,1.0],[176,43,2.0],[176,45,1.0],[176,48,1.0],[176,49,2.0],[176,50,1.0],[176,53,2.0],[176,56,3.0],[176,59,1.0],[176,63,1.0],[176,67,2.0],[176,68,1.0],[176,72,1.0],[176,75,1.0],[176,78,1.0],[176,80,1.0],[176,87,1.0],[176,91,3.0],[176,95,2.0],[176,99,3.0],[176,101,1.0],[176,102,1.0],[176,104,1.0],[176,105,1.0],[176,108,1.0],[176,109,2.0],[176,110,1.0],[176,111,2.0],[176,112,1.0],[176,113,1.0],[176,114,2.0],[176,116,1.0],[177,0,1.0],[177,1,1.0],[177,2,2.0],[177,3,1.0],[177,4,1.0],[177,5,4.0],[177,8,2.0],[177,9,2.0],[177,10,1.0],[177,11,5.0],[177,14,1.0],[177,16,1.0],[177,17,1.0],[177,19,2.0],[177,23,3.0],[177,25,2.0],[177,27,2.0],[177,29,1.0],[177,30,1.0],[177,36,1.0],[177,37,2.0],[177,39,1.0],[177,42,1.0],[177,43,2.0],[177,44,3.0],[177,47,1.0],[177,48,1.0],[177,49,1.0],[177,51,1.0],[177,54,2.0],[177,55,1.0],[177,56,1.0],[177,57,1.0],[177,58,1.0],[177,62,1.0],[177,63,2.0],[177,65,1.0],[177,68,2.0],[177,69,1.0],[177,70,2.0],[177,76,1.0],[177,77,1.0],[177,78,1.0],[177,79,1.0],[177,83,1.0],[177,85,2.0],[177,88,1.0],[177,94,1.0],[177,95,2.0],[177,102,1.0],[177,103,1.0],[177,104,2.0],[177,105,1.0],[177,108,1.0],[177,109,3.0],[177,114,1.0],[177,116,1.0],[177,117,1.0],[178,0,3.0],[178,28,1.0],[178,51,1.0],[178,53,1.0],[178,67,1.0],[178,82,1.0],[178,91,1.0],[178,114,1.0],[179,8,1.0],[179,10,1.0],[179,12,1.0],[179,17,1.0],[179,25,1.0],[179,28,1.0],[179,36,1.0],[179,38,1.0],[179,39,1.0],[179,48,1.0],[179,55,2.0],[179,59,1.0],[179,62,1.0],[179,64,1.0],[179,66,1.0],[179,69,1.0],[179,70,1.0],[179,71,1.0],[179,72,1.0],[179,73,1.0],[179,76,1.0],[179,83,1.0],[179,85,1.0],[179,87,1.0],[179,88,1.0],[179,91,1.0],[179,94,1.0],[179,95,1.0],[179,99,2.0],[179,103,1.0],[179,107,1.0],[179,113,1.0],[180,0,15.0],[180,1,7.0],[180,2,6.0],[180,3,11.0],[180,4,9.0],[180,5,5.0],[180,6,13.0],[180,7,15.0],[180,8,16.0],[180,9,12.0],[180,10,3.0],[180,11,6.0],[180,12,6.0],[180,13,11.0],[180,14,8.0],[180,15,13.0],[180,16,10.0],[180,17,7.0],[180,18,7.0],[180,19,4.0],[180,20,8.0],[180,21,1.0],[180,22,6.0],[180,23,8.0],[180,24,6.0],[180,25,8.0],[180,26,7.0],[180,27,6.0],[180,28,7.0],[180,29,7.0],[180,30,8.0],[180,31,5.0],[180,32,7.0],[180,33,8.0],[180,34,15.0],[180,35,7.0],[180,36,8.0],[180,37,16.0],[180,38,14.0],[180,39,5.0],[180,40,18.0],[180,41,11.0],[180,42,4.0],[180,43,8.0],[180,44,13.0],[180,45,5.0],[180,46,10.0],[180,47,11.0],[180,48,8.0],[180,49,9.0],[180,50,3.0],[180,51,6.0],[180,52,8.0],[180,53,13.0],[180,54,3.0],[180,55,7.0],[180,56,3.0],[180,57,5.0],[180,58,5.0],[180,59,3.0],[180,60,7.0],[180,61,4.0],[180,62,5.0],[180,63,10.0],[180,64,4.0],[180,65,12.0],[180,66,4.0],[180,67,6.0],[180,68,16.0],[180,69,11.0],[180,70,13.0],[180,71,12.0],[180,72,6.0],[180,73,7.0],[180,74,12.0],[180,75,10.0],[180,76,2.0],[180,77,7.0],[180,78,14.0],[180,79,5.0],[180,80,4.0],[180,81,4.0],[180,82,5.0],[180,83,3.0],[180,84,7.0],[180,85,9.0],[180,86,12.0],[180,87,6.0],[180,88,13.0],[180,89,7.0],[180,90,2.0],[180,91,3.0],[180,92,4.0],[180,93,9.0],[180,94,10.0],[180,95,13.0],[180,96,6.0],[180,97,5.0],[180,98,3.0],[180,99,10.0],[180,100,5.0],[180,101,15.0],[180,102,9.0],[180,103,8.0],[180,104,12.0],[180,105,5.0],[180,106,3.0],[180,107,6.0],[180,108,14.0],[180,109,12.0],[180,111,5.0],[180,112,11.0],[180,113,15.0],[180,114,11.0],[180,115,7.0],[180,116,7.0],[180,117,7.0],[180,118,1.0],[181,4,1.0],[181,55,1.0],[181,75,1.0],[181,78,2.0],[181,97,1.0],[181,99,1.0],[181,112,1.0],[182,4,2.0],[182,5,5.0],[182,6,1.0],[182,7,3.0],[182,8,4.0],[182,9,3.0],[182,10,7.0],[182,11,3.0],[182,12,5.0],[182,13,2.0],[182,14,3.0],[182,15,2.0],[182,17,1.0],[182,18,9.0],[182,19,5.0],[182,21,1.0],[182,22,1.0],[182,23,6.0],[182,24,2.0],[182,25,4.0],[182,26,1.0],[182,28,2.0],[182,29,1.0],[182,30,2.0],[182,31,1.0],[182,32,2.0],[182,33,1.0],[182,34,1.0],[182,35,5.0],[182,36,1.0],[182,37,7.0],[182,39,2.0],[182,40,3.0],[182,42,4.0],[182,43,3.0],[182,44,2.0],[182,46,1.0],[182,47,2.0],[182,48,1.0],[182,49,1.0],[182,50,4.0],[182,51,9.0],[182,52,1.0],[182,53,3.0],[182,55,4.0],[182,56,1.0],[182,57,3.0],[182,58,2.0],[182,59,3.0],[182,60,1.0],[182,61,1.0],[182,62,7.0],[182,63,4.0],[182,64,1.0],[182,65,2.0],[182,66,3.0],[182,67,1.0],[182,68,4.0],[182,69,4.0],[182,73,1.0],[182,75,1.0],[182,76,3.0],[182,77,2.0],[182,78,1.0],[182,79,3.0],[182,80,3.0],[182,84,2.0],[182,85,3.0],[182,86,3.0],[182,87,2.0],[182,89,1.0],[182,92,1.0],[182,94,4.0],[182,95,2.0],[182,96,2.0],[182,98,1.0],[182,99,1.0],[182,101,2.0],[182,102,2.0],[182,103,1.0],[182,105,1.0],[182,106,1.0],[182,107,1.0],[182,108,3.0],[182,109,1.0],[182,110,1.0],[182,112,6.0],[182,113,2.0],[182,114,1.0],[182,116,2.0],[182,118,1.0],[182,119,1.0],[183,0,4.0],[183,1,5.0],[183,2,4.0],[183,3,3.0],[183,4,5.0],[183,5,3.0],[183,6,11.0],[183,7,3.0],[183,8,12.0],[183,9,5.0],[183,10,5.0],[183,11,1.0],[183,12,4.0],[183,13,5.0],[183,14,3.0],[183,15,5.0],[183,16,7.0],[183,17,5.0],[183,18,7.0],[183,19,7.0],[183,20,5.0],[183,21,2.0],[183,22,3.0],[183,23,3.0],[183,24,6.0],[183,25,6.0],[183,26,4.0],[183,27,4.0],[183,28,4.0],[183,29,3.0],[183,30,5.0],[183,31,4.0],[183,32,6.0],[183,33,7.0],[183,34,4.0],[183,35,9.0],[183,36,9.0],[183,37,8.0],[183,38,8.0],[183,39,1.0],[183,40,5.0],[183,41,3.0],[183,42,5.0],[183,43,8.0],[183,44,9.0],[183,45,2.0],[183,46,7.0],[183,47,4.0],[183,48,4.0],[183,49,6.0],[183,50,11.0],[183,51,5.0],[183,52,7.0],[183,53,6.0],[183,54,4.0],[183,55,4.0],[183,56,3.0],[183,57,5.0],[183,58,4.0],[183,59,1.0],[183,60,4.0],[183,61,1.0],[183,62,13.0],[183,63,4.0],[183,64,4.0],[183,65,9.0],[183,66,4.0],[183,67,4.0],[183,68,2.0],[183,69,8.0],[183,70,4.0],[183,71,2.0],[183,72,8.0],[183,73,3.0],[183,74,12.0],[183,75,12.0],[183,76,3.0],[183,77,1.0],[183,78,2.0],[183,79,2.0],[183,80,3.0],[183,81,4.0],[183,82,3.0],[183,83,3.0],[183,84,7.0],[183,85,6.0],[183,86,7.0],[183,87,3.0],[183,88,3.0],[183,89,4.0],[183,90,3.0],[183,91,4.0],[183,92,6.0],[183,93,5.0],[183,94,9.0],[183,95,1.0],[183,96,7.0],[183,97,5.0],[183,98,6.0],[183,99,4.0],[183,101,7.0],[183,102,1.0],[183,103,6.0],[183,104,8.0],[183,105,4.0],[183,106,6.0],[183,108,4.0],[183,109,5.0],[183,110,3.0],[183,111,7.0],[183,112,6.0],[183,113,4.0],[183,114,8.0],[183,115,4.0],[183,116,9.0],[183,117,4.0],[183,118,3.0],[183,119,1.0],[184,3,2.0],[184,30,1.0],[184,32,1.0],[184,41,1.0],[184,67,1.0],[184,70,1.0],[184,89,1.0],[184,92,1.0],[184,111,1.0],[184,114,1.0],[185,0,15.0],[185,1,9.0],[185,2,13.0],[185,3,14.0],[185,4,14.0],[185,5,12.0],[185,6,18.0],[185,7,24.0],[185,8,25.0],[185,9,42.0],[185,10,19.0],[185,11,23.0],[185,12,13.0],[185,13,16.0],[185,14,23.0],[185,15,20.0],[185,16,26.0],[185,17,9.0],[185,18,22.0],[185,19,22.0],[185,20,4.0],[185,21,5.0],[185,22,11.0],[185,23,27.0],[185,24,20.0],[185,25,17.0],[185,26,8.0],[185,27,11.0],[185,28,9.0],[185,29,14.0],[185,30,11.0],[185,31,27.0],[185,32,11.0],[185,33,12.0],[185,34,21.0],[185,35,26.0],[185,36,20.0],[185,37,26.0],[185,38,19.0],[185,39,2.0],[185,40,31.0],[185,41,15.0],[185,42,13.0],[185,43,36.0],[185,44,13.0],[185,45,31.0],[185,46,20.0],[185,47,20.0],[185,48,14.0],[185,49,11.0],[185,50,15.0],[185,51,25.0],[185,52,11.0],[185,53,12.0],[185,54,9.0],[185,55,21.0],[185,56,16.0],[185,57,22.0],[185,58,14.0],[185,59,6.0],[185,60,17.0],[185,61,3.0],[185,62,25.0],[185,63,10.0],[185,64,10.0],[185,65,19.0],[185,66,18.0],[185,67,8.0],[185,68,34.0],[185,69,19.0],[185,70,27.0],[185,71,17.0],[185,72,11.0],[185,73,12.0],[185,74,23.0],[185,75,12.0],[185,76,18.0],[185,77,11.0],[185,78,28.0],[185,79,3.0],[185,80,6.0],[185,81,8.0],[185,82,9.0],[185,83,15.0],[185,84,8.0],[185,85,22.0],[185,86,16.0],[185,87,11.0],[185,88,28.0],[185,89,10.0],[185,90,10.0],[185,91,13.0],[185,92,10.0],[185,93,7.0],[185,94,25.0],[185,95,10.0],[185,96,19.0],[185,97,3.0],[185,98,8.0],[185,99,14.0],[185,100,8.0],[185,101,29.0],[185,102,8.0],[185,103,15.0],[185,104,12.0],[185,105,14.0],[185,106,11.0],[185,107,10.0],[185,108,7.0],[185,109,19.0],[185,110,5.0],[185,111,7.0],[185,112,23.0],[185,113,15.0],[185,114,11.0],[185,115,8.0],[185,116,24.0],[185,117,7.0],[185,118,5.0],[185,119,2.0],[186,0,15.0],[186,1,16.0],[186,2,20.0],[186,3,7.0],[186,4,13.0],[186,5,21.0],[186,6,29.0],[186,7,16.0],[186,8,36.0],[186,9,27.0],[186,10,15.0],[186,11,22.0],[186,12,16.0],[186,13,16.0],[186,14,20.0],[186,15,29.0],[186,16,35.0],[186,17,6.0],[186,18,18.0],[186,19,18.0],[186,20,4.0],[186,21,9.0],[186,22,5.0],[186,23,36.0],[186,24,10.0],[186,25,27.0],[186,26,5.0],[186,27,6.0],[186,28,14.0],[186,29,19.0],[186,30,17.0],[186,31,36.0],[186,32,8.0],[186,33,17.0],[186,34,9.0],[186,35,24.0],[186,36,39.0],[186,37,44.0],[186,38,13.0],[186,39,9.0],[186,40,21.0],[186,41,19.0],[186,42,18.0],[186,43,46.0],[186,44,21.0],[186,45,22.0],[186,46,25.0],[186,47,22.0],[186,48,13.0],[186,49,18.0],[186,50,15.0],[186,51,19.0],[186,52,14.0],[186,53,15.0],[186,54,10.0],[186,55,28.0],[186,56,16.0],[186,57,25.0],[186,58,5.0],[186,59,10.0],[186,60,21.0],[186,61,2.0],[186,62,25.0],[186,63,13.0],[186,64,11.0],[186,65,25.0],[186,66,12.0],[186,67,7.0],[186,68,19.0],[186,69,34.0],[186,70,23.0],[186,71,7.0],[186,72,9.0],[186,73,9.0],[186,74,31.0],[186,75,18.0],[186,76,20.0],[186,77,23.0],[186,78,27.0],[186,79,11.0],[186,80,8.0],[186,81,13.0],[186,82,9.0],[186,83,18.0],[186,84,10.0],[186,85,25.0],[186,86,11.0],[186,87,15.0],[186,88,23.0],[186,89,8.0],[186,90,6.0],[186,91,4.0],[186,92,7.0],[186,93,12.0],[186,94,32.0],[186,95,8.0],[186,96,23.0],[186,97,4.0],[186,98,3.0],[186,99,14.0],[186,100,10.0],[186,101,36.0],[186,102,13.0],[186,103,14.0],[186,104,25.0],[186,105,9.0],[186,106,14.0],[186,107,6.0],[186,108,12.0],[186,109,7.0],[186,110,3.0],[186,111,9.0],[186,112,23.0],[186,113,5.0],[186,114,12.0],[186,115,6.0],[186,116,26.0],[186,117,10.0],[186,118,3.0],[186,119,2.0],[187,8,1.0],[187,10,1.0],[187,11,1.0],[187,13,2.0],[187,18,2.0],[187,25,1.0],[187,28,1.0],[187,31,1.0],[187,33,1.0],[187,36,1.0],[187,37,1.0],[187,40,1.0],[187,43,3.0],[187,49,1.0],[187,60,1.0],[187,68,2.0],[187,76,1.0],[187,83,2.0],[187,84,1.0],[187,89,1.0],[187,93,1.0],[187,94,1.0],[187,96,1.0],[187,103,1.0],[187,112,1.0],[188,0,3.0],[188,1,4.0],[188,2,5.0],[188,3,2.0],[188,4,3.0],[188,5,5.0],[188,6,1.0],[188,7,1.0],[188,8,8.0],[188,9,3.0],[188,10,2.0],[188,11,2.0],[188,12,1.0],[188,13,3.0],[188,14,3.0],[188,15,8.0],[188,16,2.0],[188,17,8.0],[188,18,2.0],[188,19,2.0],[188,20,1.0],[188,21,1.0],[188,23,2.0],[188,24,5.0],[188,25,3.0],[188,26,2.0],[188,27,1.0],[188,29,1.0],[188,30,4.0],[188,31,1.0],[188,32,2.0],[188,33,3.0],[188,34,2.0],[188,35,1.0],[188,36,2.0],[188,37,2.0],[188,38,4.0],[188,39,1.0],[188,40,2.0],[188,41,1.0],[188,42,1.0],[188,43,3.0],[188,44,2.0],[188,45,1.0],[188,46,3.0],[188,47,1.0],[188,48,4.0],[188,49,1.0],[188,50,1.0],[188,51,2.0],[188,52,1.0],[188,53,5.0],[188,55,2.0],[188,56,5.0],[188,57,2.0],[188,58,4.0],[188,59,1.0],[188,60,3.0],[188,61,2.0],[188,62,3.0],[188,63,1.0],[188,64,2.0],[188,65,2.0],[188,66,3.0],[188,68,3.0],[188,69,5.0],[188,70,4.0],[188,72,2.0],[188,73,2.0],[188,74,5.0],[188,75,1.0],[188,76,4.0],[188,77,1.0],[188,78,17.0],[188,79,4.0],[188,81,1.0],[188,84,1.0],[188,85,6.0],[188,86,7.0],[188,87,2.0],[188,88,4.0],[188,91,2.0],[188,93,5.0],[188,94,1.0],[188,95,4.0],[188,96,2.0],[188,99,5.0],[188,101,3.0],[188,102,2.0],[188,103,3.0],[188,104,1.0],[188,105,1.0],[188,106,1.0],[188,107,4.0],[188,108,3.0],[188,109,2.0],[188,110,2.0],[188,111,2.0],[188,112,4.0],[188,113,1.0],[188,114,3.0],[188,116,1.0],[188,117,1.0],[188,118,1.0],[189,5,1.0],[189,12,2.0],[189,17,1.0],[189,18,1.0],[189,20,1.0],[189,23,3.0],[189,46,1.0],[189,47,1.0],[189,50,1.0],[189,58,1.0],[189,66,1.0],[189,68,1.0],[189,69,1.0],[189,70,2.0],[189,75,1.0],[189,82,1.0],[189,84,1.0],[189,90,1.0],[189,105,1.0],[189,108,1.0],[189,113,1.0],[189,116,1.0],[190,0,1.0],[190,6,1.0],[190,10,1.0],[190,11,1.0],[190,12,1.0],[190,15,1.0],[190,16,3.0],[190,19,1.0],[190,21,1.0],[190,25,1.0],[190,30,1.0],[190,31,3.0],[190,34,1.0],[190,35,1.0],[190,36,2.0],[190,37,1.0],[190,38,1.0],[190,39,1.0],[190,40,2.0],[190,43,2.0],[190,44,1.0],[190,45,1.0],[190,46,3.0],[190,50,2.0],[190,53,1.0],[190,57,3.0],[190,60,2.0],[190,63,1.0],[190,66,1.0],[190,69,2.0],[190,70,4.0],[190,71,1.0],[190,72,1.0],[190,74,1.0],[190,75,1.0],[190,76,3.0],[190,78,3.0],[190,81,1.0],[190,84,1.0],[190,85,1.0],[190,86,1.0],[190,92,1.0],[190,94,1.0],[190,95,1.0],[190,101,1.0],[190,102,1.0],[190,109,2.0],[190,112,1.0],[190,113,2.0],[190,116,1.0],[191,0,3.0],[191,1,1.0],[191,2,1.0],[191,3,1.0],[191,4,4.0],[191,5,3.0],[191,6,6.0],[191,7,4.0],[191,8,6.0],[191,9,7.0],[191,10,2.0],[191,11,3.0],[191,12,2.0],[191,13,1.0],[191,14,2.0],[191,15,1.0],[191,16,2.0],[191,17,3.0],[191,18,4.0],[191,19,4.0],[191,20,2.0],[191,21,1.0],[191,23,4.0],[191,24,1.0],[191,25,3.0],[191,26,6.0],[191,27,1.0],[191,28,4.0],[191,29,1.0],[191,30,2.0],[191,33,3.0],[191,34,3.0],[191,35,3.0],[191,36,3.0],[191,37,8.0],[191,38,2.0],[191,39,1.0],[191,40,4.0],[191,41,1.0],[191,43,11.0],[191,45,7.0],[191,46,4.0],[191,47,3.0],[191,49,2.0],[191,50,1.0],[191,51,5.0],[191,53,3.0],[191,55,1.0],[191,57,5.0],[191,58,1.0],[191,60,4.0],[191,62,3.0],[191,64,1.0],[191,65,1.0],[191,66,2.0],[191,68,1.0],[191,69,6.0],[191,70,1.0],[191,71,2.0],[191,72,3.0],[191,75,2.0],[191,76,1.0],[191,77,1.0],[191,78,2.0],[191,81,4.0],[191,82,4.0],[191,83,1.0],[191,84,1.0],[191,85,3.0],[191,88,5.0],[191,89,1.0],[191,90,1.0],[191,92,3.0],[191,93,1.0],[191,94,3.0],[191,95,1.0],[191,96,3.0],[191,97,1.0],[191,98,2.0],[191,101,6.0],[191,102,1.0],[191,103,2.0],[191,104,1.0],[191,105,1.0],[191,106,1.0],[191,108,2.0],[191,109,1.0],[191,111,2.0],[191,112,4.0],[191,113,1.0],[191,114,2.0],[191,116,2.0],[191,118,1.0],[192,0,3.0],[192,2,1.0],[192,3,1.0],[192,4,1.0],[192,5,3.0],[192,6,9.0],[192,7,2.0],[192,8,10.0],[192,9,4.0],[192,10,3.0],[192,11,5.0],[192,12,10.0],[192,13,6.0],[192,14,7.0],[192,15,1.0],[192,16,8.0],[192,17,1.0],[192,18,2.0],[192,19,10.0],[192,20,1.0],[192,21,1.0],[192,22,1.0],[192,23,6.0],[192,25,8.0],[192,26,1.0],[192,27,1.0],[192,29,10.0],[192,31,7.0],[192,32,1.0],[192,33,4.0],[192,35,8.0],[192,36,2.0],[192,37,5.0],[192,38,1.0],[192,40,1.0],[192,41,3.0],[192,42,5.0],[192,43,8.0],[192,44,2.0],[192,45,3.0],[192,46,7.0],[192,47,1.0],[192,48,3.0],[192,49,6.0],[192,50,7.0],[192,51,3.0],[192,53,1.0],[192,54,1.0],[192,55,6.0],[192,56,3.0],[192,57,3.0],[192,58,2.0],[192,60,10.0],[192,62,4.0],[192,63,2.0],[192,64,1.0],[192,65,5.0],[192,66,1.0],[192,68,2.0],[192,69,4.0],[192,71,1.0],[192,72,1.0],[192,73,2.0],[192,74,7.0],[192,75,5.0],[192,76,4.0],[192,77,5.0],[192,78,5.0],[192,81,1.0],[192,82,1.0],[192,83,2.0],[192,84,1.0],[192,85,5.0],[192,86,3.0],[192,87,1.0],[192,88,5.0],[192,89,3.0],[192,90,1.0],[192,91,1.0],[192,92,1.0],[192,93,1.0],[192,94,4.0],[192,96,5.0],[192,98,4.0],[192,99,1.0],[192,101,1.0],[192,103,4.0],[192,104,2.0],[192,105,1.0],[192,107,2.0],[192,109,1.0],[192,110,3.0],[192,111,2.0],[192,112,12.0],[192,113,1.0],[192,115,1.0],[192,116,5.0],[192,117,1.0],[193,0,12.0],[193,1,19.0],[193,2,26.0],[193,3,18.0],[193,4,19.0],[193,5,25.0],[193,6,38.0],[193,7,32.0],[193,8,47.0],[193,9,45.0],[193,10,30.0],[193,11,24.0],[193,12,29.0],[193,13,39.0],[193,14,31.0],[193,15,20.0],[193,16,24.0],[193,17,12.0],[193,18,43.0],[193,19,29.0],[193,20,8.0],[193,21,9.0],[193,22,9.0],[193,23,62.0],[193,24,9.0],[193,25,29.0],[193,26,14.0],[193,27,13.0],[193,28,13.0],[193,29,18.0],[193,30,28.0],[193,31,25.0],[193,32,13.0],[193,33,24.0],[193,34,15.0],[193,35,33.0],[193,36,32.0],[193,37,45.0],[193,38,26.0],[193,39,9.0],[193,40,29.0],[193,41,7.0],[193,42,24.0],[193,43,67.0],[193,44,26.0],[193,45,12.0],[193,46,20.0],[193,47,28.0],[193,48,29.0],[193,49,20.0],[193,50,22.0],[193,51,24.0],[193,52,11.0],[193,53,10.0],[193,54,8.0],[193,55,24.0],[193,56,20.0],[193,57,27.0],[193,58,12.0],[193,59,6.0],[193,60,20.0],[193,61,4.0],[193,62,23.0],[193,63,17.0],[193,64,6.0],[193,65,51.0],[193,66,22.0],[193,67,13.0],[193,68,29.0],[193,69,42.0],[193,70,26.0],[193,71,19.0],[193,72,17.0],[193,73,9.0],[193,74,44.0],[193,75,19.0],[193,76,19.0],[193,77,21.0],[193,78,34.0],[193,79,10.0],[193,80,13.0],[193,81,12.0],[193,82,9.0],[193,83,23.0],[193,84,15.0],[193,85,24.0],[193,86,28.0],[193,87,18.0],[193,88,29.0],[193,89,18.0],[193,90,7.0],[193,91,9.0],[193,92,12.0],[193,93,11.0],[193,94,45.0],[193,95,13.0],[193,96,36.0],[193,97,6.0],[193,98,10.0],[193,99,14.0],[193,100,11.0],[193,101,30.0],[193,102,5.0],[193,103,25.0],[193,104,36.0],[193,105,13.0],[193,106,20.0],[193,107,12.0],[193,108,23.0],[193,109,14.0],[193,110,9.0],[193,111,15.0],[193,112,22.0],[193,113,87.0],[193,114,16.0],[193,115,14.0],[193,116,31.0],[193,117,2.0],[193,118,6.0],[193,119,3.0],[195,13,1.0],[195,16,1.0],[195,43,1.0],[195,86,1.0],[195,96,1.0],[195,98,1.0],[196,31,1.0],[196,47,1.0],[196,62,1.0],[196,69,1.0],[197,0,1.0],[197,1,1.0],[197,3,1.0],[197,7,1.0],[197,8,2.0],[197,9,1.0],[197,11,1.0],[197,12,1.0],[197,13,4.0],[197,15,1.0],[197,16,1.0],[197,19,3.0],[197,22,1.0],[197,23,1.0],[197,25,3.0],[197,27,2.0],[197,34,1.0],[197,35,1.0],[197,36,2.0],[197,37,3.0],[197,38,1.0],[197,39,1.0],[197,43,1.0],[197,44,4.0],[197,45,1.0],[197,46,1.0],[197,47,1.0],[197,48,2.0],[197,49,1.0],[197,51,2.0],[197,52,1.0],[197,55,2.0],[197,56,1.0],[197,57,1.0],[197,60,1.0],[197,63,1.0],[197,64,1.0],[197,65,2.0],[197,66,2.0],[197,68,1.0],[197,69,1.0],[197,73,1.0],[197,74,1.0],[197,75,2.0],[197,76,1.0],[197,86,2.0],[197,88,1.0],[197,89,2.0],[197,92,2.0],[197,93,2.0],[197,95,1.0],[197,96,2.0],[197,99,1.0],[197,100,1.0],[197,101,2.0],[197,108,2.0],[197,109,1.0],[197,112,1.0],[197,114,2.0],[197,118,1.0],[197,119,1.0],[198,2,1.0],[198,6,1.0],[198,79,1.0],[198,80,1.0],[198,88,1.0],[198,89,1.0],[198,96,1.0],[199,0,3.0],[199,1,1.0],[199,2,1.0],[199,3,1.0],[199,4,1.0],[199,8,1.0],[199,11,3.0],[199,12,1.0],[199,13,1.0],[199,15,3.0],[199,18,1.0],[199,21,1.0],[199,23,4.0],[199,27,1.0],[199,29,2.0],[199,34,2.0],[199,35,2.0],[199,37,2.0],[199,40,1.0],[199,42,1.0],[199,43,1.0],[199,44,1.0],[199,45,2.0],[199,47,3.0],[199,48,1.0],[199,49,1.0],[199,50,1.0],[199,55,1.0],[199,56,2.0],[199,58,3.0],[199,60,2.0],[199,64,1.0],[199,69,1.0],[199,70,1.0],[199,72,1.0],[199,73,4.0],[199,74,1.0],[199,75,3.0],[199,77,1.0],[199,80,1.0],[199,82,1.0],[199,83,1.0],[199,84,2.0],[199,87,1.0],[199,88,2.0],[199,89,1.0],[199,90,1.0],[199,91,3.0],[199,93,1.0],[199,94,2.0],[199,95,1.0],[199,96,1.0],[199,98,3.0],[199,101,2.0],[199,102,4.0],[199,105,1.0],[199,106,4.0],[199,107,1.0],[199,108,4.0],[199,109,1.0],[199,114,1.0],[199,115,2.0],[199,116,1.0],[199,117,5.0],[200,0,2.0],[200,4,1.0],[200,6,1.0],[200,9,1.0],[200,10,1.0],[200,15,1.0],[200,16,1.0],[200,17,1.0],[200,20,1.0],[200,24,1.0],[200,29,1.0],[200,32,2.0],[200,33,1.0],[200,34,1.0],[200,36,3.0],[200,38,1.0],[200,41,2.0],[200,47,1.0],[200,48,1.0],[200,49,1.0],[200,53,1.0],[200,55,1.0],[200,56,1.0],[200,60,1.0],[200,65,1.0],[200,68,1.0],[200,76,1.0],[200,77,1.0],[200,78,2.0],[200,81,1.0],[200,83,6.0],[200,87,1.0],[200,88,3.0],[200,92,1.0],[200,93,1.0],[200,97,1.0],[200,102,1.0],[200,103,1.0],[200,108,2.0],[200,113,1.0],[200,116,1.0],[200,119,1.0],[201,5,1.0],[201,8,1.0],[201,23,1.0],[201,27,1.0],[201,43,1.0],[201,74,1.0],[201,97,2.0],[202,0,5.0],[202,1,14.0],[202,2,2.0],[202,3,8.0],[202,4,7.0],[202,5,1.0],[202,6,1.0],[202,7,4.0],[202,8,1.0],[202,9,5.0],[202,10,1.0],[202,11,5.0],[202,12,1.0],[202,13,4.0],[202,14,3.0],[202,15,3.0],[202,16,4.0],[202,17,9.0],[202,18,2.0],[202,19,2.0],[202,20,2.0],[202,21,7.0],[202,22,4.0],[202,23,2.0],[202,24,6.0],[202,25,12.0],[202,27,4.0],[202,28,1.0],[202,29,1.0],[202,31,4.0],[202,32,4.0],[202,33,2.0],[202,34,17.0],[202,35,7.0],[202,36,1.0],[202,37,3.0],[202,38,12.0],[202,39,4.0],[202,40,5.0],[202,41,9.0],[202,42,1.0],[202,43,1.0],[202,44,1.0],[202,45,2.0],[202,46,2.0],[202,47,1.0],[202,48,1.0],[202,51,2.0],[202,52,2.0],[202,53,3.0],[202,54,9.0],[202,55,6.0],[202,57,2.0],[202,58,6.0],[202,59,3.0],[202,60,3.0],[202,61,10.0],[202,63,9.0],[202,64,2.0],[202,65,2.0],[202,66,3.0],[202,67,9.0],[202,68,1.0],[202,69,6.0],[202,70,10.0],[202,71,1.0],[202,72,6.0],[202,73,4.0],[202,74,1.0],[202,76,1.0],[202,77,1.0],[202,78,2.0],[202,79,7.0],[202,80,2.0],[202,81,5.0],[202,82,7.0],[202,83,1.0],[202,84,6.0],[202,85,3.0],[202,86,5.0],[202,87,4.0],[202,88,3.0],[202,89,5.0],[202,90,10.0],[202,91,3.0],[202,92,3.0],[202,93,10.0],[202,94,2.0],[202,95,5.0],[202,97,6.0],[202,98,5.0],[202,99,5.0],[202,100,17.0],[202,101,4.0],[202,102,7.0],[202,104,5.0],[202,105,5.0],[202,106,7.0],[202,107,1.0],[202,108,4.0],[202,109,4.0],[202,110,3.0],[202,111,3.0],[202,112,1.0],[202,113,1.0],[202,114,7.0],[202,115,13.0],[202,116,3.0],[202,117,10.0],[202,118,4.0],[202,119,2.0],[203,0,1.0],[203,1,1.0],[203,16,1.0],[203,17,1.0],[203,22,1.0],[203,36,1.0],[203,40,1.0],[203,41,1.0],[203,52,2.0],[203,73,1.0],[203,99,5.0],[204,0,5.0],[204,1,5.0],[204,2,5.0],[204,3,2.0],[204,4,4.0],[204,5,11.0],[204,6,8.0],[204,7,7.0],[204,8,6.0],[204,9,8.0],[204,10,4.0],[204,11,9.0],[204,12,6.0],[204,13,9.0],[204,14,2.0],[204,15,8.0],[204,16,7.0],[204,17,6.0],[204,18,10.0],[204,19,6.0],[204,20,4.0],[204,21,8.0],[204,22,1.0],[204,23,11.0],[204,24,4.0],[204,25,12.0],[204,26,4.0],[204,27,3.0],[204,28,4.0],[204,29,3.0],[204,30,4.0],[204,31,8.0],[204,32,4.0],[204,33,10.0],[204,34,7.0],[204,35,8.0],[204,36,9.0],[204,37,10.0],[204,38,4.0],[204,39,3.0],[204,40,2.0],[204,41,5.0],[204,42,3.0],[204,43,18.0],[204,44,6.0],[204,45,5.0],[204,46,3.0],[204,47,8.0],[204,48,3.0],[204,49,8.0],[204,50,6.0],[204,51,9.0],[204,52,4.0],[204,53,8.0],[204,54,4.0],[204,55,4.0],[204,56,7.0],[204,57,5.0],[204,58,6.0],[204,59,3.0],[204,60,7.0],[204,61,3.0],[204,62,6.0],[204,63,5.0],[204,64,4.0],[204,65,13.0],[204,66,5.0],[204,67,3.0],[204,68,3.0],[204,69,8.0],[204,70,4.0],[204,71,2.0],[204,72,5.0],[204,73,3.0],[204,74,3.0],[204,75,3.0],[204,76,2.0],[204,77,7.0],[204,78,7.0],[204,79,1.0],[204,80,7.0],[204,81,1.0],[204,82,7.0],[204,83,3.0],[204,84,8.0],[204,85,10.0],[204,86,4.0],[204,87,9.0],[204,88,9.0],[204,89,3.0],[204,90,3.0],[204,91,2.0],[204,92,1.0],[204,93,10.0],[204,94,9.0],[204,95,8.0],[204,96,7.0],[204,97,2.0],[204,98,4.0],[204,99,3.0],[204,100,2.0],[204,101,8.0],[204,102,1.0],[204,103,1.0],[204,104,10.0],[204,105,8.0],[204,106,4.0],[204,107,2.0],[204,108,2.0],[204,109,2.0],[204,110,4.0],[204,111,5.0],[204,112,8.0],[204,113,3.0],[204,114,4.0],[204,115,2.0],[204,116,5.0],[204,117,2.0],[204,118,1.0],[205,0,1.0],[205,1,3.0],[205,3,2.0],[205,4,3.0],[205,9,3.0],[205,14,1.0],[205,15,1.0],[205,24,1.0],[205,26,1.0],[205,27,1.0],[205,31,3.0],[205,32,1.0],[205,34,1.0],[205,35,1.0],[205,37,1.0],[205,39,1.0],[205,40,9.0],[205,41,3.0],[205,43,1.0],[205,45,2.0],[205,51,1.0],[205,52,1.0],[205,53,1.0],[205,58,3.0],[205,59,1.0],[205,61,1.0],[205,65,1.0],[205,67,3.0],[205,68,2.0],[205,71,3.0],[205,72,1.0],[205,73,2.0],[205,76,1.0],[205,78,1.0],[205,79,1.0],[205,81,2.0],[205,82,1.0],[205,84,1.0],[205,85,1.0],[205,87,3.0],[205,89,1.0],[205,90,1.0],[205,93,1.0],[205,95,1.0],[205,96,2.0],[205,97,3.0],[205,100,1.0],[205,101,2.0],[205,102,1.0],[205,105,1.0],[205,107,1.0],[205,109,2.0],[205,110,1.0],[205,111,1.0],[205,112,3.0],[205,115,1.0],[205,117,2.0],[205,118,3.0],[206,0,20.0],[206,1,14.0],[206,2,8.0],[206,3,15.0],[206,4,8.0],[206,5,8.0],[206,6,4.0],[206,7,11.0],[206,8,6.0],[206,9,12.0],[206,10,11.0],[206,11,12.0],[206,12,4.0],[206,13,4.0],[206,14,1.0],[206,15,12.0],[206,16,16.0],[206,17,11.0],[206,18,6.0],[206,19,10.0],[206,20,1.0],[206,21,10.0],[206,22,18.0],[206,23,12.0],[206,24,9.0],[206,25,11.0],[206,26,2.0],[206,27,11.0],[206,28,4.0],[206,29,3.0],[206,30,6.0],[206,31,12.0],[206,32,28.0],[206,33,9.0],[206,34,25.0],[206,35,21.0],[206,36,18.0],[206,37,18.0],[206,38,4.0],[206,39,10.0],[206,40,4.0],[206,41,13.0],[206,42,11.0],[206,43,16.0],[206,44,9.0],[206,45,5.0],[206,46,12.0],[206,47,7.0],[206,48,8.0],[206,49,3.0],[206,50,4.0],[206,51,13.0],[206,52,11.0],[206,53,13.0],[206,54,5.0],[206,55,9.0],[206,56,4.0],[206,57,9.0],[206,58,17.0],[206,59,22.0],[206,60,10.0],[206,61,3.0],[206,62,14.0],[206,63,9.0],[206,64,5.0],[206,65,6.0],[206,66,3.0],[206,67,9.0],[206,68,10.0],[206,69,12.0],[206,70,11.0],[206,71,14.0],[206,72,2.0],[206,73,40.0],[206,74,7.0],[206,75,9.0],[206,76,10.0],[206,77,7.0],[206,78,16.0],[206,79,19.0],[206,80,16.0],[206,81,22.0],[206,82,11.0],[206,83,3.0],[206,84,16.0],[206,85,11.0],[206,86,15.0],[206,87,10.0],[206,88,4.0],[206,89,7.0],[206,90,2.0],[206,91,14.0],[206,92,23.0],[206,93,20.0],[206,94,16.0],[206,95,11.0],[206,96,8.0],[206,97,7.0],[206,98,12.0],[206,99,4.0],[206,100,8.0],[206,101,11.0],[206,102,19.0],[206,103,7.0],[206,104,3.0],[206,105,15.0],[206,106,19.0],[206,107,15.0],[206,108,7.0],[206,109,10.0],[206,110,13.0],[206,111,16.0],[206,112,6.0],[206,113,6.0],[206,114,3.0],[206,115,8.0],[206,116,7.0],[206,117,8.0],[206,118,12.0],[206,119,6.0],[207,0,1.0],[207,1,1.0],[207,3,1.0],[207,7,1.0],[207,8,2.0],[207,9,1.0],[207,13,4.0],[207,14,1.0],[207,17,3.0],[207,19,2.0],[207,22,1.0],[207,23,6.0],[207,24,1.0],[207,25,3.0],[207,26,1.0],[207,28,2.0],[207,30,1.0],[207,31,6.0],[207,32,4.0],[207,33,11.0],[207,35,6.0],[207,36,2.0],[207,37,1.0],[207,38,1.0],[207,40,2.0],[207,41,1.0],[207,43,1.0],[207,44,3.0],[207,46,3.0],[207,48,1.0],[207,49,3.0],[207,53,1.0],[207,54,1.0],[207,55,4.0],[207,56,1.0],[207,58,1.0],[207,59,2.0],[207,60,4.0],[207,62,4.0],[207,63,2.0],[207,64,2.0],[207,65,2.0],[207,66,4.0],[207,68,1.0],[207,70,2.0],[207,71,5.0],[207,72,2.0],[207,74,1.0],[207,75,1.0],[207,76,2.0],[207,77,3.0],[207,80,3.0],[207,81,2.0],[207,82,2.0],[207,84,1.0],[207,85,4.0],[207,86,3.0],[207,87,1.0],[207,88,1.0],[207,89,3.0],[207,91,3.0],[207,92,2.0],[207,93,4.0],[207,94,1.0],[207,96,1.0],[207,97,1.0],[207,98,5.0],[207,100,1.0],[207,101,10.0],[207,105,2.0],[207,106,2.0],[207,108,3.0],[207,109,7.0],[207,110,2.0],[207,111,1.0],[207,112,1.0],[207,113,1.0],[207,115,2.0],[208,0,1.0],[208,1,2.0],[208,4,1.0],[208,7,2.0],[208,9,1.0],[208,21,1.0],[208,27,1.0],[208,31,1.0],[208,32,1.0],[208,41,2.0],[208,53,1.0],[208,57,1.0],[208,63,2.0],[208,67,3.0],[208,70,1.0],[208,72,2.0],[208,73,2.0],[208,79,1.0],[208,82,2.0],[208,84,1.0],[208,90,1.0],[208,91,2.0],[208,92,1.0],[208,95,1.0],[208,98,1.0],[208,102,1.0],[208,104,1.0],[208,105,1.0],[208,106,4.0],[208,108,2.0],[208,109,1.0],[208,111,2.0],[208,114,1.0],[208,115,1.0],[209,59,1.0],[209,72,1.0],[210,33,1.0],[210,106,1.0],[211,3,1.0],[211,6,1.0],[211,7,1.0],[211,10,2.0],[211,15,2.0],[211,17,1.0],[211,18,1.0],[211,23,1.0],[211,24,1.0],[211,25,1.0],[211,27,1.0],[211,30,2.0],[211,35,1.0],[211,36,1.0],[211,37,1.0],[211,38,1.0],[211,40,1.0],[211,42,1.0],[211,44,1.0],[211,49,1.0],[211,55,1.0],[211,59,1.0],[211,61,1.0],[211,66,2.0],[211,67,1.0],[211,68,1.0],[211,74,1.0],[211,76,1.0],[211,86,2.0],[211,91,1.0],[211,93,1.0],[211,96,1.0],[211,102,1.0],[211,106,1.0],[211,108,1.0],[211,116,1.0],[212,7,1.0],[212,13,1.0],[212,14,1.0],[212,25,1.0],[212,47,1.0],[212,50,1.0],[212,65,1.0],[212,66,1.0],[212,86,1.0],[212,116,2.0],[213,0,6.0],[213,1,10.0],[213,2,6.0],[213,3,5.0],[213,4,7.0],[213,5,8.0],[213,6,17.0],[213,7,8.0],[213,8,4.0],[213,9,12.0],[213,10,6.0],[213,11,9.0],[213,12,7.0],[213,13,7.0],[213,14,18.0],[213,15,8.0],[213,16,14.0],[213,17,2.0],[213,18,5.0],[213,19,5.0],[213,21,3.0],[213,22,2.0],[213,23,15.0],[213,24,2.0],[213,25,9.0],[213,26,7.0],[213,27,6.0],[213,28,5.0],[213,29,1.0],[213,30,8.0],[213,31,7.0],[213,32,6.0],[213,33,7.0],[213,34,4.0],[213,35,18.0],[213,36,9.0],[213,37,4.0],[213,38,5.0],[213,39,8.0],[213,40,10.0],[213,41,5.0],[213,42,4.0],[213,43,24.0],[213,44,4.0],[213,45,10.0],[213,46,12.0],[213,47,5.0],[213,48,5.0],[213,49,4.0],[213,50,6.0],[213,51,5.0],[213,52,2.0],[213,53,5.0],[213,54,4.0],[213,55,6.0],[213,56,8.0],[213,57,6.0],[213,58,4.0],[213,59,4.0],[213,60,15.0],[213,61,1.0],[213,62,9.0],[213,63,6.0],[213,64,5.0],[213,65,12.0],[213,66,5.0],[213,67,4.0],[213,68,11.0],[213,69,8.0],[213,70,10.0],[213,71,5.0],[213,72,6.0],[213,73,9.0],[213,74,7.0],[213,75,7.0],[213,76,5.0],[213,77,10.0],[213,78,19.0],[213,79,1.0],[213,80,6.0],[213,81,1.0],[213,82,4.0],[213,83,9.0],[213,84,9.0],[213,85,2.0],[213,86,6.0],[213,87,3.0],[213,88,6.0],[213,89,10.0],[213,90,3.0],[213,91,2.0],[213,92,7.0],[213,93,1.0],[213,94,10.0],[213,95,4.0],[213,96,10.0],[213,97,1.0],[213,98,4.0],[213,99,4.0],[213,100,4.0],[213,101,12.0],[213,102,2.0],[213,103,12.0],[213,104,11.0],[213,105,4.0],[213,106,2.0],[213,107,4.0],[213,108,4.0],[213,109,5.0],[213,110,3.0],[213,111,7.0],[213,112,6.0],[213,113,8.0],[213,114,3.0],[213,115,6.0],[213,116,19.0],[213,117,3.0],[213,118,5.0],[213,119,1.0],[214,51,1.0],[214,118,1.0],[215,0,3.0],[215,2,2.0],[215,3,2.0],[215,4,1.0],[215,5,2.0],[215,8,1.0],[215,9,2.0],[215,10,1.0],[215,11,2.0],[215,13,1.0],[215,14,2.0],[215,15,3.0],[215,17,1.0],[215,20,2.0],[215,21,2.0],[215,23,2.0],[215,24,1.0],[215,25,2.0],[215,26,1.0],[215,27,1.0],[215,29,2.0],[215,32,1.0],[215,33,1.0],[215,34,2.0],[215,35,1.0],[215,37,1.0],[215,38,2.0],[215,42,1.0],[215,45,1.0],[215,46,1.0],[215,47,3.0],[215,50,1.0],[215,51,3.0],[215,52,1.0],[215,53,2.0],[215,55,1.0],[215,60,1.0],[215,63,1.0],[215,65,1.0],[215,66,1.0],[215,67,2.0],[215,68,3.0],[215,69,3.0],[215,70,1.0],[215,71,1.0],[215,72,3.0],[215,73,2.0],[215,74,3.0],[215,75,1.0],[215,76,1.0],[215,77,1.0],[215,78,2.0],[215,81,2.0],[215,82,2.0],[215,83,1.0],[215,84,1.0],[215,85,1.0],[215,86,4.0],[215,90,1.0],[215,94,2.0],[215,95,1.0],[215,97,2.0],[215,98,2.0],[215,100,1.0],[215,101,5.0],[215,102,3.0],[215,103,1.0],[215,104,1.0],[215,105,1.0],[215,106,1.0],[215,107,1.0],[215,108,2.0],[215,109,4.0],[215,111,2.0],[215,112,2.0],[215,113,1.0],[215,115,6.0],[215,116,1.0],[215,118,1.0],[216,0,1.0],[216,1,1.0],[216,5,1.0],[216,6,1.0],[216,9,3.0],[216,10,1.0],[216,13,1.0],[216,15,1.0],[216,17,2.0],[216,20,1.0],[216,25,1.0],[216,26,1.0],[216,29,2.0],[216,40,1.0],[216,42,1.0],[216,43,2.0],[216,44,1.0],[216,45,1.0],[216,46,1.0],[216,49,1.0],[216,58,1.0],[216,60,2.0],[216,63,2.0],[216,65,3.0],[216,68,1.0],[216,69,2.0],[216,73,2.0],[216,74,1.0],[216,84,1.0],[216,86,1.0],[216,88,3.0],[216,89,1.0],[216,95,1.0],[216,96,1.0],[216,99,1.0],[216,101,1.0],[216,109,1.0],[216,113,1.0],[217,42,1.0],[217,85,1.0],[218,0,1.0],[218,2,2.0],[218,3,1.0],[218,6,1.0],[218,16,1.0],[218,17,1.0],[218,20,2.0],[218,27,1.0],[218,34,1.0],[218,35,2.0],[218,37,2.0],[218,40,1.0],[218,41,3.0],[218,42,1.0],[218,43,2.0],[218,44,2.0],[218,48,1.0],[218,52,1.0],[218,54,1.0],[218,55,1.0],[218,63,1.0],[218,70,1.0],[218,73,2.0],[218,85,2.0],[218,86,1.0],[218,87,1.0],[218,89,1.0],[218,91,2.0],[218,92,1.0],[218,97,1.0],[218,99,1.0],[218,101,1.0],[218,102,1.0],[218,104,1.0],[218,106,1.0],[218,109,1.0],[218,114,2.0],[218,115,1.0],[219,9,1.0],[219,35,1.0],[219,38,1.0],[219,71,1.0],[220,14,1.0],[220,19,1.0],[220,84,1.0],[220,88,1.0],[220,94,1.0],[221,4,1.0],[221,5,1.0],[221,6,1.0],[221,9,5.0],[221,11,1.0],[221,13,3.0],[221,14,1.0],[221,15,1.0],[221,16,3.0],[221,17,1.0],[221,25,1.0],[221,26,3.0],[221,27,1.0],[221,28,1.0],[221,29,2.0],[221,30,2.0],[221,31,1.0],[221,32,1.0],[221,33,1.0],[221,34,1.0],[221,35,1.0],[221,36,5.0],[221,37,1.0],[221,38,1.0],[221,43,4.0],[221,46,1.0],[221,47,1.0],[221,48,2.0],[221,49,2.0],[221,53,1.0],[221,55,1.0],[221,56,1.0],[221,57,1.0],[221,58,1.0],[221,59,1.0],[221,60,2.0],[221,62,1.0],[221,65,1.0],[221,66,3.0],[221,68,2.0],[221,69,2.0],[221,70,1.0],[221,74,1.0],[221,76,1.0],[221,78,1.0],[221,81,1.0],[221,82,1.0],[221,84,1.0],[221,85,2.0],[221,86,3.0],[221,88,3.0],[221,89,1.0],[221,91,1.0],[221,94,2.0],[221,95,1.0],[221,97,1.0],[221,101,1.0],[221,102,1.0],[221,103,1.0],[221,105,2.0],[221,107,1.0],[221,109,2.0],[221,112,1.0],[222,7,1.0],[222,9,1.0],[222,11,1.0],[222,16,1.0],[222,17,3.0],[222,26,1.0],[222,27,1.0],[222,35,1.0],[222,54,1.0],[222,86,1.0],[222,95,1.0],[222,98,1.0],[223,0,1.0],[223,2,2.0],[223,3,1.0],[223,5,4.0],[223,6,4.0],[223,7,6.0],[223,8,2.0],[223,9,3.0],[223,10,3.0],[223,11,1.0],[223,12,3.0],[223,13,1.0],[223,14,4.0],[223,15,1.0],[223,16,3.0],[223,18,3.0],[223,19,3.0],[223,20,1.0],[223,21,3.0],[223,23,1.0],[223,25,2.0],[223,26,1.0],[223,27,2.0],[223,28,1.0],[223,29,9.0],[223,30,6.0],[223,31,10.0],[223,32,2.0],[223,34,3.0],[223,35,5.0],[223,36,4.0],[223,37,1.0],[223,38,2.0],[223,39,1.0],[223,40,3.0],[223,42,4.0],[223,43,1.0],[223,44,1.0],[223,45,1.0],[223,47,3.0],[223,49,2.0],[223,50,1.0],[223,51,5.0],[223,52,1.0],[223,53,1.0],[223,54,1.0],[223,55,4.0],[223,56,3.0],[223,57,2.0],[223,58,1.0],[223,60,2.0],[223,62,6.0],[223,63,1.0],[223,65,1.0],[223,66,8.0],[223,67,2.0],[223,68,3.0],[223,69,3.0],[223,71,1.0],[223,73,4.0],[223,74,4.0],[223,75,3.0],[223,76,3.0],[223,77,3.0],[223,78,1.0],[223,79,2.0],[223,80,1.0],[223,81,1.0],[223,82,2.0],[223,84,3.0],[223,85,1.0],[223,86,5.0],[223,87,1.0],[223,88,2.0],[223,90,1.0],[223,91,4.0],[223,92,1.0],[223,93,1.0],[223,94,6.0],[223,95,1.0],[223,96,4.0],[223,98,2.0],[223,99,1.0],[223,101,3.0],[223,102,1.0],[223,103,3.0],[223,104,1.0],[223,106,2.0],[223,107,1.0],[223,108,1.0],[223,109,2.0],[223,110,2.0],[223,112,4.0],[223,113,1.0],[223,115,1.0],[223,116,4.0],[223,118,4.0],[224,0,1.0],[224,2,2.0],[224,5,2.0],[224,8,1.0],[224,9,1.0],[224,10,2.0],[224,11,4.0],[224,13,2.0],[224,14,2.0],[224,16,1.0],[224,17,1.0],[224,18,1.0],[224,19,1.0],[224,23,1.0],[224,26,2.0],[224,28,1.0],[224,29,2.0],[224,30,1.0],[224,33,2.0],[224,36,1.0],[224,37,1.0],[224,42,1.0],[224,43,1.0],[224,44,1.0],[224,45,2.0],[224,47,1.0],[224,48,2.0],[224,49,1.0],[224,50,2.0],[224,52,2.0],[224,54,1.0],[224,55,1.0],[224,56,2.0],[224,57,4.0],[224,59,1.0],[224,62,1.0],[224,63,3.0],[224,64,1.0],[224,65,1.0],[224,66,2.0],[224,68,1.0],[224,69,3.0],[224,74,2.0],[224,80,1.0],[224,83,3.0],[224,85,1.0],[224,86,1.0],[224,88,4.0],[224,93,1.0],[224,94,2.0],[224,98,1.0],[224,99,1.0],[224,101,1.0],[224,103,2.0],[224,104,1.0],[224,108,1.0],[224,110,1.0],[224,112,1.0],[224,115,1.0],[224,116,1.0],[225,24,1.0],[225,33,1.0],[225,55,1.0],[226,1,1.0],[226,4,1.0],[226,17,2.0],[226,24,1.0],[226,25,1.0],[226,33,1.0],[226,40,1.0],[226,43,1.0],[226,50,1.0],[226,51,1.0],[226,52,1.0],[226,56,1.0],[226,73,1.0],[226,74,1.0],[226,95,1.0],[226,101,1.0],[226,109,1.0],[226,118,1.0],[227,8,1.0],[227,19,1.0],[229,28,1.0],[229,39,1.0],[229,74,1.0],[230,0,76.0],[230,1,55.0],[230,2,47.0],[230,3,53.0],[230,4,60.0],[230,5,46.0],[230,6,64.0],[230,7,63.0],[230,8,75.0],[230,9,103.0],[230,10,44.0],[230,11,50.0],[230,12,50.0],[230,13,49.0],[230,14,67.0],[230,15,57.0],[230,16,64.0],[230,17,42.0],[230,18,49.0],[230,19,47.0],[230,20,21.0],[230,21,46.0],[230,22,37.0],[230,23,68.0],[230,24,48.0],[230,25,63.0],[230,26,48.0],[230,27,68.0],[230,28,38.0],[230,29,49.0],[230,30,41.0],[230,31,66.0],[230,32,56.0],[230,33,60.0],[230,34,77.0],[230,35,83.0],[230,36,61.0],[230,37,103.0],[230,38,47.0],[230,39,34.0],[230,40,76.0],[230,41,61.0],[230,42,44.0],[230,43,106.0],[230,44,52.0],[230,45,58.0],[230,46,55.0],[230,47,39.0],[230,48,43.0],[230,49,38.0],[230,50,30.0],[230,51,59.0],[230,52,37.0],[230,53,76.0],[230,54,30.0],[230,55,80.0],[230,56,36.0],[230,57,50.0],[230,58,58.0],[230,59,38.0],[230,60,52.0],[230,61,14.0],[230,62,52.0],[230,63,41.0],[230,64,31.0],[230,65,53.0],[230,66,35.0],[230,67,52.0],[230,68,69.0],[230,69,88.0],[230,70,49.0],[230,71,31.0],[230,72,78.0],[230,73,55.0],[230,74,63.0],[230,75,56.0],[230,76,50.0],[230,77,45.0],[230,78,79.0],[230,79,22.0],[230,80,31.0],[230,81,45.0],[230,82,58.0],[230,83,40.0],[230,84,71.0],[230,85,56.0],[230,86,65.0],[230,87,54.0],[230,88,54.0],[230,89,36.0],[230,90,57.0],[230,91,38.0],[230,92,42.0],[230,93,59.0],[230,94,58.0],[230,95,43.0],[230,96,50.0],[230,97,23.0],[230,98,29.0],[230,99,30.0],[230,100,37.0],[230,101,53.0],[230,102,46.0],[230,103,26.0],[230,104,46.0],[230,105,43.0],[230,106,39.0],[230,107,44.0],[230,108,61.0],[230,109,55.0],[230,110,35.0],[230,111,29.0],[230,112,72.0],[230,113,35.0],[230,114,40.0],[230,115,52.0],[230,116,48.0],[230,117,38.0],[230,118,22.0],[230,119,7.0],[231,1,3.0],[231,11,4.0],[231,15,1.0],[231,19,2.0],[231,23,2.0],[231,30,1.0],[231,38,1.0],[231,59,2.0],[231,89,2.0],[231,111,1.0],[231,118,3.0],[232,2,1.0],[232,8,1.0],[232,29,1.0],[232,62,1.0],[232,75,1.0],[233,0,1.0],[233,1,4.0],[233,2,1.0],[233,3,2.0],[233,4,3.0],[233,6,1.0],[233,7,4.0],[233,8,4.0],[233,9,2.0],[233,10,2.0],[233,11,1.0],[233,12,1.0],[233,13,2.0],[233,14,2.0],[233,15,3.0],[233,16,3.0],[233,17,1.0],[233,18,4.0],[233,19,2.0],[233,21,1.0],[233,23,2.0],[233,24,1.0],[233,27,1.0],[233,28,2.0],[233,29,2.0],[233,31,3.0],[233,32,4.0],[233,33,2.0],[233,34,4.0],[233,35,1.0],[233,36,1.0],[233,37,3.0],[233,38,3.0],[233,39,1.0],[233,40,2.0],[233,41,3.0],[233,42,3.0],[233,43,4.0],[233,44,3.0],[233,45,2.0],[233,46,2.0],[233,47,2.0],[233,48,2.0],[233,49,3.0],[233,50,1.0],[233,51,5.0],[233,52,6.0],[233,53,3.0],[233,54,1.0],[233,55,2.0],[233,56,1.0],[233,57,2.0],[233,58,1.0],[233,60,2.0],[233,61,1.0],[233,62,1.0],[233,63,1.0],[233,64,1.0],[233,65,2.0],[233,66,1.0],[233,68,2.0],[233,69,2.0],[233,70,3.0],[233,71,1.0],[233,72,1.0],[233,74,2.0],[233,75,1.0],[233,78,5.0],[233,80,1.0],[233,81,1.0],[233,82,1.0],[233,83,1.0],[233,84,2.0],[233,85,5.0],[233,86,3.0],[233,87,2.0],[233,88,2.0],[233,89,2.0],[233,90,1.0],[233,93,1.0],[233,94,1.0],[233,95,3.0],[233,96,2.0],[233,97,1.0],[233,98,1.0],[233,99,2.0],[233,100,4.0],[233,101,1.0],[233,102,1.0],[233,104,3.0],[233,105,3.0],[233,106,1.0],[233,107,1.0],[233,109,1.0],[233,110,2.0],[233,111,2.0],[233,112,4.0],[233,113,2.0],[233,114,1.0],[233,115,3.0],[233,117,1.0],[233,118,1.0],[234,0,5.0],[234,1,4.0],[234,3,2.0],[234,5,1.0],[234,6,1.0],[234,7,1.0],[234,9,1.0],[234,12,1.0],[234,15,4.0],[234,16,2.0],[234,17,4.0],[234,21,3.0],[234,22,2.0],[234,26,1.0],[234,27,3.0],[234,30,1.0],[234,32,1.0],[234,33,2.0],[234,36,2.0],[234,39,3.0],[234,41,1.0],[234,43,1.0],[234,52,2.0],[234,56,1.0],[234,57,1.0],[234,58,3.0],[234,59,1.0],[234,62,1.0],[234,63,2.0],[234,64,2.0],[234,66,1.0],[234,68,1.0],[234,71,2.0],[234,72,4.0],[234,74,1.0],[234,75,1.0],[234,77,1.0],[234,80,3.0],[234,81,2.0],[234,82,5.0],[234,84,1.0],[234,85,1.0],[234,87,4.0],[234,89,2.0],[234,90,1.0],[234,91,2.0],[234,92,4.0],[234,94,1.0],[234,97,3.0],[234,98,3.0],[234,100,3.0],[234,105,4.0],[234,106,3.0],[234,107,2.0],[234,108,4.0],[234,109,3.0],[234,110,2.0],[234,111,1.0],[234,112,1.0],[234,115,1.0],[234,117,1.0],[234,118,1.0],[234,119,1.0],[235,0,2.0],[235,1,1.0],[235,3,1.0],[235,6,1.0],[235,7,2.0],[235,8,1.0],[235,9,1.0],[235,10,3.0],[235,11,2.0],[235,13,1.0],[235,14,1.0],[235,16,1.0],[235,17,1.0],[235,19,1.0],[235,23,1.0],[235,25,4.0],[235,27,2.0],[235,29,2.0],[235,31,1.0],[235,34,3.0],[235,35,2.0],[235,36,3.0],[235,37,2.0],[235,41,1.0],[235,42,1.0],[235,44,1.0],[235,46,2.0],[235,49,1.0],[235,51,1.0],[235,52,1.0],[235,55,1.0],[235,56,1.0],[235,57,1.0],[235,58,2.0],[235,60,2.0],[235,62,3.0],[235,63,1.0],[235,64,1.0],[235,65,1.0],[235,66,1.0],[235,68,2.0],[235,69,2.0],[235,70,3.0],[235,73,2.0],[235,78,1.0],[235,81,2.0],[235,82,3.0],[235,84,3.0],[235,86,2.0],[235,87,1.0],[235,88,1.0],[235,90,2.0],[235,91,4.0],[235,92,1.0],[235,93,1.0],[235,94,1.0],[235,96,2.0],[235,99,1.0],[235,102,2.0],[235,103,2.0],[235,105,3.0],[235,109,1.0],[235,111,1.0],[235,112,1.0],[235,116,3.0],[236,0,5.0],[236,1,4.0],[236,2,4.0],[236,3,7.0],[236,4,8.0],[236,5,3.0],[236,6,18.0],[236,7,32.0],[236,8,21.0],[236,9,12.0],[236,10,17.0],[236,11,7.0],[236,12,13.0],[236,13,9.0],[236,14,16.0],[236,15,8.0],[236,16,7.0],[236,17,7.0],[236,18,12.0],[236,19,11.0],[236,20,10.0],[236,21,5.0],[236,22,7.0],[236,23,13.0],[236,24,9.0],[236,25,15.0],[236,26,5.0],[236,27,7.0],[236,28,15.0],[236,29,13.0],[236,30,10.0],[236,31,4.0],[236,32,6.0],[236,33,3.0],[236,34,13.0],[236,35,20.0],[236,36,7.0],[236,37,18.0],[236,38,5.0],[236,39,11.0],[236,40,11.0],[236,41,4.0],[236,42,12.0],[236,43,9.0],[236,44,8.0],[236,45,4.0],[236,46,12.0],[236,47,15.0],[236,48,7.0],[236,49,9.0],[236,50,11.0],[236,51,12.0],[236,52,3.0],[236,53,5.0],[236,54,4.0],[236,55,7.0],[236,56,4.0],[236,57,7.0],[236,58,6.0],[236,59,3.0],[236,60,5.0],[236,61,2.0],[236,62,15.0],[236,63,6.0],[236,64,7.0],[236,65,10.0],[236,66,17.0],[236,67,4.0],[236,68,16.0],[236,69,19.0],[236,70,16.0],[236,71,4.0],[236,72,6.0],[236,73,5.0],[236,74,10.0],[236,75,6.0],[236,76,10.0],[236,77,4.0],[236,78,13.0],[236,79,9.0],[236,80,9.0],[236,81,5.0],[236,82,3.0],[236,83,7.0],[236,84,4.0],[236,85,9.0],[236,86,6.0],[236,87,4.0],[236,88,7.0],[236,89,5.0],[236,90,10.0],[236,91,7.0],[236,92,7.0],[236,93,5.0],[236,94,20.0],[236,95,4.0],[236,96,17.0],[236,97,8.0],[236,98,6.0],[236,99,7.0],[236,100,6.0],[236,101,17.0],[236,102,7.0],[236,103,4.0],[236,104,11.0],[236,105,6.0],[236,106,3.0],[236,107,6.0],[236,108,5.0],[236,109,5.0],[236,110,3.0],[236,111,5.0],[236,112,6.0],[236,113,19.0],[236,114,3.0],[236,115,5.0],[236,116,13.0],[236,117,6.0],[236,119,2.0],[237,0,1.0],[237,2,3.0],[237,3,1.0],[237,4,3.0],[237,9,1.0],[237,14,2.0],[237,15,3.0],[237,17,1.0],[237,18,1.0],[237,21,3.0],[237,26,1.0],[237,31,1.0],[237,32,1.0],[237,33,2.0],[237,34,1.0],[237,35,1.0],[237,36,3.0],[237,38,1.0],[237,40,1.0],[237,41,1.0],[237,42,1.0],[237,43,1.0],[237,44,1.0],[237,46,1.0],[237,47,1.0],[237,49,1.0],[237,52,2.0],[237,54,1.0],[237,60,1.0],[237,61,1.0],[237,66,1.0],[237,68,1.0],[237,69,1.0],[237,70,2.0],[237,71,2.0],[237,72,3.0],[237,73,2.0],[237,77,1.0],[237,78,2.0],[237,79,2.0],[237,80,1.0],[237,90,1.0],[237,91,1.0],[237,95,1.0],[237,98,2.0],[237,99,1.0],[237,102,2.0],[237,104,1.0],[237,110,1.0],[237,116,1.0],[237,117,1.0],[237,118,2.0],[237,119,1.0],[238,13,1.0],[238,15,1.0],[238,23,1.0],[238,51,1.0],[238,90,1.0],[238,106,1.0],[239,20,6.0],[239,49,1.0],[239,57,1.0],[240,7,1.0],[240,14,1.0],[240,27,1.0],[240,42,1.0],[240,65,1.0],[241,10,1.0],[241,36,2.0],[241,70,1.0],[241,71,1.0],[241,83,1.0],[241,94,1.0],[241,96,1.0],[241,111,2.0],[241,112,1.0],[242,10,1.0],[242,116,1.0],[243,0,16.0],[243,1,15.0],[243,2,6.0],[243,3,3.0],[243,4,8.0],[243,5,6.0],[243,6,6.0],[243,7,6.0],[243,8,3.0],[243,9,8.0],[243,10,7.0],[243,11,2.0],[243,12,8.0],[243,13,4.0],[243,14,2.0],[243,15,8.0],[243,16,8.0],[243,17,6.0],[243,18,5.0],[243,19,2.0],[243,20,3.0],[243,21,10.0],[243,22,11.0],[243,23,5.0],[243,24,21.0],[243,25,4.0],[243,26,6.0],[243,27,7.0],[243,28,5.0],[243,29,5.0],[243,30,4.0],[243,31,6.0],[243,32,31.0],[243,33,12.0],[243,34,7.0],[243,35,7.0],[243,36,8.0],[243,37,4.0],[243,38,3.0],[243,39,17.0],[243,40,8.0],[243,41,6.0],[243,42,6.0],[243,43,14.0],[243,44,7.0],[243,45,3.0],[243,46,7.0],[243,47,2.0],[243,48,5.0],[243,49,6.0],[243,50,3.0],[243,51,1.0],[243,52,7.0],[243,53,10.0],[243,54,2.0],[243,55,5.0],[243,56,9.0],[243,57,14.0],[243,58,7.0],[243,59,1.0],[243,60,6.0],[243,61,1.0],[243,62,6.0],[243,63,4.0],[243,64,7.0],[243,65,9.0],[243,66,4.0],[243,67,3.0],[243,68,14.0],[243,69,12.0],[243,70,6.0],[243,71,10.0],[243,72,27.0],[243,73,1.0],[243,74,17.0],[243,75,5.0],[243,76,2.0],[243,77,3.0],[243,78,13.0],[243,79,9.0],[243,80,5.0],[243,81,13.0],[243,82,6.0],[243,84,13.0],[243,85,12.0],[243,86,2.0],[243,87,2.0],[243,88,6.0],[243,89,6.0],[243,90,19.0],[243,91,20.0],[243,92,27.0],[243,93,6.0],[243,94,6.0],[243,95,6.0],[243,96,2.0],[243,97,2.0],[243,98,4.0],[243,100,14.0],[243,101,7.0],[243,102,2.0],[243,103,7.0],[243,104,2.0],[243,105,10.0],[243,106,6.0],[243,107,10.0],[243,108,8.0],[243,109,14.0],[243,110,5.0],[243,111,7.0],[243,112,2.0],[243,113,8.0],[243,114,3.0],[243,115,8.0],[243,116,13.0],[243,117,13.0],[243,118,13.0],[243,119,2.0],[244,23,1.0],[244,84,1.0],[245,1,3.0],[245,31,1.0],[246,8,1.0],[246,12,1.0],[246,21,1.0],[246,43,1.0],[246,82,1.0],[246,84,1.0],[247,0,1.0],[247,1,2.0],[247,2,1.0],[247,7,2.0],[247,8,3.0],[247,10,1.0],[247,11,1.0],[247,12,1.0],[247,13,1.0],[247,14,3.0],[247,15,2.0],[247,16,1.0],[247,18,2.0],[247,20,2.0],[247,23,2.0],[247,25,1.0],[247,27,1.0],[247,29,2.0],[247,32,1.0],[247,33,2.0],[247,34,1.0],[247,35,1.0],[247,37,1.0],[247,38,2.0],[247,39,2.0],[247,40,3.0],[247,41,1.0],[247,43,2.0],[247,45,5.0],[247,46,1.0],[247,47,1.0],[247,48,1.0],[247,49,2.0],[247,50,3.0],[247,52,1.0],[247,53,1.0],[247,54,1.0],[247,56,1.0],[247,58,3.0],[247,59,1.0],[247,60,1.0],[247,61,1.0],[247,63,1.0],[247,65,1.0],[247,66,2.0],[247,68,1.0],[247,69,3.0],[247,71,3.0],[247,72,1.0],[247,73,1.0],[247,74,2.0],[247,75,3.0],[247,78,2.0],[247,79,2.0],[247,80,1.0],[247,82,3.0],[247,84,2.0],[247,86,2.0],[247,94,2.0],[247,95,4.0],[247,96,3.0],[247,97,1.0],[247,99,1.0],[247,101,1.0],[247,103,1.0],[247,104,3.0],[247,105,2.0],[247,107,1.0],[247,108,4.0],[247,109,1.0],[247,113,4.0],[247,114,5.0],[247,115,1.0],[247,116,2.0],[248,0,77.0],[248,1,90.0],[248,2,20.0],[248,3,57.0],[248,4,54.0],[248,5,13.0],[248,6,33.0],[248,7,32.0],[248,8,45.0],[248,9,40.0],[248,10,30.0],[248,11,38.0],[248,12,17.0],[248,13,39.0],[248,14,44.0],[248,15,56.0],[248,16,31.0],[248,17,42.0],[248,18,33.0],[248,19,24.0],[248,20,39.0],[248,21,52.0],[248,22,33.0],[248,23,49.0],[248,24,56.0],[248,25,30.0],[248,26,15.0],[248,27,76.0],[248,28,22.0],[248,29,18.0],[248,30,24.0],[248,31,21.0],[248,32,45.0],[248,33,25.0],[248,34,86.0],[248,35,43.0],[248,36,35.0],[248,37,49.0],[248,38,33.0],[248,39,42.0],[248,40,42.0],[248,41,63.0],[248,42,19.0],[248,43,67.0],[248,44,31.0],[248,45,22.0],[248,46,42.0],[248,47,33.0],[248,48,36.0],[248,49,26.0],[248,50,25.0],[248,51,19.0],[248,52,60.0],[248,53,77.0],[248,54,40.0],[248,55,28.0],[248,56,24.0],[248,57,18.0],[248,58,49.0],[248,59,38.0],[248,60,30.0],[248,61,19.0],[248,62,16.0],[248,63,50.0],[248,64,35.0],[248,65,46.0],[248,66,29.0],[248,67,70.0],[248,68,34.0],[248,69,40.0],[248,70,39.0],[248,71,33.0],[248,72,97.0],[248,73,49.0],[248,74,38.0],[248,75,23.0],[248,76,19.0],[248,77,18.0],[248,78,38.0],[248,79,43.0],[248,80,22.0],[248,81,63.0],[248,82,39.0],[248,83,18.0],[248,84,44.0],[248,85,36.0],[248,86,25.0],[248,87,38.0],[248,88,34.0],[248,89,37.0],[248,90,65.0],[248,91,42.0],[248,92,37.0],[248,93,75.0],[248,94,34.0],[248,95,89.0],[248,96,30.0],[248,97,42.0],[248,98,42.0],[248,99,36.0],[248,100,45.0],[248,101,36.0],[248,102,57.0],[248,103,21.0],[248,104,27.0],[248,105,66.0],[248,106,46.0],[248,107,23.0],[248,108,83.0],[248,109,46.0],[248,110,33.0],[248,111,38.0],[248,112,38.0],[248,113,28.0],[248,114,38.0],[248,115,65.0],[248,116,38.0],[248,117,46.0],[248,118,33.0],[248,119,11.0],[249,0,1.0],[249,2,1.0],[249,4,2.0],[249,6,1.0],[249,8,2.0],[249,9,7.0],[249,11,3.0],[249,12,1.0],[249,13,2.0],[249,15,3.0],[249,16,3.0],[249,20,3.0],[249,22,2.0],[249,27,2.0],[249,29,3.0],[249,30,3.0],[249,32,1.0],[249,33,1.0],[249,34,2.0],[249,36,1.0],[249,37,2.0],[249,38,4.0],[249,39,1.0],[249,40,4.0],[249,41,3.0],[249,42,2.0],[249,43,7.0],[249,44,1.0],[249,45,2.0],[249,46,2.0],[249,49,1.0],[249,51,2.0],[249,52,1.0],[249,53,2.0],[249,55,2.0],[249,56,1.0],[249,57,2.0],[249,58,1.0],[249,59,1.0],[249,60,2.0],[249,61,1.0],[249,62,1.0],[249,64,2.0],[249,65,4.0],[249,67,2.0],[249,69,3.0],[249,72,1.0],[249,74,1.0],[249,75,1.0],[249,76,3.0],[249,77,1.0],[249,78,5.0],[249,81,1.0],[249,82,1.0],[249,83,1.0],[249,84,1.0],[249,85,2.0],[249,87,2.0],[249,89,1.0],[249,92,2.0],[249,93,1.0],[249,94,1.0],[249,95,1.0],[249,96,3.0],[249,97,3.0],[249,98,1.0],[249,99,1.0],[249,100,2.0],[249,101,2.0],[249,104,1.0],[249,105,1.0],[249,106,1.0],[249,108,1.0],[249,109,3.0],[249,111,2.0],[249,113,1.0],[249,114,2.0],[249,115,1.0],[249,116,1.0],[249,117,2.0],[250,0,2.0],[250,3,1.0],[250,4,1.0],[250,5,1.0],[250,6,1.0],[250,7,3.0],[250,9,4.0],[250,11,2.0],[250,18,2.0],[250,23,1.0],[250,25,1.0],[250,26,2.0],[250,27,2.0],[250,28,1.0],[250,29,1.0],[250,31,1.0],[250,33,1.0],[250,35,4.0],[250,37,2.0],[250,39,1.0],[250,40,1.0],[250,41,1.0],[250,42,1.0],[250,43,1.0],[250,46,1.0],[250,47,1.0],[250,52,1.0],[250,55,1.0],[250,60,1.0],[250,61,1.0],[250,62,1.0],[250,67,1.0],[250,68,3.0],[250,69,1.0],[250,71,1.0],[250,72,1.0],[250,75,1.0],[250,76,2.0],[250,78,1.0],[250,81,1.0],[250,83,1.0],[250,85,1.0],[250,86,1.0],[250,89,2.0],[250,95,1.0],[250,96,1.0],[250,98,2.0],[250,99,1.0],[250,102,1.0],[250,103,1.0],[250,104,2.0],[250,105,1.0],[250,109,1.0],[250,112,1.0],[250,116,1.0],[250,117,1.0],[251,0,9.0],[251,1,12.0],[251,2,7.0],[251,3,8.0],[251,4,6.0],[251,5,18.0],[251,6,29.0],[251,7,17.0],[251,8,22.0],[251,9,25.0],[251,10,20.0],[251,11,25.0],[251,12,12.0],[251,13,20.0],[251,14,27.0],[251,15,9.0],[251,16,26.0],[251,17,15.0],[251,18,23.0],[251,19,14.0],[251,20,2.0],[251,21,8.0],[251,22,10.0],[251,23,36.0],[251,24,12.0],[251,25,32.0],[251,26,12.0],[251,27,7.0],[251,28,11.0],[251,29,7.0],[251,30,17.0],[251,31,30.0],[251,32,6.0],[251,33,23.0],[251,34,9.0],[251,35,31.0],[251,36,22.0],[251,37,20.0],[251,38,18.0],[251,39,2.0],[251,40,17.0],[251,41,13.0],[251,42,22.0],[251,43,30.0],[251,44,22.0],[251,45,19.0],[251,46,28.0],[251,47,11.0],[251,48,17.0],[251,49,30.0],[251,50,16.0],[251,51,20.0],[251,52,4.0],[251,53,11.0],[251,54,5.0],[251,55,19.0],[251,56,30.0],[251,57,18.0],[251,58,7.0],[251,59,3.0],[251,60,12.0],[251,61,5.0],[251,62,17.0],[251,63,11.0],[251,64,4.0],[251,65,21.0],[251,66,13.0],[251,67,4.0],[251,68,22.0],[251,69,46.0],[251,70,24.0],[251,71,4.0],[251,72,10.0],[251,73,8.0],[251,74,27.0],[251,75,22.0],[251,76,15.0],[251,77,15.0],[251,78,25.0],[251,79,1.0],[251,80,2.0],[251,81,4.0],[251,82,4.0],[251,83,10.0],[251,84,14.0],[251,85,26.0],[251,86,22.0],[251,87,8.0],[251,88,23.0],[251,89,11.0],[251,90,11.0],[251,91,6.0],[251,92,6.0],[251,93,7.0],[251,94,29.0],[251,95,5.0],[251,96,25.0],[251,97,5.0],[251,98,5.0],[251,99,6.0],[251,100,5.0],[251,101,20.0],[251,102,7.0],[251,103,12.0],[251,104,14.0],[251,105,4.0],[251,106,8.0],[251,107,11.0],[251,108,6.0],[251,109,10.0],[251,110,8.0],[251,111,9.0],[251,112,35.0],[251,113,33.0],[251,114,10.0],[251,115,6.0],[251,116,31.0],[251,117,7.0],[251,118,5.0],[251,119,3.0],[252,1,1.0],[252,7,1.0],[252,28,1.0],[252,67,1.0],[252,81,1.0],[252,84,1.0],[252,99,1.0],[253,1,5.0],[253,23,1.0],[253,42,1.0],[253,43,1.0],[253,84,1.0],[253,111,1.0],[254,15,1.0],[254,16,1.0],[254,26,1.0],[254,33,1.0],[254,46,1.0],[254,53,1.0],[254,67,1.0],[254,72,1.0],[254,105,1.0],[254,106,1.0],[255,30,1.0],[256,5,1.0],[256,15,1.0],[256,37,1.0],[256,110,1.0],[256,113,1.0],[256,116,1.0],[257,0,28.0],[257,1,29.0],[257,2,15.0],[257,3,27.0],[257,4,22.0],[257,5,24.0],[257,6,39.0],[257,7,37.0],[257,8,37.0],[257,9,54.0],[257,10,28.0],[257,11,39.0],[257,12,17.0],[257,13,32.0],[257,14,20.0],[257,15,45.0],[257,16,50.0],[257,17,25.0],[257,18,20.0],[257,19,20.0],[257,20,11.0],[257,21,14.0],[257,22,17.0],[257,23,47.0],[257,24,32.0],[257,25,40.0],[257,26,33.0],[257,27,20.0],[257,28,13.0],[257,29,20.0],[257,30,24.0],[257,31,39.0],[257,32,24.0],[257,33,43.0],[257,34,19.0],[257,35,52.0],[257,36,48.0],[257,37,38.0],[257,38,43.0],[257,39,19.0],[257,40,38.0],[257,41,22.0],[257,42,19.0],[257,43,98.0],[257,44,40.0],[257,45,43.0],[257,46,57.0],[257,47,29.0],[257,48,34.0],[257,49,20.0],[257,50,20.0],[257,51,30.0],[257,52,19.0],[257,53,32.0],[257,54,22.0],[257,55,41.0],[257,56,33.0],[257,57,45.0],[257,58,15.0],[257,59,13.0],[257,60,41.0],[257,61,11.0],[257,62,30.0],[257,63,24.0],[257,64,7.0],[257,65,32.0],[257,66,19.0],[257,67,11.0],[257,68,40.0],[257,69,45.0],[257,70,32.0],[257,71,20.0],[257,72,27.0],[257,73,29.0],[257,74,39.0],[257,75,22.0],[257,76,23.0],[257,77,15.0],[257,78,40.0],[257,79,12.0],[257,80,20.0],[257,81,21.0],[257,82,14.0],[257,83,34.0],[257,84,29.0],[257,85,54.0],[257,86,35.0],[257,87,19.0],[257,88,46.0],[257,89,21.0],[257,90,25.0],[257,91,12.0],[257,92,16.0],[257,93,25.0],[257,94,27.0],[257,95,25.0],[257,96,42.0],[257,97,9.0],[257,98,14.0],[257,99,25.0],[257,100,18.0],[257,101,52.0],[257,102,18.0],[257,103,21.0],[257,104,33.0],[257,105,16.0],[257,106,13.0],[257,107,9.0],[257,108,23.0],[257,109,14.0],[257,110,12.0],[257,111,19.0],[257,112,51.0],[257,113,39.0],[257,114,33.0],[257,115,16.0],[257,116,44.0],[257,117,14.0],[257,118,11.0],[257,119,8.0],[258,0,32.0],[258,1,40.0],[258,2,38.0],[258,3,28.0],[258,4,22.0],[258,5,34.0],[258,6,31.0],[258,7,54.0],[258,8,62.0],[258,9,64.0],[258,10,82.0],[258,11,67.0],[258,12,58.0],[258,13,46.0],[258,14,40.0],[258,15,28.0],[258,16,71.0],[258,17,18.0],[258,18,50.0],[258,19,48.0],[258,20,4.0],[258,21,15.0],[258,22,25.0],[258,23,49.0],[258,24,20.0],[258,25,99.0],[258,26,56.0],[258,27,21.0],[258,28,18.0],[258,29,43.0],[258,30,30.0],[258,31,71.0],[258,32,34.0],[258,33,52.0],[258,34,61.0],[258,35,100.0],[258,36,147.0],[258,37,66.0],[258,38,25.0],[258,39,25.0],[258,40,28.0],[258,41,20.0],[258,42,54.0],[258,43,69.0],[258,44,49.0],[258,45,41.0],[258,46,50.0],[258,47,18.0],[258,48,39.0],[258,49,29.0],[258,50,26.0],[258,51,43.0],[258,52,17.0],[258,53,17.0],[258,54,10.0],[258,55,51.0],[258,56,58.0],[258,57,47.0],[258,58,19.0],[258,59,22.0],[258,60,53.0],[258,61,6.0],[258,62,123.0],[258,63,27.0],[258,64,20.0],[258,65,63.0],[258,66,36.0],[258,67,18.0],[258,68,37.0],[258,69,49.0],[258,70,32.0],[258,71,21.0],[258,72,21.0],[258,73,85.0],[258,74,49.0],[258,75,51.0],[258,76,32.0],[258,77,46.0],[258,78,63.0],[258,79,15.0],[258,80,19.0],[258,81,41.0],[258,82,22.0],[258,83,23.0],[258,84,43.0],[258,85,55.0],[258,86,58.0],[258,87,23.0],[258,88,70.0],[258,89,16.0],[258,90,12.0],[258,91,42.0],[258,92,40.0],[258,93,15.0],[258,94,55.0],[258,95,23.0],[258,96,24.0],[258,97,15.0],[258,98,17.0],[258,99,13.0],[258,100,10.0],[258,101,29.0],[258,102,32.0],[258,103,66.0],[258,104,22.0],[258,105,28.0],[258,106,42.0],[258,107,23.0],[258,108,21.0],[258,109,23.0],[258,110,16.0],[258,111,29.0],[258,112,45.0],[258,113,56.0],[258,114,10.0],[258,115,23.0],[258,116,104.0],[258,117,12.0],[258,118,28.0],[258,119,12.0],[259,2,1.0],[259,9,2.0],[259,17,1.0],[259,19,1.0],[259,24,1.0],[259,27,1.0],[259,35,3.0],[259,36,1.0],[259,37,1.0],[259,38,1.0],[259,39,2.0],[259,41,1.0],[259,45,1.0],[259,46,1.0],[259,54,1.0],[259,59,1.0],[259,68,1.0],[259,70,1.0],[259,73,1.0],[259,75,1.0],[259,79,1.0],[259,80,1.0],[259,85,1.0],[259,87,1.0],[259,89,1.0],[259,94,1.0],[259,96,1.0],[259,97,1.0],[259,99,1.0],[259,101,1.0],[259,102,1.0],[259,104,2.0],[259,107,1.0],[259,109,1.0],[259,110,1.0],[259,112,1.0],[259,113,1.0],[260,4,2.0],[260,6,1.0],[260,7,1.0],[260,8,1.0],[260,11,1.0],[260,12,1.0],[260,13,2.0],[260,14,2.0],[260,15,2.0],[260,16,1.0],[260,19,1.0],[260,20,4.0],[260,24,1.0],[260,25,1.0],[260,27,1.0],[260,30,2.0],[260,32,1.0],[260,33,1.0],[260,34,1.0],[260,36,1.0],[260,37,1.0],[260,38,1.0],[260,41,1.0],[260,42,1.0],[260,44,1.0],[260,45,1.0],[260,46,1.0],[260,48,1.0],[260,54,1.0],[260,55,1.0],[260,57,1.0],[260,60,1.0],[260,63,1.0],[260,64,2.0],[260,65,1.0],[260,67,2.0],[260,68,5.0],[260,69,3.0],[260,72,1.0],[260,73,1.0],[260,74,5.0],[260,75,1.0],[260,76,1.0],[260,78,2.0],[260,81,2.0],[260,82,2.0],[260,85,2.0],[260,86,1.0],[260,87,1.0],[260,88,1.0],[260,90,2.0],[260,91,1.0],[260,93,2.0],[260,94,1.0],[260,96,1.0],[260,99,1.0],[260,100,1.0],[260,101,1.0],[260,103,1.0],[260,104,2.0],[260,105,1.0],[260,106,1.0],[260,108,1.0],[260,109,1.0],[260,110,1.0],[260,117,2.0],[261,0,23.0],[261,1,14.0],[261,2,24.0],[261,3,16.0],[261,4,20.0],[261,5,20.0],[261,6,31.0],[261,7,23.0],[261,8,34.0],[261,9,34.0],[261,10,17.0],[261,11,24.0],[261,12,18.0],[261,13,33.0],[261,14,15.0],[261,15,32.0],[261,16,46.0],[261,17,15.0],[261,18,34.0],[261,19,23.0],[261,20,7.0],[261,21,12.0],[261,22,5.0],[261,23,37.0],[261,24,10.0],[261,25,25.0],[261,26,13.0],[261,27,8.0],[261,28,9.0],[261,29,20.0],[261,30,12.0],[261,31,26.0],[261,32,20.0],[261,33,29.0],[261,34,19.0],[261,35,34.0],[261,36,34.0],[261,37,33.0],[261,38,22.0],[261,39,10.0],[261,40,32.0],[261,41,13.0],[261,42,24.0],[261,43,50.0],[261,44,26.0],[261,45,17.0],[261,46,28.0],[261,47,24.0],[261,48,24.0],[261,49,30.0],[261,50,15.0],[261,51,27.0],[261,52,17.0],[261,53,23.0],[261,54,12.0],[261,55,32.0],[261,56,23.0],[261,57,24.0],[261,58,8.0],[261,59,8.0],[261,60,27.0],[261,61,6.0],[261,62,34.0],[261,63,16.0],[261,64,9.0],[261,65,31.0],[261,66,15.0],[261,67,2.0],[261,68,34.0],[261,69,30.0],[261,70,26.0],[261,71,22.0],[261,72,14.0],[261,73,22.0],[261,74,34.0],[261,75,23.0],[261,76,15.0],[261,77,25.0],[261,78,28.0],[261,79,7.0],[261,80,11.0],[261,81,8.0],[261,82,18.0],[261,83,14.0],[261,84,17.0],[261,85,27.0],[261,86,31.0],[261,87,7.0],[261,88,27.0],[261,89,12.0],[261,90,16.0],[261,91,11.0],[261,92,9.0],[261,93,20.0],[261,94,22.0],[261,95,19.0],[261,96,22.0],[261,97,6.0],[261,98,18.0],[261,99,17.0],[261,100,6.0],[261,101,20.0],[261,102,9.0],[261,103,27.0],[261,104,29.0],[261,105,8.0],[261,106,13.0],[261,107,8.0],[261,108,15.0],[261,109,20.0],[261,110,9.0],[261,111,6.0],[261,112,43.0],[261,113,24.0],[261,114,11.0],[261,115,10.0],[261,116,26.0],[261,117,9.0],[261,118,8.0],[262,0,61.0],[262,1,25.0],[262,2,58.0],[262,3,16.0],[262,4,19.0],[262,5,64.0],[262,6,100.0],[262,7,52.0],[262,8,110.0],[262,9,108.0],[262,10,78.0],[262,11,59.0],[262,12,35.0],[262,13,68.0],[262,14,91.0],[262,15,33.0],[262,16,85.0],[262,17,24.0],[262,18,58.0],[262,19,62.0],[262,20,12.0],[262,21,26.0],[262,22,15.0],[262,23,138.0],[262,24,31.0],[262,25,123.0],[262,26,49.0],[262,27,58.0],[262,28,32.0],[262,29,48.0],[262,30,57.0],[262,31,67.0],[262,32,25.0],[262,33,89.0],[262,34,72.0],[262,35,108.0],[262,36,106.0],[262,37,78.0],[262,38,53.0],[262,39,24.0],[262,40,39.0],[262,41,38.0],[262,42,94.0],[262,43,122.0],[262,44,81.0],[262,45,51.0],[262,46,99.0],[262,47,42.0],[262,48,57.0],[262,49,86.0],[262,50,67.0],[262,51,74.0],[262,52,33.0],[262,53,29.0],[262,54,11.0],[262,55,66.0],[262,56,64.0],[262,57,100.0],[262,58,33.0],[262,59,25.0],[262,60,78.0],[262,61,6.0],[262,62,129.0],[262,63,18.0],[262,64,28.0],[262,65,67.0],[262,66,44.0],[262,67,27.0],[262,68,88.0],[262,69,129.0],[262,70,49.0],[262,71,17.0],[262,72,36.0],[262,73,49.0],[262,74,78.0],[262,75,48.0],[262,76,47.0],[262,77,67.0],[262,78,110.0],[262,79,12.0],[262,80,25.0],[262,81,19.0],[262,82,27.0],[262,83,56.0],[262,84,103.0],[262,85,57.0],[262,86,62.0],[262,87,38.0],[262,88,86.0],[262,89,70.0],[262,90,40.0],[262,91,30.0],[262,92,12.0],[262,93,22.0],[262,94,91.0],[262,95,10.0],[262,96,60.0],[262,97,10.0],[262,98,22.0],[262,99,28.0],[262,100,18.0],[262,101,68.0],[262,102,16.0],[262,103,125.0],[262,104,39.0],[262,105,33.0],[262,106,29.0],[262,107,49.0],[262,108,35.0],[262,109,34.0],[262,110,17.0],[262,111,50.0],[262,112,77.0],[262,113,76.0],[262,114,29.0],[262,115,23.0],[262,116,145.0],[262,117,10.0],[262,118,11.0],[262,119,8.0],[263,0,2.0],[263,1,15.0],[263,2,2.0],[263,4,1.0],[263,5,2.0],[263,6,2.0],[263,7,4.0],[263,8,3.0],[263,9,3.0],[263,10,2.0],[263,11,3.0],[263,12,2.0],[263,14,4.0],[263,15,1.0],[263,16,2.0],[263,17,1.0],[263,18,4.0],[263,19,4.0],[263,20,3.0],[263,21,1.0],[263,23,1.0],[263,24,1.0],[263,25,3.0],[263,29,1.0],[263,30,1.0],[263,31,2.0],[263,32,1.0],[263,33,1.0],[263,35,5.0],[263,36,2.0],[263,37,3.0],[263,38,1.0],[263,40,4.0],[263,42,3.0],[263,43,5.0],[263,44,2.0],[263,45,2.0],[263,47,3.0],[263,48,1.0],[263,49,2.0],[263,51,2.0],[263,52,2.0],[263,53,1.0],[263,54,1.0],[263,55,1.0],[263,56,1.0],[263,57,1.0],[263,59,1.0],[263,60,6.0],[263,61,2.0],[263,63,1.0],[263,64,1.0],[263,65,1.0],[263,66,3.0],[263,67,3.0],[263,68,3.0],[263,69,3.0],[263,70,3.0],[263,71,2.0],[263,72,1.0],[263,73,1.0],[263,74,1.0],[263,75,2.0],[263,76,4.0],[263,77,3.0],[263,78,2.0],[263,79,2.0],[263,80,1.0],[263,82,5.0],[263,83,1.0],[263,84,3.0],[263,85,1.0],[263,86,5.0],[263,87,2.0],[263,88,4.0],[263,89,6.0],[263,90,3.0],[263,91,2.0],[263,92,6.0],[263,94,2.0],[263,96,2.0],[263,97,1.0],[263,98,1.0],[263,99,3.0],[263,100,1.0],[263,101,1.0],[263,102,1.0],[263,103,1.0],[263,104,1.0],[263,107,1.0],[263,108,1.0],[263,109,2.0],[263,110,2.0],[263,111,4.0],[263,112,2.0],[263,113,3.0],[263,115,2.0],[263,116,1.0],[264,0,1.0],[264,9,2.0],[264,15,1.0],[264,25,1.0],[264,35,1.0],[264,36,1.0],[264,42,1.0],[264,46,1.0],[264,62,1.0],[264,72,1.0],[264,95,1.0],[264,99,1.0],[264,101,1.0],[265,55,1.0],[265,66,1.0],[265,79,1.0],[266,19,1.0],[266,20,1.0],[266,40,1.0],[266,43,1.0],[266,51,1.0],[266,69,1.0],[266,71,1.0],[266,84,1.0],[266,112,1.0],[266,113,1.0],[267,0,3.0],[267,1,3.0],[267,2,7.0],[267,3,6.0],[267,4,3.0],[267,5,6.0],[267,6,6.0],[267,7,8.0],[267,8,12.0],[267,9,9.0],[267,10,3.0],[267,11,9.0],[267,12,8.0],[267,13,10.0],[267,14,8.0],[267,15,10.0],[267,16,11.0],[267,17,3.0],[267,18,1.0],[267,19,3.0],[267,20,3.0],[267,21,1.0],[267,22,2.0],[267,23,9.0],[267,24,3.0],[267,25,1.0],[267,26,3.0],[267,27,3.0],[267,29,2.0],[267,30,6.0],[267,31,17.0],[267,32,5.0],[267,33,7.0],[267,34,8.0],[267,35,8.0],[267,36,9.0],[267,37,13.0],[267,38,4.0],[267,39,1.0],[267,40,4.0],[267,41,4.0],[267,42,5.0],[267,43,9.0],[267,44,3.0],[267,45,3.0],[267,46,8.0],[267,47,6.0],[267,48,3.0],[267,49,6.0],[267,50,7.0],[267,51,6.0],[267,52,7.0],[267,54,1.0],[267,55,9.0],[267,56,7.0],[267,57,2.0],[267,58,5.0],[267,59,3.0],[267,60,3.0],[267,61,1.0],[267,62,7.0],[267,63,6.0],[267,64,1.0],[267,65,10.0],[267,66,5.0],[267,68,13.0],[267,69,6.0],[267,70,7.0],[267,71,3.0],[267,72,5.0],[267,73,4.0],[267,74,7.0],[267,75,3.0],[267,76,6.0],[267,77,5.0],[267,78,13.0],[267,79,4.0],[267,80,4.0],[267,81,2.0],[267,82,2.0],[267,83,1.0],[267,84,4.0],[267,85,11.0],[267,86,7.0],[267,87,2.0],[267,88,10.0],[267,89,2.0],[267,91,2.0],[267,92,6.0],[267,93,2.0],[267,94,6.0],[267,95,5.0],[267,96,4.0],[267,98,2.0],[267,99,4.0],[267,100,6.0],[267,101,13.0],[267,102,7.0],[267,103,4.0],[267,104,8.0],[267,105,4.0],[267,106,3.0],[267,107,3.0],[267,108,6.0],[267,109,4.0],[267,110,1.0],[267,111,4.0],[267,112,7.0],[267,113,2.0],[267,114,4.0],[267,115,2.0],[267,116,10.0],[267,117,1.0],[267,118,4.0],[268,6,1.0],[268,8,2.0],[268,11,1.0],[268,12,1.0],[268,16,1.0],[268,18,1.0],[268,25,1.0],[268,27,1.0],[268,35,1.0],[268,38,1.0],[268,41,1.0],[268,45,3.0],[268,48,1.0],[268,53,1.0],[268,69,1.0],[268,72,1.0],[268,83,1.0],[268,84,1.0],[268,87,1.0],[268,88,1.0],[268,92,1.0],[268,94,1.0],[268,104,1.0],[268,112,3.0],[268,113,1.0],[269,5,1.0],[269,38,1.0],[269,42,1.0],[269,43,1.0],[269,74,1.0],[269,116,1.0],[270,27,1.0],[270,101,1.0],[271,0,9.0],[271,1,2.0],[271,2,19.0],[271,3,14.0],[271,4,4.0],[271,5,16.0],[271,6,56.0],[271,7,8.0],[271,8,14.0],[271,9,16.0],[271,10,9.0],[271,11,26.0],[271,12,18.0],[271,13,16.0],[271,14,20.0],[271,15,11.0],[271,16,24.0],[271,17,6.0],[271,18,14.0],[271,19,17.0],[271,20,6.0],[271,21,2.0],[271,22,6.0],[271,23,33.0],[271,24,9.0],[271,25,8.0],[271,26,14.0],[271,27,4.0],[271,28,2.0],[271,29,22.0],[271,30,12.0],[271,31,15.0],[271,32,10.0],[271,33,17.0],[271,34,5.0],[271,35,20.0],[271,36,17.0],[271,37,12.0],[271,38,9.0],[271,39,7.0],[271,40,9.0],[271,41,4.0],[271,42,23.0],[271,43,49.0],[271,44,13.0],[271,45,13.0],[271,46,18.0],[271,47,13.0],[271,48,8.0],[271,49,21.0],[271,50,14.0],[271,51,11.0],[271,52,3.0],[271,53,4.0],[271,54,5.0],[271,55,16.0],[271,56,18.0],[271,57,14.0],[271,58,13.0],[271,59,9.0],[271,60,16.0],[271,62,11.0],[271,63,8.0],[271,64,9.0],[271,65,11.0],[271,66,16.0],[271,67,1.0],[271,68,12.0],[271,69,21.0],[271,70,3.0],[271,71,2.0],[271,72,7.0],[271,73,8.0],[271,74,18.0],[271,75,13.0],[271,76,6.0],[271,77,18.0],[271,78,27.0],[271,79,3.0],[271,80,7.0],[271,81,7.0],[271,82,9.0],[271,83,21.0],[271,84,12.0],[271,85,15.0],[271,86,8.0],[271,87,7.0],[271,88,19.0],[271,89,10.0],[271,90,6.0],[271,91,3.0],[271,92,4.0],[271,93,12.0],[271,94,18.0],[271,95,3.0],[271,96,21.0],[271,97,3.0],[271,98,7.0],[271,100,3.0],[271,101,17.0],[271,102,2.0],[271,103,22.0],[271,104,13.0],[271,105,2.0],[271,106,5.0],[271,107,4.0],[271,108,2.0],[271,109,16.0],[271,110,12.0],[271,111,11.0],[271,112,15.0],[271,113,18.0],[271,114,1.0],[271,115,6.0],[271,116,21.0],[271,117,2.0],[271,118,2.0],[271,119,2.0],[272,0,4.0],[272,1,5.0],[272,3,3.0],[272,4,4.0],[272,5,2.0],[272,6,2.0],[272,7,3.0],[272,8,9.0],[272,9,13.0],[272,10,3.0],[272,11,6.0],[272,12,1.0],[272,13,7.0],[272,14,5.0],[272,15,3.0],[272,16,5.0],[272,17,5.0],[272,18,3.0],[272,19,5.0],[272,20,6.0],[272,21,2.0],[272,22,5.0],[272,23,3.0],[272,24,5.0],[272,25,5.0],[272,26,3.0],[272,27,6.0],[272,28,4.0],[272,30,3.0],[272,31,4.0],[272,32,3.0],[272,33,4.0],[272,34,6.0],[272,35,3.0],[272,36,6.0],[272,37,8.0],[272,38,6.0],[272,39,1.0],[272,40,10.0],[272,41,6.0],[272,42,2.0],[272,43,4.0],[272,44,7.0],[272,45,3.0],[272,46,8.0],[272,48,6.0],[272,49,3.0],[272,50,3.0],[272,51,3.0],[272,52,8.0],[272,53,7.0],[272,54,1.0],[272,55,4.0],[272,56,4.0],[272,57,3.0],[272,58,2.0],[272,60,3.0],[272,61,1.0],[272,62,3.0],[272,63,3.0],[272,64,5.0],[272,65,2.0],[272,66,4.0],[272,67,5.0],[272,68,6.0],[272,69,3.0],[272,70,9.0],[272,72,2.0],[272,74,5.0],[272,75,1.0],[272,76,2.0],[272,77,1.0],[272,78,5.0],[272,79,6.0],[272,80,2.0],[272,81,3.0],[272,82,5.0],[272,83,3.0],[272,84,1.0],[272,85,5.0],[272,86,6.0],[272,87,6.0],[272,88,9.0],[272,89,3.0],[272,90,4.0],[272,92,1.0],[272,93,5.0],[272,94,5.0],[272,95,3.0],[272,96,6.0],[272,97,3.0],[272,98,1.0],[272,99,5.0],[272,100,8.0],[272,101,10.0],[272,102,6.0],[272,103,4.0],[272,104,9.0],[272,105,3.0],[272,106,2.0],[272,107,2.0],[272,108,6.0],[272,109,3.0],[272,111,5.0],[272,112,5.0],[272,114,7.0],[272,115,1.0],[272,116,7.0],[272,118,2.0],[272,119,1.0],[273,0,1.0],[273,23,1.0],[273,43,2.0],[273,71,1.0],[273,76,1.0],[273,80,1.0],[273,85,1.0],[273,88,1.0],[273,117,1.0],[274,2,1.0],[274,3,3.0],[274,4,2.0],[274,5,2.0],[274,6,2.0],[274,7,1.0],[274,8,1.0],[274,9,1.0],[274,10,2.0],[274,11,3.0],[274,12,2.0],[274,14,1.0],[274,15,1.0],[274,16,5.0],[274,18,1.0],[274,19,3.0],[274,23,1.0],[274,25,1.0],[274,26,2.0],[274,29,1.0],[274,31,1.0],[274,33,3.0],[274,34,1.0],[274,35,3.0],[274,36,4.0],[274,38,1.0],[274,40,1.0],[274,42,3.0],[274,43,6.0],[274,44,2.0],[274,45,2.0],[274,46,2.0],[274,49,1.0],[274,50,3.0],[274,53,1.0],[274,55,4.0],[274,57,1.0],[274,59,2.0],[274,60,1.0],[274,62,2.0],[274,64,1.0],[274,65,1.0],[274,66,2.0],[274,67,1.0],[274,68,1.0],[274,69,6.0],[274,71,1.0],[274,77,2.0],[274,80,2.0],[274,83,5.0],[274,84,1.0],[274,86,2.0],[274,88,3.0],[274,90,1.0],[274,92,1.0],[274,94,1.0],[274,95,1.0],[274,96,1.0],[274,97,2.0],[274,101,1.0],[274,102,1.0],[274,103,3.0],[274,104,3.0],[274,108,2.0],[274,109,4.0],[274,112,2.0],[274,113,2.0],[274,118,1.0],[275,3,1.0],[275,4,1.0],[275,5,3.0],[275,6,1.0],[275,7,1.0],[275,8,1.0],[275,9,4.0],[275,11,2.0],[275,14,2.0],[275,16,2.0],[275,17,1.0],[275,18,1.0],[275,19,1.0],[275,23,1.0],[275,25,1.0],[275,26,1.0],[275,27,1.0],[275,28,2.0],[275,31,1.0],[275,32,2.0],[275,33,1.0],[275,36,1.0],[275,37,1.0],[275,38,2.0],[275,39,1.0],[275,40,3.0],[275,42,1.0],[275,43,4.0],[275,45,1.0],[275,46,2.0],[275,47,1.0],[275,49,2.0],[275,51,1.0],[275,53,1.0],[275,54,2.0],[275,55,1.0],[275,56,1.0],[275,57,1.0],[275,60,2.0],[275,62,2.0],[275,64,1.0],[275,65,2.0],[275,66,2.0],[275,68,4.0],[275,70,3.0],[275,72,2.0],[275,73,1.0],[275,75,2.0],[275,85,1.0],[275,87,2.0],[275,88,1.0],[275,91,1.0],[275,94,1.0],[275,95,1.0],[275,96,2.0],[275,97,1.0],[275,103,1.0],[275,104,2.0],[275,105,1.0],[275,108,1.0],[275,116,1.0],[276,0,1.0],[276,1,1.0],[276,11,1.0],[276,15,6.0],[276,20,2.0],[276,21,3.0],[276,22,1.0],[276,24,1.0],[276,26,1.0],[276,27,1.0],[276,31,1.0],[276,32,1.0],[276,34,2.0],[276,37,1.0],[276,38,1.0],[276,41,4.0],[276,44,1.0],[276,52,4.0],[276,57,1.0],[276,58,2.0],[276,59,2.0],[276,60,1.0],[276,64,3.0],[276,65,1.0],[276,67,4.0],[276,69,1.0],[276,70,3.0],[276,71,1.0],[276,73,2.0],[276,74,1.0],[276,79,1.0],[276,82,1.0],[276,84,1.0],[276,89,1.0],[276,90,1.0],[276,95,1.0],[276,99,5.0],[276,100,1.0],[276,102,1.0],[276,108,3.0],[276,109,1.0],[276,110,1.0],[276,114,8.0],[276,115,2.0],[276,118,2.0],[277,3,1.0],[277,4,1.0],[277,5,1.0],[277,6,1.0],[277,8,3.0],[277,10,2.0],[277,11,1.0],[277,13,1.0],[277,14,1.0],[277,15,1.0],[277,16,1.0],[277,18,1.0],[277,24,1.0],[277,27,2.0],[277,28,1.0],[277,32,1.0],[277,33,1.0],[277,35,1.0],[277,36,1.0],[277,37,3.0],[277,39,1.0],[277,40,1.0],[277,43,1.0],[277,45,2.0],[277,46,1.0],[277,47,1.0],[277,51,1.0],[277,55,1.0],[277,56,2.0],[277,62,1.0],[277,64,2.0],[277,65,1.0],[277,66,2.0],[277,69,1.0],[277,72,2.0],[277,73,2.0],[277,74,1.0],[277,76,2.0],[277,77,1.0],[277,78,2.0],[277,85,2.0],[277,86,1.0],[277,87,1.0],[277,88,1.0],[277,90,1.0],[277,94,1.0],[277,96,2.0],[277,100,1.0],[277,101,2.0],[277,104,1.0],[277,107,1.0],[277,110,1.0],[277,112,1.0],[277,115,2.0],[277,119,1.0],[278,0,4.0],[278,1,1.0],[278,2,1.0],[278,3,3.0],[278,4,1.0],[278,5,1.0],[278,6,2.0],[278,7,1.0],[278,8,2.0],[278,9,1.0],[278,10,2.0],[278,11,1.0],[278,12,1.0],[278,15,2.0],[278,16,1.0],[278,17,2.0],[278,18,1.0],[278,20,3.0],[278,21,4.0],[278,22,2.0],[278,23,5.0],[278,24,5.0],[278,25,1.0],[278,27,5.0],[278,28,1.0],[278,31,1.0],[278,33,1.0],[278,34,4.0],[278,35,1.0],[278,37,1.0],[278,38,1.0],[278,40,3.0],[278,41,4.0],[278,43,2.0],[278,44,2.0],[278,45,2.0],[278,48,2.0],[278,50,1.0],[278,52,1.0],[278,53,1.0],[278,54,1.0],[278,56,1.0],[278,57,1.0],[278,58,3.0],[278,60,3.0],[278,61,1.0],[278,63,6.0],[278,65,1.0],[278,67,1.0],[278,68,1.0],[278,69,2.0],[278,70,1.0],[278,71,1.0],[278,74,1.0],[278,75,2.0],[278,76,2.0],[278,78,1.0],[278,79,1.0],[278,81,2.0],[278,82,3.0],[278,84,2.0],[278,85,1.0],[278,86,2.0],[278,87,1.0],[278,89,3.0],[278,90,7.0],[278,92,1.0],[278,93,2.0],[278,95,2.0],[278,97,1.0],[278,98,3.0],[278,99,2.0],[278,100,3.0],[278,102,1.0],[278,103,1.0],[278,104,1.0],[278,105,3.0],[278,107,3.0],[278,108,3.0],[278,109,2.0],[278,110,2.0],[278,111,2.0],[278,113,1.0],[278,114,1.0],[278,115,3.0],[278,118,2.0],[278,119,1.0],[279,0,1.0],[279,1,1.0],[279,4,1.0],[279,5,1.0],[279,6,2.0],[279,7,1.0],[279,9,1.0],[279,10,1.0],[279,11,7.0],[279,12,2.0],[279,13,4.0],[279,14,4.0],[279,15,1.0],[279,16,6.0],[279,17,2.0],[279,18,3.0],[279,19,3.0],[279,21,3.0],[279,22,1.0],[279,23,2.0],[279,24,1.0],[279,25,1.0],[279,26,3.0],[279,27,2.0],[279,29,1.0],[279,30,1.0],[279,31,4.0],[279,32,2.0],[279,33,2.0],[279,34,3.0],[279,35,2.0],[279,36,1.0],[279,37,1.0],[279,38,1.0],[279,40,3.0],[279,41,3.0],[279,43,4.0],[279,44,1.0],[279,45,4.0],[279,46,3.0],[279,47,2.0],[279,48,1.0],[279,49,3.0],[279,50,2.0],[279,53,2.0],[279,54,1.0],[279,55,2.0],[279,56,2.0],[279,57,1.0],[279,58,1.0],[279,62,3.0],[279,65,1.0],[279,66,4.0],[279,69,1.0],[279,71,1.0],[279,73,4.0],[279,74,4.0],[279,76,4.0],[279,77,3.0],[279,78,6.0],[279,79,3.0],[279,80,1.0],[279,81,1.0],[279,82,2.0],[279,83,3.0],[279,84,3.0],[279,85,1.0],[279,86,2.0],[279,89,2.0],[279,91,2.0],[279,93,2.0],[279,94,1.0],[279,96,5.0],[279,98,1.0],[279,100,2.0],[279,101,2.0],[279,102,1.0],[279,103,2.0],[279,104,1.0],[279,107,2.0],[279,108,1.0],[279,110,2.0],[279,112,1.0],[279,113,3.0],[279,114,2.0],[279,117,3.0],[279,118,1.0],[279,119,1.0],[280,3,1.0],[280,7,1.0],[280,10,2.0],[280,16,1.0],[280,23,3.0],[280,29,2.0],[280,30,1.0],[280,32,1.0],[280,33,2.0],[280,35,1.0],[280,45,1.0],[280,46,1.0],[280,48,1.0],[280,49,1.0],[280,55,1.0],[280,56,1.0],[280,60,1.0],[280,68,1.0],[280,69,1.0],[280,70,1.0],[280,72,1.0],[280,75,2.0],[280,76,1.0],[280,80,1.0],[280,84,2.0],[280,86,1.0],[280,94,1.0],[280,95,1.0],[280,96,1.0],[280,109,1.0],[280,111,1.0],[280,113,2.0],[281,0,2.0],[281,2,1.0],[281,3,1.0],[281,5,2.0],[281,6,1.0],[281,7,1.0],[281,8,1.0],[281,10,1.0],[281,14,2.0],[281,15,1.0],[281,17,1.0],[281,18,1.0],[281,19,1.0],[281,21,1.0],[281,22,1.0],[281,24,1.0],[281,28,1.0],[281,29,1.0],[281,32,1.0],[281,33,1.0],[281,36,2.0],[281,37,3.0],[281,40,2.0],[281,41,2.0],[281,43,1.0],[281,47,2.0],[281,49,1.0],[281,51,1.0],[281,53,2.0],[281,55,1.0],[281,56,1.0],[281,57,1.0],[281,58,1.0],[281,59,1.0],[281,62,1.0],[281,63,3.0],[281,65,1.0],[281,68,4.0],[281,72,1.0],[281,73,3.0],[281,74,1.0],[281,75,1.0],[281,78,1.0],[281,80,1.0],[281,82,1.0],[281,84,1.0],[281,86,1.0],[281,89,1.0],[281,90,1.0],[281,94,1.0],[281,95,2.0],[281,98,1.0],[281,100,1.0],[281,101,1.0],[281,103,1.0],[281,108,2.0],[281,111,1.0],[281,119,1.0],[282,1,1.0],[282,3,1.0],[282,10,1.0],[282,14,1.0],[283,1,2.0],[283,2,2.0],[283,3,1.0],[283,5,2.0],[283,7,1.0],[283,9,2.0],[283,12,1.0],[283,14,1.0],[283,15,1.0],[283,18,1.0],[283,23,1.0],[283,27,2.0],[283,29,1.0],[283,30,1.0],[283,31,1.0],[283,33,1.0],[283,35,1.0],[283,37,1.0],[283,41,1.0],[283,43,2.0],[283,44,1.0],[283,45,1.0],[283,46,2.0],[283,50,1.0],[283,51,1.0],[283,54,1.0],[283,55,4.0],[283,56,2.0],[283,57,3.0],[283,59,1.0],[283,60,1.0],[283,62,2.0],[283,65,1.0],[283,66,1.0],[283,67,2.0],[283,68,1.0],[283,69,4.0],[283,70,1.0],[283,72,1.0],[283,76,1.0],[283,78,2.0],[283,81,1.0],[283,84,1.0],[283,85,4.0],[283,88,3.0],[283,91,1.0],[283,96,1.0],[283,98,2.0],[283,101,1.0],[283,103,1.0],[283,104,1.0],[283,112,3.0],[283,113,2.0],[283,114,1.0],[284,0,1.0],[284,1,1.0],[284,15,1.0],[284,24,1.0],[284,25,1.0],[284,27,1.0],[284,29,1.0],[284,31,1.0],[284,35,1.0],[284,36,2.0],[284,51,1.0],[284,65,1.0],[284,66,1.0],[284,74,1.0],[284,77,1.0],[284,78,1.0],[284,99,1.0],[284,108,1.0],[284,110,1.0],[284,113,1.0],[285,3,1.0],[285,28,1.0],[285,40,1.0],[285,75,1.0],[285,95,1.0],[286,0,5.0],[286,1,3.0],[286,2,9.0],[286,3,6.0],[286,4,2.0],[286,5,8.0],[286,6,15.0],[286,7,10.0],[286,8,8.0],[286,9,7.0],[286,10,7.0],[286,11,5.0],[286,12,12.0],[286,13,11.0],[286,14,10.0],[286,15,5.0],[286,16,5.0],[286,17,1.0],[286,18,12.0],[286,19,15.0],[286,21,2.0],[286,22,2.0],[286,23,19.0],[286,24,1.0],[286,25,4.0],[286,26,1.0],[286,27,2.0],[286,28,5.0],[286,29,12.0],[286,30,3.0],[286,31,2.0],[286,32,5.0],[286,33,5.0],[286,34,6.0],[286,35,4.0],[286,36,5.0],[286,37,13.0],[286,38,5.0],[286,39,4.0],[286,40,3.0],[286,41,1.0],[286,42,1.0],[286,43,17.0],[286,44,5.0],[286,45,4.0],[286,46,7.0],[286,47,4.0],[286,48,4.0],[286,49,2.0],[286,50,16.0],[286,51,8.0],[286,52,1.0],[286,53,5.0],[286,54,1.0],[286,55,7.0],[286,56,7.0],[286,57,4.0],[286,58,4.0],[286,60,2.0],[286,61,2.0],[286,62,9.0],[286,64,1.0],[286,65,7.0],[286,66,13.0],[286,67,1.0],[286,68,5.0],[286,69,7.0],[286,70,7.0],[286,71,3.0],[286,72,4.0],[286,73,5.0],[286,74,10.0],[286,75,7.0],[286,76,4.0],[286,77,13.0],[286,78,8.0],[286,79,2.0],[286,80,3.0],[286,81,3.0],[286,82,3.0],[286,83,2.0],[286,84,7.0],[286,85,2.0],[286,86,8.0],[286,87,3.0],[286,88,6.0],[286,89,1.0],[286,91,2.0],[286,92,3.0],[286,93,3.0],[286,94,3.0],[286,95,2.0],[286,96,12.0],[286,97,3.0],[286,98,1.0],[286,99,2.0],[286,100,2.0],[286,101,10.0],[286,102,3.0],[286,103,3.0],[286,104,3.0],[286,105,1.0],[286,106,4.0],[286,107,5.0],[286,108,1.0],[286,109,2.0],[286,110,4.0],[286,111,2.0],[286,112,12.0],[286,113,5.0],[286,114,1.0],[286,115,3.0],[286,116,4.0],[286,117,5.0],[286,118,1.0],[287,6,1.0],[287,8,1.0],[287,13,2.0],[287,14,3.0],[287,23,1.0],[287,25,1.0],[287,27,1.0],[287,28,1.0],[287,29,1.0],[287,35,1.0],[287,38,1.0],[287,43,5.0],[287,44,2.0],[287,45,1.0],[287,47,1.0],[287,49,1.0],[287,50,1.0],[287,59,1.0],[287,60,2.0],[287,64,1.0],[287,76,1.0],[287,78,1.0],[287,85,1.0],[287,87,1.0],[287,88,1.0],[287,92,1.0],[287,94,1.0],[287,97,1.0],[287,101,1.0],[287,107,1.0],[287,112,1.0],[287,114,1.0],[287,116,2.0],[288,0,8.0],[288,1,10.0],[288,2,10.0],[288,3,4.0],[288,4,3.0],[288,5,8.0],[288,6,14.0],[288,7,9.0],[288,8,9.0],[288,9,10.0],[288,10,4.0],[288,11,16.0],[288,12,4.0],[288,13,12.0],[288,14,6.0],[288,15,5.0],[288,16,18.0],[288,17,4.0],[288,18,10.0],[288,19,6.0],[288,20,2.0],[288,21,4.0],[288,22,1.0],[288,23,7.0],[288,24,5.0],[288,25,8.0],[288,26,7.0],[288,27,3.0],[288,28,6.0],[288,29,1.0],[288,30,5.0],[288,31,10.0],[288,32,8.0],[288,33,17.0],[288,34,8.0],[288,35,13.0],[288,36,11.0],[288,37,9.0],[288,38,4.0],[288,39,6.0],[288,40,4.0],[288,41,5.0],[288,42,5.0],[288,43,20.0],[288,44,13.0],[288,45,10.0],[288,46,10.0],[288,47,4.0],[288,48,9.0],[288,49,10.0],[288,50,9.0],[288,51,1.0],[288,52,3.0],[288,53,13.0],[288,54,5.0],[288,55,12.0],[288,56,6.0],[288,57,19.0],[288,58,2.0],[288,59,3.0],[288,60,22.0],[288,61,3.0],[288,62,6.0],[288,63,11.0],[288,64,4.0],[288,65,12.0],[288,66,7.0],[288,67,1.0],[288,68,7.0],[288,69,9.0],[288,70,4.0],[288,71,3.0],[288,72,6.0],[288,73,7.0],[288,74,6.0],[288,75,4.0],[288,76,2.0],[288,77,3.0],[288,78,11.0],[288,79,1.0],[288,80,2.0],[288,81,1.0],[288,82,2.0],[288,83,7.0],[288,84,11.0],[288,85,15.0],[288,86,5.0],[288,87,2.0],[288,88,14.0],[288,89,5.0],[288,90,6.0],[288,91,3.0],[288,92,3.0],[288,94,9.0],[288,96,10.0],[288,97,1.0],[288,98,6.0],[288,99,2.0],[288,101,7.0],[288,102,2.0],[288,103,9.0],[288,104,9.0],[288,105,1.0],[288,106,3.0],[288,107,5.0],[288,108,4.0],[288,109,9.0],[288,110,5.0],[288,111,5.0],[288,112,12.0],[288,113,11.0],[288,114,3.0],[288,115,6.0],[288,116,13.0],[288,117,3.0],[288,118,1.0],[289,1,3.0],[289,2,4.0],[289,3,2.0],[289,4,2.0],[289,5,2.0],[289,6,2.0],[289,7,6.0],[289,8,6.0],[289,9,5.0],[289,10,3.0],[289,11,1.0],[289,12,3.0],[289,13,5.0],[289,14,7.0],[289,15,3.0],[289,16,3.0],[289,17,2.0],[289,18,3.0],[289,20,4.0],[289,21,4.0],[289,22,2.0],[289,23,10.0],[289,25,1.0],[289,26,3.0],[289,27,2.0],[289,28,1.0],[289,29,2.0],[289,30,2.0],[289,31,1.0],[289,33,2.0],[289,34,4.0],[289,35,5.0],[289,36,5.0],[289,37,11.0],[289,38,4.0],[289,40,2.0],[289,41,3.0],[289,42,1.0],[289,43,5.0],[289,44,4.0],[289,45,3.0],[289,46,2.0],[289,47,2.0],[289,48,3.0],[289,49,2.0],[289,51,1.0],[289,52,2.0],[289,53,6.0],[289,54,1.0],[289,55,5.0],[289,56,1.0],[289,57,4.0],[289,58,3.0],[289,60,1.0],[289,61,1.0],[289,62,3.0],[289,63,2.0],[289,64,1.0],[289,65,1.0],[289,66,2.0],[289,67,4.0],[289,68,8.0],[289,69,6.0],[289,70,3.0],[289,71,1.0],[289,72,7.0],[289,73,3.0],[289,74,3.0],[289,75,5.0],[289,76,2.0],[289,77,2.0],[289,78,5.0],[289,79,4.0],[289,80,1.0],[289,81,3.0],[289,82,5.0],[289,83,1.0],[289,84,3.0],[289,85,4.0],[289,86,3.0],[289,87,4.0],[289,88,3.0],[289,89,3.0],[289,90,2.0],[289,91,2.0],[289,92,5.0],[289,93,1.0],[289,94,7.0],[289,95,2.0],[289,96,2.0],[289,97,2.0],[289,99,2.0],[289,100,2.0],[289,101,2.0],[289,102,5.0],[289,103,1.0],[289,104,2.0],[289,105,2.0],[289,106,1.0],[289,107,2.0],[289,108,2.0],[289,109,4.0],[289,111,1.0],[289,112,3.0],[289,113,19.0],[289,114,2.0],[289,115,2.0],[289,116,2.0],[289,117,3.0],[289,118,1.0],[290,8,1.0],[290,38,2.0],[290,39,1.0],[290,40,1.0],[290,85,1.0],[290,114,1.0],[291,6,1.0],[291,14,2.0],[291,18,1.0],[291,20,2.0],[291,31,2.0],[291,34,1.0],[291,38,1.0],[291,50,1.0],[291,51,1.0],[291,53,1.0],[291,56,1.0],[291,59,1.0],[291,62,1.0],[291,63,2.0],[291,73,1.0],[291,80,1.0],[291,86,1.0],[291,87,1.0],[291,91,1.0],[291,94,2.0],[291,100,1.0],[291,108,2.0],[291,109,2.0],[291,116,1.0],[292,0,1.0],[292,3,1.0],[292,11,1.0],[292,16,1.0],[292,22,1.0],[292,28,2.0],[292,39,1.0],[292,40,1.0],[292,41,1.0],[292,53,1.0],[292,54,1.0],[292,59,1.0],[292,65,1.0],[292,67,2.0],[292,71,1.0],[292,78,2.0],[292,79,1.0],[292,85,1.0],[292,86,1.0],[292,88,2.0],[292,94,1.0],[292,98,1.0],[292,101,1.0],[292,109,2.0],[293,0,2.0],[293,1,1.0],[293,2,1.0],[293,4,1.0],[293,5,1.0],[293,6,4.0],[293,7,1.0],[293,8,1.0],[293,9,3.0],[293,10,1.0],[293,14,1.0],[293,18,1.0],[293,19,1.0],[293,20,1.0],[293,22,1.0],[293,30,1.0],[293,31,1.0],[293,33,1.0],[293,35,1.0],[293,38,3.0],[293,39,2.0],[293,40,1.0],[293,43,1.0],[293,46,1.0],[293,49,1.0],[293,62,1.0],[293,63,1.0],[293,68,1.0],[293,69,2.0],[293,70,1.0],[293,74,1.0],[293,82,1.0],[293,84,1.0],[293,85,1.0],[293,88,1.0],[293,89,2.0],[293,95,1.0],[293,96,2.0],[293,102,1.0],[293,106,1.0],[293,108,1.0],[293,110,2.0],[293,111,1.0],[293,113,1.0],[293,116,1.0],[294,19,1.0],[294,41,1.0],[294,70,1.0],[295,0,1.0],[295,31,1.0],[295,58,1.0],[295,95,1.0],[296,1,1.0],[296,25,1.0],[296,57,1.0],[296,73,1.0],[296,118,1.0],[297,0,5.0],[297,1,6.0],[297,2,8.0],[297,3,11.0],[297,4,13.0],[297,5,9.0],[297,6,12.0],[297,7,14.0],[297,8,22.0],[297,9,16.0],[297,10,12.0],[297,11,12.0],[297,12,4.0],[297,13,6.0],[297,14,14.0],[297,15,11.0],[297,16,15.0],[297,17,9.0],[297,18,16.0],[297,19,14.0],[297,20,3.0],[297,21,12.0],[297,22,6.0],[297,23,16.0],[297,24,5.0],[297,25,12.0],[297,26,6.0],[297,27,4.0],[297,28,7.0],[297,29,15.0],[297,30,7.0],[297,31,7.0],[297,32,2.0],[297,33,15.0],[297,34,8.0],[297,35,8.0],[297,36,10.0],[297,37,10.0],[297,38,12.0],[297,39,6.0],[297,40,8.0],[297,41,5.0],[297,42,15.0],[297,43,14.0],[297,44,7.0],[297,45,12.0],[297,46,15.0],[297,47,13.0],[297,48,14.0],[297,49,10.0],[297,50,10.0],[297,51,17.0],[297,52,5.0],[297,53,7.0],[297,54,4.0],[297,55,16.0],[297,56,9.0],[297,57,11.0],[297,58,4.0],[297,59,1.0],[297,60,7.0],[297,61,4.0],[297,62,7.0],[297,63,7.0],[297,64,5.0],[297,65,16.0],[297,66,10.0],[297,67,7.0],[297,68,9.0],[297,69,11.0],[297,70,13.0],[297,71,4.0],[297,72,8.0],[297,73,12.0],[297,74,15.0],[297,75,11.0],[297,76,3.0],[297,77,5.0],[297,78,10.0],[297,79,7.0],[297,80,3.0],[297,81,5.0],[297,82,5.0],[297,83,13.0],[297,84,3.0],[297,85,7.0],[297,86,12.0],[297,87,3.0],[297,88,5.0],[297,89,6.0],[297,90,8.0],[297,91,6.0],[297,92,4.0],[297,93,8.0],[297,94,8.0],[297,95,9.0],[297,96,10.0],[297,97,4.0],[297,98,2.0],[297,99,14.0],[297,100,6.0],[297,101,11.0],[297,102,5.0],[297,103,4.0],[297,104,11.0],[297,105,9.0],[297,106,8.0],[297,107,5.0],[297,108,15.0],[297,109,8.0],[297,110,1.0],[297,111,7.0],[297,112,9.0],[297,113,12.0],[297,114,9.0],[297,115,10.0],[297,116,10.0],[297,117,4.0],[297,118,2.0],[297,119,2.0],[298,13,1.0],[298,14,1.0],[298,19,1.0],[298,22,1.0],[298,42,1.0],[298,47,1.0],[298,51,1.0],[298,53,1.0],[298,79,1.0],[298,91,2.0],[298,96,1.0],[298,112,1.0],[300,50,2.0],[301,5,1.0],[301,6,2.0],[301,22,1.0],[301,54,1.0],[301,60,1.0],[301,77,1.0],[301,102,1.0],[301,103,2.0],[302,0,9.0],[302,1,10.0],[302,16,1.0],[302,17,1.0],[302,21,18.0],[302,23,1.0],[302,27,13.0],[302,32,6.0],[302,33,1.0],[302,34,6.0],[302,36,1.0],[302,37,7.0],[302,41,4.0],[302,43,1.0],[302,52,11.0],[302,53,1.0],[302,54,2.0],[302,58,1.0],[302,61,35.0],[302,63,1.0],[302,64,2.0],[302,65,2.0],[302,67,3.0],[302,72,8.0],[302,73,90.0],[302,75,5.0],[302,76,1.0],[302,77,5.0],[302,78,3.0],[302,79,2.0],[302,82,4.0],[302,84,2.0],[302,90,17.0],[302,91,3.0],[302,92,6.0],[302,93,1.0],[302,97,1.0],[302,98,1.0],[302,99,6.0],[302,102,2.0],[302,105,13.0],[302,107,3.0],[302,108,1.0],[302,109,7.0],[302,112,7.0],[302,113,1.0],[302,116,2.0],[302,118,2.0],[303,0,1.0],[303,1,1.0],[303,6,1.0],[303,7,1.0],[303,8,3.0],[303,9,1.0],[303,10,8.0],[303,11,1.0],[303,12,3.0],[303,13,3.0],[303,14,4.0],[303,15,2.0],[303,16,1.0],[303,18,5.0],[303,19,1.0],[303,21,1.0],[303,22,2.0],[303,23,8.0],[303,28,1.0],[303,29,4.0],[303,30,3.0],[303,32,2.0],[303,35,3.0],[303,36,2.0],[303,37,4.0],[303,38,1.0],[303,41,1.0],[303,42,1.0],[303,43,1.0],[303,44,2.0],[303,45,1.0],[303,47,3.0],[303,48,2.0],[303,49,1.0],[303,50,1.0],[303,51,8.0],[303,53,3.0],[303,54,3.0],[303,60,1.0],[303,62,7.0],[303,65,4.0],[303,66,4.0],[303,68,3.0],[303,69,2.0],[303,70,1.0],[303,74,7.0],[303,75,1.0],[303,76,2.0],[303,77,1.0],[303,78,1.0],[303,79,1.0],[303,80,1.0],[303,81,5.0],[303,83,3.0],[303,84,2.0],[303,85,2.0],[303,86,1.0],[303,87,2.0],[303,88,1.0],[303,91,1.0],[303,94,2.0],[303,95,2.0],[303,96,5.0],[303,97,1.0],[303,101,1.0],[303,104,1.0],[303,107,1.0],[303,108,1.0],[303,110,1.0],[303,111,3.0],[303,112,1.0],[303,113,2.0],[303,114,1.0],[303,118,1.0],[303,119,1.0],[304,0,1.0],[304,1,2.0],[304,2,2.0],[304,3,2.0],[304,4,2.0],[304,5,2.0],[304,6,2.0],[304,7,1.0],[304,8,4.0],[304,9,3.0],[304,10,5.0],[304,11,2.0],[304,13,3.0],[304,15,4.0],[304,16,1.0],[304,17,2.0],[304,18,1.0],[304,19,3.0],[304,20,18.0],[304,21,1.0],[304,23,3.0],[304,24,5.0],[304,25,1.0],[304,26,1.0],[304,27,3.0],[304,28,2.0],[304,30,1.0],[304,31,2.0],[304,34,2.0],[304,35,2.0],[304,36,1.0],[304,37,5.0],[304,38,1.0],[304,39,3.0],[304,40,3.0],[304,41,4.0],[304,42,3.0],[304,43,7.0],[304,44,1.0],[304,45,1.0],[304,46,1.0],[304,47,3.0],[304,48,3.0],[304,49,3.0],[304,50,1.0],[304,51,3.0],[304,52,3.0],[304,53,1.0],[304,54,1.0],[304,55,1.0],[304,56,2.0],[304,57,4.0],[304,58,5.0],[304,59,5.0],[304,60,1.0],[304,61,1.0],[304,67,3.0],[304,68,4.0],[304,69,1.0],[304,70,3.0],[304,71,1.0],[304,72,3.0],[304,74,1.0],[304,75,3.0],[304,78,3.0],[304,79,2.0],[304,81,4.0],[304,82,1.0],[304,84,3.0],[304,85,2.0],[304,87,1.0],[304,90,1.0],[304,91,2.0],[304,92,1.0],[304,93,2.0],[304,96,2.0],[304,97,1.0],[304,99,2.0],[304,100,1.0],[304,101,3.0],[304,102,2.0],[304,103,3.0],[304,104,3.0],[304,105,2.0],[304,106,1.0],[304,108,2.0],[304,109,2.0],[304,111,1.0],[304,113,1.0],[304,114,4.0],[304,115,1.0],[304,116,2.0],[304,117,1.0],[304,118,1.0],[305,0,6.0],[305,1,6.0],[305,2,6.0],[305,3,2.0],[305,4,3.0],[305,5,12.0],[305,6,7.0],[305,7,8.0],[305,8,11.0],[305,9,11.0],[305,10,16.0],[305,11,11.0],[305,12,5.0],[305,13,6.0],[305,14,8.0],[305,15,8.0],[305,16,13.0],[305,17,2.0],[305,18,17.0],[305,19,4.0],[305,21,6.0],[305,22,4.0],[305,23,7.0],[305,24,2.0],[305,25,7.0],[305,26,6.0],[305,27,3.0],[305,28,4.0],[305,29,5.0],[305,30,12.0],[305,31,5.0],[305,32,3.0],[305,33,11.0],[305,34,3.0],[305,35,16.0],[305,36,10.0],[305,37,9.0],[305,38,7.0],[305,39,5.0],[305,40,3.0],[305,41,4.0],[305,42,16.0],[305,43,20.0],[305,44,5.0],[305,45,11.0],[305,46,15.0],[305,47,4.0],[305,48,13.0],[305,49,12.0],[305,50,6.0],[305,51,10.0],[305,52,1.0],[305,53,6.0],[305,54,4.0],[305,55,3.0],[305,56,19.0],[305,57,9.0],[305,58,5.0],[305,60,15.0],[305,61,1.0],[305,62,14.0],[305,63,7.0],[305,64,2.0],[305,65,7.0],[305,66,12.0],[305,67,4.0],[305,68,9.0],[305,69,18.0],[305,70,4.0],[305,71,4.0],[305,72,3.0],[305,73,2.0],[305,74,11.0],[305,75,10.0],[305,76,3.0],[305,77,8.0],[305,78,10.0],[305,79,1.0],[305,80,5.0],[305,82,3.0],[305,83,8.0],[305,84,4.0],[305,85,9.0],[305,86,12.0],[305,87,6.0],[305,88,13.0],[305,89,4.0],[305,90,7.0],[305,91,5.0],[305,92,2.0],[305,93,1.0],[305,94,16.0],[305,95,5.0],[305,96,11.0],[305,97,2.0],[305,98,1.0],[305,99,1.0],[305,101,10.0],[305,102,3.0],[305,103,8.0],[305,104,4.0],[305,105,3.0],[305,107,6.0],[305,108,5.0],[305,109,5.0],[305,110,3.0],[305,111,9.0],[305,112,7.0],[305,113,8.0],[305,114,4.0],[305,115,2.0],[305,116,5.0],[305,118,1.0],[305,119,1.0],[306,3,1.0],[306,6,1.0],[306,7,2.0],[306,8,3.0],[306,10,3.0],[306,12,5.0],[306,13,1.0],[306,14,1.0],[306,15,1.0],[306,18,2.0],[306,20,1.0],[306,22,3.0],[306,23,1.0],[306,25,2.0],[306,26,1.0],[306,28,2.0],[306,30,2.0],[306,31,3.0],[306,32,2.0],[306,33,1.0],[306,34,1.0],[306,35,1.0],[306,36,1.0],[306,37,2.0],[306,41,1.0],[306,42,5.0],[306,43,2.0],[306,44,1.0],[306,45,1.0],[306,46,5.0],[306,47,1.0],[306,50,1.0],[306,51,2.0],[306,56,1.0],[306,57,2.0],[306,61,1.0],[306,62,4.0],[306,66,4.0],[306,67,2.0],[306,69,4.0],[306,70,1.0],[306,71,1.0],[306,73,1.0],[306,74,2.0],[306,76,1.0],[306,77,2.0],[306,78,1.0],[306,79,2.0],[306,81,2.0],[306,84,5.0],[306,85,1.0],[306,86,1.0],[306,88,3.0],[306,90,1.0],[306,91,1.0],[306,94,2.0],[306,96,3.0],[306,98,1.0],[306,99,1.0],[306,101,1.0],[306,112,2.0],[306,113,2.0],[306,115,1.0],[306,116,1.0],[307,19,1.0],[307,51,1.0],[307,81,1.0],[307,95,1.0],[308,11,1.0],[308,19,1.0],[308,42,1.0],[308,50,1.0],[309,7,3.0],[309,8,1.0],[309,12,1.0],[309,18,3.0],[309,19,1.0],[309,20,1.0],[309,21,2.0],[309,30,1.0],[309,32,35.0],[309,34,1.0],[309,35,1.0],[309,37,1.0],[309,49,1.0],[309,50,1.0],[309,51,2.0],[309,58,1.0],[309,59,1.0],[309,62,1.0],[309,69,1.0],[309,70,1.0],[309,73,1.0],[309,74,1.0],[309,75,1.0],[309,76,1.0],[309,79,1.0],[309,81,1.0],[309,84,2.0],[309,87,1.0],[309,94,1.0],[309,96,3.0],[309,102,6.0],[309,104,1.0],[309,107,1.0],[309,110,1.0],[309,116,1.0],[309,118,2.0],[310,0,2.0],[310,2,3.0],[310,3,1.0],[310,6,1.0],[310,7,1.0],[310,8,2.0],[310,10,1.0],[310,13,1.0],[310,14,1.0],[310,18,1.0],[310,20,2.0],[310,21,1.0],[310,25,2.0],[310,26,1.0],[310,28,2.0],[310,31,3.0],[310,33,1.0],[310,35,1.0],[310,36,2.0],[310,37,1.0],[310,40,1.0],[310,41,2.0],[310,43,1.0],[310,48,1.0],[310,53,2.0],[310,66,1.0],[310,70,1.0],[310,77,1.0],[310,78,3.0],[310,79,1.0],[310,85,1.0],[310,89,1.0],[310,91,1.0],[310,102,1.0],[310,109,1.0],[310,110,2.0],[310,114,2.0],[310,116,1.0],[311,4,1.0],[311,19,1.0],[311,26,1.0],[311,31,1.0],[311,37,1.0],[311,87,1.0],[312,0,1.0],[312,5,1.0],[312,8,2.0],[312,10,2.0],[312,11,2.0],[312,16,1.0],[312,17,1.0],[312,23,1.0],[312,32,1.0],[312,36,1.0],[312,38,1.0],[312,42,1.0],[312,43,1.0],[312,50,2.0],[312,56,1.0],[312,58,2.0],[312,63,1.0],[312,65,3.0],[312,72,1.0],[312,73,1.0],[312,74,1.0],[312,84,1.0],[312,85,1.0],[312,91,2.0],[312,99,1.0],[312,101,1.0],[312,104,2.0],[312,112,2.0],[312,113,3.0],[313,0,6.0],[313,1,3.0],[313,2,1.0],[313,3,2.0],[313,6,2.0],[313,7,3.0],[313,8,4.0],[313,9,6.0],[313,10,2.0],[313,11,4.0],[313,12,5.0],[313,13,3.0],[313,14,3.0],[313,15,4.0],[313,16,1.0],[313,18,3.0],[313,19,1.0],[313,20,3.0],[313,21,1.0],[313,22,1.0],[313,23,2.0],[313,24,5.0],[313,25,3.0],[313,26,3.0],[313,27,3.0],[313,28,2.0],[313,30,4.0],[313,31,4.0],[313,32,2.0],[313,33,3.0],[313,34,2.0],[313,35,4.0],[313,36,2.0],[313,37,2.0],[313,38,1.0],[313,39,5.0],[313,40,10.0],[313,41,5.0],[313,42,2.0],[313,43,6.0],[313,45,3.0],[313,46,5.0],[313,47,2.0],[313,48,2.0],[313,49,3.0],[313,50,1.0],[313,51,3.0],[313,53,1.0],[313,54,1.0],[313,55,1.0],[313,56,3.0],[313,57,4.0],[313,58,2.0],[313,59,1.0],[313,60,4.0],[313,62,4.0],[313,65,2.0],[313,67,3.0],[313,68,8.0],[313,69,1.0],[313,70,2.0],[313,71,1.0],[313,72,3.0],[313,73,4.0],[313,74,4.0],[313,76,5.0],[313,78,3.0],[313,80,1.0],[313,81,1.0],[313,82,1.0],[313,83,1.0],[313,84,3.0],[313,85,2.0],[313,86,1.0],[313,87,3.0],[313,88,3.0],[313,90,1.0],[313,91,2.0],[313,92,4.0],[313,93,4.0],[313,94,2.0],[313,95,2.0],[313,98,2.0],[313,99,1.0],[313,100,2.0],[313,101,3.0],[313,102,3.0],[313,103,3.0],[313,104,2.0],[313,105,3.0],[313,106,3.0],[313,107,1.0],[313,109,2.0],[313,110,1.0],[313,111,3.0],[313,112,5.0],[313,113,1.0],[313,116,6.0],[313,118,1.0],[314,0,2.0],[314,1,5.0],[314,2,4.0],[314,3,4.0],[314,4,3.0],[314,5,4.0],[314,6,10.0],[314,7,8.0],[314,8,7.0],[314,9,7.0],[314,10,6.0],[314,11,8.0],[314,12,6.0],[314,13,2.0],[314,14,8.0],[314,15,4.0],[314,16,1.0],[314,17,4.0],[314,18,10.0],[314,19,7.0],[314,20,4.0],[314,21,2.0],[314,22,4.0],[314,23,9.0],[314,24,5.0],[314,25,11.0],[314,26,2.0],[314,27,6.0],[314,28,8.0],[314,29,5.0],[314,30,3.0],[314,31,5.0],[314,32,3.0],[314,33,8.0],[314,34,6.0],[314,35,7.0],[314,36,6.0],[314,37,7.0],[314,38,7.0],[314,39,1.0],[314,40,7.0],[314,41,6.0],[314,42,2.0],[314,43,11.0],[314,45,4.0],[314,46,11.0],[314,47,5.0],[314,48,2.0],[314,49,3.0],[314,50,3.0],[314,51,7.0],[314,52,6.0],[314,53,4.0],[314,54,3.0],[314,55,14.0],[314,56,5.0],[314,57,3.0],[314,58,2.0],[314,59,3.0],[314,60,5.0],[314,61,2.0],[314,62,2.0],[314,63,3.0],[314,64,3.0],[314,65,4.0],[314,66,1.0],[314,67,1.0],[314,68,11.0],[314,69,9.0],[314,70,9.0],[314,71,3.0],[314,72,5.0],[314,73,5.0],[314,74,7.0],[314,75,5.0],[314,76,5.0],[314,77,1.0],[314,78,5.0],[314,79,1.0],[314,80,4.0],[314,81,4.0],[314,82,5.0],[314,83,3.0],[314,84,9.0],[314,85,11.0],[314,86,9.0],[314,87,3.0],[314,88,5.0],[314,89,4.0],[314,90,4.0],[314,91,1.0],[314,92,4.0],[314,93,3.0],[314,94,7.0],[314,95,3.0],[314,96,4.0],[314,97,2.0],[314,98,4.0],[314,99,8.0],[314,100,6.0],[314,101,7.0],[314,102,4.0],[314,104,11.0],[314,105,2.0],[314,106,3.0],[314,107,2.0],[314,108,1.0],[314,109,1.0],[314,110,4.0],[314,111,4.0],[314,112,7.0],[314,113,8.0],[314,114,3.0],[314,115,2.0],[314,116,7.0],[314,117,4.0],[314,118,2.0],[314,119,1.0],[315,7,1.0],[315,8,1.0],[315,9,1.0],[315,10,1.0],[315,12,1.0],[315,14,1.0],[315,31,1.0],[315,34,1.0],[315,43,1.0],[315,58,1.0],[315,82,1.0],[315,98,1.0],[316,0,2.0],[316,1,2.0],[316,2,5.0],[316,3,3.0],[316,4,1.0],[316,5,2.0],[316,6,2.0],[316,7,8.0],[316,8,5.0],[316,9,4.0],[316,10,5.0],[316,11,4.0],[316,12,4.0],[316,13,7.0],[316,14,7.0],[316,15,2.0],[316,16,3.0],[316,17,1.0],[316,18,5.0],[316,19,3.0],[316,20,1.0],[316,22,2.0],[316,23,6.0],[316,24,3.0],[316,25,7.0],[316,27,4.0],[316,28,2.0],[316,29,2.0],[316,30,2.0],[316,31,12.0],[316,32,2.0],[316,33,9.0],[316,34,1.0],[316,35,10.0],[316,36,6.0],[316,37,5.0],[316,38,5.0],[316,39,1.0],[316,40,9.0],[316,41,2.0],[316,42,5.0],[316,43,3.0],[316,44,2.0],[316,45,5.0],[316,46,3.0],[316,47,5.0],[316,48,4.0],[316,49,4.0],[316,50,8.0],[316,51,8.0],[316,52,3.0],[316,54,4.0],[316,55,3.0],[316,56,3.0],[316,57,5.0],[316,58,2.0],[316,59,1.0],[316,60,3.0],[316,62,4.0],[316,63,2.0],[316,64,2.0],[316,65,7.0],[316,66,3.0],[316,67,1.0],[316,68,3.0],[316,69,7.0],[316,70,2.0],[316,71,1.0],[316,72,2.0],[316,73,1.0],[316,74,1.0],[316,75,3.0],[316,76,6.0],[316,77,6.0],[316,78,9.0],[316,80,1.0],[316,81,3.0],[316,82,2.0],[316,83,4.0],[316,84,1.0],[316,85,5.0],[316,86,2.0],[316,87,2.0],[316,88,6.0],[316,90,1.0],[316,92,3.0],[316,93,2.0],[316,94,7.0],[316,95,2.0],[316,96,7.0],[316,98,2.0],[316,99,2.0],[316,100,2.0],[316,101,6.0],[316,102,1.0],[316,103,6.0],[316,104,5.0],[316,106,1.0],[316,107,3.0],[316,108,2.0],[316,110,2.0],[316,111,2.0],[316,112,3.0],[316,113,3.0],[316,115,2.0],[316,116,7.0],[317,0,18.0],[317,1,12.0],[317,2,12.0],[317,3,15.0],[317,4,18.0],[317,5,12.0],[317,6,20.0],[317,7,38.0],[317,8,26.0],[317,9,32.0],[317,10,20.0],[317,11,12.0],[317,12,23.0],[317,13,40.0],[317,14,22.0],[317,15,26.0],[317,16,11.0],[317,17,20.0],[317,18,23.0],[317,19,22.0],[317,20,12.0],[317,21,21.0],[317,22,15.0],[317,23,28.0],[317,24,13.0],[317,25,28.0],[317,26,7.0],[317,27,18.0],[317,28,16.0],[317,29,18.0],[317,30,20.0],[317,31,12.0],[317,32,14.0],[317,33,12.0],[317,34,20.0],[317,35,21.0],[317,36,21.0],[317,37,27.0],[317,38,31.0],[317,39,11.0],[317,40,21.0],[317,41,7.0],[317,42,16.0],[317,43,28.0],[317,44,13.0],[317,45,29.0],[317,46,15.0],[317,47,14.0],[317,48,15.0],[317,49,13.0],[317,50,17.0],[317,51,25.0],[317,52,10.0],[317,53,20.0],[317,54,13.0],[317,55,19.0],[317,56,20.0],[317,57,21.0],[317,58,13.0],[317,59,6.0],[317,60,18.0],[317,61,10.0],[317,62,40.0],[317,63,28.0],[317,64,14.0],[317,65,25.0],[317,66,31.0],[317,67,16.0],[317,68,18.0],[317,69,31.0],[317,70,25.0],[317,71,17.0],[317,72,16.0],[317,73,17.0],[317,74,32.0],[317,75,21.0],[317,76,19.0],[317,77,22.0],[317,78,24.0],[317,79,14.0],[317,80,12.0],[317,81,12.0],[317,82,9.0],[317,83,5.0],[317,84,18.0],[317,85,20.0],[317,86,25.0],[317,87,22.0],[317,88,17.0],[317,89,14.0],[317,90,14.0],[317,91,16.0],[317,92,13.0],[317,93,13.0],[317,94,23.0],[317,95,15.0],[317,96,29.0],[317,97,5.0],[317,98,12.0],[317,99,27.0],[317,100,15.0],[317,101,30.0],[317,102,12.0],[317,103,17.0],[317,104,37.0],[317,105,13.0],[317,106,16.0],[317,107,5.0],[317,108,14.0],[317,109,14.0],[317,110,12.0],[317,111,13.0],[317,112,32.0],[317,113,26.0],[317,114,22.0],[317,115,22.0],[317,116,35.0],[317,117,12.0],[317,118,13.0],[317,119,5.0],[318,0,8.0],[318,1,5.0],[318,2,5.0],[318,3,8.0],[318,4,10.0],[318,5,13.0],[318,6,11.0],[318,7,9.0],[318,8,18.0],[318,9,12.0],[318,10,9.0],[318,11,14.0],[318,12,16.0],[318,13,12.0],[318,14,15.0],[318,15,5.0],[318,16,17.0],[318,17,5.0],[318,18,13.0],[318,19,9.0],[318,20,2.0],[318,21,10.0],[318,22,3.0],[318,23,19.0],[318,24,10.0],[318,25,10.0],[318,26,7.0],[318,27,4.0],[318,28,6.0],[318,29,11.0],[318,30,7.0],[318,31,5.0],[318,32,7.0],[318,33,14.0],[318,34,18.0],[318,35,6.0],[318,36,21.0],[318,37,6.0],[318,38,3.0],[318,39,1.0],[318,40,11.0],[318,41,4.0],[318,42,13.0],[318,43,26.0],[318,44,13.0],[318,45,8.0],[318,46,17.0],[318,47,14.0],[318,48,10.0],[318,49,7.0],[318,50,14.0],[318,51,10.0],[318,52,3.0],[318,53,8.0],[318,54,6.0],[318,55,12.0],[318,56,15.0],[318,57,18.0],[318,58,9.0],[318,59,4.0],[318,60,13.0],[318,61,2.0],[318,62,9.0],[318,63,8.0],[318,64,4.0],[318,65,15.0],[318,66,7.0],[318,67,3.0],[318,68,10.0],[318,69,28.0],[318,70,7.0],[318,71,4.0],[318,72,4.0],[318,73,4.0],[318,74,11.0],[318,75,12.0],[318,76,5.0],[318,77,5.0],[318,78,19.0],[318,79,3.0],[318,80,9.0],[318,81,7.0],[318,82,13.0],[318,83,10.0],[318,84,7.0],[318,85,24.0],[318,86,3.0],[318,87,8.0],[318,88,19.0],[318,89,4.0],[318,90,10.0],[318,91,5.0],[318,92,9.0],[318,93,3.0],[318,94,9.0],[318,95,5.0],[318,96,16.0],[318,98,5.0],[318,99,3.0],[318,100,5.0],[318,101,10.0],[318,102,6.0],[318,103,18.0],[318,104,9.0],[318,105,2.0],[318,106,4.0],[318,107,6.0],[318,108,9.0],[318,109,11.0],[318,110,6.0],[318,111,7.0],[318,112,22.0],[318,113,27.0],[318,114,4.0],[318,115,12.0],[318,116,10.0],[318,117,1.0],[318,118,4.0],[318,119,1.0],[319,1,2.0],[319,3,1.0],[319,4,1.0],[319,5,3.0],[319,7,2.0],[319,8,2.0],[319,9,1.0],[319,10,1.0],[319,11,3.0],[319,13,2.0],[319,14,2.0],[319,15,1.0],[319,16,2.0],[319,19,1.0],[319,23,2.0],[319,28,1.0],[319,30,1.0],[319,31,1.0],[319,32,3.0],[319,33,2.0],[319,34,1.0],[319,36,2.0],[319,37,2.0],[319,39,1.0],[319,40,1.0],[319,42,2.0],[319,43,2.0],[319,47,1.0],[319,48,1.0],[319,49,3.0],[319,50,4.0],[319,51,1.0],[319,53,2.0],[319,54,1.0],[319,55,2.0],[319,56,1.0],[319,57,1.0],[319,58,3.0],[319,60,1.0],[319,62,1.0],[319,64,1.0],[319,65,2.0],[319,66,1.0],[319,68,1.0],[319,72,2.0],[319,74,1.0],[319,76,3.0],[319,77,3.0],[319,78,2.0],[319,80,1.0],[319,81,1.0],[319,82,1.0],[319,83,2.0],[319,88,2.0],[319,89,2.0],[319,91,1.0],[319,92,1.0],[319,93,1.0],[319,94,1.0],[319,95,1.0],[319,96,1.0],[319,97,1.0],[319,98,2.0],[319,99,3.0],[319,102,2.0],[319,103,2.0],[319,107,2.0],[319,108,1.0],[319,109,1.0],[319,111,1.0],[319,113,1.0],[319,114,1.0],[319,116,2.0],[319,117,1.0],[319,118,1.0],[320,0,2.0],[320,1,5.0],[320,2,4.0],[320,3,7.0],[320,4,3.0],[320,5,2.0],[320,6,3.0],[320,7,1.0],[320,8,2.0],[320,9,4.0],[320,10,1.0],[320,11,3.0],[320,13,2.0],[320,14,7.0],[320,15,3.0],[320,16,2.0],[320,17,5.0],[320,18,2.0],[320,19,1.0],[320,20,1.0],[320,21,2.0],[320,22,1.0],[320,24,3.0],[320,25,1.0],[320,26,2.0],[320,27,1.0],[320,28,1.0],[320,30,2.0],[320,31,2.0],[320,32,1.0],[320,33,4.0],[320,34,2.0],[320,35,4.0],[320,36,2.0],[320,37,4.0],[320,38,5.0],[320,39,5.0],[320,40,8.0],[320,41,3.0],[320,42,3.0],[320,43,8.0],[320,44,4.0],[320,45,5.0],[320,46,3.0],[320,47,2.0],[320,48,4.0],[320,49,1.0],[320,51,1.0],[320,52,4.0],[320,53,2.0],[320,54,2.0],[320,55,6.0],[320,56,2.0],[320,57,6.0],[320,58,2.0],[320,59,2.0],[320,60,4.0],[320,61,1.0],[320,62,1.0],[320,63,3.0],[320,64,1.0],[320,65,1.0],[320,66,4.0],[320,67,1.0],[320,68,6.0],[320,69,5.0],[320,70,6.0],[320,71,1.0],[320,72,2.0],[320,73,2.0],[320,74,5.0],[320,75,1.0],[320,76,2.0],[320,77,1.0],[320,78,5.0],[320,79,1.0],[320,80,2.0],[320,81,2.0],[320,83,2.0],[320,84,1.0],[320,85,1.0],[320,88,5.0],[320,89,3.0],[320,90,1.0],[320,91,1.0],[320,92,3.0],[320,93,3.0],[320,94,1.0],[320,95,4.0],[320,97,2.0],[320,98,2.0],[320,99,6.0],[320,100,7.0],[320,101,4.0],[320,102,3.0],[320,104,3.0],[320,105,2.0],[320,107,1.0],[320,108,3.0],[320,109,4.0],[320,110,1.0],[320,111,1.0],[320,112,4.0],[320,113,2.0],[320,114,2.0],[320,115,5.0],[320,116,3.0],[320,117,1.0],[320,118,1.0],[320,119,1.0],[321,3,1.0],[321,4,2.0],[321,7,2.0],[321,8,1.0],[321,12,1.0],[321,13,1.0],[321,14,2.0],[321,15,2.0],[321,16,1.0],[321,17,1.0],[321,18,1.0],[321,20,1.0],[321,22,1.0],[321,27,1.0],[321,29,2.0],[321,30,1.0],[321,31,3.0],[321,32,1.0],[321,40,1.0],[321,41,2.0],[321,42,1.0],[321,47,3.0],[321,51,1.0],[321,55,1.0],[321,57,1.0],[321,62,1.0],[321,69,1.0],[321,70,2.0],[321,71,2.0],[321,72,1.0],[321,74,1.0],[321,75,2.0],[321,78,1.0],[321,80,1.0],[321,84,1.0],[321,85,1.0],[321,86,2.0],[321,88,1.0],[321,89,1.0],[321,92,3.0],[321,93,1.0],[321,94,3.0],[321,96,1.0],[321,98,1.0],[321,101,2.0],[321,103,1.0],[321,104,1.0],[321,107,1.0],[321,116,1.0],[322,0,10.0],[322,1,7.0],[322,2,12.0],[322,3,8.0],[322,4,7.0],[322,5,10.0],[322,6,7.0],[322,7,18.0],[322,8,16.0],[322,9,13.0],[322,10,9.0],[322,11,9.0],[322,12,17.0],[322,13,6.0],[322,14,20.0],[322,15,9.0],[322,16,17.0],[322,17,4.0],[322,18,18.0],[322,19,8.0],[322,20,2.0],[322,21,6.0],[322,22,9.0],[322,23,15.0],[322,24,9.0],[322,25,16.0],[322,26,1.0],[322,27,6.0],[322,28,6.0],[322,29,14.0],[322,30,7.0],[322,31,8.0],[322,32,6.0],[322,33,5.0],[322,34,9.0],[322,35,7.0],[322,36,12.0],[322,37,10.0],[322,38,8.0],[322,39,5.0],[322,40,11.0],[322,41,4.0],[322,42,5.0],[322,43,14.0],[322,44,7.0],[322,45,7.0],[322,46,9.0],[322,47,11.0],[322,48,3.0],[322,49,6.0],[322,50,9.0],[322,51,11.0],[322,52,8.0],[322,53,6.0],[322,54,7.0],[322,55,10.0],[322,56,11.0],[322,57,8.0],[322,58,4.0],[322,59,3.0],[322,60,9.0],[322,61,5.0],[322,62,14.0],[322,63,6.0],[322,64,2.0],[322,65,14.0],[322,66,18.0],[322,67,4.0],[322,68,22.0],[322,69,19.0],[322,70,11.0],[322,71,4.0],[322,72,8.0],[322,73,7.0],[322,74,19.0],[322,75,9.0],[322,76,1.0],[322,77,5.0],[322,78,4.0],[322,79,3.0],[322,80,5.0],[322,81,4.0],[322,82,9.0],[322,83,6.0],[322,84,12.0],[322,85,18.0],[322,86,4.0],[322,87,4.0],[322,88,8.0],[322,89,2.0],[322,90,6.0],[322,91,7.0],[322,92,6.0],[322,93,9.0],[322,94,9.0],[322,95,3.0],[322,96,10.0],[322,97,5.0],[322,98,5.0],[322,99,3.0],[322,100,6.0],[322,101,12.0],[322,102,6.0],[322,103,5.0],[322,104,7.0],[322,105,11.0],[322,106,2.0],[322,107,3.0],[322,108,7.0],[322,109,5.0],[322,110,5.0],[322,111,5.0],[322,112,5.0],[322,113,12.0],[322,114,2.0],[322,115,7.0],[322,116,11.0],[322,117,1.0],[322,118,3.0],[322,119,1.0],[323,0,2.0],[323,1,2.0],[323,3,5.0],[323,4,4.0],[323,5,2.0],[323,6,1.0],[323,7,7.0],[323,8,2.0],[323,9,2.0],[323,10,7.0],[323,11,2.0],[323,12,4.0],[323,13,4.0],[323,14,3.0],[323,15,3.0],[323,16,1.0],[323,17,2.0],[323,18,3.0],[323,19,3.0],[323,20,1.0],[323,21,4.0],[323,23,7.0],[323,24,2.0],[323,25,7.0],[323,26,4.0],[323,27,2.0],[323,28,2.0],[323,29,2.0],[323,30,6.0],[323,31,4.0],[323,32,2.0],[323,33,1.0],[323,34,2.0],[323,35,1.0],[323,36,7.0],[323,37,6.0],[323,38,5.0],[323,39,1.0],[323,40,2.0],[323,42,3.0],[323,43,6.0],[323,44,5.0],[323,45,5.0],[323,46,1.0],[323,47,5.0],[323,48,5.0],[323,49,3.0],[323,50,2.0],[323,51,6.0],[323,52,2.0],[323,53,3.0],[323,55,2.0],[323,56,1.0],[323,57,2.0],[323,58,2.0],[323,59,2.0],[323,61,2.0],[323,62,3.0],[323,63,1.0],[323,64,2.0],[323,65,5.0],[323,66,5.0],[323,67,3.0],[323,68,10.0],[323,69,4.0],[323,70,7.0],[323,71,3.0],[323,72,3.0],[323,73,4.0],[323,74,8.0],[323,75,3.0],[323,76,1.0],[323,77,2.0],[323,78,2.0],[323,79,1.0],[323,80,2.0],[323,81,6.0],[323,82,1.0],[323,83,4.0],[323,84,3.0],[323,85,4.0],[323,86,1.0],[323,88,6.0],[323,89,4.0],[323,91,1.0],[323,92,1.0],[323,93,5.0],[323,94,4.0],[323,95,4.0],[323,96,6.0],[323,97,3.0],[323,98,5.0],[323,99,1.0],[323,100,5.0],[323,101,3.0],[323,102,2.0],[323,103,1.0],[323,104,4.0],[323,106,4.0],[323,107,1.0],[323,109,3.0],[323,110,3.0],[323,111,1.0],[323,112,6.0],[323,113,6.0],[323,114,2.0],[323,115,1.0],[323,116,2.0],[323,117,2.0],[323,118,1.0],[324,0,6.0],[324,1,9.0],[324,2,1.0],[324,3,2.0],[324,4,1.0],[324,5,6.0],[324,6,4.0],[324,7,6.0],[324,8,6.0],[324,9,6.0],[324,11,4.0],[324,12,1.0],[324,13,12.0],[324,14,3.0],[324,15,5.0],[324,16,2.0],[324,18,7.0],[324,19,1.0],[324,20,5.0],[324,21,2.0],[324,23,7.0],[324,24,3.0],[324,25,18.0],[324,26,3.0],[324,27,2.0],[324,28,7.0],[324,29,2.0],[324,30,5.0],[324,31,10.0],[324,32,1.0],[324,33,5.0],[324,34,2.0],[324,35,9.0],[324,36,6.0],[324,37,6.0],[324,38,5.0],[324,39,1.0],[324,40,3.0],[324,41,3.0],[324,42,2.0],[324,43,15.0],[324,44,5.0],[324,45,4.0],[324,46,6.0],[324,47,5.0],[324,48,11.0],[324,49,8.0],[324,50,1.0],[324,51,4.0],[324,52,4.0],[324,53,1.0],[324,54,4.0],[324,55,8.0],[324,56,8.0],[324,57,6.0],[324,58,4.0],[324,59,1.0],[324,60,2.0],[324,61,3.0],[324,62,12.0],[324,63,5.0],[324,64,3.0],[324,65,2.0],[324,66,1.0],[324,67,4.0],[324,68,3.0],[324,69,16.0],[324,70,9.0],[324,71,1.0],[324,72,6.0],[324,73,2.0],[324,74,6.0],[324,75,4.0],[324,77,1.0],[324,78,6.0],[324,80,3.0],[324,81,11.0],[324,82,3.0],[324,83,4.0],[324,84,8.0],[324,85,2.0],[324,86,5.0],[324,87,2.0],[324,88,3.0],[324,89,4.0],[324,91,1.0],[324,92,4.0],[324,93,5.0],[324,94,5.0],[324,95,4.0],[324,96,1.0],[324,97,1.0],[324,98,2.0],[324,99,1.0],[324,100,5.0],[324,101,5.0],[324,102,5.0],[324,103,8.0],[324,104,3.0],[324,105,7.0],[324,106,3.0],[324,107,5.0],[324,108,4.0],[324,109,1.0],[324,110,3.0],[324,111,9.0],[324,112,4.0],[324,113,3.0],[324,115,4.0],[324,116,13.0],[324,117,2.0],[324,118,1.0],[324,119,3.0],[325,0,1.0],[325,1,2.0],[325,3,1.0],[325,4,1.0],[325,5,2.0],[325,9,1.0],[325,10,1.0],[325,12,2.0],[325,13,1.0],[325,14,1.0],[325,15,1.0],[325,17,7.0],[325,18,1.0],[325,20,4.0],[325,22,1.0],[325,23,1.0],[325,25,2.0],[325,26,4.0],[325,32,1.0],[325,33,1.0],[325,35,1.0],[325,36,1.0],[325,38,1.0],[325,39,1.0],[325,43,2.0],[325,46,2.0],[325,47,1.0],[325,49,1.0],[325,53,1.0],[325,57,1.0],[325,59,3.0],[325,61,1.0],[325,63,3.0],[325,65,1.0],[325,66,1.0],[325,67,3.0],[325,69,4.0],[325,73,3.0],[325,74,2.0],[325,78,1.0],[325,79,7.0],[325,81,2.0],[325,84,1.0],[325,85,2.0],[325,87,1.0],[325,89,1.0],[325,90,2.0],[325,91,2.0],[325,92,1.0],[325,93,1.0],[325,94,1.0],[325,97,1.0],[325,99,1.0],[325,103,1.0],[325,104,1.0],[325,105,1.0],[325,106,3.0],[325,107,2.0],[325,108,2.0],[325,109,2.0],[325,111,2.0],[325,112,1.0],[325,117,2.0],[325,119,1.0],[326,4,1.0],[326,6,2.0],[326,15,1.0],[326,18,1.0],[326,25,1.0],[326,37,1.0],[326,38,1.0],[326,39,1.0],[326,40,1.0],[326,47,1.0],[326,55,1.0],[326,62,1.0],[326,74,1.0],[326,78,2.0],[326,94,1.0],[326,96,1.0],[326,104,1.0],[326,106,1.0],[327,17,1.0],[327,19,1.0],[327,35,1.0],[327,41,1.0],[327,44,1.0],[327,55,1.0],[327,60,1.0],[327,66,1.0],[327,69,1.0],[327,70,1.0],[327,71,1.0],[327,72,1.0],[327,73,1.0],[327,74,3.0],[327,77,1.0],[327,81,1.0],[327,83,1.0],[327,90,1.0],[327,95,1.0],[327,107,1.0],[327,117,1.0],[328,0,6.0],[328,1,3.0],[328,2,2.0],[328,3,5.0],[328,4,3.0],[328,5,3.0],[328,6,6.0],[328,7,12.0],[328,8,7.0],[328,9,11.0],[328,10,6.0],[328,11,8.0],[328,12,11.0],[328,13,9.0],[328,14,6.0],[328,15,2.0],[328,16,8.0],[328,17,4.0],[328,18,6.0],[328,19,9.0],[328,20,2.0],[328,21,7.0],[328,22,6.0],[328,23,12.0],[328,24,7.0],[328,25,7.0],[328,26,3.0],[328,27,7.0],[328,28,6.0],[328,29,5.0],[328,30,8.0],[328,31,10.0],[328,32,3.0],[328,33,13.0],[328,34,6.0],[328,35,9.0],[328,36,5.0],[328,37,6.0],[328,38,9.0],[328,39,7.0],[328,40,11.0],[328,41,5.0],[328,42,2.0],[328,43,10.0],[328,44,9.0],[328,45,10.0],[328,46,5.0],[328,47,8.0],[328,48,7.0],[328,49,5.0],[328,50,5.0],[328,51,4.0],[328,52,4.0],[328,53,2.0],[328,54,4.0],[328,55,3.0],[328,56,5.0],[328,57,5.0],[328,58,3.0],[328,59,3.0],[328,60,12.0],[328,61,4.0],[328,62,9.0],[328,63,4.0],[328,64,3.0],[328,65,8.0],[328,66,5.0],[328,67,2.0],[328,68,14.0],[328,69,10.0],[328,70,12.0],[328,71,5.0],[328,72,6.0],[328,73,2.0],[328,74,6.0],[328,75,7.0],[328,76,4.0],[328,77,3.0],[328,78,4.0],[328,79,3.0],[328,80,3.0],[328,81,8.0],[328,82,5.0],[328,83,11.0],[328,84,3.0],[328,85,11.0],[328,86,5.0],[328,87,1.0],[328,88,4.0],[328,89,4.0],[328,90,4.0],[328,91,3.0],[328,92,3.0],[328,93,4.0],[328,94,4.0],[328,95,4.0],[328,96,6.0],[328,98,8.0],[328,100,3.0],[328,101,9.0],[328,102,3.0],[328,103,7.0],[328,104,7.0],[328,105,3.0],[328,106,6.0],[328,107,3.0],[328,108,7.0],[328,109,2.0],[328,110,1.0],[328,111,4.0],[328,112,11.0],[328,113,6.0],[328,114,1.0],[328,116,7.0],[328,117,3.0],[328,118,3.0],[328,119,3.0],[329,4,1.0],[329,8,1.0],[329,11,2.0],[329,12,1.0],[329,16,1.0],[329,17,1.0],[329,19,1.0],[329,20,1.0],[329,23,1.0],[329,29,1.0],[329,30,2.0],[329,33,1.0],[329,34,1.0],[329,36,1.0],[329,37,1.0],[329,43,1.0],[329,44,1.0],[329,45,1.0],[329,48,1.0],[329,53,1.0],[329,57,1.0],[329,64,1.0],[329,65,1.0],[329,68,1.0],[329,69,1.0],[329,74,1.0],[329,77,1.0],[329,79,1.0],[329,81,2.0],[329,82,1.0],[329,83,1.0],[329,85,1.0],[329,87,1.0],[329,92,1.0],[329,93,2.0],[329,101,1.0],[329,102,1.0],[329,107,1.0],[329,112,1.0],[329,113,1.0],[329,114,1.0],[330,0,7.0],[330,1,9.0],[330,2,6.0],[330,3,9.0],[330,4,6.0],[330,5,7.0],[330,6,5.0],[330,7,4.0],[330,8,2.0],[330,9,3.0],[330,10,5.0],[330,11,5.0],[330,12,4.0],[330,13,4.0],[330,14,8.0],[330,15,5.0],[330,16,1.0],[330,17,4.0],[330,18,12.0],[330,19,8.0],[330,20,4.0],[330,22,1.0],[330,23,5.0],[330,24,6.0],[330,25,9.0],[330,27,9.0],[330,28,3.0],[330,29,7.0],[330,30,6.0],[330,31,6.0],[330,32,7.0],[330,33,6.0],[330,34,5.0],[330,35,7.0],[330,36,2.0],[330,37,11.0],[330,38,8.0],[330,39,3.0],[330,40,4.0],[330,41,3.0],[330,42,6.0],[330,43,14.0],[330,44,3.0],[330,45,12.0],[330,46,6.0],[330,47,8.0],[330,48,8.0],[330,49,6.0],[330,50,7.0],[330,51,12.0],[330,52,2.0],[330,53,4.0],[330,54,2.0],[330,55,4.0],[330,56,3.0],[330,57,6.0],[330,58,5.0],[330,59,3.0],[330,60,3.0],[330,61,5.0],[330,62,6.0],[330,63,1.0],[330,64,3.0],[330,65,7.0],[330,66,5.0],[330,67,3.0],[330,68,9.0],[330,69,5.0],[330,70,13.0],[330,71,6.0],[330,72,4.0],[330,73,1.0],[330,74,6.0],[330,75,8.0],[330,76,2.0],[330,78,4.0],[330,79,3.0],[330,80,5.0],[330,81,2.0],[330,82,4.0],[330,83,4.0],[330,84,4.0],[330,85,4.0],[330,86,5.0],[330,87,4.0],[330,88,3.0],[330,89,7.0],[330,90,4.0],[330,91,3.0],[330,92,3.0],[330,93,6.0],[330,94,10.0],[330,95,1.0],[330,96,7.0],[330,97,1.0],[330,98,4.0],[330,99,2.0],[330,101,8.0],[330,102,3.0],[330,103,4.0],[330,104,2.0],[330,105,8.0],[330,106,4.0],[330,107,2.0],[330,108,9.0],[330,109,5.0],[330,110,2.0],[330,112,9.0],[330,113,22.0],[330,114,6.0],[330,115,7.0],[330,116,3.0],[330,117,1.0],[330,119,2.0],[331,0,3.0],[331,21,2.0],[331,31,1.0],[331,32,5.0],[331,53,1.0],[331,80,1.0],[331,81,4.0],[331,84,70.0],[331,85,1.0],[331,93,1.0],[331,101,1.0],[331,102,7.0],[331,107,2.0],[331,118,1.0],[332,2,1.0],[332,14,1.0],[332,31,1.0],[332,35,1.0],[332,37,1.0],[332,40,1.0],[332,42,2.0],[332,43,1.0],[332,45,1.0],[332,63,1.0],[332,69,1.0],[332,84,1.0],[332,88,1.0],[332,96,1.0],[333,4,1.0],[333,8,1.0],[333,9,1.0],[333,19,1.0],[333,37,1.0],[333,40,2.0],[333,45,1.0],[333,46,1.0],[333,51,2.0],[333,56,1.0],[333,61,1.0],[333,63,1.0],[333,65,1.0],[333,67,1.0],[333,68,1.0],[333,71,1.0],[333,72,1.0],[333,87,1.0],[333,88,1.0],[333,89,1.0],[333,96,1.0],[333,113,1.0],[333,115,1.0],[335,1,3.0],[336,60,1.0],[336,90,1.0],[337,1,3.0],[337,4,1.0],[337,10,1.0],[337,18,1.0],[337,19,1.0],[337,24,1.0],[337,25,2.0],[337,27,1.0],[337,31,1.0],[337,32,2.0],[337,36,1.0],[337,39,1.0],[337,43,1.0],[337,51,1.0],[337,53,1.0],[337,55,1.0],[337,58,1.0],[337,59,1.0],[337,62,1.0],[337,63,1.0],[337,69,1.0],[337,72,1.0],[337,73,1.0],[337,74,1.0],[337,84,2.0],[337,85,1.0],[337,94,1.0],[337,96,1.0],[337,99,1.0],[337,101,1.0],[337,109,1.0],[337,111,1.0],[337,114,1.0],[337,115,1.0],[337,117,1.0],[338,2,1.0],[338,6,1.0],[338,9,1.0],[338,15,1.0],[338,22,1.0],[338,26,1.0],[338,30,2.0],[338,36,1.0],[338,37,2.0],[338,46,1.0],[338,49,2.0],[338,51,1.0],[338,54,1.0],[338,55,1.0],[338,58,1.0],[338,73,1.0],[338,88,1.0],[338,101,1.0],[338,102,1.0],[338,115,1.0],[339,0,64.0],[339,1,41.0],[339,2,31.0],[339,3,45.0],[339,4,61.0],[339,5,58.0],[339,6,79.0],[339,7,123.0],[339,8,116.0],[339,9,98.0],[339,10,87.0],[339,11,54.0],[339,12,91.0],[339,13,68.0],[339,14,115.0],[339,15,60.0],[339,16,61.0],[339,17,46.0],[339,18,108.0],[339,19,85.0],[339,20,51.0],[339,21,50.0],[339,22,48.0],[339,23,176.0],[339,24,55.0],[339,25,91.0],[339,26,20.0],[339,27,46.0],[339,28,53.0],[339,29,99.0],[339,30,53.0],[339,31,66.0],[339,32,51.0],[339,33,70.0],[339,34,48.0],[339,35,87.0],[339,36,67.0],[339,37,149.0],[339,38,91.0],[339,39,40.0],[339,40,96.0],[339,41,48.0],[339,42,92.0],[339,43,130.0],[339,44,46.0],[339,45,58.0],[339,46,63.0],[339,47,119.0],[339,48,54.0],[339,49,57.0],[339,50,69.0],[339,51,119.0],[339,52,58.0],[339,53,69.0],[339,54,27.0],[339,55,68.0],[339,56,45.0],[339,57,69.0],[339,58,52.0],[339,59,28.0],[339,60,80.0],[339,61,30.0],[339,62,121.0],[339,63,58.0],[339,64,25.0],[339,65,105.0],[339,66,114.0],[339,67,24.0],[339,68,143.0],[339,69,134.0],[339,70,111.0],[339,71,63.0],[339,72,67.0],[339,73,44.0],[339,74,149.0],[339,75,66.0],[339,76,85.0],[339,77,61.0],[339,78,88.0],[339,79,53.0],[339,80,38.0],[339,81,24.0],[339,82,40.0],[339,83,30.0],[339,84,57.0],[339,85,70.0],[339,86,73.0],[339,87,48.0],[339,88,65.0],[339,89,53.0],[339,90,27.0],[339,91,47.0],[339,92,33.0],[339,93,69.0],[339,94,93.0],[339,95,51.0],[339,96,94.0],[339,97,24.0],[339,98,40.0],[339,99,46.0],[339,100,42.0],[339,101,111.0],[339,102,52.0],[339,103,50.0],[339,104,72.0],[339,105,42.0],[339,106,30.0],[339,107,33.0],[339,108,37.0],[339,109,45.0],[339,110,25.0],[339,111,39.0],[339,112,123.0],[339,113,91.0],[339,114,39.0],[339,115,34.0],[339,116,69.0],[339,117,23.0],[339,118,27.0],[339,119,16.0],[340,2,2.0],[340,3,1.0],[340,4,2.0],[340,7,1.0],[340,8,1.0],[340,15,3.0],[340,16,3.0],[340,17,2.0],[340,22,1.0],[340,24,1.0],[340,26,2.0],[340,27,1.0],[340,31,1.0],[340,37,2.0],[340,40,2.0],[340,41,1.0],[340,43,3.0],[340,44,3.0],[340,45,1.0],[340,47,1.0],[340,52,2.0],[340,53,1.0],[340,54,1.0],[340,56,1.0],[340,60,1.0],[340,63,1.0],[340,65,1.0],[340,66,1.0],[340,69,1.0],[340,71,1.0],[340,72,1.0],[340,74,1.0],[340,75,1.0],[340,77,1.0],[340,85,3.0],[340,88,1.0],[340,90,3.0],[340,92,1.0],[340,96,2.0],[340,97,1.0],[340,99,1.0],[340,101,3.0],[340,102,1.0],[340,104,1.0],[340,105,1.0],[340,106,1.0],[340,111,1.0],[340,112,2.0],[340,115,1.0],[341,16,1.0],[341,32,1.0],[341,37,1.0],[341,58,1.0],[341,75,1.0],[341,78,1.0],[341,94,2.0],[341,106,1.0],[341,112,1.0],[341,117,1.0],[342,7,1.0],[342,76,1.0],[342,77,1.0],[343,0,7.0],[343,1,3.0],[343,2,9.0],[343,3,7.0],[343,4,10.0],[343,5,6.0],[343,6,20.0],[343,7,12.0],[343,8,12.0],[343,9,19.0],[343,10,21.0],[343,11,15.0],[343,12,18.0],[343,13,7.0],[343,14,23.0],[343,15,12.0],[343,16,15.0],[343,17,2.0],[343,18,10.0],[343,19,14.0],[343,20,2.0],[343,21,3.0],[343,22,1.0],[343,23,18.0],[343,24,2.0],[343,25,11.0],[343,26,10.0],[343,27,5.0],[343,28,3.0],[343,29,9.0],[343,30,6.0],[343,31,14.0],[343,32,4.0],[343,33,9.0],[343,34,10.0],[343,35,24.0],[343,36,20.0],[343,37,9.0],[343,38,4.0],[343,39,3.0],[343,40,14.0],[343,41,4.0],[343,42,15.0],[343,43,21.0],[343,44,8.0],[343,45,5.0],[343,46,13.0],[343,47,8.0],[343,48,14.0],[343,49,7.0],[343,50,10.0],[343,51,21.0],[343,52,6.0],[343,53,7.0],[343,54,1.0],[343,55,8.0],[343,56,9.0],[343,57,17.0],[343,58,7.0],[343,59,2.0],[343,60,18.0],[343,62,16.0],[343,63,4.0],[343,64,4.0],[343,65,17.0],[343,66,12.0],[343,67,3.0],[343,68,14.0],[343,69,15.0],[343,70,9.0],[343,71,1.0],[343,72,3.0],[343,73,7.0],[343,74,13.0],[343,75,12.0],[343,76,6.0],[343,77,10.0],[343,78,14.0],[343,79,1.0],[343,80,1.0],[343,81,2.0],[343,82,7.0],[343,83,11.0],[343,84,11.0],[343,85,15.0],[343,86,16.0],[343,87,4.0],[343,88,20.0],[343,89,3.0],[343,90,6.0],[343,91,1.0],[343,92,7.0],[343,93,8.0],[343,94,13.0],[343,95,6.0],[343,96,6.0],[343,97,4.0],[343,98,6.0],[343,99,2.0],[343,101,13.0],[343,102,3.0],[343,103,16.0],[343,104,6.0],[343,105,8.0],[343,106,10.0],[343,107,6.0],[343,108,3.0],[343,109,4.0],[343,110,2.0],[343,111,8.0],[343,112,11.0],[343,113,12.0],[343,114,4.0],[343,115,3.0],[343,116,19.0],[343,117,2.0],[343,118,1.0],[343,119,2.0],[344,49,1.0],[344,69,1.0],[344,81,1.0],[344,104,1.0],[345,0,13.0],[345,1,14.0],[345,2,24.0],[345,3,14.0],[345,4,6.0],[345,5,16.0],[345,6,17.0],[345,7,20.0],[345,8,38.0],[345,9,15.0],[345,10,30.0],[345,11,22.0],[345,12,15.0],[345,13,21.0],[345,14,32.0],[345,15,13.0],[345,16,14.0],[345,17,9.0],[345,18,16.0],[345,19,15.0],[345,20,4.0],[345,21,7.0],[345,22,8.0],[345,23,39.0],[345,24,16.0],[345,25,13.0],[345,26,9.0],[345,27,10.0],[345,28,6.0],[345,29,15.0],[345,30,21.0],[345,31,22.0],[345,32,22.0],[345,33,29.0],[345,34,17.0],[345,35,15.0],[345,36,23.0],[345,37,27.0],[345,38,23.0],[345,39,11.0],[345,40,29.0],[345,41,5.0],[345,42,31.0],[345,43,50.0],[345,44,14.0],[345,45,19.0],[345,46,30.0],[345,47,39.0],[345,48,23.0],[345,49,28.0],[345,50,22.0],[345,51,23.0],[345,52,7.0],[345,53,6.0],[345,54,8.0],[345,55,18.0],[345,56,26.0],[345,57,9.0],[345,58,10.0],[345,59,3.0],[345,60,19.0],[345,61,4.0],[345,62,29.0],[345,63,9.0],[345,64,7.0],[345,65,19.0],[345,66,29.0],[345,67,11.0],[345,68,24.0],[345,69,39.0],[345,70,16.0],[345,71,3.0],[345,72,10.0],[345,73,15.0],[345,74,20.0],[345,75,16.0],[345,76,12.0],[345,77,10.0],[345,78,27.0],[345,79,6.0],[345,80,6.0],[345,81,5.0],[345,82,9.0],[345,83,17.0],[345,84,5.0],[345,85,31.0],[345,86,23.0],[345,87,3.0],[345,88,22.0],[345,89,7.0],[345,90,22.0],[345,91,11.0],[345,92,1.0],[345,93,12.0],[345,94,33.0],[345,95,7.0],[345,96,30.0],[345,97,1.0],[345,98,4.0],[345,99,5.0],[345,100,2.0],[345,101,27.0],[345,102,11.0],[345,103,21.0],[345,104,17.0],[345,105,10.0],[345,106,6.0],[345,107,7.0],[345,108,11.0],[345,109,8.0],[345,110,3.0],[345,111,8.0],[345,112,26.0],[345,113,27.0],[345,114,8.0],[345,115,10.0],[345,116,21.0],[345,117,3.0],[345,118,5.0],[345,119,2.0],[346,0,4.0],[346,1,2.0],[346,2,1.0],[346,3,1.0],[346,6,1.0],[346,7,1.0],[346,8,1.0],[346,15,2.0],[346,17,2.0],[346,21,1.0],[346,22,2.0],[346,24,3.0],[346,27,2.0],[346,32,4.0],[346,33,1.0],[346,34,2.0],[346,35,1.0],[346,37,2.0],[346,39,2.0],[346,41,2.0],[346,43,1.0],[346,52,1.0],[346,53,4.0],[346,56,1.0],[346,58,2.0],[346,59,3.0],[346,63,1.0],[346,64,1.0],[346,67,4.0],[346,71,1.0],[346,72,6.0],[346,73,1.0],[346,74,1.0],[346,76,2.0],[346,79,1.0],[346,81,2.0],[346,82,1.0],[346,84,2.0],[346,89,1.0],[346,90,2.0],[346,91,1.0],[346,92,4.0],[346,93,1.0],[346,95,3.0],[346,98,2.0],[346,99,5.0],[346,100,2.0],[346,101,1.0],[346,104,1.0],[346,105,5.0],[346,106,2.0],[346,108,2.0],[346,109,2.0],[346,110,1.0],[346,114,2.0],[346,115,2.0],[346,116,2.0],[346,117,1.0],[346,118,1.0],[346,119,1.0],[347,0,11.0],[347,1,1.0],[347,2,1.0],[347,3,3.0],[347,4,1.0],[347,5,1.0],[347,6,1.0],[347,7,5.0],[347,8,5.0],[347,9,2.0],[347,10,10.0],[347,11,6.0],[347,12,6.0],[347,13,7.0],[347,14,3.0],[347,15,2.0],[347,16,4.0],[347,17,3.0],[347,18,6.0],[347,19,4.0],[347,21,5.0],[347,22,11.0],[347,23,2.0],[347,24,4.0],[347,25,3.0],[347,26,2.0],[347,27,3.0],[347,28,2.0],[347,29,5.0],[347,30,2.0],[347,31,4.0],[347,32,18.0],[347,33,1.0],[347,34,4.0],[347,35,7.0],[347,36,14.0],[347,37,5.0],[347,38,1.0],[347,39,3.0],[347,40,1.0],[347,41,2.0],[347,42,5.0],[347,43,2.0],[347,44,2.0],[347,45,3.0],[347,46,5.0],[347,47,2.0],[347,48,2.0],[347,49,2.0],[347,51,6.0],[347,52,1.0],[347,53,3.0],[347,54,2.0],[347,55,1.0],[347,56,1.0],[347,57,5.0],[347,58,7.0],[347,59,4.0],[347,60,1.0],[347,62,3.0],[347,63,3.0],[347,64,5.0],[347,66,2.0],[347,67,3.0],[347,68,4.0],[347,69,3.0],[347,70,2.0],[347,71,1.0],[347,73,6.0],[347,74,9.0],[347,75,3.0],[347,76,1.0],[347,77,3.0],[347,78,6.0],[347,79,2.0],[347,81,4.0],[347,82,4.0],[347,83,1.0],[347,84,8.0],[347,85,5.0],[347,86,2.0],[347,87,1.0],[347,88,7.0],[347,89,4.0],[347,90,1.0],[347,91,2.0],[347,92,6.0],[347,93,2.0],[347,94,9.0],[347,95,1.0],[347,96,3.0],[347,97,3.0],[347,98,2.0],[347,101,1.0],[347,102,1.0],[347,103,1.0],[347,105,2.0],[347,106,8.0],[347,107,6.0],[347,109,4.0],[347,110,1.0],[347,111,2.0],[347,112,2.0],[347,113,6.0],[347,114,1.0],[347,115,2.0],[347,116,10.0],[347,117,3.0],[347,118,3.0],[347,119,2.0],[348,0,1.0],[348,15,1.0],[348,18,2.0],[348,19,3.0],[348,24,1.0],[348,25,1.0],[348,31,1.0],[348,40,1.0],[348,51,1.0],[348,53,1.0],[348,55,1.0],[348,59,1.0],[348,65,1.0],[348,71,1.0],[348,96,1.0],[348,99,1.0],[348,101,1.0],[348,112,1.0],[348,115,1.0],[349,0,2.0],[349,1,1.0],[349,2,2.0],[349,4,3.0],[349,5,15.0],[349,6,8.0],[349,7,6.0],[349,8,4.0],[349,9,6.0],[349,10,2.0],[349,11,3.0],[349,12,2.0],[349,13,6.0],[349,14,8.0],[349,15,11.0],[349,16,3.0],[349,17,2.0],[349,18,11.0],[349,19,5.0],[349,21,4.0],[349,22,3.0],[349,23,32.0],[349,24,5.0],[349,25,3.0],[349,26,3.0],[349,27,4.0],[349,28,3.0],[349,29,5.0],[349,30,2.0],[349,31,5.0],[349,32,6.0],[349,34,1.0],[349,35,36.0],[349,36,8.0],[349,37,4.0],[349,38,6.0],[349,39,1.0],[349,40,5.0],[349,41,3.0],[349,42,7.0],[349,43,13.0],[349,44,5.0],[349,45,2.0],[349,46,6.0],[349,47,5.0],[349,48,4.0],[349,49,11.0],[349,50,1.0],[349,52,4.0],[349,53,7.0],[349,54,2.0],[349,55,6.0],[349,56,2.0],[349,57,3.0],[349,58,4.0],[349,59,2.0],[349,60,7.0],[349,61,1.0],[349,62,6.0],[349,63,5.0],[349,64,3.0],[349,65,4.0],[349,66,2.0],[349,67,2.0],[349,68,12.0],[349,69,5.0],[349,70,15.0],[349,71,1.0],[349,72,2.0],[349,73,5.0],[349,74,5.0],[349,75,2.0],[349,76,7.0],[349,77,4.0],[349,78,7.0],[349,79,3.0],[349,80,2.0],[349,81,13.0],[349,82,2.0],[349,83,6.0],[349,84,6.0],[349,85,4.0],[349,86,10.0],[349,87,1.0],[349,88,2.0],[349,89,4.0],[349,90,5.0],[349,91,3.0],[349,92,5.0],[349,93,4.0],[349,94,11.0],[349,95,6.0],[349,96,9.0],[349,98,1.0],[349,99,2.0],[349,100,1.0],[349,101,3.0],[349,102,1.0],[349,103,4.0],[349,104,2.0],[349,105,4.0],[349,107,1.0],[349,108,2.0],[349,109,4.0],[349,110,3.0],[349,111,3.0],[349,112,2.0],[349,113,9.0],[349,114,1.0],[349,115,6.0],[349,116,4.0],[349,117,1.0],[349,118,2.0],[350,62,1.0],[351,9,1.0],[351,11,1.0],[351,14,1.0],[351,23,2.0],[351,33,1.0],[351,37,1.0],[351,38,1.0],[351,40,1.0],[351,57,1.0],[351,62,1.0],[351,91,1.0],[351,94,1.0],[351,102,1.0],[352,2,1.0],[352,14,1.0],[352,15,1.0],[352,29,1.0],[352,47,1.0],[352,59,1.0],[352,63,1.0],[352,73,1.0],[352,92,2.0],[352,101,1.0],[352,103,2.0],[352,116,1.0],[353,0,1.0],[353,3,1.0],[353,4,1.0],[353,5,1.0],[353,6,3.0],[353,7,1.0],[353,8,3.0],[353,12,1.0],[353,13,2.0],[353,14,2.0],[353,15,1.0],[353,17,2.0],[353,18,2.0],[353,21,3.0],[353,23,1.0],[353,25,1.0],[353,27,1.0],[353,29,1.0],[353,30,2.0],[353,32,2.0],[353,33,1.0],[353,36,2.0],[353,38,1.0],[353,43,1.0],[353,46,3.0],[353,48,1.0],[353,49,1.0],[353,50,2.0],[353,51,1.0],[353,53,2.0],[353,56,1.0],[353,57,3.0],[353,59,2.0],[353,60,1.0],[353,62,3.0],[353,63,1.0],[353,65,3.0],[353,68,2.0],[353,69,1.0],[353,73,1.0],[353,74,1.0],[353,75,1.0],[353,76,1.0],[353,77,1.0],[353,78,1.0],[353,79,2.0],[353,81,2.0],[353,84,2.0],[353,85,2.0],[353,86,2.0],[353,88,3.0],[353,89,1.0],[353,93,1.0],[353,94,1.0],[353,96,1.0],[353,99,1.0],[353,100,1.0],[353,101,2.0],[353,102,1.0],[353,103,2.0],[353,104,2.0],[353,108,5.0],[353,109,1.0],[353,112,1.0],[353,113,1.0],[353,114,1.0],[353,115,1.0],[353,117,1.0],[354,0,5.0],[354,1,1.0],[354,2,1.0],[354,4,1.0],[354,5,3.0],[354,7,2.0],[354,8,3.0],[354,9,1.0],[354,10,2.0],[354,11,1.0],[354,12,6.0],[354,13,2.0],[354,14,4.0],[354,15,1.0],[354,16,3.0],[354,17,2.0],[354,18,6.0],[354,19,6.0],[354,20,1.0],[354,21,3.0],[354,22,1.0],[354,23,2.0],[354,25,6.0],[354,28,5.0],[354,29,1.0],[354,30,3.0],[354,31,1.0],[354,32,2.0],[354,33,1.0],[354,35,4.0],[354,36,2.0],[354,37,7.0],[354,40,2.0],[354,42,2.0],[354,43,3.0],[354,45,1.0],[354,46,1.0],[354,47,1.0],[354,48,1.0],[354,49,1.0],[354,50,6.0],[354,51,5.0],[354,52,1.0],[354,53,9.0],[354,54,1.0],[354,57,2.0],[354,58,1.0],[354,59,2.0],[354,62,4.0],[354,63,2.0],[354,65,2.0],[354,66,4.0],[354,68,5.0],[354,69,2.0],[354,70,2.0],[354,73,1.0],[354,74,4.0],[354,75,2.0],[354,76,1.0],[354,77,1.0],[354,79,3.0],[354,82,2.0],[354,83,3.0],[354,84,1.0],[354,86,2.0],[354,87,1.0],[354,89,1.0],[354,90,1.0],[354,91,2.0],[354,93,1.0],[354,94,6.0],[354,95,2.0],[354,96,3.0],[354,97,1.0],[354,98,1.0],[354,104,2.0],[354,107,2.0],[354,108,6.0],[354,109,2.0],[354,112,4.0],[354,113,3.0],[354,115,2.0],[354,116,1.0],[354,119,1.0],[355,4,1.0],[355,113,1.0],[356,6,1.0],[356,10,3.0],[356,18,1.0],[356,23,1.0],[356,39,1.0],[356,42,1.0],[356,43,1.0],[356,69,1.0],[356,91,1.0],[356,102,1.0],[356,110,1.0],[356,112,1.0],[357,4,1.0],[357,14,1.0],[357,16,1.0],[357,25,1.0],[357,29,1.0],[357,36,2.0],[357,43,1.0],[357,62,2.0],[357,80,1.0],[357,83,1.0],[357,85,1.0],[357,94,1.0],[357,95,1.0],[357,96,1.0],[357,99,1.0],[357,105,1.0],[357,117,1.0],[357,119,2.0],[358,59,1.0],[358,73,1.0],[359,0,1.0],[359,2,1.0],[359,5,3.0],[359,6,2.0],[359,9,3.0],[359,11,1.0],[359,12,1.0],[359,16,1.0],[359,22,1.0],[359,23,2.0],[359,25,1.0],[359,28,2.0],[359,29,1.0],[359,31,2.0],[359,35,3.0],[359,36,2.0],[359,37,1.0],[359,40,1.0],[359,42,1.0],[359,43,5.0],[359,46,2.0],[359,48,2.0],[359,50,4.0],[359,51,2.0],[359,53,1.0],[359,57,1.0],[359,59,1.0],[359,62,2.0],[359,63,1.0],[359,66,2.0],[359,67,1.0],[359,68,2.0],[359,74,2.0],[359,77,3.0],[359,80,1.0],[359,81,1.0],[359,83,1.0],[359,85,1.0],[359,86,1.0],[359,88,1.0],[359,90,1.0],[359,97,1.0],[359,100,1.0],[359,103,2.0],[359,104,1.0],[359,110,2.0],[359,112,1.0],[360,94,1.0],[360,100,1.0],[361,43,1.0],[361,44,1.0],[361,55,1.0],[361,85,1.0],[361,106,1.0],[362,15,1.0],[362,17,1.0],[363,11,1.0],[363,16,1.0],[363,26,1.0],[363,58,2.0],[364,46,1.0],[364,94,1.0],[365,7,1.0],[365,47,1.0],[366,5,3.0],[366,6,1.0],[366,7,1.0],[366,8,3.0],[366,10,4.0],[366,11,3.0],[366,12,1.0],[366,13,2.0],[366,16,2.0],[366,19,1.0],[366,23,3.0],[366,25,4.0],[366,26,2.0],[366,28,1.0],[366,29,2.0],[366,31,2.0],[366,32,1.0],[366,33,1.0],[366,35,2.0],[366,36,4.0],[366,42,1.0],[366,44,1.0],[366,45,1.0],[366,46,1.0],[366,47,1.0],[366,48,1.0],[366,49,2.0],[366,50,1.0],[366,51,3.0],[366,55,2.0],[366,56,2.0],[366,57,1.0],[366,60,2.0],[366,62,3.0],[366,63,1.0],[366,65,1.0],[366,66,2.0],[366,68,1.0],[366,69,1.0],[366,73,1.0],[366,75,3.0],[366,76,1.0],[366,77,1.0],[366,78,1.0],[366,81,1.0],[366,83,1.0],[366,88,2.0],[366,90,2.0],[366,91,1.0],[366,92,1.0],[366,95,2.0],[366,96,1.0],[366,103,2.0],[366,104,1.0],[366,107,2.0],[366,112,3.0],[366,113,1.0],[367,30,3.0],[368,1,1.0],[368,4,1.0],[368,5,1.0],[368,7,1.0],[368,8,1.0],[368,11,1.0],[368,13,1.0],[368,14,1.0],[368,15,1.0],[368,17,1.0],[368,19,1.0],[368,22,1.0],[368,23,1.0],[368,24,2.0],[368,27,2.0],[368,32,1.0],[368,33,2.0],[368,35,1.0],[368,36,1.0],[368,37,1.0],[368,46,3.0],[368,48,1.0],[368,51,1.0],[368,54,1.0],[368,55,1.0],[368,57,2.0],[368,63,1.0],[368,64,1.0],[368,68,1.0],[368,78,1.0],[368,79,1.0],[368,82,1.0],[368,88,1.0],[368,90,2.0],[368,96,2.0],[368,100,3.0],[368,101,1.0],[368,112,1.0],[369,0,10.0],[369,1,8.0],[369,2,22.0],[369,3,18.0],[369,4,13.0],[369,5,12.0],[369,6,32.0],[369,7,16.0],[369,8,29.0],[369,9,25.0],[369,10,11.0],[369,11,24.0],[369,12,11.0],[369,13,24.0],[369,14,15.0],[369,15,19.0],[369,16,23.0],[369,17,9.0],[369,18,12.0],[369,19,15.0],[369,20,2.0],[369,21,5.0],[369,22,1.0],[369,23,32.0],[369,24,4.0],[369,25,18.0],[369,26,10.0],[369,27,13.0],[369,28,7.0],[369,29,13.0],[369,30,9.0],[369,31,31.0],[369,32,19.0],[369,33,34.0],[369,34,9.0],[369,35,20.0],[369,36,35.0],[369,37,21.0],[369,38,21.0],[369,39,8.0],[369,40,12.0],[369,41,6.0],[369,42,20.0],[369,43,76.0],[369,44,20.0],[369,45,33.0],[369,46,32.0],[369,47,12.0],[369,48,26.0],[369,49,8.0],[369,50,19.0],[369,51,16.0],[369,52,7.0],[369,53,14.0],[369,54,3.0],[369,55,18.0],[369,56,19.0],[369,57,19.0],[369,58,12.0],[369,59,3.0],[369,60,13.0],[369,61,1.0],[369,62,27.0],[369,63,18.0],[369,64,7.0],[369,65,28.0],[369,66,11.0],[369,67,7.0],[369,68,20.0],[369,69,23.0],[369,70,19.0],[369,71,9.0],[369,72,10.0],[369,73,12.0],[369,74,18.0],[369,75,12.0],[369,76,14.0],[369,77,10.0],[369,78,22.0],[369,79,6.0],[369,80,10.0],[369,81,10.0],[369,82,9.0],[369,83,13.0],[369,84,14.0],[369,85,36.0],[369,86,14.0],[369,87,12.0],[369,88,33.0],[369,89,9.0],[369,90,8.0],[369,91,10.0],[369,92,7.0],[369,93,11.0],[369,94,11.0],[369,95,8.0],[369,96,28.0],[369,97,3.0],[369,98,8.0],[369,99,9.0],[369,100,9.0],[369,101,21.0],[369,102,4.0],[369,103,16.0],[369,104,17.0],[369,105,3.0],[369,106,7.0],[369,107,5.0],[369,108,10.0],[369,109,11.0],[369,110,7.0],[369,111,11.0],[369,112,14.0],[369,113,29.0],[369,114,12.0],[369,115,9.0],[369,116,46.0],[369,117,4.0],[369,118,5.0],[369,119,2.0],[370,3,1.0],[370,69,1.0],[370,110,1.0],[370,114,1.0],[371,0,89.0],[371,1,112.0],[371,2,9.0],[371,3,67.0],[371,4,68.0],[371,5,10.0],[371,6,15.0],[371,7,15.0],[371,8,15.0],[371,9,23.0],[371,10,16.0],[371,11,11.0],[371,12,10.0],[371,13,15.0],[371,14,16.0],[371,15,109.0],[371,16,14.0],[371,17,72.0],[371,18,8.0],[371,19,15.0],[371,20,57.0],[371,21,96.0],[371,22,35.0],[371,23,22.0],[371,24,85.0],[371,25,19.0],[371,26,10.0],[371,27,82.0],[371,28,11.0],[371,29,6.0],[371,30,12.0],[371,31,22.0],[371,32,74.0],[371,33,20.0],[371,34,75.0],[371,35,23.0],[371,36,10.0],[371,37,34.0],[371,38,19.0],[371,39,97.0],[371,40,35.0],[371,41,72.0],[371,42,12.0],[371,43,40.0],[371,44,13.0],[371,45,15.0],[371,46,23.0],[371,47,9.0],[371,48,19.0],[371,49,11.0],[371,50,10.0],[371,51,21.0],[371,52,74.0],[371,53,158.0],[371,54,71.0],[371,55,14.0],[371,56,9.0],[371,57,13.0],[371,58,67.0],[371,59,45.0],[371,60,14.0],[371,61,33.0],[371,62,8.0],[371,63,52.0],[371,64,38.0],[371,65,21.0],[371,66,11.0],[371,67,60.0],[371,68,24.0],[371,69,15.0],[371,70,87.0],[371,71,31.0],[371,72,234.0],[371,73,98.0],[371,74,16.0],[371,75,22.0],[371,76,8.0],[371,77,8.0],[371,78,15.0],[371,79,81.0],[371,80,27.0],[371,81,79.0],[371,82,72.0],[371,83,10.0],[371,84,128.0],[371,85,13.0],[371,86,5.0],[371,87,74.0],[371,88,18.0],[371,89,67.0],[371,90,61.0],[371,91,94.0],[371,92,92.0],[371,93,68.0],[371,94,8.0],[371,95,73.0],[371,96,14.0],[371,97,37.0],[371,98,46.0],[371,99,51.0],[371,100,70.0],[371,101,16.0],[371,102,99.0],[371,103,11.0],[371,104,12.0],[371,105,74.0],[371,106,65.0],[371,107,50.0],[371,108,98.0],[371,109,89.0],[371,110,52.0],[371,111,51.0],[371,112,22.0],[371,113,20.0],[371,114,69.0],[371,115,86.0],[371,116,13.0],[371,117,83.0],[371,118,65.0],[371,119,15.0],[372,11,1.0],[372,23,1.0],[372,24,1.0],[372,41,1.0],[372,70,1.0],[372,93,1.0],[372,101,2.0],[373,0,11.0],[373,1,5.0],[373,2,5.0],[373,3,4.0],[373,4,8.0],[373,5,14.0],[373,6,8.0],[373,7,17.0],[373,8,16.0],[373,9,14.0],[373,10,10.0],[373,11,9.0],[373,12,17.0],[373,13,11.0],[373,14,14.0],[373,15,9.0],[373,16,9.0],[373,17,6.0],[373,18,21.0],[373,19,17.0],[373,20,6.0],[373,21,10.0],[373,22,4.0],[373,23,24.0],[373,24,1.0],[373,25,17.0],[373,26,3.0],[373,27,6.0],[373,28,11.0],[373,29,5.0],[373,30,13.0],[373,31,10.0],[373,32,3.0],[373,33,5.0],[373,34,1.0],[373,35,11.0],[373,36,13.0],[373,37,17.0],[373,38,11.0],[373,39,4.0],[373,40,14.0],[373,41,5.0],[373,42,11.0],[373,43,15.0],[373,44,4.0],[373,45,7.0],[373,46,7.0],[373,47,16.0],[373,48,4.0],[373,49,9.0],[373,50,7.0],[373,51,18.0],[373,52,8.0],[373,53,6.0],[373,54,7.0],[373,55,7.0],[373,56,7.0],[373,57,7.0],[373,58,3.0],[373,59,3.0],[373,60,7.0],[373,61,4.0],[373,62,16.0],[373,63,9.0],[373,64,5.0],[373,65,11.0],[373,66,13.0],[373,67,4.0],[373,68,16.0],[373,69,15.0],[373,70,7.0],[373,71,10.0],[373,72,3.0],[373,73,7.0],[373,74,14.0],[373,75,3.0],[373,76,12.0],[373,77,9.0],[373,78,8.0],[373,79,8.0],[373,80,5.0],[373,82,4.0],[373,83,5.0],[373,84,5.0],[373,85,8.0],[373,86,7.0],[373,87,7.0],[373,88,10.0],[373,89,4.0],[373,90,4.0],[373,91,1.0],[373,92,2.0],[373,93,3.0],[373,94,20.0],[373,95,6.0],[373,96,13.0],[373,97,1.0],[373,98,4.0],[373,99,2.0],[373,100,3.0],[373,101,7.0],[373,102,10.0],[373,103,8.0],[373,104,7.0],[373,105,5.0],[373,106,3.0],[373,107,2.0],[373,108,7.0],[373,109,6.0],[373,110,1.0],[373,111,4.0],[373,112,21.0],[373,113,7.0],[373,114,2.0],[373,115,4.0],[373,116,8.0],[373,117,1.0],[373,118,5.0],[373,119,1.0],[374,0,1.0],[374,3,3.0],[374,7,1.0],[374,8,2.0],[374,10,2.0],[374,11,4.0],[374,15,8.0],[374,16,1.0],[374,17,4.0],[374,19,5.0],[374,20,17.0],[374,21,1.0],[374,22,1.0],[374,23,1.0],[374,24,1.0],[374,25,1.0],[374,28,4.0],[374,29,1.0],[374,35,1.0],[374,36,3.0],[374,37,5.0],[374,38,1.0],[374,40,4.0],[374,41,2.0],[374,42,1.0],[374,43,4.0],[374,44,3.0],[374,46,1.0],[374,47,1.0],[374,49,1.0],[374,50,1.0],[374,52,7.0],[374,53,1.0],[374,55,1.0],[374,60,1.0],[374,64,1.0],[374,65,3.0],[374,66,1.0],[374,67,3.0],[374,68,1.0],[374,69,1.0],[374,70,3.0],[374,71,2.0],[374,72,6.0],[374,73,3.0],[374,74,1.0],[374,75,2.0],[374,76,3.0],[374,77,2.0],[374,79,1.0],[374,83,2.0],[374,85,1.0],[374,86,1.0],[374,87,2.0],[374,88,1.0],[374,89,2.0],[374,90,1.0],[374,91,1.0],[374,92,1.0],[374,94,1.0],[374,96,1.0],[374,97,1.0],[374,98,1.0],[374,99,6.0],[374,101,2.0],[374,102,1.0],[374,103,1.0],[374,105,5.0],[374,106,1.0],[374,107,1.0],[374,109,2.0],[374,110,1.0],[374,112,1.0],[374,114,4.0],[374,115,4.0],[374,117,1.0],[374,118,1.0],[374,119,1.0],[375,89,1.0],[375,116,1.0],[376,0,11.0],[376,1,8.0],[376,2,15.0],[376,3,11.0],[376,4,19.0],[376,5,9.0],[376,6,23.0],[376,7,13.0],[376,8,15.0],[376,9,18.0],[376,10,11.0],[376,11,18.0],[376,12,9.0],[376,13,15.0],[376,14,10.0],[376,15,19.0],[376,16,14.0],[376,17,11.0],[376,18,16.0],[376,19,8.0],[376,20,10.0],[376,21,4.0],[376,22,3.0],[376,23,17.0],[376,24,11.0],[376,25,12.0],[376,26,6.0],[376,27,7.0],[376,28,10.0],[376,29,9.0],[376,30,8.0],[376,31,14.0],[376,32,8.0],[376,33,23.0],[376,34,12.0],[376,35,11.0],[376,36,21.0],[376,37,10.0],[376,38,9.0],[376,39,6.0],[376,40,20.0],[376,41,3.0],[376,42,11.0],[376,43,47.0],[376,44,9.0],[376,45,21.0],[376,46,18.0],[376,47,10.0],[376,48,11.0],[376,49,10.0],[376,50,9.0],[376,51,15.0],[376,52,9.0],[376,53,17.0],[376,54,5.0],[376,55,17.0],[376,56,14.0],[376,57,19.0],[376,58,10.0],[376,59,8.0],[376,60,13.0],[376,61,3.0],[376,62,15.0],[376,63,11.0],[376,64,9.0],[376,65,22.0],[376,66,4.0],[376,67,10.0],[376,68,10.0],[376,69,16.0],[376,70,18.0],[376,71,6.0],[376,72,12.0],[376,73,4.0],[376,74,13.0],[376,75,18.0],[376,76,14.0],[376,77,11.0],[376,78,15.0],[376,79,3.0],[376,80,9.0],[376,81,6.0],[376,82,6.0],[376,83,11.0],[376,84,12.0],[376,85,22.0],[376,86,9.0],[376,87,6.0],[376,88,15.0],[376,89,5.0],[376,90,8.0],[376,91,3.0],[376,92,5.0],[376,93,14.0],[376,94,13.0],[376,95,12.0],[376,96,15.0],[376,97,4.0],[376,98,3.0],[376,99,19.0],[376,100,5.0],[376,101,11.0],[376,102,6.0],[376,103,2.0],[376,104,14.0],[376,105,4.0],[376,106,10.0],[376,107,5.0],[376,108,17.0],[376,109,3.0],[376,110,4.0],[376,111,5.0],[376,112,9.0],[376,113,17.0],[376,114,11.0],[376,115,7.0],[376,116,17.0],[376,117,3.0],[376,118,2.0],[376,119,2.0],[377,2,1.0],[377,10,1.0],[377,19,1.0],[377,32,1.0],[377,37,1.0],[377,41,1.0],[377,62,1.0],[377,65,1.0],[377,66,1.0],[377,76,2.0],[377,88,1.0],[377,94,1.0],[377,96,2.0],[377,103,1.0],[377,110,1.0],[377,117,1.0],[378,1,1.0],[378,32,1.0],[378,73,1.0],[378,75,1.0],[378,89,1.0],[378,114,1.0],[379,0,6.0],[379,1,5.0],[379,2,4.0],[379,3,5.0],[379,4,3.0],[379,5,6.0],[379,6,6.0],[379,7,11.0],[379,8,8.0],[379,9,10.0],[379,10,5.0],[379,11,3.0],[379,12,2.0],[379,13,6.0],[379,14,5.0],[379,15,4.0],[379,16,4.0],[379,18,3.0],[379,19,9.0],[379,21,1.0],[379,22,4.0],[379,23,4.0],[379,24,2.0],[379,25,6.0],[379,26,2.0],[379,27,3.0],[379,28,3.0],[379,29,7.0],[379,30,2.0],[379,31,6.0],[379,32,4.0],[379,33,7.0],[379,34,2.0],[379,35,3.0],[379,36,5.0],[379,37,6.0],[379,38,3.0],[379,39,2.0],[379,40,13.0],[379,41,3.0],[379,42,3.0],[379,43,9.0],[379,44,3.0],[379,45,6.0],[379,46,7.0],[379,47,4.0],[379,48,3.0],[379,49,2.0],[379,50,9.0],[379,51,7.0],[379,52,5.0],[379,53,3.0],[379,54,2.0],[379,55,2.0],[379,56,4.0],[379,57,8.0],[379,58,2.0],[379,59,1.0],[379,60,5.0],[379,61,1.0],[379,62,5.0],[379,63,3.0],[379,64,3.0],[379,65,6.0],[379,66,5.0],[379,67,2.0],[379,68,3.0],[379,69,8.0],[379,70,9.0],[379,71,1.0],[379,72,1.0],[379,73,5.0],[379,74,5.0],[379,75,5.0],[379,76,2.0],[379,77,4.0],[379,78,3.0],[379,79,8.0],[379,80,4.0],[379,81,3.0],[379,82,2.0],[379,83,1.0],[379,84,4.0],[379,85,7.0],[379,86,4.0],[379,87,4.0],[379,88,3.0],[379,89,1.0],[379,90,4.0],[379,91,1.0],[379,92,4.0],[379,93,4.0],[379,94,5.0],[379,95,5.0],[379,96,7.0],[379,98,3.0],[379,99,2.0],[379,100,2.0],[379,101,3.0],[379,102,2.0],[379,103,4.0],[379,104,4.0],[379,105,3.0],[379,106,1.0],[379,107,3.0],[379,108,3.0],[379,109,1.0],[379,110,2.0],[379,111,2.0],[379,112,3.0],[379,113,5.0],[379,114,1.0],[379,115,4.0],[379,116,6.0],[379,117,4.0],[379,118,2.0],[379,119,1.0],[380,9,1.0],[380,11,1.0],[380,13,1.0],[380,14,1.0],[380,17,1.0],[380,18,1.0],[380,24,2.0],[380,25,1.0],[380,27,1.0],[380,28,1.0],[380,33,1.0],[380,34,1.0],[380,36,1.0],[380,40,2.0],[380,41,1.0],[380,42,2.0],[380,44,2.0],[380,47,1.0],[380,52,2.0],[380,53,1.0],[380,55,2.0],[380,56,1.0],[380,60,2.0],[380,62,1.0],[380,63,1.0],[380,66,1.0],[380,67,1.0],[380,69,1.0],[380,73,2.0],[380,74,1.0],[380,78,1.0],[380,83,1.0],[380,84,1.0],[380,93,1.0],[380,96,1.0],[380,99,2.0],[380,100,1.0],[380,101,1.0],[380,102,1.0],[380,104,1.0],[380,105,1.0],[380,106,1.0],[380,107,2.0],[380,112,1.0],[381,13,1.0],[381,29,1.0],[381,37,1.0],[381,38,1.0],[381,70,1.0],[381,93,1.0],[382,7,1.0],[382,11,1.0],[382,33,1.0],[382,75,1.0],[382,84,1.0],[382,116,1.0],[383,0,2.0],[383,1,3.0],[383,4,2.0],[383,7,2.0],[383,8,3.0],[383,9,1.0],[383,11,2.0],[383,15,3.0],[383,17,5.0],[383,19,1.0],[383,20,11.0],[383,21,2.0],[383,22,1.0],[383,23,2.0],[383,24,2.0],[383,27,1.0],[383,28,1.0],[383,29,1.0],[383,31,2.0],[383,32,3.0],[383,34,3.0],[383,37,1.0],[383,38,2.0],[383,40,2.0],[383,41,2.0],[383,42,1.0],[383,43,1.0],[383,44,1.0],[383,45,1.0],[383,46,1.0],[383,47,2.0],[383,48,1.0],[383,49,4.0],[383,51,1.0],[383,52,7.0],[383,55,6.0],[383,57,2.0],[383,58,4.0],[383,59,8.0],[383,62,1.0],[383,63,1.0],[383,64,2.0],[383,67,2.0],[383,69,2.0],[383,70,3.0],[383,72,2.0],[383,73,4.0],[383,74,2.0],[383,76,2.0],[383,78,1.0],[383,79,4.0],[383,80,1.0],[383,81,2.0],[383,82,1.0],[383,84,4.0],[383,85,2.0],[383,86,3.0],[383,87,2.0],[383,88,1.0],[383,90,3.0],[383,91,1.0],[383,92,3.0],[383,93,2.0],[383,94,1.0],[383,95,1.0],[383,98,1.0],[383,99,10.0],[383,100,2.0],[383,101,5.0],[383,104,1.0],[383,105,8.0],[383,107,1.0],[383,108,7.0],[383,109,3.0],[383,111,1.0],[383,112,1.0],[383,114,12.0],[383,115,2.0],[383,116,1.0],[383,117,1.0],[383,119,1.0],[384,5,1.0],[384,8,1.0],[384,13,2.0],[384,15,1.0],[384,17,1.0],[384,20,1.0],[384,32,1.0],[384,41,1.0],[384,43,1.0],[384,44,1.0],[384,47,1.0],[384,68,1.0],[384,72,1.0],[384,74,1.0],[384,78,1.0],[384,105,1.0],[384,107,1.0],[385,2,2.0],[385,10,1.0],[385,12,1.0],[385,16,1.0],[385,19,1.0],[385,23,1.0],[385,25,1.0],[385,30,1.0],[385,31,1.0],[385,34,2.0],[385,35,1.0],[385,36,2.0],[385,37,1.0],[385,40,1.0],[385,43,1.0],[385,44,1.0],[385,46,1.0],[385,48,1.0],[385,50,3.0],[385,55,2.0],[385,56,4.0],[385,60,2.0],[385,68,2.0],[385,71,1.0],[385,72,2.0],[385,73,1.0],[385,75,1.0],[385,84,1.0],[385,85,1.0],[385,100,1.0],[385,104,1.0],[385,107,1.0],[385,109,1.0],[385,110,1.0],[385,111,1.0],[386,7,2.0],[386,10,1.0],[386,14,2.0],[386,15,1.0],[386,17,1.0],[386,18,2.0],[386,23,1.0],[386,25,1.0],[386,33,2.0],[386,37,1.0],[386,40,1.0],[386,43,1.0],[386,51,1.0],[386,53,1.0],[386,71,1.0],[386,73,1.0],[386,74,1.0],[386,78,1.0],[386,84,1.0],[386,87,1.0],[386,88,1.0],[386,96,1.0],[387,0,4.0],[387,1,1.0],[387,6,1.0],[387,7,2.0],[387,8,1.0],[387,11,1.0],[387,12,1.0],[387,16,1.0],[387,17,1.0],[387,22,6.0],[387,24,1.0],[387,25,1.0],[387,27,7.0],[387,28,1.0],[387,31,1.0],[387,32,3.0],[387,33,1.0],[387,34,1.0],[387,35,1.0],[387,37,2.0],[387,39,1.0],[387,41,4.0],[387,43,1.0],[387,45,2.0],[387,46,1.0],[387,47,1.0],[387,48,1.0],[387,51,1.0],[387,52,2.0],[387,53,1.0],[387,56,1.0],[387,58,3.0],[387,59,1.0],[387,60,1.0],[387,63,2.0],[387,64,2.0],[387,65,1.0],[387,68,1.0],[387,70,1.0],[387,71,1.0],[387,72,3.0],[387,73,5.0],[387,74,1.0],[387,77,1.0],[387,78,1.0],[387,80,2.0],[387,81,1.0],[387,82,2.0],[387,83,1.0],[387,84,5.0],[387,87,7.0],[387,88,1.0],[387,89,1.0],[387,90,1.0],[387,91,2.0],[387,92,2.0],[387,94,1.0],[387,98,2.0],[387,100,1.0],[387,102,1.0],[387,103,5.0],[387,105,1.0],[387,106,2.0],[387,107,2.0],[387,108,3.0],[387,109,1.0],[387,111,2.0],[387,115,2.0],[387,117,2.0],[387,118,2.0],[388,0,1.0],[388,3,1.0],[388,4,1.0],[388,10,3.0],[388,12,1.0],[388,13,1.0],[388,16,2.0],[388,18,1.0],[388,20,1.0],[388,22,1.0],[388,38,1.0],[388,43,1.0],[388,44,1.0],[388,47,1.0],[388,52,1.0],[388,56,1.0],[388,62,3.0],[388,65,1.0],[388,67,1.0],[388,68,2.0],[388,69,2.0],[388,75,2.0],[388,76,1.0],[388,81,1.0],[388,86,1.0],[388,94,1.0],[388,96,1.0],[388,101,1.0],[388,102,1.0],[388,109,1.0],[388,111,1.0],[388,112,2.0],[388,114,1.0],[388,115,1.0],[388,116,1.0],[389,9,1.0],[389,30,1.0],[389,70,1.0],[390,1,1.0],[390,84,1.0],[390,90,1.0],[391,0,1.0],[391,1,2.0],[391,2,1.0],[391,4,1.0],[391,7,4.0],[391,8,3.0],[391,9,3.0],[391,10,4.0],[391,12,1.0],[391,14,3.0],[391,19,2.0],[391,20,2.0],[391,21,1.0],[391,22,1.0],[391,23,1.0],[391,24,1.0],[391,25,3.0],[391,26,1.0],[391,27,1.0],[391,28,1.0],[391,30,2.0],[391,31,1.0],[391,32,1.0],[391,33,3.0],[391,35,2.0],[391,39,2.0],[391,40,1.0],[391,41,1.0],[391,42,3.0],[391,43,4.0],[391,44,3.0],[391,46,1.0],[391,47,2.0],[391,48,1.0],[391,50,6.0],[391,51,1.0],[391,52,1.0],[391,53,3.0],[391,56,1.0],[391,60,2.0],[391,61,1.0],[391,62,2.0],[391,63,1.0],[391,64,1.0],[391,65,1.0],[391,66,1.0],[391,67,1.0],[391,69,4.0],[391,70,2.0],[391,71,1.0],[391,72,2.0],[391,73,1.0],[391,74,2.0],[391,75,1.0],[391,76,1.0],[391,78,2.0],[391,79,1.0],[391,80,1.0],[391,82,1.0],[391,84,3.0],[391,85,3.0],[391,86,2.0],[391,88,2.0],[391,90,2.0],[391,91,2.0],[391,93,3.0],[391,94,4.0],[391,96,1.0],[391,98,1.0],[391,100,1.0],[391,101,1.0],[391,102,1.0],[391,104,1.0],[391,105,2.0],[391,107,1.0],[391,108,2.0],[391,110,1.0],[391,112,2.0],[391,113,1.0],[391,115,1.0],[392,3,1.0],[392,38,2.0],[392,41,1.0],[392,50,2.0],[392,85,1.0],[393,1,1.0],[393,2,1.0],[393,3,1.0],[393,4,1.0],[393,7,2.0],[393,9,2.0],[393,11,2.0],[393,15,1.0],[393,17,1.0],[393,19,1.0],[393,21,2.0],[393,28,1.0],[393,29,1.0],[393,30,2.0],[393,34,1.0],[393,35,2.0],[393,37,1.0],[393,38,3.0],[393,40,3.0],[393,43,1.0],[393,49,1.0],[393,51,2.0],[393,52,2.0],[393,56,1.0],[393,57,1.0],[393,62,1.0],[393,64,1.0],[393,66,1.0],[393,68,1.0],[393,69,1.0],[393,73,1.0],[393,76,1.0],[393,78,2.0],[393,84,1.0],[393,86,1.0],[393,87,1.0],[393,88,1.0],[393,94,1.0],[393,98,1.0],[393,103,1.0],[393,105,1.0],[393,108,2.0],[393,112,1.0],[393,113,2.0],[393,114,1.0],[394,0,5.0],[394,1,6.0],[394,3,4.0],[394,4,8.0],[394,5,1.0],[394,6,3.0],[394,7,1.0],[394,8,4.0],[394,9,4.0],[394,10,2.0],[394,11,2.0],[394,12,3.0],[394,13,1.0],[394,15,5.0],[394,16,2.0],[394,17,5.0],[394,18,3.0],[394,19,1.0],[394,20,7.0],[394,21,9.0],[394,22,4.0],[394,23,7.0],[394,24,3.0],[394,25,1.0],[394,27,10.0],[394,29,5.0],[394,30,4.0],[394,32,4.0],[394,33,2.0],[394,34,7.0],[394,35,6.0],[394,36,4.0],[394,37,3.0],[394,38,1.0],[394,39,8.0],[394,40,4.0],[394,41,6.0],[394,42,2.0],[394,43,8.0],[394,44,4.0],[394,45,2.0],[394,46,4.0],[394,47,3.0],[394,48,1.0],[394,50,2.0],[394,52,3.0],[394,53,15.0],[394,54,5.0],[394,55,1.0],[394,56,4.0],[394,57,1.0],[394,58,4.0],[394,59,9.0],[394,60,2.0],[394,61,2.0],[394,62,2.0],[394,63,3.0],[394,64,8.0],[394,65,4.0],[394,66,1.0],[394,67,4.0],[394,68,2.0],[394,69,2.0],[394,70,2.0],[394,71,6.0],[394,72,9.0],[394,73,3.0],[394,74,5.0],[394,75,2.0],[394,76,1.0],[394,78,3.0],[394,79,8.0],[394,80,3.0],[394,81,19.0],[394,82,3.0],[394,83,1.0],[394,84,2.0],[394,85,2.0],[394,87,7.0],[394,88,1.0],[394,89,3.0],[394,90,5.0],[394,91,9.0],[394,92,9.0],[394,93,10.0],[394,94,1.0],[394,95,10.0],[394,96,1.0],[394,97,2.0],[394,98,7.0],[394,99,5.0],[394,100,6.0],[394,101,1.0],[394,102,8.0],[394,103,2.0],[394,104,4.0],[394,105,6.0],[394,106,6.0],[394,107,2.0],[394,108,10.0],[394,109,6.0],[394,110,10.0],[394,111,3.0],[394,112,4.0],[394,113,1.0],[394,114,5.0],[394,115,5.0],[394,117,7.0],[394,118,6.0],[394,119,2.0],[395,43,2.0],[395,46,1.0],[395,65,1.0],[395,80,1.0],[395,85,2.0],[395,107,2.0],[395,115,1.0],[396,0,12.0],[396,1,4.0],[396,2,6.0],[396,3,1.0],[396,4,8.0],[396,5,1.0],[396,6,3.0],[396,7,14.0],[396,8,4.0],[396,9,5.0],[396,10,21.0],[396,11,12.0],[396,12,4.0],[396,13,4.0],[396,14,13.0],[396,15,7.0],[396,16,5.0],[396,17,6.0],[396,18,12.0],[396,19,7.0],[396,20,25.0],[396,21,5.0],[396,22,4.0],[396,23,8.0],[396,24,1.0],[396,25,15.0],[396,26,1.0],[396,27,4.0],[396,28,5.0],[396,29,4.0],[396,30,6.0],[396,31,12.0],[396,32,5.0],[396,33,7.0],[396,34,8.0],[396,35,2.0],[396,37,3.0],[396,39,2.0],[396,40,9.0],[396,41,5.0],[396,42,10.0],[396,43,7.0],[396,44,1.0],[396,45,9.0],[396,46,33.0],[396,47,4.0],[396,48,2.0],[396,49,5.0],[396,50,6.0],[396,51,4.0],[396,52,2.0],[396,53,6.0],[396,54,3.0],[396,55,17.0],[396,56,2.0],[396,57,14.0],[396,58,3.0],[396,60,6.0],[396,61,3.0],[396,62,8.0],[396,63,5.0],[396,64,5.0],[396,65,1.0],[396,66,3.0],[396,67,3.0],[396,68,5.0],[396,69,7.0],[396,70,3.0],[396,71,1.0],[396,72,12.0],[396,73,7.0],[396,74,22.0],[396,75,5.0],[396,76,3.0],[396,77,9.0],[396,78,2.0],[396,79,9.0],[396,80,2.0],[396,81,10.0],[396,82,2.0],[396,83,1.0],[396,84,13.0],[396,85,6.0],[396,86,3.0],[396,87,5.0],[396,88,8.0],[396,89,3.0],[396,90,3.0],[396,91,1.0],[396,92,14.0],[396,93,6.0],[396,94,2.0],[396,95,5.0],[396,96,11.0],[396,97,3.0],[396,98,5.0],[396,99,1.0],[396,100,3.0],[396,101,10.0],[396,102,5.0],[396,103,3.0],[396,104,3.0],[396,105,2.0],[396,106,8.0],[396,107,4.0],[396,108,3.0],[396,109,3.0],[396,110,1.0],[396,111,4.0],[396,112,4.0],[396,113,4.0],[396,114,1.0],[396,115,3.0],[396,116,6.0],[396,117,1.0],[396,118,1.0],[397,0,4.0],[397,1,4.0],[397,2,7.0],[397,3,2.0],[397,4,5.0],[397,5,3.0],[397,6,10.0],[397,7,5.0],[397,8,3.0],[397,9,3.0],[397,10,4.0],[397,11,8.0],[397,12,3.0],[397,13,8.0],[397,14,8.0],[397,15,5.0],[397,16,8.0],[397,17,3.0],[397,18,8.0],[397,19,3.0],[397,21,3.0],[397,23,11.0],[397,24,2.0],[397,25,8.0],[397,26,4.0],[397,27,2.0],[397,28,4.0],[397,29,4.0],[397,30,4.0],[397,31,5.0],[397,32,2.0],[397,33,12.0],[397,34,9.0],[397,35,5.0],[397,36,8.0],[397,37,5.0],[397,38,8.0],[397,39,3.0],[397,40,8.0],[397,41,2.0],[397,42,4.0],[397,43,28.0],[397,44,4.0],[397,45,7.0],[397,46,14.0],[397,47,1.0],[397,48,12.0],[397,49,2.0],[397,50,10.0],[397,51,5.0],[397,52,2.0],[397,54,4.0],[397,55,6.0],[397,56,9.0],[397,57,10.0],[397,58,1.0],[397,60,6.0],[397,62,3.0],[397,63,6.0],[397,64,1.0],[397,65,10.0],[397,66,10.0],[397,67,4.0],[397,68,5.0],[397,69,10.0],[397,70,10.0],[397,71,2.0],[397,72,6.0],[397,73,5.0],[397,74,6.0],[397,75,6.0],[397,76,4.0],[397,77,5.0],[397,78,8.0],[397,79,3.0],[397,80,1.0],[397,81,6.0],[397,82,4.0],[397,83,8.0],[397,84,10.0],[397,85,5.0],[397,86,3.0],[397,87,2.0],[397,88,10.0],[397,89,3.0],[397,90,1.0],[397,91,1.0],[397,93,2.0],[397,94,6.0],[397,95,3.0],[397,96,1.0],[397,97,1.0],[397,99,7.0],[397,100,4.0],[397,101,9.0],[397,102,3.0],[397,103,7.0],[397,105,2.0],[397,106,1.0],[397,107,5.0],[397,108,6.0],[397,109,4.0],[397,111,4.0],[397,112,6.0],[397,113,11.0],[397,114,6.0],[397,115,2.0],[397,116,8.0],[397,117,3.0],[397,118,1.0],[398,0,2.0],[398,2,3.0],[398,3,1.0],[398,5,1.0],[398,6,1.0],[398,7,3.0],[398,9,8.0],[398,10,3.0],[398,11,6.0],[398,12,1.0],[398,13,2.0],[398,14,3.0],[398,15,5.0],[398,16,3.0],[398,17,3.0],[398,19,1.0],[398,22,1.0],[398,23,2.0],[398,24,1.0],[398,26,1.0],[398,27,2.0],[398,28,1.0],[398,29,1.0],[398,31,1.0],[398,32,2.0],[398,33,5.0],[398,34,3.0],[398,35,5.0],[398,36,3.0],[398,38,4.0],[398,40,2.0],[398,42,1.0],[398,43,4.0],[398,45,3.0],[398,46,4.0],[398,47,2.0],[398,49,3.0],[398,50,1.0],[398,51,1.0],[398,52,1.0],[398,53,1.0],[398,54,1.0],[398,55,6.0],[398,56,2.0],[398,57,6.0],[398,58,4.0],[398,60,3.0],[398,62,3.0],[398,63,2.0],[398,64,2.0],[398,65,3.0],[398,68,3.0],[398,69,1.0],[398,70,5.0],[398,71,1.0],[398,72,1.0],[398,73,2.0],[398,74,3.0],[398,75,2.0],[398,76,2.0],[398,77,2.0],[398,78,2.0],[398,79,2.0],[398,81,1.0],[398,83,2.0],[398,84,2.0],[398,85,1.0],[398,86,2.0],[398,87,1.0],[398,88,3.0],[398,89,2.0],[398,90,4.0],[398,91,1.0],[398,92,1.0],[398,93,2.0],[398,94,1.0],[398,95,1.0],[398,96,3.0],[398,97,1.0],[398,98,1.0],[398,99,1.0],[398,100,1.0],[398,101,5.0],[398,102,1.0],[398,103,1.0],[398,104,2.0],[398,105,2.0],[398,109,1.0],[398,110,3.0],[398,111,1.0],[398,113,2.0],[398,115,1.0],[398,116,2.0],[398,117,2.0],[398,118,2.0],[398,119,2.0],[399,0,1.0],[399,1,1.0],[399,2,1.0],[399,9,1.0],[399,18,1.0],[399,20,13.0],[399,25,1.0],[399,26,1.0],[399,30,1.0],[399,32,1.0],[399,33,1.0],[399,36,1.0],[399,39,1.0],[399,41,1.0],[399,43,1.0],[399,44,1.0],[399,45,1.0],[399,50,1.0],[399,60,2.0],[399,66,1.0],[399,67,1.0],[399,68,2.0],[399,72,1.0],[399,78,1.0],[399,79,2.0],[399,84,3.0],[399,87,1.0],[399,89,2.0],[399,90,1.0],[399,93,1.0],[399,96,1.0],[399,103,1.0],[399,105,1.0],[399,110,1.0],[399,111,1.0],[399,113,2.0],[399,117,2.0],[399,118,2.0],[400,0,1.0],[400,2,1.0],[400,24,1.0],[400,33,1.0],[400,37,1.0],[400,48,1.0],[400,64,1.0],[400,70,1.0],[400,73,5.0],[400,78,1.0],[400,87,1.0],[400,103,1.0],[400,106,1.0],[401,0,12.0],[401,1,3.0],[401,2,1.0],[401,3,5.0],[401,4,8.0],[401,5,5.0],[401,6,5.0],[401,7,5.0],[401,8,3.0],[401,9,6.0],[401,10,14.0],[401,11,7.0],[401,12,6.0],[401,13,9.0],[401,14,13.0],[401,15,7.0],[401,16,2.0],[401,17,6.0],[401,18,1.0],[401,19,3.0],[401,20,2.0],[401,21,5.0],[401,22,1.0],[401,23,7.0],[401,24,3.0],[401,25,3.0],[401,26,2.0],[401,27,2.0],[401,28,2.0],[401,29,2.0],[401,30,3.0],[401,31,6.0],[401,32,8.0],[401,33,6.0],[401,34,3.0],[401,35,3.0],[401,36,8.0],[401,37,5.0],[401,38,3.0],[401,39,7.0],[401,40,4.0],[401,41,2.0],[401,42,1.0],[401,43,5.0],[401,44,2.0],[401,45,4.0],[401,46,9.0],[401,47,2.0],[401,48,5.0],[401,49,2.0],[401,50,3.0],[401,51,3.0],[401,52,3.0],[401,53,3.0],[401,54,2.0],[401,55,3.0],[401,56,2.0],[401,57,2.0],[401,58,2.0],[401,59,1.0],[401,60,2.0],[401,61,1.0],[401,62,2.0],[401,63,13.0],[401,64,4.0],[401,65,5.0],[401,66,3.0],[401,67,5.0],[401,68,3.0],[401,69,8.0],[401,70,3.0],[401,71,4.0],[401,72,7.0],[401,73,8.0],[401,74,2.0],[401,75,5.0],[401,76,8.0],[401,77,11.0],[401,78,3.0],[401,79,2.0],[401,80,3.0],[401,81,6.0],[401,82,6.0],[401,84,6.0],[401,85,6.0],[401,86,5.0],[401,87,4.0],[401,88,4.0],[401,89,4.0],[401,90,3.0],[401,91,3.0],[401,92,6.0],[401,93,1.0],[401,94,6.0],[401,95,5.0],[401,96,3.0],[401,98,6.0],[401,99,10.0],[401,100,4.0],[401,101,2.0],[401,102,3.0],[401,103,1.0],[401,104,2.0],[401,105,4.0],[401,106,4.0],[401,107,2.0],[401,108,6.0],[401,109,1.0],[401,110,3.0],[401,111,2.0],[401,112,5.0],[401,113,10.0],[401,114,3.0],[401,115,5.0],[401,116,5.0],[401,117,2.0],[401,118,3.0],[401,119,3.0],[402,2,1.0],[402,10,2.0],[402,11,3.0],[402,13,1.0],[402,18,1.0],[402,23,1.0],[402,30,1.0],[402,32,1.0],[402,35,1.0],[402,37,2.0],[402,43,1.0],[402,44,1.0],[402,46,1.0],[402,50,1.0],[402,55,1.0],[402,58,1.0],[402,59,1.0],[402,60,1.0],[402,61,2.0],[402,63,2.0],[402,64,1.0],[402,65,1.0],[402,66,1.0],[402,68,1.0],[402,70,3.0],[402,78,2.0],[402,82,1.0],[402,85,1.0],[402,86,2.0],[402,87,1.0],[402,90,1.0],[402,93,1.0],[402,94,2.0],[402,96,2.0],[402,103,2.0],[402,106,2.0],[402,107,1.0],[402,114,1.0],[402,116,1.0],[403,1,1.0],[403,5,1.0],[403,7,1.0],[403,8,1.0],[403,10,1.0],[403,12,1.0],[403,13,2.0],[403,14,2.0],[403,15,1.0],[403,16,1.0],[403,19,1.0],[403,23,1.0],[403,33,1.0],[403,34,1.0],[403,36,1.0],[403,37,2.0],[403,38,1.0],[403,41,1.0],[403,43,3.0],[403,48,2.0],[403,54,1.0],[403,56,1.0],[403,60,1.0],[403,61,1.0],[403,63,1.0],[403,69,2.0],[403,71,1.0],[403,74,1.0],[403,77,1.0],[403,81,1.0],[403,83,1.0],[403,85,1.0],[403,88,1.0],[403,94,3.0],[403,98,2.0],[403,100,1.0],[403,103,3.0],[403,105,2.0],[403,118,2.0],[403,119,1.0],[404,31,2.0],[404,80,1.0],[404,117,1.0],[405,4,1.0],[405,6,1.0],[405,8,1.0],[405,10,1.0],[405,15,2.0],[405,20,2.0],[405,21,1.0],[405,23,1.0],[405,29,1.0],[405,35,1.0],[405,43,3.0],[405,50,1.0],[405,62,2.0],[405,63,1.0],[405,65,1.0],[405,69,1.0],[405,74,1.0],[405,77,1.0],[405,78,1.0],[405,84,1.0],[405,90,1.0],[405,96,1.0],[405,99,1.0],[405,108,1.0],[405,110,1.0],[405,113,1.0],[405,115,1.0],[405,117,1.0],[406,2,2.0],[406,3,1.0],[406,5,1.0],[406,6,1.0],[406,8,2.0],[406,9,1.0],[406,13,2.0],[406,14,1.0],[406,16,1.0],[406,18,1.0],[406,22,1.0],[406,23,1.0],[406,25,1.0],[406,26,1.0],[406,29,3.0],[406,30,4.0],[406,31,1.0],[406,33,1.0],[406,34,1.0],[406,36,2.0],[406,37,1.0],[406,38,1.0],[406,43,1.0],[406,47,2.0],[406,48,1.0],[406,51,1.0],[406,53,1.0],[406,56,1.0],[406,57,1.0],[406,58,2.0],[406,62,1.0],[406,66,2.0],[406,69,2.0],[406,72,1.0],[406,74,1.0],[406,75,1.0],[406,77,1.0],[406,80,1.0],[406,82,1.0],[406,83,1.0],[406,84,1.0],[406,85,1.0],[406,87,1.0],[406,88,1.0],[406,90,1.0],[406,93,1.0],[406,94,1.0],[406,101,1.0],[406,102,1.0],[406,103,1.0],[406,109,2.0],[406,112,3.0],[406,115,1.0],[406,116,1.0],[407,6,1.0],[407,18,1.0],[407,34,1.0],[407,41,1.0],[407,46,1.0],[408,0,14.0],[408,1,3.0],[408,2,6.0],[408,3,13.0],[408,4,17.0],[408,5,5.0],[408,6,12.0],[408,7,11.0],[408,8,51.0],[408,9,10.0],[408,10,8.0],[408,11,14.0],[408,12,19.0],[408,13,1.0],[408,14,27.0],[408,15,14.0],[408,16,4.0],[408,17,10.0],[408,18,13.0],[408,19,12.0],[408,20,7.0],[408,21,15.0],[408,22,5.0],[408,23,28.0],[408,24,14.0],[408,25,41.0],[408,26,9.0],[408,27,13.0],[408,28,9.0],[408,29,8.0],[408,30,8.0],[408,31,6.0],[408,32,8.0],[408,33,10.0],[408,34,17.0],[408,35,11.0],[408,36,12.0],[408,37,28.0],[408,38,28.0],[408,39,6.0],[408,40,14.0],[408,41,6.0],[408,42,9.0],[408,43,96.0],[408,44,6.0],[408,45,12.0],[408,46,26.0],[408,47,6.0],[408,48,7.0],[408,49,8.0],[408,50,18.0],[408,51,14.0],[408,52,13.0],[408,53,6.0],[408,54,7.0],[408,55,13.0],[408,56,11.0],[408,57,5.0],[408,58,20.0],[408,59,2.0],[408,60,7.0],[408,61,5.0],[408,62,14.0],[408,63,19.0],[408,64,5.0],[408,65,26.0],[408,66,11.0],[408,67,11.0],[408,68,28.0],[408,69,28.0],[408,70,17.0],[408,71,11.0],[408,72,13.0],[408,73,9.0],[408,74,5.0],[408,75,5.0],[408,76,3.0],[408,77,9.0],[408,78,8.0],[408,79,3.0],[408,80,14.0],[408,81,4.0],[408,82,15.0],[408,83,10.0],[408,84,28.0],[408,85,3.0],[408,86,8.0],[408,87,4.0],[408,88,3.0],[408,89,3.0],[408,90,5.0],[408,91,11.0],[408,92,13.0],[408,93,11.0],[408,94,21.0],[408,95,19.0],[408,96,14.0],[408,97,3.0],[408,98,7.0],[408,99,5.0],[408,100,3.0],[408,101,13.0],[408,102,13.0],[408,103,3.0],[408,104,6.0],[408,105,8.0],[408,106,3.0],[408,107,14.0],[408,108,10.0],[408,109,7.0],[408,110,6.0],[408,111,16.0],[408,112,22.0],[408,113,5.0],[408,115,10.0],[408,116,14.0],[408,117,8.0],[408,118,4.0],[408,119,2.0],[409,1,2.0],[409,15,1.0],[409,63,1.0],[409,65,1.0],[409,90,1.0],[409,108,1.0],[409,119,1.0],[410,13,1.0],[410,45,1.0],[410,68,1.0],[410,76,1.0],[411,1,1.0],[411,9,2.0],[411,18,1.0],[411,44,1.0],[411,65,1.0],[411,70,5.0],[411,86,1.0],[411,89,2.0],[411,99,1.0],[411,109,1.0],[412,0,28.0],[412,1,13.0],[412,2,9.0],[412,3,12.0],[412,4,16.0],[412,5,19.0],[412,6,33.0],[412,7,39.0],[412,8,26.0],[412,9,23.0],[412,10,48.0],[412,11,32.0],[412,12,21.0],[412,13,49.0],[412,14,26.0],[412,15,28.0],[412,16,33.0],[412,17,33.0],[412,18,24.0],[412,19,27.0],[412,20,1.0],[412,21,15.0],[412,22,11.0],[412,23,31.0],[412,24,16.0],[412,25,41.0],[412,26,17.0],[412,27,34.0],[412,28,8.0],[412,29,16.0],[412,30,12.0],[412,31,43.0],[412,32,26.0],[412,33,35.0],[412,34,23.0],[412,35,36.0],[412,36,68.0],[412,37,45.0],[412,38,22.0],[412,39,16.0],[412,40,14.0],[412,41,24.0],[412,42,24.0],[412,43,62.0],[412,44,30.0],[412,45,17.0],[412,46,18.0],[412,47,10.0],[412,48,24.0],[412,49,15.0],[412,50,12.0],[412,51,22.0],[412,52,23.0],[412,53,15.0],[412,54,12.0],[412,55,45.0],[412,56,25.0],[412,57,36.0],[412,58,13.0],[412,59,17.0],[412,60,23.0],[412,61,3.0],[412,62,51.0],[412,63,20.0],[412,64,21.0],[412,65,27.0],[412,66,22.0],[412,67,12.0],[412,68,20.0],[412,69,26.0],[412,70,77.0],[412,71,7.0],[412,72,12.0],[412,73,56.0],[412,74,27.0],[412,75,19.0],[412,76,27.0],[412,77,18.0],[412,78,28.0],[412,79,9.0],[412,80,11.0],[412,81,42.0],[412,82,19.0],[412,83,24.0],[412,84,15.0],[412,85,33.0],[412,86,39.0],[412,87,21.0],[412,88,39.0],[412,89,16.0],[412,90,22.0],[412,91,36.0],[412,92,77.0],[412,93,17.0],[412,94,33.0],[412,95,11.0],[412,96,12.0],[412,97,12.0],[412,98,15.0],[412,99,22.0],[412,100,11.0],[412,101,38.0],[412,102,39.0],[412,103,23.0],[412,104,13.0],[412,105,25.0],[412,106,20.0],[412,107,20.0],[412,108,19.0],[412,109,33.0],[412,110,19.0],[412,111,15.0],[412,112,20.0],[412,113,30.0],[412,114,5.0],[412,115,23.0],[412,116,39.0],[412,117,17.0],[412,118,42.0],[412,119,4.0],[413,2,1.0],[413,9,1.0],[413,12,1.0],[413,16,1.0],[413,19,1.0],[413,23,1.0],[413,25,1.0],[413,28,1.0],[413,29,1.0],[413,35,1.0],[413,37,1.0],[413,40,1.0],[413,47,1.0],[413,53,1.0],[413,54,2.0],[413,56,1.0],[413,60,1.0],[413,62,1.0],[413,64,2.0],[413,68,1.0],[413,70,1.0],[413,77,1.0],[413,79,1.0],[413,82,1.0],[413,84,1.0],[413,88,1.0],[413,89,1.0],[413,90,1.0],[413,93,1.0],[413,96,1.0],[413,99,1.0],[413,102,1.0],[413,104,1.0],[413,109,1.0],[413,115,1.0],[413,116,1.0],[413,117,1.0],[414,2,1.0],[414,5,3.0],[414,6,3.0],[414,7,1.0],[414,8,2.0],[414,9,2.0],[414,10,1.0],[414,11,3.0],[414,12,1.0],[414,13,5.0],[414,14,1.0],[414,15,3.0],[414,16,3.0],[414,17,1.0],[414,18,2.0],[414,19,1.0],[414,23,1.0],[414,25,2.0],[414,28,1.0],[414,31,1.0],[414,32,2.0],[414,35,2.0],[414,36,1.0],[414,37,2.0],[414,40,2.0],[414,42,1.0],[414,43,4.0],[414,45,1.0],[414,46,2.0],[414,47,2.0],[414,49,1.0],[414,50,1.0],[414,53,2.0],[414,55,2.0],[414,57,2.0],[414,66,2.0],[414,67,1.0],[414,69,1.0],[414,72,1.0],[414,74,2.0],[414,75,1.0],[414,78,2.0],[414,80,2.0],[414,81,1.0],[414,83,2.0],[414,84,1.0],[414,87,1.0],[414,88,1.0],[414,90,1.0],[414,93,1.0],[414,96,1.0],[414,99,1.0],[414,100,3.0],[414,101,2.0],[414,102,1.0],[414,103,1.0],[414,105,1.0],[414,108,1.0],[414,112,2.0],[414,113,1.0],[414,114,2.0],[414,116,1.0],[414,117,1.0],[415,0,13.0],[415,1,10.0],[415,2,23.0],[415,3,10.0],[415,4,13.0],[415,5,33.0],[415,6,26.0],[415,7,20.0],[415,8,39.0],[415,9,28.0],[415,10,29.0],[415,11,20.0],[415,12,17.0],[415,13,21.0],[415,14,22.0],[415,15,9.0],[415,16,30.0],[415,17,4.0],[415,18,21.0],[415,19,19.0],[415,20,3.0],[415,21,6.0],[415,22,8.0],[415,23,49.0],[415,24,10.0],[415,25,26.0],[415,26,15.0],[415,27,6.0],[415,28,10.0],[415,29,24.0],[415,30,28.0],[415,31,40.0],[415,32,15.0],[415,33,24.0],[415,34,12.0],[415,35,26.0],[415,36,37.0],[415,37,30.0],[415,38,22.0],[415,39,12.0],[415,40,14.0],[415,41,7.0],[415,42,34.0],[415,43,61.0],[415,44,15.0],[415,45,26.0],[415,46,31.0],[415,47,29.0],[415,48,20.0],[415,49,21.0],[415,50,18.0],[415,51,28.0],[415,52,4.0],[415,53,10.0],[415,54,10.0],[415,55,21.0],[415,56,31.0],[415,57,25.0],[415,58,17.0],[415,59,5.0],[415,60,27.0],[415,61,3.0],[415,62,40.0],[415,63,12.0],[415,64,10.0],[415,65,41.0],[415,66,38.0],[415,67,4.0],[415,68,16.0],[415,69,49.0],[415,70,13.0],[415,71,6.0],[415,72,9.0],[415,73,12.0],[415,74,41.0],[415,75,34.0],[415,76,10.0],[415,77,22.0],[415,78,38.0],[415,79,7.0],[415,80,11.0],[415,81,3.0],[415,82,15.0],[415,83,20.0],[415,84,11.0],[415,85,31.0],[415,86,22.0],[415,87,7.0],[415,88,45.0],[415,89,5.0],[415,90,13.0],[415,91,16.0],[415,92,4.0],[415,93,11.0],[415,94,27.0],[415,95,7.0],[415,96,26.0],[415,97,4.0],[415,98,7.0],[415,99,5.0],[415,100,5.0],[415,101,30.0],[415,102,12.0],[415,103,19.0],[415,104,13.0],[415,105,11.0],[415,106,6.0],[415,107,6.0],[415,108,6.0],[415,109,18.0],[415,110,8.0],[415,111,12.0],[415,112,41.0],[415,113,25.0],[415,114,5.0],[415,115,9.0],[415,116,19.0],[415,117,3.0],[415,118,2.0],[415,119,2.0],[416,46,1.0],[416,72,1.0],[417,111,1.0],[417,114,1.0],[418,1,1.0],[418,8,1.0],[418,19,1.0],[418,71,1.0],[418,72,1.0],[418,81,2.0],[418,106,1.0],[418,109,1.0],[419,0,2.0],[419,2,1.0],[419,4,1.0],[419,6,1.0],[419,7,1.0],[419,8,1.0],[419,11,1.0],[419,12,1.0],[419,15,1.0],[419,16,2.0],[419,17,1.0],[419,22,1.0],[419,26,1.0],[419,27,2.0],[419,31,3.0],[419,32,2.0],[419,34,1.0],[419,35,1.0],[419,38,1.0],[419,39,1.0],[419,41,2.0],[419,42,1.0],[419,43,2.0],[419,49,1.0],[419,52,3.0],[419,53,2.0],[419,55,3.0],[419,67,1.0],[419,68,1.0],[419,70,3.0],[419,73,1.0],[419,76,1.0],[419,79,1.0],[419,81,1.0],[419,85,1.0],[419,86,3.0],[419,88,1.0],[419,89,1.0],[419,90,1.0],[419,91,2.0],[419,92,1.0],[419,94,1.0],[419,95,1.0],[419,99,6.0],[419,105,1.0],[419,112,1.0],[419,114,1.0],[419,118,2.0],[420,5,1.0],[420,6,1.0],[420,7,4.0],[420,8,1.0],[420,9,2.0],[420,11,2.0],[420,12,2.0],[420,14,1.0],[420,19,2.0],[420,20,5.0],[420,21,2.0],[420,23,2.0],[420,25,1.0],[420,26,1.0],[420,30,3.0],[420,31,2.0],[420,33,1.0],[420,34,2.0],[420,35,2.0],[420,37,4.0],[420,40,3.0],[420,42,1.0],[420,43,4.0],[420,46,2.0],[420,48,2.0],[420,49,1.0],[420,50,3.0],[420,53,1.0],[420,55,1.0],[420,56,1.0],[420,57,1.0],[420,58,1.0],[420,59,1.0],[420,62,5.0],[420,64,2.0],[420,65,2.0],[420,66,2.0],[420,67,2.0],[420,68,4.0],[420,69,3.0],[420,70,3.0],[420,72,2.0],[420,73,3.0],[420,74,1.0],[420,75,1.0],[420,76,4.0],[420,77,1.0],[420,82,2.0],[420,84,2.0],[420,89,1.0],[420,90,1.0],[420,91,1.0],[420,94,1.0],[420,96,2.0],[420,97,1.0],[420,102,2.0],[420,103,1.0],[420,104,3.0],[420,105,1.0],[420,107,1.0],[420,108,1.0],[420,109,1.0],[420,111,1.0],[420,112,3.0],[420,113,5.0],[420,115,1.0],[420,116,1.0],[420,117,1.0],[421,0,1.0],[421,1,1.0],[421,2,4.0],[421,4,1.0],[421,5,2.0],[421,6,5.0],[421,7,2.0],[421,8,6.0],[421,9,4.0],[421,11,2.0],[421,12,4.0],[421,14,3.0],[421,15,2.0],[421,16,6.0],[421,18,4.0],[421,19,1.0],[421,21,1.0],[421,23,6.0],[421,24,1.0],[421,25,3.0],[421,26,2.0],[421,28,2.0],[421,29,2.0],[421,30,1.0],[421,31,1.0],[421,32,2.0],[421,33,3.0],[421,34,1.0],[421,35,4.0],[421,36,4.0],[421,37,2.0],[421,40,1.0],[421,41,2.0],[421,42,6.0],[421,43,13.0],[421,44,4.0],[421,46,3.0],[421,47,3.0],[421,48,1.0],[421,50,2.0],[421,51,1.0],[421,52,1.0],[421,53,1.0],[421,54,1.0],[421,55,3.0],[421,56,4.0],[421,57,6.0],[421,60,4.0],[421,61,1.0],[421,62,2.0],[421,64,1.0],[421,65,4.0],[421,66,2.0],[421,67,1.0],[421,68,2.0],[421,69,4.0],[421,70,1.0],[421,71,1.0],[421,73,1.0],[421,74,2.0],[421,75,5.0],[421,76,2.0],[421,77,2.0],[421,78,3.0],[421,80,1.0],[421,81,1.0],[421,82,1.0],[421,83,1.0],[421,84,3.0],[421,85,3.0],[421,86,3.0],[421,87,2.0],[421,89,1.0],[421,90,1.0],[421,91,1.0],[421,92,1.0],[421,93,1.0],[421,94,2.0],[421,95,1.0],[421,96,2.0],[421,98,1.0],[421,100,1.0],[421,101,2.0],[421,102,2.0],[421,103,3.0],[421,104,2.0],[421,106,2.0],[421,108,1.0],[421,110,1.0],[421,111,1.0],[421,112,5.0],[421,114,1.0],[421,115,1.0],[421,116,5.0],[421,117,2.0],[421,118,3.0],[422,0,19.0],[422,1,47.0],[422,2,3.0],[422,3,27.0],[422,4,11.0],[422,6,3.0],[422,7,1.0],[422,8,2.0],[422,15,24.0],[422,17,9.0],[422,19,1.0],[422,20,28.0],[422,21,23.0],[422,22,6.0],[422,23,1.0],[422,24,13.0],[422,27,18.0],[422,28,24.0],[422,30,1.0],[422,31,3.0],[422,32,12.0],[422,34,27.0],[422,37,17.0],[422,38,5.0],[422,39,3.0],[422,40,6.0],[422,41,37.0],[422,43,6.0],[422,45,3.0],[422,47,3.0],[422,51,1.0],[422,52,14.0],[422,53,27.0],[422,54,17.0],[422,56,1.0],[422,57,8.0],[422,58,19.0],[422,59,52.0],[422,60,3.0],[422,61,75.0],[422,62,2.0],[422,63,14.0],[422,64,11.0],[422,67,45.0],[422,68,1.0],[422,69,6.0],[422,70,39.0],[422,71,2.0],[422,72,58.0],[422,73,15.0],[422,74,1.0],[422,75,1.0],[422,76,1.0],[422,79,128.0],[422,80,1.0],[422,81,28.0],[422,82,22.0],[422,83,1.0],[422,84,15.0],[422,87,13.0],[422,89,8.0],[422,90,22.0],[422,91,21.0],[422,92,31.0],[422,93,29.0],[422,94,1.0],[422,95,21.0],[422,96,1.0],[422,97,7.0],[422,98,8.0],[422,99,50.0],[422,100,20.0],[422,102,20.0],[422,104,2.0],[422,105,13.0],[422,106,24.0],[422,107,4.0],[422,108,29.0],[422,109,14.0],[422,110,9.0],[422,111,5.0],[422,112,4.0],[422,114,66.0],[422,115,25.0],[422,117,36.0],[422,118,10.0],[422,119,3.0],[423,0,12.0],[423,1,13.0],[423,2,12.0],[423,3,11.0],[423,4,3.0],[423,5,16.0],[423,6,30.0],[423,7,9.0],[423,8,12.0],[423,9,22.0],[423,10,13.0],[423,11,29.0],[423,12,4.0],[423,13,23.0],[423,14,21.0],[423,15,21.0],[423,16,39.0],[423,17,11.0],[423,18,10.0],[423,19,11.0],[423,20,6.0],[423,21,6.0],[423,22,7.0],[423,23,12.0],[423,24,12.0],[423,25,10.0],[423,26,14.0],[423,27,7.0],[423,28,9.0],[423,29,15.0],[423,30,2.0],[423,31,27.0],[423,32,11.0],[423,33,37.0],[423,34,12.0],[423,35,18.0],[423,36,26.0],[423,37,16.0],[423,38,20.0],[423,39,16.0],[423,40,29.0],[423,41,12.0],[423,42,9.0],[423,43,72.0],[423,44,15.0],[423,45,23.0],[423,46,28.0],[423,47,11.0],[423,48,20.0],[423,49,13.0],[423,50,8.0],[423,51,8.0],[423,52,6.0],[423,53,9.0],[423,54,3.0],[423,55,16.0],[423,56,22.0],[423,57,41.0],[423,58,16.0],[423,59,14.0],[423,60,55.0],[423,61,8.0],[423,62,20.0],[423,63,8.0],[423,64,5.0],[423,65,20.0],[423,66,5.0],[423,67,8.0],[423,68,10.0],[423,69,14.0],[423,70,33.0],[423,71,3.0],[423,72,14.0],[423,73,5.0],[423,74,20.0],[423,75,14.0],[423,76,8.0],[423,77,3.0],[423,78,26.0],[423,79,4.0],[423,80,4.0],[423,81,8.0],[423,82,9.0],[423,83,26.0],[423,84,14.0],[423,85,24.0],[423,86,15.0],[423,87,10.0],[423,88,27.0],[423,89,12.0],[423,90,9.0],[423,91,8.0],[423,92,12.0],[423,93,15.0],[423,94,17.0],[423,95,18.0],[423,96,10.0],[423,97,5.0],[423,98,8.0],[423,99,9.0],[423,100,10.0],[423,101,28.0],[423,102,10.0],[423,103,13.0],[423,104,8.0],[423,105,12.0],[423,106,13.0],[423,107,17.0],[423,108,7.0],[423,109,12.0],[423,110,6.0],[423,111,11.0],[423,112,13.0],[423,113,16.0],[423,114,7.0],[423,115,13.0],[423,116,18.0],[423,117,5.0],[423,118,6.0],[424,16,1.0],[424,68,1.0],[424,85,1.0],[425,0,16.0],[425,1,17.0],[425,2,12.0],[425,3,15.0],[425,4,7.0],[425,5,30.0],[425,6,39.0],[425,7,24.0],[425,8,51.0],[425,9,50.0],[425,10,34.0],[425,11,45.0],[425,12,23.0],[425,13,33.0],[425,14,55.0],[425,15,21.0],[425,16,56.0],[425,17,11.0],[425,18,17.0],[425,19,29.0],[425,20,8.0],[425,21,6.0],[425,22,9.0],[425,23,36.0],[425,24,10.0],[425,25,41.0],[425,26,26.0],[425,27,5.0],[425,28,13.0],[425,29,19.0],[425,30,14.0],[425,31,44.0],[425,32,19.0],[425,33,33.0],[425,34,32.0],[425,35,26.0],[425,36,57.0],[425,37,33.0],[425,38,21.0],[425,39,13.0],[425,40,28.0],[425,41,11.0],[425,42,27.0],[425,43,80.0],[425,44,27.0],[425,45,46.0],[425,46,38.0],[425,47,20.0],[425,48,17.0],[425,49,23.0],[425,50,23.0],[425,51,28.0],[425,52,13.0],[425,53,11.0],[425,54,7.0],[425,55,31.0],[425,56,22.0],[425,57,34.0],[425,58,8.0],[425,59,8.0],[425,60,59.0],[425,61,4.0],[425,62,48.0],[425,63,21.0],[425,64,14.0],[425,65,26.0],[425,66,29.0],[425,67,13.0],[425,68,35.0],[425,69,37.0],[425,70,24.0],[425,71,9.0],[425,72,12.0],[425,73,20.0],[425,74,32.0],[425,75,30.0],[425,76,14.0],[425,77,20.0],[425,78,47.0],[425,79,5.0],[425,80,10.0],[425,81,11.0],[425,82,14.0],[425,83,29.0],[425,84,19.0],[425,85,33.0],[425,86,41.0],[425,87,17.0],[425,88,31.0],[425,89,20.0],[425,90,18.0],[425,91,15.0],[425,92,15.0],[425,93,13.0],[425,94,33.0],[425,95,7.0],[425,96,25.0],[425,97,4.0],[425,98,14.0],[425,99,19.0],[425,100,12.0],[425,101,30.0],[425,102,9.0],[425,103,22.0],[425,104,21.0],[425,105,15.0],[425,106,17.0],[425,107,18.0],[425,108,12.0],[425,109,19.0],[425,110,7.0],[425,111,12.0],[425,112,41.0],[425,113,24.0],[425,114,6.0],[425,115,19.0],[425,116,29.0],[425,117,5.0],[425,118,7.0],[425,119,4.0],[426,44,1.0],[426,52,1.0],[426,77,1.0],[427,7,1.0],[427,16,1.0],[427,18,1.0],[427,23,1.0],[427,25,1.0],[427,33,1.0],[427,35,1.0],[427,37,1.0],[427,43,1.0],[427,51,1.0],[427,53,1.0],[427,58,1.0],[427,60,1.0],[427,65,1.0],[427,70,1.0],[427,74,2.0],[427,75,1.0],[427,77,1.0],[427,80,1.0],[427,81,1.0],[427,85,1.0],[427,89,1.0],[427,90,1.0],[427,92,1.0],[427,103,1.0],[427,108,1.0],[427,112,1.0],[427,113,1.0],[427,116,2.0],[428,9,1.0],[428,12,1.0],[428,25,1.0],[429,0,1.0],[429,2,1.0],[429,3,3.0],[429,5,1.0],[429,6,2.0],[429,7,1.0],[429,9,1.0],[429,10,1.0],[429,17,1.0],[429,20,1.0],[429,22,1.0],[429,23,1.0],[429,24,1.0],[429,27,1.0],[429,28,1.0],[429,29,3.0],[429,31,1.0],[429,34,1.0],[429,35,1.0],[429,36,5.0],[429,37,1.0],[429,38,2.0],[429,39,1.0],[429,40,1.0],[429,41,1.0],[429,42,1.0],[429,43,1.0],[429,49,1.0],[429,50,1.0],[429,51,1.0],[429,53,1.0],[429,54,2.0],[429,56,1.0],[429,58,1.0],[429,60,1.0],[429,62,1.0],[429,63,2.0],[429,66,2.0],[429,67,1.0],[429,69,2.0],[429,72,1.0],[429,74,1.0],[429,79,1.0],[429,80,1.0],[429,82,1.0],[429,85,1.0],[429,88,3.0],[429,90,1.0],[429,93,3.0],[429,94,2.0],[429,96,6.0],[429,100,1.0],[429,102,1.0],[429,109,1.0],[429,110,1.0],[429,111,2.0],[429,112,3.0],[429,113,4.0],[429,114,2.0],[430,0,2.0],[430,5,1.0],[430,11,1.0],[430,22,1.0],[430,24,1.0],[430,31,1.0],[430,36,1.0],[430,38,2.0],[430,40,2.0],[430,43,2.0],[430,47,2.0],[430,60,2.0],[430,62,1.0],[430,64,1.0],[430,68,1.0],[430,69,1.0],[430,71,1.0],[430,75,1.0],[430,76,1.0],[430,77,1.0],[430,82,1.0],[430,86,1.0],[430,88,1.0],[430,94,1.0],[430,104,1.0],[430,106,1.0],[430,110,1.0],[431,0,7.0],[431,1,1.0],[431,2,6.0],[431,3,4.0],[431,4,9.0],[431,5,12.0],[431,6,10.0],[431,7,9.0],[431,8,14.0],[431,9,16.0],[431,10,13.0],[431,11,16.0],[431,12,3.0],[431,13,7.0],[431,14,13.0],[431,15,15.0],[431,16,10.0],[431,17,5.0],[431,18,18.0],[431,19,6.0],[431,20,7.0],[431,21,6.0],[431,22,5.0],[431,23,15.0],[431,24,7.0],[431,25,14.0],[431,26,8.0],[431,27,7.0],[431,28,4.0],[431,29,10.0],[431,30,9.0],[431,31,11.0],[431,32,6.0],[431,33,8.0],[431,34,7.0],[431,35,13.0],[431,36,11.0],[431,37,16.0],[431,38,8.0],[431,39,2.0],[431,40,14.0],[431,41,5.0],[431,42,14.0],[431,43,15.0],[431,44,7.0],[431,45,11.0],[431,46,5.0],[431,47,9.0],[431,48,7.0],[431,49,8.0],[431,50,8.0],[431,51,9.0],[431,52,6.0],[431,53,9.0],[431,54,2.0],[431,55,7.0],[431,56,7.0],[431,57,13.0],[431,58,5.0],[431,59,3.0],[431,60,8.0],[431,61,1.0],[431,62,5.0],[431,63,3.0],[431,64,10.0],[431,65,9.0],[431,66,9.0],[431,67,3.0],[431,68,15.0],[431,69,21.0],[431,70,18.0],[431,71,5.0],[431,72,12.0],[431,73,5.0],[431,74,25.0],[431,75,6.0],[431,76,4.0],[431,77,4.0],[431,78,12.0],[431,79,5.0],[431,80,7.0],[431,81,6.0],[431,82,5.0],[431,83,2.0],[431,84,9.0],[431,85,13.0],[431,86,15.0],[431,87,6.0],[431,88,6.0],[431,89,4.0],[431,90,5.0],[431,91,2.0],[431,92,5.0],[431,93,7.0],[431,94,11.0],[431,95,10.0],[431,96,13.0],[431,97,1.0],[431,98,5.0],[431,99,1.0],[431,100,3.0],[431,101,8.0],[431,102,7.0],[431,103,13.0],[431,104,9.0],[431,105,7.0],[431,106,3.0],[431,107,2.0],[431,108,7.0],[431,109,7.0],[431,110,2.0],[431,111,4.0],[431,112,17.0],[431,113,4.0],[431,114,6.0],[431,115,5.0],[431,116,7.0],[431,117,5.0],[431,118,2.0],[431,119,7.0],[432,8,1.0],[432,18,1.0],[432,35,1.0],[432,39,1.0],[432,84,1.0],[433,21,1.0],[433,31,1.0],[433,36,1.0],[433,79,1.0],[434,31,1.0],[434,108,1.0],[435,0,7.0],[435,1,7.0],[435,2,10.0],[435,3,5.0],[435,4,6.0],[435,5,7.0],[435,6,11.0],[435,7,12.0],[435,8,16.0],[435,9,11.0],[435,10,9.0],[435,11,10.0],[435,12,6.0],[435,13,10.0],[435,14,15.0],[435,15,11.0],[435,16,15.0],[435,17,9.0],[435,18,19.0],[435,19,12.0],[435,20,2.0],[435,21,2.0],[435,22,3.0],[435,23,14.0],[435,24,4.0],[435,25,3.0],[435,26,2.0],[435,27,8.0],[435,28,6.0],[435,29,9.0],[435,30,7.0],[435,31,15.0],[435,32,7.0],[435,33,11.0],[435,34,8.0],[435,35,17.0],[435,36,19.0],[435,37,17.0],[435,38,7.0],[435,39,6.0],[435,40,16.0],[435,41,5.0],[435,42,12.0],[435,43,23.0],[435,44,11.0],[435,45,14.0],[435,46,6.0],[435,47,12.0],[435,48,2.0],[435,49,4.0],[435,50,9.0],[435,51,11.0],[435,52,6.0],[435,53,6.0],[435,54,2.0],[435,55,19.0],[435,56,14.0],[435,57,6.0],[435,58,9.0],[435,59,1.0],[435,60,13.0],[435,61,1.0],[435,62,9.0],[435,63,6.0],[435,64,6.0],[435,65,12.0],[435,66,5.0],[435,67,5.0],[435,68,15.0],[435,69,11.0],[435,70,6.0],[435,71,7.0],[435,72,5.0],[435,73,7.0],[435,74,7.0],[435,75,10.0],[435,76,5.0],[435,77,9.0],[435,78,13.0],[435,79,7.0],[435,80,3.0],[435,81,3.0],[435,82,1.0],[435,83,6.0],[435,84,7.0],[435,85,11.0],[435,86,11.0],[435,87,6.0],[435,88,9.0],[435,89,6.0],[435,90,3.0],[435,91,3.0],[435,92,2.0],[435,93,5.0],[435,94,10.0],[435,95,7.0],[435,96,7.0],[435,97,2.0],[435,98,4.0],[435,99,6.0],[435,100,9.0],[435,101,12.0],[435,102,2.0],[435,103,8.0],[435,104,9.0],[435,105,6.0],[435,106,2.0],[435,107,4.0],[435,108,9.0],[435,109,7.0],[435,110,4.0],[435,111,3.0],[435,112,9.0],[435,113,7.0],[435,114,4.0],[435,115,6.0],[435,116,11.0],[435,117,2.0],[435,118,1.0],[435,119,1.0],[436,4,4.0],[436,5,3.0],[436,6,1.0],[436,8,3.0],[436,9,1.0],[436,10,12.0],[436,11,2.0],[436,12,2.0],[436,13,3.0],[436,14,4.0],[436,15,1.0],[436,16,1.0],[436,18,3.0],[436,23,1.0],[436,24,1.0],[436,25,4.0],[436,28,1.0],[436,30,1.0],[436,32,6.0],[436,34,2.0],[436,35,2.0],[436,37,4.0],[436,44,1.0],[436,46,4.0],[436,47,1.0],[436,49,2.0],[436,51,1.0],[436,57,2.0],[436,59,2.0],[436,62,2.0],[436,63,1.0],[436,66,2.0],[436,68,5.0],[436,69,1.0],[436,71,1.0],[436,72,1.0],[436,73,4.0],[436,74,4.0],[436,75,3.0],[436,76,1.0],[436,77,1.0],[436,81,5.0],[436,84,2.0],[436,85,1.0],[436,86,1.0],[436,87,1.0],[436,89,2.0],[436,90,1.0],[436,91,2.0],[436,92,2.0],[436,94,1.0],[436,96,7.0],[436,100,1.0],[436,102,2.0],[436,103,1.0],[436,110,1.0],[436,112,5.0],[436,113,4.0],[436,115,1.0],[436,116,1.0],[436,118,1.0],[437,0,18.0],[437,1,21.0],[437,2,1.0],[437,3,18.0],[437,4,11.0],[437,6,2.0],[437,9,2.0],[437,11,1.0],[437,15,8.0],[437,17,5.0],[437,18,2.0],[437,19,1.0],[437,20,2.0],[437,21,31.0],[437,22,7.0],[437,23,3.0],[437,24,18.0],[437,25,2.0],[437,27,15.0],[437,31,1.0],[437,32,15.0],[437,33,1.0],[437,34,14.0],[437,35,1.0],[437,36,1.0],[437,37,1.0],[437,38,1.0],[437,39,10.0],[437,40,1.0],[437,41,10.0],[437,46,4.0],[437,47,3.0],[437,48,1.0],[437,52,30.0],[437,53,28.0],[437,54,7.0],[437,56,1.0],[437,58,14.0],[437,59,8.0],[437,60,2.0],[437,61,9.0],[437,63,9.0],[437,64,8.0],[437,65,1.0],[437,67,22.0],[437,68,1.0],[437,69,1.0],[437,70,3.0],[437,71,6.0],[437,72,69.0],[437,73,22.0],[437,75,3.0],[437,79,2.0],[437,80,7.0],[437,81,12.0],[437,82,11.0],[437,84,9.0],[437,85,1.0],[437,87,16.0],[437,89,4.0],[437,90,20.0],[437,91,17.0],[437,92,25.0],[437,93,9.0],[437,95,6.0],[437,97,16.0],[437,98,7.0],[437,99,7.0],[437,100,98.0],[437,102,13.0],[437,105,13.0],[437,106,32.0],[437,107,11.0],[437,108,38.0],[437,109,31.0],[437,110,13.0],[437,111,16.0],[437,113,1.0],[437,114,4.0],[437,115,16.0],[437,117,23.0],[437,118,6.0],[437,119,6.0],[438,0,3.0],[438,2,1.0],[438,4,1.0],[438,6,2.0],[438,7,2.0],[438,8,4.0],[438,10,1.0],[438,13,1.0],[438,14,1.0],[438,16,3.0],[438,17,1.0],[438,18,1.0],[438,19,2.0],[438,20,3.0],[438,23,1.0],[438,27,3.0],[438,28,1.0],[438,34,1.0],[438,35,1.0],[438,36,1.0],[438,37,1.0],[438,39,1.0],[438,42,1.0],[438,43,1.0],[438,45,1.0],[438,47,2.0],[438,51,1.0],[438,54,1.0],[438,56,1.0],[438,57,1.0],[438,58,1.0],[438,62,1.0],[438,63,2.0],[438,64,1.0],[438,65,1.0],[438,66,2.0],[438,67,1.0],[438,68,2.0],[438,70,1.0],[438,71,1.0],[438,72,1.0],[438,73,2.0],[438,74,2.0],[438,76,1.0],[438,77,1.0],[438,78,2.0],[438,80,1.0],[438,86,1.0],[438,87,1.0],[438,88,1.0],[438,91,4.0],[438,94,2.0],[438,98,1.0],[438,101,1.0],[438,105,1.0],[438,108,1.0],[438,109,3.0],[438,112,4.0],[438,113,6.0],[438,116,1.0],[439,0,8.0],[439,1,13.0],[439,2,8.0],[439,3,7.0],[439,4,5.0],[439,5,3.0],[439,6,9.0],[439,7,16.0],[439,8,10.0],[439,9,9.0],[439,10,4.0],[439,11,6.0],[439,12,10.0],[439,13,6.0],[439,14,10.0],[439,15,20.0],[439,16,11.0],[439,17,5.0],[439,18,24.0],[439,19,8.0],[439,20,6.0],[439,21,17.0],[439,22,4.0],[439,23,15.0],[439,24,9.0],[439,25,10.0],[439,26,6.0],[439,27,11.0],[439,28,16.0],[439,29,6.0],[439,30,8.0],[439,31,13.0],[439,32,9.0],[439,33,7.0],[439,34,15.0],[439,35,14.0],[439,36,17.0],[439,37,39.0],[439,38,11.0],[439,39,4.0],[439,40,11.0],[439,41,15.0],[439,42,8.0],[439,43,16.0],[439,44,9.0],[439,45,7.0],[439,46,7.0],[439,47,11.0],[439,48,4.0],[439,49,9.0],[439,50,9.0],[439,51,9.0],[439,52,10.0],[439,53,12.0],[439,54,4.0],[439,55,10.0],[439,56,9.0],[439,57,6.0],[439,58,11.0],[439,59,3.0],[439,60,8.0],[439,61,4.0],[439,62,7.0],[439,63,8.0],[439,64,4.0],[439,65,10.0],[439,66,6.0],[439,67,11.0],[439,68,9.0],[439,69,9.0],[439,70,24.0],[439,71,7.0],[439,72,24.0],[439,73,20.0],[439,74,7.0],[439,75,20.0],[439,76,3.0],[439,77,7.0],[439,78,13.0],[439,79,14.0],[439,80,1.0],[439,81,6.0],[439,82,6.0],[439,83,2.0],[439,84,8.0],[439,85,12.0],[439,86,10.0],[439,87,3.0],[439,88,3.0],[439,89,9.0],[439,90,5.0],[439,91,7.0],[439,92,6.0],[439,93,8.0],[439,94,6.0],[439,95,6.0],[439,96,13.0],[439,97,2.0],[439,98,6.0],[439,99,20.0],[439,100,6.0],[439,101,14.0],[439,102,11.0],[439,103,6.0],[439,104,12.0],[439,105,5.0],[439,106,4.0],[439,107,3.0],[439,108,18.0],[439,109,10.0],[439,110,4.0],[439,111,6.0],[439,112,10.0],[439,113,9.0],[439,114,60.0],[439,115,22.0],[439,116,8.0],[439,117,5.0],[439,118,5.0],[439,119,3.0],[440,30,1.0],[440,33,2.0],[440,46,1.0],[440,58,1.0],[440,86,1.0],[440,112,1.0],[441,1,1.0],[441,3,1.0],[441,12,1.0],[441,14,1.0],[441,22,2.0],[441,29,1.0],[441,31,2.0],[441,32,1.0],[441,37,1.0],[441,67,1.0],[441,73,2.0],[441,77,1.0],[441,84,1.0],[441,91,1.0],[441,101,2.0],[441,108,1.0],[442,95,1.0],[442,96,1.0],[443,1,3.0],[443,2,1.0],[443,3,1.0],[443,4,2.0],[443,5,4.0],[443,6,1.0],[443,7,7.0],[443,8,3.0],[443,9,3.0],[443,10,1.0],[443,11,4.0],[443,12,2.0],[443,13,5.0],[443,14,2.0],[443,15,4.0],[443,16,6.0],[443,18,4.0],[443,20,1.0],[443,23,6.0],[443,25,4.0],[443,26,1.0],[443,29,2.0],[443,30,2.0],[443,31,2.0],[443,32,1.0],[443,33,2.0],[443,34,1.0],[443,36,4.0],[443,37,2.0],[443,38,2.0],[443,40,1.0],[443,42,4.0],[443,43,2.0],[443,44,2.0],[443,46,3.0],[443,47,2.0],[443,48,4.0],[443,49,5.0],[443,50,6.0],[443,51,4.0],[443,52,2.0],[443,53,3.0],[443,54,1.0],[443,55,2.0],[443,56,5.0],[443,57,5.0],[443,59,2.0],[443,60,1.0],[443,61,2.0],[443,62,3.0],[443,63,1.0],[443,64,2.0],[443,65,1.0],[443,66,4.0],[443,67,1.0],[443,68,3.0],[443,69,4.0],[443,70,5.0],[443,71,2.0],[443,72,2.0],[443,73,4.0],[443,74,3.0],[443,75,2.0],[443,76,4.0],[443,78,2.0],[443,80,1.0],[443,81,1.0],[443,82,2.0],[443,83,1.0],[443,84,3.0],[443,85,2.0],[443,87,1.0],[443,88,1.0],[443,89,1.0],[443,90,1.0],[443,91,2.0],[443,92,2.0],[443,93,2.0],[443,94,4.0],[443,95,1.0],[443,96,1.0],[443,97,3.0],[443,100,1.0],[443,103,1.0],[443,104,3.0],[443,105,2.0],[443,106,1.0],[443,107,1.0],[443,109,2.0],[443,111,1.0],[443,112,6.0],[443,113,2.0],[443,114,2.0],[443,115,2.0],[443,116,1.0],[443,117,2.0],[443,118,1.0],[443,119,1.0],[444,7,1.0],[444,9,1.0],[444,16,2.0],[444,18,1.0],[444,19,1.0],[444,20,1.0],[444,22,1.0],[444,23,1.0],[444,31,1.0],[444,32,1.0],[444,33,1.0],[444,35,2.0],[444,36,1.0],[444,38,1.0],[444,39,1.0],[444,44,1.0],[444,45,1.0],[444,46,1.0],[444,47,1.0],[444,48,1.0],[444,50,1.0],[444,51,1.0],[444,56,2.0],[444,63,2.0],[444,65,1.0],[444,69,1.0],[444,70,1.0],[444,71,1.0],[444,74,1.0],[444,77,1.0],[444,78,1.0],[444,79,1.0],[444,82,1.0],[444,85,1.0],[444,88,3.0],[444,89,1.0],[444,91,1.0],[444,98,1.0],[444,105,1.0],[444,106,1.0],[444,108,1.0],[444,113,2.0],[444,119,1.0],[445,0,1.0],[445,2,4.0],[445,3,1.0],[445,4,1.0],[445,5,2.0],[445,6,1.0],[445,7,3.0],[445,8,4.0],[445,9,3.0],[445,10,1.0],[445,11,1.0],[445,12,3.0],[445,13,2.0],[445,14,1.0],[445,15,1.0],[445,16,5.0],[445,17,2.0],[445,18,4.0],[445,23,2.0],[445,24,1.0],[445,25,2.0],[445,27,1.0],[445,28,1.0],[445,30,1.0],[445,31,3.0],[445,32,1.0],[445,33,2.0],[445,35,1.0],[445,36,3.0],[445,37,2.0],[445,40,4.0],[445,42,2.0],[445,43,8.0],[445,44,4.0],[445,45,3.0],[445,46,3.0],[445,47,2.0],[445,48,4.0],[445,49,1.0],[445,50,2.0],[445,51,5.0],[445,55,1.0],[445,56,4.0],[445,57,2.0],[445,58,3.0],[445,62,1.0],[445,64,1.0],[445,65,4.0],[445,66,1.0],[445,68,2.0],[445,69,3.0],[445,70,1.0],[445,74,4.0],[445,75,7.0],[445,76,1.0],[445,77,2.0],[445,78,8.0],[445,82,4.0],[445,83,1.0],[445,86,3.0],[445,87,1.0],[445,89,2.0],[445,94,5.0],[445,95,1.0],[445,99,1.0],[445,101,3.0],[445,102,1.0],[445,103,1.0],[445,104,4.0],[445,105,2.0],[445,111,1.0],[445,112,2.0],[445,113,1.0],[445,114,1.0],[445,115,1.0],[445,116,5.0],[445,117,1.0],[445,118,2.0],[446,0,1.0],[446,11,1.0],[446,23,1.0],[446,40,1.0],[446,56,1.0],[446,68,1.0],[446,73,1.0],[446,75,1.0],[446,113,1.0],[446,114,1.0],[447,2,1.0],[447,3,1.0],[447,5,1.0],[447,6,2.0],[447,7,1.0],[447,8,2.0],[447,9,1.0],[447,11,2.0],[447,13,1.0],[447,15,1.0],[447,16,1.0],[447,18,2.0],[447,19,1.0],[447,23,2.0],[447,25,2.0],[447,28,1.0],[447,30,3.0],[447,32,1.0],[447,34,1.0],[447,35,1.0],[447,36,2.0],[447,37,3.0],[447,39,1.0],[447,42,1.0],[447,43,1.0],[447,45,1.0],[447,46,1.0],[447,48,1.0],[447,49,1.0],[447,51,1.0],[447,53,1.0],[447,58,1.0],[447,63,1.0],[447,65,2.0],[447,68,2.0],[447,70,1.0],[447,72,1.0],[447,75,1.0],[447,77,1.0],[447,78,1.0],[447,83,2.0],[447,85,2.0],[447,86,1.0],[447,87,1.0],[447,88,1.0],[447,89,1.0],[447,91,1.0],[447,92,2.0],[447,93,1.0],[447,96,1.0],[447,99,1.0],[447,103,1.0],[447,113,2.0],[448,1,1.0],[448,5,1.0],[448,6,1.0],[448,7,3.0],[448,9,4.0],[448,10,2.0],[448,14,2.0],[448,15,3.0],[448,18,1.0],[448,20,1.0],[448,23,1.0],[448,24,2.0],[448,27,1.0],[448,31,1.0],[448,36,1.0],[448,37,3.0],[448,38,3.0],[448,40,1.0],[448,43,3.0],[448,46,3.0],[448,47,2.0],[448,48,1.0],[448,51,1.0],[448,55,2.0],[448,57,1.0],[448,58,1.0],[448,60,1.0],[448,66,1.0],[448,68,1.0],[448,69,1.0],[448,74,2.0],[448,75,1.0],[448,76,1.0],[448,77,1.0],[448,78,2.0],[448,79,1.0],[448,87,1.0],[448,88,1.0],[448,90,2.0],[448,91,3.0],[448,92,1.0],[448,99,1.0],[448,100,1.0],[448,101,1.0],[448,103,1.0],[448,106,2.0],[448,108,1.0],[448,112,1.0],[448,113,1.0],[448,114,1.0],[448,116,1.0],[448,118,1.0],[448,119,1.0],[449,25,1.0],[449,31,1.0],[450,0,1.0],[450,2,1.0],[450,6,1.0],[450,9,1.0],[450,12,1.0],[450,19,1.0],[450,21,3.0],[450,23,1.0],[450,27,1.0],[450,28,2.0],[450,32,1.0],[450,35,2.0],[450,37,1.0],[450,43,3.0],[450,44,1.0],[450,45,1.0],[450,46,1.0],[450,47,1.0],[450,48,1.0],[450,50,2.0],[450,51,1.0],[450,52,1.0],[450,55,1.0],[450,56,2.0],[450,57,1.0],[450,60,1.0],[450,62,2.0],[450,67,1.0],[450,72,1.0],[450,75,3.0],[450,76,1.0],[450,77,2.0],[450,78,3.0],[450,80,1.0],[450,81,1.0],[450,84,1.0],[450,85,3.0],[450,86,2.0],[450,88,3.0],[450,89,2.0],[450,90,1.0],[450,92,2.0],[450,94,1.0],[450,95,1.0],[450,97,1.0],[450,100,1.0],[450,101,2.0],[450,103,2.0],[450,105,1.0],[450,106,1.0],[450,107,1.0],[450,114,1.0],[451,0,67.0],[451,1,76.0],[451,2,2.0],[451,3,53.0],[451,4,47.0],[451,5,10.0],[451,6,4.0],[451,7,4.0],[451,8,5.0],[451,9,11.0],[451,10,6.0],[451,11,3.0],[451,12,8.0],[451,13,5.0],[451,14,3.0],[451,15,58.0],[451,16,5.0],[451,17,49.0],[451,18,7.0],[451,19,4.0],[451,20,95.0],[451,21,43.0],[451,22,22.0],[451,23,8.0],[451,24,30.0],[451,25,21.0],[451,26,2.0],[451,27,44.0],[451,28,8.0],[451,29,1.0],[451,30,8.0],[451,31,10.0],[451,32,47.0],[451,33,6.0],[451,34,80.0],[451,35,6.0],[451,36,4.0],[451,37,16.0],[451,38,11.0],[451,39,27.0],[451,40,5.0],[451,41,75.0],[451,42,5.0],[451,43,11.0],[451,44,11.0],[451,45,21.0],[451,46,5.0],[451,47,3.0],[451,48,8.0],[451,49,7.0],[451,50,1.0],[451,51,4.0],[451,52,54.0],[451,53,83.0],[451,54,35.0],[451,55,8.0],[451,56,3.0],[451,57,5.0],[451,58,46.0],[451,59,38.0],[451,60,3.0],[451,61,16.0],[451,62,7.0],[451,63,34.0],[451,64,46.0],[451,65,7.0],[451,66,4.0],[451,67,72.0],[451,68,12.0],[451,69,4.0],[451,70,46.0],[451,71,18.0],[451,72,97.0],[451,73,41.0],[451,74,5.0],[451,75,7.0],[451,76,5.0],[451,77,2.0],[451,78,8.0],[451,79,37.0],[451,80,16.0],[451,81,54.0],[451,82,57.0],[451,83,3.0],[451,84,42.0],[451,85,4.0],[451,86,8.0],[451,87,53.0],[451,88,6.0],[451,89,20.0],[451,90,67.0],[451,91,31.0],[451,92,58.0],[451,93,61.0],[451,94,2.0],[451,95,71.0],[451,96,4.0],[451,97,38.0],[451,98,41.0],[451,99,30.0],[451,100,37.0],[451,101,18.0],[451,102,42.0],[451,103,2.0],[451,104,11.0],[451,105,64.0],[451,106,50.0],[451,107,20.0],[451,108,68.0],[451,109,28.0],[451,110,22.0],[451,111,39.0],[451,112,6.0],[451,113,5.0],[451,114,54.0],[451,115,34.0],[451,116,5.0],[451,117,55.0],[451,118,37.0],[451,119,9.0],[452,53,1.0],[452,114,2.0],[453,20,1.0],[453,35,1.0],[453,44,1.0],[453,47,1.0],[453,79,1.0],[453,90,1.0],[453,98,1.0],[453,102,1.0],[453,114,1.0],[454,37,1.0],[454,42,1.0],[454,73,1.0],[454,87,1.0],[454,93,1.0],[454,98,1.0],[455,85,2.0],[455,90,1.0],[456,0,16.0],[456,1,8.0],[456,2,8.0],[456,3,21.0],[456,4,16.0],[456,5,1.0],[456,6,4.0],[456,7,1.0],[456,8,2.0],[456,9,3.0],[456,10,2.0],[456,11,4.0],[456,12,2.0],[456,13,3.0],[456,14,1.0],[456,15,14.0],[456,16,3.0],[456,17,11.0],[456,18,7.0],[456,20,2.0],[456,21,11.0],[456,22,13.0],[456,23,4.0],[456,24,16.0],[456,26,3.0],[456,27,17.0],[456,28,3.0],[456,29,1.0],[456,30,2.0],[456,31,6.0],[456,32,25.0],[456,33,4.0],[456,34,9.0],[456,35,2.0],[456,36,1.0],[456,37,9.0],[456,38,3.0],[456,39,32.0],[456,41,9.0],[456,42,1.0],[456,43,6.0],[456,44,3.0],[456,45,2.0],[456,46,3.0],[456,47,2.0],[456,48,1.0],[456,49,1.0],[456,51,4.0],[456,52,18.0],[456,53,16.0],[456,54,8.0],[456,55,1.0],[456,56,1.0],[456,57,2.0],[456,58,15.0],[456,59,9.0],[456,60,2.0],[456,61,2.0],[456,62,2.0],[456,63,7.0],[456,64,2.0],[456,65,1.0],[456,67,8.0],[456,68,1.0],[456,69,2.0],[456,70,5.0],[456,71,8.0],[456,72,16.0],[456,73,9.0],[456,74,1.0],[456,75,2.0],[456,76,1.0],[456,77,1.0],[456,78,1.0],[456,79,7.0],[456,80,22.0],[456,81,14.0],[456,82,18.0],[456,83,3.0],[456,84,24.0],[456,85,4.0],[456,86,1.0],[456,87,11.0],[456,88,8.0],[456,89,15.0],[456,90,19.0],[456,91,15.0],[456,92,19.0],[456,93,12.0],[456,94,3.0],[456,95,1.0],[456,96,2.0],[456,97,9.0],[456,98,6.0],[456,99,4.0],[456,100,7.0],[456,101,2.0],[456,102,11.0],[456,103,1.0],[456,104,2.0],[456,105,19.0],[456,106,21.0],[456,107,11.0],[456,108,20.0],[456,109,36.0],[456,110,21.0],[456,111,12.0],[456,112,2.0],[456,113,9.0],[456,114,10.0],[456,115,7.0],[456,116,5.0],[456,117,11.0],[456,118,4.0],[456,119,3.0],[457,0,5.0],[457,4,2.0],[457,5,5.0],[457,6,1.0],[457,7,3.0],[457,8,2.0],[457,10,1.0],[457,11,2.0],[457,14,1.0],[457,15,2.0],[457,16,1.0],[457,19,2.0],[457,21,1.0],[457,23,1.0],[457,25,3.0],[457,28,1.0],[457,30,1.0],[457,31,3.0],[457,33,4.0],[457,34,1.0],[457,35,1.0],[457,36,1.0],[457,37,2.0],[457,38,2.0],[457,40,2.0],[457,43,2.0],[457,44,1.0],[457,45,1.0],[457,46,2.0],[457,47,1.0],[457,49,2.0],[457,50,4.0],[457,51,1.0],[457,54,2.0],[457,55,2.0],[457,56,4.0],[457,57,1.0],[457,58,1.0],[457,65,2.0],[457,66,2.0],[457,67,1.0],[457,69,2.0],[457,72,2.0],[457,74,1.0],[457,76,1.0],[457,78,2.0],[457,80,1.0],[457,83,1.0],[457,84,1.0],[457,85,3.0],[457,86,2.0],[457,87,1.0],[457,90,1.0],[457,94,1.0],[457,95,1.0],[457,96,3.0],[457,99,1.0],[457,101,1.0],[457,102,3.0],[457,106,1.0],[457,107,1.0],[457,109,1.0],[457,110,1.0],[457,111,2.0],[457,112,1.0],[457,113,2.0],[457,114,1.0],[457,116,3.0],[458,0,3.0],[458,1,2.0],[458,2,3.0],[458,3,6.0],[458,4,2.0],[458,6,5.0],[458,7,5.0],[458,8,4.0],[458,9,6.0],[458,10,6.0],[458,11,3.0],[458,12,3.0],[458,13,5.0],[458,14,7.0],[458,15,7.0],[458,16,3.0],[458,17,4.0],[458,18,5.0],[458,19,3.0],[458,20,3.0],[458,21,3.0],[458,22,2.0],[458,23,2.0],[458,24,1.0],[458,25,7.0],[458,26,1.0],[458,27,4.0],[458,28,3.0],[458,29,5.0],[458,31,7.0],[458,32,2.0],[458,33,2.0],[458,34,1.0],[458,35,1.0],[458,36,8.0],[458,37,3.0],[458,38,3.0],[458,39,4.0],[458,40,1.0],[458,41,4.0],[458,42,2.0],[458,43,9.0],[458,44,5.0],[458,45,1.0],[458,46,13.0],[458,47,4.0],[458,49,3.0],[458,51,4.0],[458,52,3.0],[458,53,3.0],[458,54,3.0],[458,55,3.0],[458,56,5.0],[458,57,4.0],[458,58,4.0],[458,60,3.0],[458,61,2.0],[458,62,3.0],[458,63,2.0],[458,65,2.0],[458,66,3.0],[458,67,2.0],[458,68,4.0],[458,69,4.0],[458,70,7.0],[458,72,6.0],[458,73,6.0],[458,74,3.0],[458,75,3.0],[458,76,2.0],[458,77,3.0],[458,78,4.0],[458,80,1.0],[458,81,2.0],[458,82,2.0],[458,83,2.0],[458,84,6.0],[458,85,6.0],[458,86,4.0],[458,88,9.0],[458,89,1.0],[458,90,4.0],[458,91,2.0],[458,92,1.0],[458,93,1.0],[458,94,2.0],[458,95,4.0],[458,96,3.0],[458,97,1.0],[458,99,4.0],[458,100,3.0],[458,101,4.0],[458,103,2.0],[458,104,4.0],[458,105,5.0],[458,106,4.0],[458,107,4.0],[458,108,3.0],[458,109,4.0],[458,110,1.0],[458,111,5.0],[458,112,1.0],[458,113,5.0],[458,114,8.0],[458,115,3.0],[458,116,10.0],[458,117,2.0],[458,118,3.0],[459,0,6.0],[459,1,5.0],[459,2,3.0],[459,4,4.0],[459,5,4.0],[459,6,6.0],[459,7,4.0],[459,8,4.0],[459,9,11.0],[459,10,3.0],[459,11,7.0],[459,12,2.0],[459,13,3.0],[459,14,7.0],[459,15,1.0],[459,16,8.0],[459,17,4.0],[459,18,7.0],[459,19,3.0],[459,22,2.0],[459,23,4.0],[459,24,4.0],[459,25,5.0],[459,26,1.0],[459,27,3.0],[459,28,8.0],[459,29,5.0],[459,30,5.0],[459,31,11.0],[459,32,6.0],[459,33,7.0],[459,34,1.0],[459,35,10.0],[459,36,3.0],[459,37,2.0],[459,38,4.0],[459,40,10.0],[459,41,3.0],[459,42,4.0],[459,43,9.0],[459,44,3.0],[459,45,2.0],[459,46,2.0],[459,47,4.0],[459,48,4.0],[459,49,8.0],[459,50,1.0],[459,51,5.0],[459,52,4.0],[459,53,2.0],[459,55,3.0],[459,56,1.0],[459,57,3.0],[459,58,3.0],[459,59,4.0],[459,60,10.0],[459,62,6.0],[459,63,2.0],[459,64,4.0],[459,65,3.0],[459,66,2.0],[459,67,5.0],[459,68,4.0],[459,69,4.0],[459,70,6.0],[459,71,4.0],[459,72,3.0],[459,73,3.0],[459,74,1.0],[459,75,8.0],[459,76,4.0],[459,77,1.0],[459,78,3.0],[459,79,3.0],[459,81,3.0],[459,82,5.0],[459,83,4.0],[459,84,5.0],[459,85,5.0],[459,86,7.0],[459,87,4.0],[459,88,8.0],[459,89,2.0],[459,90,4.0],[459,92,4.0],[459,93,1.0],[459,94,3.0],[459,95,2.0],[459,96,1.0],[459,98,6.0],[459,99,1.0],[459,100,3.0],[459,101,9.0],[459,102,1.0],[459,103,6.0],[459,104,2.0],[459,105,4.0],[459,106,1.0],[459,107,2.0],[459,108,4.0],[459,109,6.0],[459,110,3.0],[459,111,1.0],[459,112,4.0],[459,113,6.0],[459,114,4.0],[459,115,4.0],[459,116,15.0],[459,117,1.0],[459,118,3.0],[459,119,1.0],[460,0,3.0],[460,1,1.0],[460,2,2.0],[460,3,1.0],[460,5,2.0],[460,6,1.0],[460,7,1.0],[460,8,5.0],[460,13,5.0],[460,14,1.0],[460,16,1.0],[460,18,2.0],[460,19,4.0],[460,24,3.0],[460,25,3.0],[460,29,2.0],[460,32,2.0],[460,34,2.0],[460,35,2.0],[460,37,2.0],[460,38,4.0],[460,39,3.0],[460,40,3.0],[460,43,6.0],[460,44,1.0],[460,45,1.0],[460,46,2.0],[460,47,2.0],[460,49,1.0],[460,50,1.0],[460,51,2.0],[460,52,2.0],[460,53,2.0],[460,54,1.0],[460,55,2.0],[460,57,1.0],[460,58,1.0],[460,62,2.0],[460,65,1.0],[460,66,1.0],[460,67,1.0],[460,68,1.0],[460,69,4.0],[460,70,1.0],[460,71,3.0],[460,73,1.0],[460,74,1.0],[460,75,5.0],[460,78,2.0],[460,81,1.0],[460,85,4.0],[460,86,1.0],[460,88,1.0],[460,89,1.0],[460,91,2.0],[460,95,2.0],[460,96,3.0],[460,101,1.0],[460,102,1.0],[460,103,1.0],[460,104,2.0],[460,105,1.0],[460,107,1.0],[460,110,1.0],[460,111,4.0],[460,112,1.0],[460,113,8.0],[460,115,2.0],[460,116,1.0],[460,118,1.0],[461,1,1.0],[461,16,1.0],[461,36,1.0],[461,42,1.0],[461,46,1.0],[461,58,1.0],[461,68,2.0],[461,69,1.0],[461,74,1.0],[461,96,1.0],[461,103,1.0],[461,112,1.0],[462,7,1.0],[462,8,1.0],[462,16,1.0],[462,43,1.0],[462,55,1.0],[462,60,1.0],[462,74,1.0],[462,85,1.0],[462,96,1.0],[462,110,1.0],[463,0,3.0],[463,1,2.0],[463,2,4.0],[463,3,2.0],[463,4,3.0],[463,5,4.0],[463,6,4.0],[463,7,1.0],[463,8,1.0],[463,9,1.0],[463,10,4.0],[463,11,4.0],[463,12,4.0],[463,13,4.0],[463,14,6.0],[463,15,4.0],[463,16,9.0],[463,17,1.0],[463,18,8.0],[463,19,7.0],[463,21,1.0],[463,22,2.0],[463,23,5.0],[463,24,1.0],[463,25,4.0],[463,26,1.0],[463,27,3.0],[463,28,1.0],[463,29,4.0],[463,30,1.0],[463,31,1.0],[463,32,7.0],[463,33,8.0],[463,34,2.0],[463,35,3.0],[463,36,8.0],[463,37,3.0],[463,38,5.0],[463,39,1.0],[463,40,4.0],[463,43,7.0],[463,44,8.0],[463,45,3.0],[463,46,7.0],[463,47,4.0],[463,48,3.0],[463,49,3.0],[463,50,5.0],[463,51,4.0],[463,52,1.0],[463,53,2.0],[463,55,5.0],[463,56,4.0],[463,57,8.0],[463,58,2.0],[463,59,1.0],[463,60,1.0],[463,62,3.0],[463,63,3.0],[463,64,2.0],[463,65,3.0],[463,66,3.0],[463,68,5.0],[463,69,3.0],[463,71,1.0],[463,72,4.0],[463,73,5.0],[463,74,3.0],[463,75,6.0],[463,76,2.0],[463,77,3.0],[463,78,3.0],[463,80,1.0],[463,81,2.0],[463,82,2.0],[463,84,4.0],[463,85,3.0],[463,86,7.0],[463,88,9.0],[463,90,2.0],[463,91,2.0],[463,92,3.0],[463,93,1.0],[463,94,2.0],[463,95,1.0],[463,96,6.0],[463,99,3.0],[463,101,4.0],[463,102,1.0],[463,103,1.0],[463,104,2.0],[463,105,2.0],[463,107,5.0],[463,108,2.0],[463,109,3.0],[463,110,1.0],[463,111,4.0],[463,112,5.0],[463,113,10.0],[463,115,2.0],[463,116,6.0],[463,117,2.0],[463,118,2.0],[464,8,1.0],[464,34,1.0],[464,40,1.0],[464,51,2.0],[464,58,1.0],[464,68,1.0],[464,70,1.0],[464,72,1.0],[464,81,1.0],[464,85,1.0],[464,91,1.0],[464,92,1.0],[464,93,1.0],[464,98,1.0],[465,0,17.0],[465,1,7.0],[465,2,11.0],[465,3,9.0],[465,4,12.0],[465,5,10.0],[465,6,10.0],[465,7,6.0],[465,8,9.0],[465,9,18.0],[465,10,5.0],[465,11,7.0],[465,12,4.0],[465,13,7.0],[465,14,7.0],[465,15,13.0],[465,16,16.0],[465,17,5.0],[465,18,8.0],[465,19,4.0],[465,20,5.0],[465,21,4.0],[465,22,3.0],[465,23,13.0],[465,24,5.0],[465,25,11.0],[465,26,6.0],[465,27,3.0],[465,28,10.0],[465,29,8.0],[465,30,7.0],[465,31,17.0],[465,32,11.0],[465,33,13.0],[465,34,16.0],[465,35,17.0],[465,36,11.0],[465,37,18.0],[465,38,9.0],[465,39,4.0],[465,40,14.0],[465,41,12.0],[465,42,14.0],[465,43,34.0],[465,44,14.0],[465,45,15.0],[465,46,18.0],[465,47,6.0],[465,48,3.0],[465,49,9.0],[465,50,6.0],[465,51,6.0],[465,52,6.0],[465,53,10.0],[465,54,5.0],[465,55,19.0],[465,56,10.0],[465,57,22.0],[465,58,8.0],[465,59,3.0],[465,60,14.0],[465,61,3.0],[465,62,14.0],[465,63,6.0],[465,64,7.0],[465,65,11.0],[465,66,3.0],[465,67,4.0],[465,68,22.0],[465,69,16.0],[465,70,12.0],[465,71,5.0],[465,72,11.0],[465,73,15.0],[465,74,21.0],[465,75,9.0],[465,76,10.0],[465,77,8.0],[465,78,18.0],[465,79,3.0],[465,80,8.0],[465,81,8.0],[465,82,5.0],[465,83,13.0],[465,84,12.0],[465,85,10.0],[465,86,15.0],[465,87,9.0],[465,88,9.0],[465,89,10.0],[465,90,8.0],[465,91,7.0],[465,92,8.0],[465,93,16.0],[465,94,11.0],[465,95,8.0],[465,96,7.0],[465,97,5.0],[465,98,4.0],[465,99,12.0],[465,100,13.0],[465,101,12.0],[465,102,6.0],[465,103,7.0],[465,104,16.0],[465,105,8.0],[465,106,5.0],[465,107,13.0],[465,108,8.0],[465,109,6.0],[465,110,8.0],[465,111,4.0],[465,112,12.0],[465,113,11.0],[465,114,10.0],[465,115,10.0],[465,116,8.0],[465,117,3.0],[465,118,4.0],[465,119,6.0],[466,0,2.0],[466,2,1.0],[466,5,1.0],[466,7,1.0],[466,9,1.0],[466,11,1.0],[466,13,1.0],[466,14,4.0],[466,15,1.0],[466,16,2.0],[466,18,1.0],[466,21,1.0],[466,23,1.0],[466,25,2.0],[466,30,1.0],[466,31,2.0],[466,33,3.0],[466,37,1.0],[466,42,2.0],[466,43,1.0],[466,49,1.0],[466,52,1.0],[466,53,1.0],[466,55,1.0],[466,56,1.0],[466,58,1.0],[466,62,1.0],[466,67,1.0],[466,70,1.0],[466,74,1.0],[466,75,2.0],[466,77,2.0],[466,82,1.0],[466,83,1.0],[466,84,2.0],[466,88,2.0],[466,90,1.0],[466,92,4.0],[466,96,2.0],[466,97,1.0],[466,98,1.0],[466,100,1.0],[466,103,1.0],[466,112,1.0],[466,116,2.0],[467,9,1.0],[467,14,1.0],[467,49,1.0],[468,1,1.0],[468,2,5.0],[468,3,1.0],[468,4,1.0],[468,6,4.0],[468,8,3.0],[468,9,3.0],[468,10,1.0],[468,11,2.0],[468,12,2.0],[468,13,3.0],[468,14,2.0],[468,16,3.0],[468,18,3.0],[468,19,3.0],[468,21,1.0],[468,22,1.0],[468,23,2.0],[468,25,2.0],[468,26,3.0],[468,29,2.0],[468,31,2.0],[468,32,2.0],[468,33,4.0],[468,34,3.0],[468,35,2.0],[468,36,2.0],[468,37,2.0],[468,38,3.0],[468,39,1.0],[468,42,1.0],[468,43,12.0],[468,44,3.0],[468,45,3.0],[468,46,2.0],[468,47,2.0],[468,48,1.0],[468,49,1.0],[468,50,3.0],[468,51,1.0],[468,53,1.0],[468,56,4.0],[468,57,1.0],[468,58,2.0],[468,60,6.0],[468,61,1.0],[468,62,2.0],[468,63,3.0],[468,65,4.0],[468,66,3.0],[468,69,3.0],[468,70,1.0],[468,73,1.0],[468,74,4.0],[468,75,5.0],[468,76,1.0],[468,77,2.0],[468,78,3.0],[468,82,1.0],[468,83,2.0],[468,85,5.0],[468,87,1.0],[468,88,4.0],[468,89,2.0],[468,90,1.0],[468,94,1.0],[468,95,1.0],[468,96,3.0],[468,97,1.0],[468,99,3.0],[468,100,1.0],[468,103,4.0],[468,106,1.0],[468,107,3.0],[468,108,1.0],[468,109,2.0],[468,110,1.0],[468,111,1.0],[468,112,2.0],[468,113,7.0],[468,116,7.0],[468,118,2.0],[469,89,1.0],[469,109,3.0],[470,0,4.0],[470,1,8.0],[470,2,8.0],[470,3,8.0],[470,4,5.0],[470,5,6.0],[470,6,7.0],[470,7,12.0],[470,8,17.0],[470,9,20.0],[470,10,7.0],[470,11,16.0],[470,12,7.0],[470,13,5.0],[470,14,10.0],[470,15,8.0],[470,16,12.0],[470,17,5.0],[470,18,10.0],[470,19,10.0],[470,20,12.0],[470,21,2.0],[470,22,2.0],[470,23,20.0],[470,24,8.0],[470,25,19.0],[470,26,9.0],[470,27,6.0],[470,28,5.0],[470,29,10.0],[470,30,4.0],[470,31,24.0],[470,32,7.0],[470,33,8.0],[470,34,11.0],[470,35,10.0],[470,36,20.0],[470,37,24.0],[470,38,8.0],[470,39,4.0],[470,40,20.0],[470,41,8.0],[470,42,9.0],[470,43,30.0],[470,44,4.0],[470,45,10.0],[470,46,12.0],[470,47,12.0],[470,48,11.0],[470,49,6.0],[470,50,4.0],[470,51,6.0],[470,52,11.0],[470,53,13.0],[470,54,5.0],[470,55,16.0],[470,56,5.0],[470,57,7.0],[470,58,3.0],[470,59,6.0],[470,60,6.0],[470,61,4.0],[470,62,13.0],[470,63,7.0],[470,64,3.0],[470,65,21.0],[470,66,6.0],[470,67,3.0],[470,68,21.0],[470,69,19.0],[470,70,8.0],[470,71,6.0],[470,72,8.0],[470,73,5.0],[470,74,15.0],[470,75,9.0],[470,76,5.0],[470,77,6.0],[470,78,22.0],[470,79,8.0],[470,80,7.0],[470,81,7.0],[470,82,6.0],[470,83,7.0],[470,84,6.0],[470,85,12.0],[470,86,11.0],[470,87,2.0],[470,88,9.0],[470,89,8.0],[470,90,3.0],[470,91,1.0],[470,92,5.0],[470,93,5.0],[470,94,5.0],[470,95,12.0],[470,96,10.0],[470,97,5.0],[470,98,4.0],[470,99,5.0],[470,100,6.0],[470,101,16.0],[470,102,3.0],[470,103,2.0],[470,104,12.0],[470,105,4.0],[470,106,6.0],[470,107,6.0],[470,108,10.0],[470,109,7.0],[470,110,8.0],[470,111,9.0],[470,112,19.0],[470,113,5.0],[470,114,12.0],[470,115,8.0],[470,116,9.0],[470,117,2.0],[470,118,4.0],[471,45,1.0],[471,54,1.0],[471,100,1.0],[472,10,1.0],[472,16,1.0],[472,21,1.0],[472,27,1.0],[472,28,1.0],[472,29,1.0],[472,32,1.0],[472,41,2.0],[472,53,1.0],[472,85,1.0],[472,86,1.0],[472,91,2.0],[472,95,1.0],[472,105,1.0],[472,109,1.0],[473,0,7.0],[473,1,5.0],[473,2,3.0],[473,3,9.0],[473,4,7.0],[473,5,4.0],[473,6,8.0],[473,7,5.0],[473,8,5.0],[473,9,9.0],[473,10,2.0],[473,11,10.0],[473,12,2.0],[473,13,11.0],[473,14,8.0],[473,15,3.0],[473,16,9.0],[473,17,5.0],[473,18,5.0],[473,19,10.0],[473,20,2.0],[473,21,4.0],[473,22,3.0],[473,23,9.0],[473,24,4.0],[473,25,5.0],[473,26,5.0],[473,27,3.0],[473,29,4.0],[473,30,5.0],[473,31,9.0],[473,32,3.0],[473,33,5.0],[473,34,5.0],[473,35,12.0],[473,36,6.0],[473,37,9.0],[473,38,9.0],[473,39,1.0],[473,40,15.0],[473,41,7.0],[473,42,5.0],[473,43,13.0],[473,44,2.0],[473,45,8.0],[473,46,8.0],[473,47,2.0],[473,48,8.0],[473,49,6.0],[473,50,5.0],[473,51,6.0],[473,52,4.0],[473,53,7.0],[473,54,6.0],[473,55,6.0],[473,56,6.0],[473,57,10.0],[473,58,4.0],[473,59,6.0],[473,60,12.0],[473,61,2.0],[473,62,4.0],[473,63,3.0],[473,64,2.0],[473,65,11.0],[473,66,5.0],[473,67,4.0],[473,68,6.0],[473,69,9.0],[473,70,10.0],[473,71,3.0],[473,72,5.0],[473,73,6.0],[473,74,7.0],[473,75,5.0],[473,76,1.0],[473,77,7.0],[473,78,16.0],[473,79,2.0],[473,80,3.0],[473,81,3.0],[473,82,1.0],[473,83,8.0],[473,84,5.0],[473,85,11.0],[473,86,7.0],[473,87,2.0],[473,88,6.0],[473,89,3.0],[473,90,4.0],[473,91,2.0],[473,92,4.0],[473,93,3.0],[473,94,7.0],[473,95,1.0],[473,96,1.0],[473,97,2.0],[473,98,2.0],[473,99,5.0],[473,100,3.0],[473,101,14.0],[473,102,4.0],[473,103,6.0],[473,104,5.0],[473,105,6.0],[473,106,2.0],[473,107,4.0],[473,108,7.0],[473,109,2.0],[473,110,1.0],[473,111,2.0],[473,112,8.0],[473,113,8.0],[473,114,6.0],[473,115,4.0],[473,116,10.0],[473,117,2.0],[473,118,1.0],[473,119,3.0],[474,0,2.0],[474,2,2.0],[474,3,1.0],[474,4,3.0],[474,6,1.0],[474,7,2.0],[474,8,3.0],[474,9,4.0],[474,10,2.0],[474,11,3.0],[474,12,1.0],[474,18,2.0],[474,19,2.0],[474,20,4.0],[474,21,2.0],[474,23,1.0],[474,24,1.0],[474,25,1.0],[474,27,3.0],[474,30,2.0],[474,31,1.0],[474,32,1.0],[474,34,1.0],[474,35,1.0],[474,37,2.0],[474,38,1.0],[474,41,1.0],[474,42,1.0],[474,44,2.0],[474,46,1.0],[474,47,1.0],[474,48,3.0],[474,51,1.0],[474,53,2.0],[474,54,1.0],[474,55,2.0],[474,56,1.0],[474,57,1.0],[474,58,1.0],[474,60,2.0],[474,61,1.0],[474,62,2.0],[474,63,2.0],[474,64,1.0],[474,67,2.0],[474,68,1.0],[474,69,1.0],[474,70,2.0],[474,72,3.0],[474,73,1.0],[474,75,1.0],[474,76,1.0],[474,80,1.0],[474,81,1.0],[474,84,1.0],[474,86,1.0],[474,87,1.0],[474,88,1.0],[474,89,1.0],[474,90,5.0],[474,91,2.0],[474,92,2.0],[474,93,6.0],[474,95,3.0],[474,96,1.0],[474,97,1.0],[474,99,4.0],[474,100,2.0],[474,101,3.0],[474,106,1.0],[474,107,1.0],[474,108,3.0],[474,109,1.0],[474,111,4.0],[474,112,2.0],[474,113,2.0],[474,114,3.0],[474,115,2.0],[474,116,1.0],[475,3,1.0],[475,7,1.0],[475,12,1.0],[475,117,1.0],[476,16,1.0],[476,56,1.0],[476,70,1.0],[476,96,1.0],[477,3,1.0],[477,7,1.0],[477,37,1.0],[477,43,1.0],[477,66,2.0],[477,84,1.0],[477,94,1.0],[478,0,2.0],[478,1,1.0],[478,6,1.0],[478,7,1.0],[478,8,1.0],[478,14,1.0],[478,18,1.0],[478,27,2.0],[478,33,2.0],[478,34,3.0],[478,36,1.0],[478,37,1.0],[478,40,1.0],[478,45,1.0],[478,47,2.0],[478,51,1.0],[478,52,1.0],[478,54,1.0],[478,55,1.0],[478,58,1.0],[478,64,1.0],[478,66,1.0],[478,68,1.0],[478,69,1.0],[478,72,1.0],[478,74,1.0],[478,75,1.0],[478,76,2.0],[478,77,1.0],[478,80,1.0],[478,81,1.0],[478,82,2.0],[478,83,1.0],[478,87,1.0],[478,90,1.0],[478,97,2.0],[478,101,1.0],[478,104,1.0],[478,108,2.0],[478,115,1.0],[479,0,1.0],[479,1,5.0],[479,2,2.0],[479,3,3.0],[479,4,1.0],[479,5,1.0],[479,6,2.0],[479,7,6.0],[479,8,5.0],[479,9,5.0],[479,10,2.0],[479,11,4.0],[479,12,2.0],[479,14,1.0],[479,15,3.0],[479,16,3.0],[479,17,1.0],[479,18,4.0],[479,19,6.0],[479,20,4.0],[479,21,2.0],[479,22,5.0],[479,23,8.0],[479,24,7.0],[479,25,5.0],[479,26,1.0],[479,27,1.0],[479,28,2.0],[479,29,4.0],[479,30,3.0],[479,31,7.0],[479,32,2.0],[479,33,2.0],[479,34,2.0],[479,36,4.0],[479,37,8.0],[479,38,8.0],[479,39,2.0],[479,40,3.0],[479,41,2.0],[479,42,3.0],[479,43,4.0],[479,44,3.0],[479,45,4.0],[479,46,4.0],[479,47,8.0],[479,48,4.0],[479,49,1.0],[479,50,2.0],[479,51,5.0],[479,52,5.0],[479,53,3.0],[479,54,3.0],[479,55,3.0],[479,57,4.0],[479,58,3.0],[479,60,2.0],[479,62,4.0],[479,63,3.0],[479,64,1.0],[479,65,4.0],[479,66,6.0],[479,67,3.0],[479,68,5.0],[479,69,5.0],[479,70,5.0],[479,71,4.0],[479,72,3.0],[479,73,1.0],[479,74,8.0],[479,75,1.0],[479,76,5.0],[479,77,2.0],[479,78,4.0],[479,79,5.0],[479,80,3.0],[479,81,5.0],[479,84,6.0],[479,86,5.0],[479,87,2.0],[479,88,5.0],[479,89,4.0],[479,90,2.0],[479,91,2.0],[479,92,2.0],[479,93,3.0],[479,94,6.0],[479,95,1.0],[479,96,6.0],[479,98,2.0],[479,101,2.0],[479,103,1.0],[479,104,4.0],[479,105,5.0],[479,106,1.0],[479,107,2.0],[479,108,4.0],[479,109,1.0],[479,110,2.0],[479,111,6.0],[479,112,6.0],[479,113,5.0],[479,114,1.0],[479,115,1.0],[479,116,9.0],[479,117,1.0],[479,119,1.0],[480,0,1.0],[480,4,1.0],[480,5,2.0],[480,6,2.0],[480,7,1.0],[480,8,1.0],[480,9,3.0],[480,10,5.0],[480,11,3.0],[480,13,1.0],[480,14,2.0],[480,15,1.0],[480,16,1.0],[480,18,2.0],[480,19,3.0],[480,21,1.0],[480,23,2.0],[480,27,1.0],[480,31,1.0],[480,33,1.0],[480,35,1.0],[480,36,2.0],[480,38,3.0],[480,40,1.0],[480,42,1.0],[480,43,3.0],[480,45,2.0],[480,47,3.0],[480,48,1.0],[480,51,1.0],[480,52,3.0],[480,53,1.0],[480,55,1.0],[480,56,2.0],[480,60,2.0],[480,62,2.0],[480,65,1.0],[480,66,1.0],[480,68,2.0],[480,69,2.0],[480,70,1.0],[480,74,2.0],[480,75,2.0],[480,77,2.0],[480,78,2.0],[480,81,2.0],[480,82,1.0],[480,83,1.0],[480,88,1.0],[480,89,1.0],[480,90,1.0],[480,96,1.0],[480,99,1.0],[480,100,1.0],[480,101,1.0],[480,103,2.0],[480,104,1.0],[480,105,1.0],[480,106,1.0],[480,112,2.0],[480,113,3.0],[480,116,2.0],[481,0,2.0],[481,3,1.0],[481,4,2.0],[481,5,2.0],[481,6,1.0],[481,7,2.0],[481,8,2.0],[481,13,3.0],[481,14,3.0],[481,15,1.0],[481,16,1.0],[481,17,1.0],[481,18,2.0],[481,23,2.0],[481,26,2.0],[481,28,2.0],[481,29,3.0],[481,30,6.0],[481,31,2.0],[481,32,2.0],[481,33,1.0],[481,34,2.0],[481,36,2.0],[481,37,2.0],[481,39,1.0],[481,40,2.0],[481,42,3.0],[481,43,2.0],[481,45,3.0],[481,46,2.0],[481,47,1.0],[481,48,3.0],[481,49,1.0],[481,50,1.0],[481,51,2.0],[481,55,1.0],[481,56,1.0],[481,57,2.0],[481,61,1.0],[481,65,1.0],[481,68,3.0],[481,69,2.0],[481,70,3.0],[481,72,2.0],[481,74,3.0],[481,75,1.0],[481,76,1.0],[481,82,1.0],[481,83,1.0],[481,85,4.0],[481,86,5.0],[481,87,1.0],[481,88,5.0],[481,89,2.0],[481,91,1.0],[481,93,1.0],[481,94,5.0],[481,95,1.0],[481,96,2.0],[481,97,1.0],[481,99,1.0],[481,100,1.0],[481,101,2.0],[481,103,3.0],[481,104,1.0],[481,107,1.0],[481,111,1.0],[481,112,4.0],[481,115,1.0],[481,116,2.0],[481,118,1.0],[481,119,1.0],[482,0,2.0],[482,1,2.0],[482,2,2.0],[482,6,2.0],[482,7,7.0],[482,9,4.0],[482,10,1.0],[482,11,2.0],[482,12,2.0],[482,13,7.0],[482,14,7.0],[482,15,3.0],[482,16,1.0],[482,17,1.0],[482,18,2.0],[482,19,3.0],[482,20,17.0],[482,21,2.0],[482,23,4.0],[482,24,1.0],[482,25,7.0],[482,26,2.0],[482,27,2.0],[482,29,1.0],[482,30,1.0],[482,31,5.0],[482,32,1.0],[482,33,3.0],[482,34,1.0],[482,35,1.0],[482,36,4.0],[482,37,3.0],[482,38,3.0],[482,39,3.0],[482,40,3.0],[482,41,1.0],[482,42,2.0],[482,43,5.0],[482,44,2.0],[482,45,4.0],[482,47,1.0],[482,48,1.0],[482,49,1.0],[482,50,2.0],[482,51,4.0],[482,52,3.0],[482,55,3.0],[482,56,3.0],[482,57,2.0],[482,59,1.0],[482,60,2.0],[482,61,2.0],[482,62,7.0],[482,63,1.0],[482,64,1.0],[482,65,3.0],[482,67,1.0],[482,68,3.0],[482,69,10.0],[482,70,2.0],[482,71,1.0],[482,72,3.0],[482,74,1.0],[482,75,1.0],[482,76,3.0],[482,77,1.0],[482,78,2.0],[482,81,1.0],[482,84,4.0],[482,85,1.0],[482,86,4.0],[482,88,1.0],[482,89,1.0],[482,90,2.0],[482,92,3.0],[482,93,2.0],[482,94,1.0],[482,95,2.0],[482,96,3.0],[482,97,2.0],[482,98,2.0],[482,99,2.0],[482,100,4.0],[482,101,3.0],[482,102,1.0],[482,104,3.0],[482,106,2.0],[482,107,1.0],[482,109,1.0],[482,113,4.0],[482,115,1.0],[482,116,2.0],[482,117,1.0],[483,2,2.0],[483,3,1.0],[483,5,1.0],[483,6,5.0],[483,15,1.0],[483,16,2.0],[483,23,1.0],[483,36,2.0],[483,43,1.0],[483,53,1.0],[483,60,1.0],[483,62,3.0],[483,89,1.0],[483,93,1.0],[483,106,1.0],[483,109,1.0],[483,115,1.0],[483,116,5.0],[484,1,1.0],[484,3,1.0],[484,7,2.0],[484,8,1.0],[484,10,1.0],[484,12,1.0],[484,13,2.0],[484,14,1.0],[484,18,1.0],[484,24,1.0],[484,25,1.0],[484,36,2.0],[484,37,2.0],[484,38,1.0],[484,43,2.0],[484,44,1.0],[484,47,2.0],[484,52,1.0],[484,56,1.0],[484,57,1.0],[484,62,1.0],[484,63,1.0],[484,65,1.0],[484,66,1.0],[484,69,1.0],[484,70,1.0],[484,74,1.0],[484,77,1.0],[484,83,1.0],[484,89,2.0],[484,92,2.0],[484,93,1.0],[484,95,2.0],[484,103,1.0],[484,105,1.0],[484,109,2.0],[484,110,1.0],[484,115,2.0],[484,119,1.0],[485,0,23.0],[485,1,12.0],[485,2,15.0],[485,3,16.0],[485,4,19.0],[485,5,25.0],[485,6,33.0],[485,7,27.0],[485,8,33.0],[485,9,42.0],[485,10,18.0],[485,11,35.0],[485,12,19.0],[485,13,33.0],[485,14,21.0],[485,15,17.0],[485,16,29.0],[485,17,15.0],[485,18,39.0],[485,19,30.0],[485,20,6.0],[485,21,3.0],[485,22,5.0],[485,23,20.0],[485,24,19.0],[485,25,27.0],[485,26,14.0],[485,27,17.0],[485,28,17.0],[485,29,15.0],[485,30,11.0],[485,31,39.0],[485,32,15.0],[485,33,33.0],[485,34,23.0],[485,35,37.0],[485,36,24.0],[485,37,38.0],[485,38,22.0],[485,39,11.0],[485,40,33.0],[485,41,9.0],[485,42,14.0],[485,43,49.0],[485,44,23.0],[485,45,14.0],[485,46,31.0],[485,47,15.0],[485,48,22.0],[485,49,15.0],[485,50,9.0],[485,51,25.0],[485,52,21.0],[485,53,18.0],[485,54,12.0],[485,55,33.0],[485,56,37.0],[485,57,28.0],[485,58,12.0],[485,59,17.0],[485,60,19.0],[485,61,3.0],[485,62,16.0],[485,63,18.0],[485,64,10.0],[485,65,33.0],[485,66,21.0],[485,67,11.0],[485,68,32.0],[485,69,40.0],[485,70,37.0],[485,71,7.0],[485,72,17.0],[485,73,11.0],[485,74,35.0],[485,75,19.0],[485,76,17.0],[485,77,19.0],[485,78,42.0],[485,79,10.0],[485,80,14.0],[485,81,10.0],[485,82,7.0],[485,83,19.0],[485,84,11.0],[485,85,49.0],[485,86,26.0],[485,87,13.0],[485,88,14.0],[485,89,12.0],[485,90,15.0],[485,91,6.0],[485,92,22.0],[485,93,22.0],[485,94,29.0],[485,95,20.0],[485,96,20.0],[485,97,12.0],[485,98,13.0],[485,99,16.0],[485,100,10.0],[485,101,35.0],[485,102,10.0],[485,103,23.0],[485,104,22.0],[485,105,10.0],[485,106,16.0],[485,107,11.0],[485,108,21.0],[485,109,21.0],[485,110,6.0],[485,111,11.0],[485,112,36.0],[485,113,8.0],[485,114,16.0],[485,115,10.0],[485,116,34.0],[485,117,8.0],[485,118,9.0],[485,119,1.0],[486,2,2.0],[486,3,2.0],[486,4,5.0],[486,5,1.0],[486,6,6.0],[486,7,3.0],[486,8,4.0],[486,9,6.0],[486,10,2.0],[486,11,4.0],[486,12,3.0],[486,13,6.0],[486,14,5.0],[486,15,1.0],[486,16,2.0],[486,17,1.0],[486,18,7.0],[486,19,4.0],[486,20,1.0],[486,22,2.0],[486,23,1.0],[486,24,2.0],[486,25,2.0],[486,27,1.0],[486,28,6.0],[486,29,1.0],[486,30,5.0],[486,32,1.0],[486,33,2.0],[486,34,2.0],[486,35,7.0],[486,36,1.0],[486,37,2.0],[486,38,5.0],[486,39,2.0],[486,40,4.0],[486,42,3.0],[486,43,6.0],[486,44,1.0],[486,45,1.0],[486,46,5.0],[486,47,3.0],[486,48,1.0],[486,49,3.0],[486,50,2.0],[486,51,4.0],[486,52,1.0],[486,53,4.0],[486,54,1.0],[486,55,3.0],[486,56,4.0],[486,57,2.0],[486,58,1.0],[486,59,2.0],[486,60,4.0],[486,62,5.0],[486,63,1.0],[486,64,2.0],[486,65,4.0],[486,66,1.0],[486,68,3.0],[486,69,2.0],[486,70,5.0],[486,71,2.0],[486,72,3.0],[486,74,9.0],[486,75,2.0],[486,76,2.0],[486,77,1.0],[486,78,5.0],[486,79,2.0],[486,80,2.0],[486,81,2.0],[486,83,4.0],[486,85,4.0],[486,86,4.0],[486,87,2.0],[486,88,5.0],[486,90,1.0],[486,91,1.0],[486,92,1.0],[486,94,7.0],[486,95,1.0],[486,96,3.0],[486,97,2.0],[486,98,2.0],[486,99,3.0],[486,100,2.0],[486,101,2.0],[486,102,1.0],[486,103,1.0],[486,104,4.0],[486,106,2.0],[486,108,2.0],[486,109,3.0],[486,110,1.0],[486,111,3.0],[486,112,4.0],[486,113,2.0],[486,114,1.0],[486,116,2.0],[486,117,1.0],[486,118,1.0],[487,13,2.0],[487,23,1.0],[487,24,1.0],[487,28,1.0],[487,48,1.0],[487,51,1.0],[487,101,1.0],[487,102,1.0],[487,117,1.0],[488,0,4.0],[488,1,2.0],[488,2,1.0],[488,3,1.0],[488,4,1.0],[488,5,1.0],[488,7,1.0],[488,8,1.0],[488,10,2.0],[488,11,1.0],[488,12,3.0],[488,14,2.0],[488,15,1.0],[488,17,1.0],[488,19,1.0],[488,23,6.0],[488,25,5.0],[488,28,1.0],[488,31,1.0],[488,32,3.0],[488,34,7.0],[488,35,2.0],[488,36,2.0],[488,40,3.0],[488,41,1.0],[488,42,4.0],[488,43,2.0],[488,44,1.0],[488,45,1.0],[488,47,1.0],[488,49,1.0],[488,50,1.0],[488,51,1.0],[488,52,1.0],[488,55,2.0],[488,56,1.0],[488,57,3.0],[488,59,1.0],[488,60,1.0],[488,62,1.0],[488,63,3.0],[488,66,2.0],[488,69,3.0],[488,70,1.0],[488,77,2.0],[488,84,7.0],[488,90,3.0],[488,91,1.0],[488,92,2.0],[488,94,2.0],[488,96,3.0],[488,100,2.0],[488,102,4.0],[488,103,1.0],[488,107,1.0],[488,108,1.0],[488,109,1.0],[488,111,1.0],[488,112,1.0],[488,113,1.0],[488,116,2.0],[489,11,1.0],[489,16,1.0],[489,43,1.0],[489,58,1.0],[489,75,1.0],[489,96,1.0],[490,0,1.0],[490,1,1.0],[490,6,2.0],[490,7,1.0],[490,8,2.0],[490,9,3.0],[490,13,2.0],[490,14,4.0],[490,15,3.0],[490,19,1.0],[490,20,1.0],[490,22,1.0],[490,23,2.0],[490,24,1.0],[490,27,1.0],[490,31,2.0],[490,32,1.0],[490,33,1.0],[490,34,2.0],[490,35,1.0],[490,36,1.0],[490,37,1.0],[490,38,1.0],[490,39,1.0],[490,40,1.0],[490,42,2.0],[490,43,1.0],[490,44,2.0],[490,46,1.0],[490,48,2.0],[490,49,1.0],[490,50,2.0],[490,52,2.0],[490,54,2.0],[490,55,1.0],[490,56,2.0],[490,57,2.0],[490,62,1.0],[490,63,1.0],[490,66,1.0],[490,73,1.0],[490,74,2.0],[490,77,1.0],[490,78,1.0],[490,79,1.0],[490,81,1.0],[490,83,1.0],[490,84,2.0],[490,95,1.0],[490,96,3.0],[490,103,3.0],[490,104,1.0],[490,106,1.0],[490,107,1.0],[490,108,1.0],[490,109,1.0],[490,110,1.0],[490,112,2.0],[490,113,3.0],[490,115,2.0],[490,116,3.0],[491,12,1.0],[491,19,2.0],[491,62,1.0],[491,81,1.0],[492,0,4.0],[492,1,3.0],[492,2,1.0],[492,3,1.0],[492,5,2.0],[492,6,5.0],[492,7,4.0],[492,9,2.0],[492,11,10.0],[492,12,8.0],[492,14,3.0],[492,15,3.0],[492,16,5.0],[492,17,3.0],[492,18,6.0],[492,19,3.0],[492,21,2.0],[492,22,2.0],[492,23,2.0],[492,24,1.0],[492,25,3.0],[492,26,1.0],[492,27,1.0],[492,29,3.0],[492,30,1.0],[492,31,2.0],[492,33,3.0],[492,34,1.0],[492,35,2.0],[492,36,4.0],[492,37,6.0],[492,38,4.0],[492,39,1.0],[492,40,1.0],[492,41,4.0],[492,43,8.0],[492,44,3.0],[492,46,3.0],[492,47,3.0],[492,48,2.0],[492,49,1.0],[492,51,3.0],[492,52,2.0],[492,55,3.0],[492,56,3.0],[492,57,2.0],[492,58,1.0],[492,59,2.0],[492,60,3.0],[492,62,5.0],[492,64,4.0],[492,65,4.0],[492,66,1.0],[492,67,2.0],[492,68,6.0],[492,69,9.0],[492,70,2.0],[492,71,1.0],[492,72,2.0],[492,73,1.0],[492,75,3.0],[492,76,2.0],[492,77,2.0],[492,78,1.0],[492,79,2.0],[492,81,2.0],[492,82,1.0],[492,83,3.0],[492,84,4.0],[492,85,2.0],[492,86,3.0],[492,87,2.0],[492,88,2.0],[492,90,4.0],[492,91,1.0],[492,92,2.0],[492,93,1.0],[492,94,6.0],[492,95,3.0],[492,97,1.0],[492,98,2.0],[492,99,3.0],[492,100,1.0],[492,101,3.0],[492,102,2.0],[492,103,1.0],[492,104,2.0],[492,105,5.0],[492,106,3.0],[492,108,1.0],[492,109,3.0],[492,110,1.0],[492,111,3.0],[492,112,1.0],[492,113,1.0],[492,114,2.0],[492,115,2.0],[492,116,4.0],[492,117,2.0],[493,9,1.0],[493,20,1.0],[493,21,1.0],[493,24,1.0],[493,33,1.0],[493,35,1.0],[493,38,2.0],[493,44,4.0],[493,49,2.0],[493,52,1.0],[493,53,1.0],[493,55,1.0],[493,58,1.0],[493,66,1.0],[493,69,1.0],[493,70,1.0],[493,72,1.0],[493,73,1.0],[493,79,1.0],[493,86,3.0],[493,87,1.0],[493,90,1.0],[493,92,1.0],[493,93,1.0],[493,99,1.0],[493,101,1.0],[493,102,1.0],[493,104,2.0],[493,105,1.0],[493,108,1.0],[493,110,1.0],[493,114,2.0],[493,117,1.0],[493,118,1.0],[494,6,1.0],[494,7,1.0],[494,8,1.0],[494,9,1.0],[494,10,1.0],[494,14,1.0],[494,16,1.0],[494,17,2.0],[494,18,1.0],[494,25,1.0],[494,26,1.0],[494,29,1.0],[494,31,1.0],[494,34,1.0],[494,35,1.0],[494,37,2.0],[494,42,1.0],[494,43,1.0],[494,48,2.0],[494,55,2.0],[494,56,1.0],[494,57,1.0],[494,61,1.0],[494,65,1.0],[494,70,1.0],[494,73,1.0],[494,75,1.0],[494,78,1.0],[494,81,1.0],[494,88,2.0],[494,105,1.0],[494,106,1.0],[494,114,1.0],[494,118,1.0],[495,4,1.0],[495,32,1.0],[495,34,1.0],[495,59,1.0],[495,117,1.0],[496,5,1.0],[496,18,1.0],[496,22,1.0],[496,29,1.0],[496,32,1.0],[496,34,2.0],[496,54,1.0],[496,70,1.0],[496,71,1.0],[496,75,1.0],[496,79,1.0],[496,93,1.0],[496,102,1.0],[496,105,1.0],[496,106,1.0],[496,114,1.0],[496,117,2.0],[497,39,1.0],[497,113,1.0],[498,0,7.0],[498,1,10.0],[498,2,10.0],[498,3,2.0],[498,4,7.0],[498,5,4.0],[498,6,8.0],[498,7,11.0],[498,8,11.0],[498,9,16.0],[498,10,12.0],[498,11,8.0],[498,12,4.0],[498,13,9.0],[498,14,7.0],[498,15,12.0],[498,16,15.0],[498,17,1.0],[498,18,11.0],[498,19,12.0],[498,20,2.0],[498,21,6.0],[498,22,4.0],[498,23,14.0],[498,25,8.0],[498,26,10.0],[498,27,5.0],[498,28,2.0],[498,29,7.0],[498,30,3.0],[498,31,14.0],[498,32,4.0],[498,33,12.0],[498,34,10.0],[498,35,9.0],[498,36,12.0],[498,37,6.0],[498,38,7.0],[498,39,8.0],[498,40,12.0],[498,41,6.0],[498,42,9.0],[498,43,38.0],[498,44,13.0],[498,45,12.0],[498,46,14.0],[498,47,9.0],[498,48,7.0],[498,49,9.0],[498,50,6.0],[498,51,11.0],[498,52,1.0],[498,53,6.0],[498,54,2.0],[498,55,5.0],[498,56,13.0],[498,57,13.0],[498,58,3.0],[498,59,3.0],[498,60,10.0],[498,62,13.0],[498,63,8.0],[498,64,4.0],[498,65,17.0],[498,66,16.0],[498,67,6.0],[498,68,12.0],[498,69,10.0],[498,70,4.0],[498,71,3.0],[498,72,8.0],[498,73,6.0],[498,74,9.0],[498,75,15.0],[498,76,6.0],[498,77,9.0],[498,78,16.0],[498,79,1.0],[498,80,8.0],[498,81,7.0],[498,82,4.0],[498,83,7.0],[498,84,5.0],[498,85,13.0],[498,86,13.0],[498,87,8.0],[498,88,19.0],[498,89,8.0],[498,90,7.0],[498,91,3.0],[498,92,3.0],[498,93,5.0],[498,94,6.0],[498,95,2.0],[498,96,6.0],[498,97,2.0],[498,98,7.0],[498,99,3.0],[498,100,2.0],[498,101,10.0],[498,102,1.0],[498,103,8.0],[498,104,11.0],[498,105,2.0],[498,106,6.0],[498,107,2.0],[498,108,5.0],[498,109,6.0],[498,110,2.0],[498,111,4.0],[498,112,8.0],[498,113,13.0],[498,114,5.0],[498,115,12.0],[498,116,13.0],[498,117,1.0],[498,118,4.0],[498,119,2.0],[499,0,4.0],[499,1,4.0],[499,2,5.0],[499,4,1.0],[499,5,3.0],[499,6,3.0],[499,7,10.0],[499,8,5.0],[499,9,14.0],[499,10,1.0],[499,11,2.0],[499,12,4.0],[499,13,5.0],[499,14,5.0],[499,15,1.0],[499,16,12.0],[499,17,2.0],[499,18,7.0],[499,19,8.0],[499,20,3.0],[499,21,5.0],[499,22,2.0],[499,23,7.0],[499,24,1.0],[499,25,12.0],[499,26,2.0],[499,27,1.0],[499,28,6.0],[499,30,3.0],[499,31,11.0],[499,33,2.0],[499,34,6.0],[499,35,7.0],[499,36,6.0],[499,37,6.0],[499,38,7.0],[499,40,7.0],[499,41,6.0],[499,42,3.0],[499,43,5.0],[499,44,4.0],[499,45,6.0],[499,46,2.0],[499,47,1.0],[499,48,3.0],[499,49,5.0],[499,50,5.0],[499,51,1.0],[499,52,4.0],[499,53,5.0],[499,54,1.0],[499,55,5.0],[499,56,4.0],[499,57,4.0],[499,58,1.0],[499,59,1.0],[499,60,5.0],[499,61,1.0],[499,62,3.0],[499,63,2.0],[499,64,2.0],[499,65,3.0],[499,66,7.0],[499,67,4.0],[499,68,7.0],[499,69,6.0],[499,70,6.0],[499,71,3.0],[499,72,1.0],[499,73,3.0],[499,74,9.0],[499,75,5.0],[499,76,4.0],[499,77,3.0],[499,78,5.0],[499,79,1.0],[499,80,3.0],[499,82,4.0],[499,83,5.0],[499,84,5.0],[499,85,3.0],[499,86,6.0],[499,87,5.0],[499,88,6.0],[499,89,2.0],[499,90,2.0],[499,91,1.0],[499,92,2.0],[499,93,4.0],[499,94,5.0],[499,95,1.0],[499,96,1.0],[499,97,1.0],[499,98,1.0],[499,99,2.0],[499,100,5.0],[499,101,8.0],[499,102,2.0],[499,103,6.0],[499,104,7.0],[499,105,2.0],[499,106,1.0],[499,107,5.0],[499,108,2.0],[499,109,5.0],[499,110,1.0],[499,111,2.0],[499,112,7.0],[499,113,4.0],[499,114,3.0],[499,115,2.0],[499,116,8.0],[499,117,2.0],[499,118,1.0],[499,119,1.0],[500,0,4.0],[500,4,1.0],[500,5,2.0],[500,6,1.0],[500,7,6.0],[500,8,8.0],[500,9,2.0],[500,11,3.0],[500,14,3.0],[500,15,1.0],[500,16,1.0],[500,18,1.0],[500,19,2.0],[500,20,1.0],[500,21,1.0],[500,22,1.0],[500,23,3.0],[500,25,5.0],[500,27,1.0],[500,28,1.0],[500,29,2.0],[500,30,2.0],[500,31,3.0],[500,33,1.0],[500,35,5.0],[500,36,5.0],[500,37,2.0],[500,38,3.0],[500,40,3.0],[500,41,1.0],[500,42,3.0],[500,43,3.0],[500,45,2.0],[500,46,1.0],[500,47,3.0],[500,49,1.0],[500,50,5.0],[500,51,7.0],[500,52,2.0],[500,53,1.0],[500,54,2.0],[500,55,1.0],[500,56,3.0],[500,57,2.0],[500,60,1.0],[500,62,2.0],[500,63,2.0],[500,64,1.0],[500,66,4.0],[500,68,4.0],[500,69,3.0],[500,70,1.0],[500,72,2.0],[500,73,3.0],[500,74,4.0],[500,75,1.0],[500,76,5.0],[500,77,1.0],[500,79,3.0],[500,81,1.0],[500,83,2.0],[500,85,1.0],[500,88,3.0],[500,90,2.0],[500,94,1.0],[500,96,4.0],[500,97,2.0],[500,98,1.0],[500,100,1.0],[500,101,1.0],[500,104,4.0],[500,106,1.0],[500,107,1.0],[500,108,2.0],[500,109,2.0],[500,110,1.0],[500,111,2.0],[500,112,1.0],[500,113,1.0],[500,114,1.0],[500,118,1.0],[500,119,2.0],[501,4,1.0],[501,6,1.0],[501,7,2.0],[501,8,1.0],[501,10,1.0],[501,12,1.0],[501,13,2.0],[501,14,1.0],[501,18,4.0],[501,20,1.0],[501,21,1.0],[501,23,1.0],[501,25,1.0],[501,28,2.0],[501,31,1.0],[501,35,1.0],[501,37,2.0],[501,44,1.0],[501,45,1.0],[501,48,1.0],[501,51,1.0],[501,57,3.0],[501,59,1.0],[501,60,1.0],[501,62,1.0],[501,66,2.0],[501,67,1.0],[501,68,1.0],[501,72,2.0],[501,74,1.0],[501,76,1.0],[501,78,1.0],[501,80,1.0],[501,83,1.0],[501,94,1.0],[501,97,1.0],[501,101,2.0],[501,103,1.0],[501,111,1.0],[501,112,3.0],[501,115,1.0],[501,117,1.0],[502,15,1.0],[502,26,2.0],[502,44,1.0],[502,47,1.0],[502,51,1.0],[502,65,1.0],[502,79,1.0],[502,86,1.0],[502,88,1.0],[502,95,1.0],[502,96,2.0],[503,0,2.0],[503,1,1.0],[503,2,4.0],[503,3,1.0],[503,4,3.0],[503,5,4.0],[503,6,2.0],[503,7,2.0],[503,8,2.0],[503,9,3.0],[503,10,3.0],[503,11,5.0],[503,12,4.0],[503,13,2.0],[503,14,9.0],[503,15,6.0],[503,16,5.0],[503,17,2.0],[503,18,3.0],[503,19,2.0],[503,21,1.0],[503,22,1.0],[503,23,8.0],[503,24,3.0],[503,25,8.0],[503,26,4.0],[503,27,4.0],[503,28,4.0],[503,29,5.0],[503,30,3.0],[503,31,10.0],[503,32,3.0],[503,33,3.0],[503,34,5.0],[503,35,10.0],[503,36,5.0],[503,37,6.0],[503,38,5.0],[503,39,2.0],[503,40,5.0],[503,41,2.0],[503,42,3.0],[503,43,8.0],[503,44,5.0],[503,45,2.0],[503,46,5.0],[503,47,2.0],[503,48,7.0],[503,50,3.0],[503,51,3.0],[503,52,3.0],[503,53,1.0],[503,55,8.0],[503,56,5.0],[503,57,3.0],[503,58,5.0],[503,59,1.0],[503,60,5.0],[503,62,6.0],[503,63,6.0],[503,64,4.0],[503,65,6.0],[503,66,3.0],[503,67,1.0],[503,68,4.0],[503,69,5.0],[503,70,9.0],[503,71,3.0],[503,72,3.0],[503,73,4.0],[503,74,2.0],[503,75,2.0],[503,76,7.0],[503,77,4.0],[503,78,7.0],[503,79,4.0],[503,80,2.0],[503,81,3.0],[503,82,1.0],[503,83,4.0],[503,84,5.0],[503,85,5.0],[503,86,9.0],[503,87,3.0],[503,88,7.0],[503,89,2.0],[503,90,3.0],[503,92,3.0],[503,93,1.0],[503,94,5.0],[503,95,4.0],[503,96,8.0],[503,99,1.0],[503,100,4.0],[503,101,4.0],[503,102,2.0],[503,103,5.0],[503,104,5.0],[503,105,1.0],[503,106,2.0],[503,107,4.0],[503,108,2.0],[503,109,5.0],[503,110,2.0],[503,111,2.0],[503,112,6.0],[503,113,6.0],[503,114,5.0],[503,116,2.0],[503,117,1.0],[503,118,2.0],[503,119,1.0],[504,1,2.0],[504,2,4.0],[504,3,1.0],[504,5,7.0],[504,6,9.0],[504,7,2.0],[504,8,7.0],[504,9,8.0],[504,10,3.0],[504,11,6.0],[504,12,1.0],[504,13,13.0],[504,14,3.0],[504,15,4.0],[504,16,7.0],[504,17,1.0],[504,18,7.0],[504,19,3.0],[504,22,1.0],[504,23,11.0],[504,24,5.0],[504,25,7.0],[504,26,3.0],[504,28,1.0],[504,29,1.0],[504,30,5.0],[504,31,7.0],[504,32,1.0],[504,33,9.0],[504,35,6.0],[504,36,4.0],[504,37,3.0],[504,38,2.0],[504,40,7.0],[504,41,1.0],[504,42,3.0],[504,43,21.0],[504,44,1.0],[504,45,3.0],[504,46,6.0],[504,47,5.0],[504,48,2.0],[504,49,4.0],[504,50,3.0],[504,51,3.0],[504,53,5.0],[504,54,1.0],[504,55,10.0],[504,56,8.0],[504,57,5.0],[504,58,1.0],[504,60,7.0],[504,61,2.0],[504,62,5.0],[504,63,3.0],[504,64,2.0],[504,65,9.0],[504,66,3.0],[504,67,1.0],[504,68,2.0],[504,69,5.0],[504,70,2.0],[504,71,1.0],[504,72,2.0],[504,73,6.0],[504,74,5.0],[504,75,3.0],[504,76,3.0],[504,77,3.0],[504,78,6.0],[504,79,2.0],[504,80,2.0],[504,81,3.0],[504,82,2.0],[504,83,5.0],[504,84,3.0],[504,85,5.0],[504,86,3.0],[504,88,5.0],[504,89,1.0],[504,90,3.0],[504,91,2.0],[504,92,3.0],[504,93,1.0],[504,94,3.0],[504,95,1.0],[504,96,1.0],[504,99,1.0],[504,100,1.0],[504,101,8.0],[504,102,1.0],[504,103,4.0],[504,104,2.0],[504,105,3.0],[504,107,3.0],[504,108,1.0],[504,109,2.0],[504,110,1.0],[504,111,2.0],[504,112,6.0],[504,113,7.0],[504,114,1.0],[504,115,3.0],[504,116,4.0],[504,118,2.0],[505,6,4.0],[505,21,1.0],[505,29,1.0],[505,50,5.0],[505,51,1.0],[505,57,1.0],[505,64,2.0],[505,66,1.0],[506,26,1.0],[506,33,1.0],[506,38,1.0],[506,48,2.0],[506,60,1.0],[506,76,1.0],[506,77,1.0],[506,97,1.0],[506,105,1.0],[506,110,1.0],[506,115,1.0],[506,118,1.0],[507,30,5.0],[507,52,1.0],[508,8,1.0],[508,15,1.0],[508,41,1.0],[509,0,1.0],[509,73,1.0],[509,108,3.0],[510,0,24.0],[510,1,11.0],[510,2,31.0],[510,3,22.0],[510,4,17.0],[510,5,46.0],[510,6,67.0],[510,7,39.0],[510,8,43.0],[510,9,67.0],[510,10,43.0],[510,11,93.0],[510,12,55.0],[510,13,47.0],[510,14,59.0],[510,15,36.0],[510,16,91.0],[510,17,14.0],[510,18,42.0],[510,19,51.0],[510,20,4.0],[510,21,14.0],[510,22,8.0],[510,23,84.0],[510,24,19.0],[510,25,44.0],[510,26,31.0],[510,27,12.0],[510,28,18.0],[510,29,31.0],[510,30,36.0],[510,31,43.0],[510,32,28.0],[510,33,38.0],[510,34,22.0],[510,35,55.0],[510,36,40.0],[510,37,51.0],[510,38,26.0],[510,39,13.0],[510,40,28.0],[510,41,15.0],[510,42,50.0],[510,43,118.0],[510,44,30.0],[510,45,36.0],[510,46,42.0],[510,47,32.0],[510,48,43.0],[510,49,46.0],[510,50,46.0],[510,51,30.0],[510,52,19.0],[510,53,24.0],[510,54,9.0],[510,55,46.0],[510,56,49.0],[510,57,45.0],[510,58,16.0],[510,59,10.0],[510,60,61.0],[510,61,3.0],[510,62,55.0],[510,63,24.0],[510,64,14.0],[510,65,57.0],[510,66,38.0],[510,67,9.0],[510,68,31.0],[510,69,57.0],[510,70,24.0],[510,71,15.0],[510,72,13.0],[510,73,19.0],[510,74,62.0],[510,75,52.0],[510,76,26.0],[510,77,41.0],[510,78,62.0],[510,79,9.0],[510,80,19.0],[510,81,19.0],[510,82,25.0],[510,83,46.0],[510,84,35.0],[510,85,56.0],[510,86,51.0],[510,87,16.0],[510,88,53.0],[510,89,29.0],[510,90,16.0],[510,91,11.0],[510,92,11.0],[510,93,14.0],[510,94,57.0],[510,95,10.0],[510,96,54.0],[510,97,8.0],[510,98,21.0],[510,99,12.0],[510,100,11.0],[510,101,42.0],[510,102,13.0],[510,103,47.0],[510,104,28.0],[510,105,13.0],[510,106,14.0],[510,107,24.0],[510,108,20.0],[510,109,21.0],[510,110,10.0],[510,111,25.0],[510,112,66.0],[510,113,24.0],[510,114,9.0],[510,115,11.0],[510,116,59.0],[510,117,8.0],[510,118,4.0],[510,119,9.0],[511,2,1.0],[511,13,1.0],[511,18,1.0],[511,25,2.0],[511,29,1.0],[511,42,1.0],[511,43,1.0],[511,46,1.0],[511,47,1.0],[511,48,1.0],[511,50,1.0],[511,65,1.0],[511,68,1.0],[511,70,1.0],[511,80,1.0],[511,88,1.0],[511,90,1.0],[511,94,1.0],[511,107,1.0],[511,114,1.0],[511,115,1.0],[512,1,2.0],[512,2,1.0],[512,3,9.0],[512,5,2.0],[512,6,2.0],[512,7,1.0],[512,8,4.0],[512,9,1.0],[512,10,2.0],[512,11,1.0],[512,12,3.0],[512,14,4.0],[512,15,5.0],[512,16,3.0],[512,17,8.0],[512,18,4.0],[512,19,1.0],[512,20,6.0],[512,21,3.0],[512,22,2.0],[512,23,4.0],[512,24,3.0],[512,25,2.0],[512,27,4.0],[512,28,5.0],[512,30,3.0],[512,31,1.0],[512,32,1.0],[512,33,6.0],[512,34,3.0],[512,35,4.0],[512,36,3.0],[512,37,8.0],[512,38,5.0],[512,39,4.0],[512,40,7.0],[512,41,2.0],[512,42,2.0],[512,43,3.0],[512,44,3.0],[512,45,2.0],[512,46,2.0],[512,47,3.0],[512,48,2.0],[512,49,2.0],[512,50,1.0],[512,51,4.0],[512,52,5.0],[512,53,2.0],[512,54,2.0],[512,55,4.0],[512,56,1.0],[512,57,5.0],[512,58,3.0],[512,59,2.0],[512,60,3.0],[512,61,4.0],[512,62,5.0],[512,63,2.0],[512,64,1.0],[512,65,2.0],[512,66,3.0],[512,67,3.0],[512,68,1.0],[512,69,4.0],[512,70,15.0],[512,71,4.0],[512,72,6.0],[512,73,1.0],[512,74,5.0],[512,75,2.0],[512,76,1.0],[512,77,1.0],[512,78,8.0],[512,79,6.0],[512,80,1.0],[512,81,2.0],[512,82,2.0],[512,83,1.0],[512,84,2.0],[512,85,3.0],[512,87,3.0],[512,88,2.0],[512,89,1.0],[512,90,1.0],[512,91,1.0],[512,92,2.0],[512,93,2.0],[512,94,2.0],[512,95,6.0],[512,96,2.0],[512,97,4.0],[512,99,9.0],[512,100,4.0],[512,101,4.0],[512,102,2.0],[512,103,2.0],[512,104,5.0],[512,105,4.0],[512,106,3.0],[512,107,1.0],[512,108,3.0],[512,109,8.0],[512,110,5.0],[512,112,3.0],[512,113,2.0],[512,114,5.0],[512,115,3.0],[512,116,1.0],[512,117,2.0],[512,119,2.0],[513,70,1.0],[513,78,1.0],[513,88,1.0],[513,103,1.0],[514,1,1.0],[514,2,2.0],[514,5,1.0],[514,6,1.0],[514,7,3.0],[514,8,1.0],[514,11,1.0],[514,12,1.0],[514,13,1.0],[514,14,2.0],[514,16,1.0],[514,18,3.0],[514,23,1.0],[514,24,1.0],[514,25,3.0],[514,26,2.0],[514,27,1.0],[514,29,1.0],[514,31,4.0],[514,33,2.0],[514,35,2.0],[514,36,1.0],[514,39,1.0],[514,40,1.0],[514,41,1.0],[514,43,5.0],[514,46,2.0],[514,48,1.0],[514,49,1.0],[514,55,1.0],[514,57,1.0],[514,58,1.0],[514,60,1.0],[514,64,1.0],[514,66,1.0],[514,68,2.0],[514,69,1.0],[514,70,2.0],[514,74,2.0],[514,75,1.0],[514,76,1.0],[514,77,1.0],[514,78,1.0],[514,81,2.0],[514,82,1.0],[514,83,1.0],[514,85,2.0],[514,86,1.0],[514,92,1.0],[514,95,1.0],[514,98,2.0],[514,99,2.0],[514,101,1.0],[514,102,1.0],[514,103,2.0],[514,104,1.0],[514,105,1.0],[514,107,1.0],[514,109,2.0],[514,111,1.0],[514,112,1.0],[514,113,3.0],[514,115,2.0],[514,116,3.0],[515,41,1.0],[515,101,1.0],[516,7,1.0],[516,8,1.0],[516,27,1.0],[516,34,1.0],[516,37,1.0],[516,44,1.0],[516,52,1.0],[516,54,1.0],[516,69,2.0],[516,73,1.0],[516,79,1.0],[516,86,1.0],[516,109,1.0],[516,117,1.0],[517,37,1.0],[517,64,1.0],[517,66,1.0],[517,74,1.0],[517,76,1.0],[517,87,1.0],[517,108,1.0],[518,7,1.0],[518,10,1.0],[518,27,1.0],[518,31,1.0],[518,42,2.0],[518,45,1.0],[518,57,1.0],[518,60,1.0],[518,62,1.0],[518,68,1.0],[518,69,1.0],[518,75,1.0],[518,84,1.0],[518,101,1.0],[518,102,1.0],[518,112,1.0],[518,118,1.0],[519,34,1.0],[519,84,1.0],[520,31,1.0],[520,113,1.0],[521,0,2.0],[521,22,1.0],[521,57,1.0],[521,68,1.0],[522,23,1.0],[522,26,1.0],[522,77,1.0],[523,1,1.0],[523,2,2.0],[523,3,1.0],[523,4,1.0],[523,5,4.0],[523,6,9.0],[523,7,1.0],[523,8,1.0],[523,9,7.0],[523,10,1.0],[523,11,1.0],[523,12,1.0],[523,13,6.0],[523,14,3.0],[523,15,3.0],[523,16,1.0],[523,17,3.0],[523,18,4.0],[523,19,1.0],[523,20,1.0],[523,21,2.0],[523,22,1.0],[523,23,4.0],[523,24,3.0],[523,25,2.0],[523,28,4.0],[523,30,2.0],[523,31,3.0],[523,32,1.0],[523,33,5.0],[523,34,4.0],[523,35,5.0],[523,36,2.0],[523,37,3.0],[523,38,3.0],[523,39,3.0],[523,40,1.0],[523,42,3.0],[523,43,8.0],[523,44,2.0],[523,47,2.0],[523,49,2.0],[523,50,1.0],[523,51,4.0],[523,54,4.0],[523,56,1.0],[523,58,1.0],[523,59,1.0],[523,60,4.0],[523,62,1.0],[523,63,1.0],[523,64,2.0],[523,65,4.0],[523,66,2.0],[523,67,1.0],[523,68,2.0],[523,69,7.0],[523,70,7.0],[523,71,1.0],[523,72,1.0],[523,74,4.0],[523,75,7.0],[523,76,2.0],[523,77,2.0],[523,78,2.0],[523,79,1.0],[523,80,1.0],[523,81,1.0],[523,83,3.0],[523,84,1.0],[523,86,3.0],[523,87,3.0],[523,88,5.0],[523,89,2.0],[523,90,1.0],[523,91,2.0],[523,93,1.0],[523,94,1.0],[523,95,1.0],[523,96,3.0],[523,97,2.0],[523,98,2.0],[523,99,3.0],[523,100,2.0],[523,101,5.0],[523,104,4.0],[523,105,1.0],[523,106,1.0],[523,107,3.0],[523,108,1.0],[523,109,2.0],[523,110,1.0],[523,111,1.0],[523,112,3.0],[523,113,3.0],[523,114,5.0],[523,115,1.0],[523,116,5.0],[523,118,2.0],[524,2,1.0],[524,29,1.0],[524,52,1.0],[524,65,1.0],[524,74,1.0],[524,96,1.0],[524,116,1.0],[524,118,1.0],[525,0,2.0],[525,3,1.0],[525,6,1.0],[525,7,3.0],[525,8,2.0],[525,9,2.0],[525,13,1.0],[525,14,1.0],[525,16,2.0],[525,18,1.0],[525,19,3.0],[525,23,1.0],[525,24,1.0],[525,25,2.0],[525,26,1.0],[525,28,2.0],[525,30,2.0],[525,31,1.0],[525,32,1.0],[525,33,1.0],[525,34,1.0],[525,35,1.0],[525,36,1.0],[525,37,1.0],[525,38,3.0],[525,40,1.0],[525,41,1.0],[525,43,2.0],[525,44,2.0],[525,46,1.0],[525,47,1.0],[525,48,2.0],[525,51,1.0],[525,52,1.0],[525,53,1.0],[525,56,2.0],[525,58,2.0],[525,59,1.0],[525,60,3.0],[525,62,1.0],[525,63,2.0],[525,65,1.0],[525,66,1.0],[525,68,3.0],[525,69,3.0],[525,70,4.0],[525,74,1.0],[525,75,1.0],[525,77,1.0],[525,78,1.0],[525,79,1.0],[525,81,2.0],[525,83,4.0],[525,85,2.0],[525,86,3.0],[525,87,1.0],[525,88,1.0],[525,89,1.0],[525,90,2.0],[525,93,1.0],[525,94,4.0],[525,95,1.0],[525,98,1.0],[525,99,1.0],[525,101,1.0],[525,104,1.0],[525,107,1.0],[525,108,1.0],[525,109,1.0],[525,110,1.0],[525,111,2.0],[525,112,3.0],[525,113,2.0],[525,114,1.0],[525,115,1.0],[525,116,2.0],[525,118,1.0],[526,54,1.0],[526,99,1.0],[526,102,1.0],[527,1,2.0],[527,3,2.0],[527,15,2.0],[527,17,2.0],[527,20,2.0],[527,28,3.0],[527,34,5.0],[527,37,4.0],[527,39,3.0],[527,48,2.0],[527,52,1.0],[527,53,8.0],[527,57,1.0],[527,59,8.0],[527,65,1.0],[527,70,40.0],[527,73,8.0],[527,79,20.0],[527,84,1.0],[527,89,2.0],[527,92,1.0],[527,98,1.0],[527,99,8.0],[527,101,1.0],[527,107,1.0],[527,108,3.0],[527,109,15.0],[527,110,1.0],[527,111,2.0],[527,114,1.0],[528,0,54.0],[528,1,53.0],[528,2,49.0],[528,3,61.0],[528,4,73.0],[528,5,21.0],[528,6,90.0],[528,7,43.0],[528,8,42.0],[528,9,29.0],[528,10,29.0],[528,11,65.0],[528,12,28.0],[528,13,71.0],[528,14,51.0],[528,15,80.0],[528,16,42.0],[528,17,42.0],[528,18,31.0],[528,19,30.0],[528,20,6.0],[528,21,21.0],[528,22,33.0],[528,23,55.0],[528,24,75.0],[528,25,61.0],[528,26,32.0],[528,27,43.0],[528,28,12.0],[528,29,22.0],[528,30,21.0],[528,31,51.0],[528,32,97.0],[528,33,64.0],[528,34,42.0],[528,35,48.0],[528,36,61.0],[528,37,32.0],[528,38,35.0],[528,39,37.0],[528,40,24.0],[528,41,33.0],[528,42,18.0],[528,43,138.0],[528,44,64.0],[528,45,43.0],[528,46,67.0],[528,47,14.0],[528,48,41.0],[528,49,31.0],[528,50,27.0],[528,51,23.0],[528,52,27.0],[528,53,53.0],[528,54,35.0],[528,55,26.0],[528,56,52.0],[528,57,97.0],[528,58,34.0],[528,59,33.0],[528,60,54.0],[528,61,9.0],[528,62,47.0],[528,63,76.0],[528,64,20.0],[528,65,53.0],[528,66,24.0],[528,67,46.0],[528,68,31.0],[528,69,37.0],[528,70,32.0],[528,71,26.0],[528,72,43.0],[528,73,40.0],[528,74,28.0],[528,75,38.0],[528,76,20.0],[528,77,20.0],[528,78,47.0],[528,79,15.0],[528,80,49.0],[528,81,68.0],[528,82,92.0],[528,83,45.0],[528,84,105.0],[528,85,57.0],[528,86,35.0],[528,87,25.0],[528,88,72.0],[528,89,37.0],[528,90,57.0],[528,91,30.0],[528,92,63.0],[528,93,32.0],[528,94,45.0],[528,95,33.0],[528,96,42.0],[528,97,18.0],[528,98,46.0],[528,99,19.0],[528,100,47.0],[528,101,24.0],[528,102,30.0],[528,103,34.0],[528,104,17.0],[528,105,51.0],[528,106,54.0],[528,107,35.0],[528,108,40.0],[528,109,42.0],[528,110,55.0],[528,111,77.0],[528,112,45.0],[528,113,109.0],[528,114,18.0],[528,115,38.0],[528,116,74.0],[528,117,24.0],[528,118,6.0],[528,119,11.0],[529,0,8.0],[529,1,9.0],[529,2,7.0],[529,3,7.0],[529,4,7.0],[529,5,10.0],[529,6,21.0],[529,7,24.0],[529,8,15.0],[529,9,23.0],[529,10,23.0],[529,11,21.0],[529,12,15.0],[529,13,19.0],[529,14,21.0],[529,15,8.0],[529,16,11.0],[529,17,8.0],[529,18,25.0],[529,19,27.0],[529,20,6.0],[529,21,10.0],[529,22,7.0],[529,23,18.0],[529,24,4.0],[529,25,14.0],[529,26,4.0],[529,27,15.0],[529,28,6.0],[529,29,17.0],[529,30,10.0],[529,31,14.0],[529,32,10.0],[529,33,10.0],[529,34,15.0],[529,35,16.0],[529,36,15.0],[529,37,21.0],[529,38,12.0],[529,39,6.0],[529,40,21.0],[529,41,11.0],[529,42,15.0],[529,43,30.0],[529,44,7.0],[529,45,13.0],[529,46,13.0],[529,47,13.0],[529,48,6.0],[529,49,20.0],[529,50,17.0],[529,51,17.0],[529,52,7.0],[529,53,13.0],[529,54,6.0],[529,55,11.0],[529,56,13.0],[529,57,7.0],[529,58,9.0],[529,59,6.0],[529,60,14.0],[529,61,7.0],[529,62,13.0],[529,63,14.0],[529,64,5.0],[529,65,26.0],[529,66,15.0],[529,67,3.0],[529,68,16.0],[529,69,26.0],[529,70,17.0],[529,71,10.0],[529,72,7.0],[529,73,8.0],[529,74,23.0],[529,75,12.0],[529,76,16.0],[529,77,11.0],[529,78,8.0],[529,79,8.0],[529,80,13.0],[529,81,5.0],[529,82,7.0],[529,83,6.0],[529,84,9.0],[529,85,15.0],[529,86,15.0],[529,87,4.0],[529,88,18.0],[529,89,9.0],[529,90,8.0],[529,91,6.0],[529,92,5.0],[529,93,6.0],[529,94,20.0],[529,95,1.0],[529,96,27.0],[529,97,2.0],[529,98,6.0],[529,99,7.0],[529,100,5.0],[529,101,13.0],[529,102,11.0],[529,103,12.0],[529,104,11.0],[529,105,4.0],[529,106,1.0],[529,107,5.0],[529,108,10.0],[529,109,9.0],[529,110,5.0],[529,111,7.0],[529,112,18.0],[529,113,5.0],[529,114,1.0],[529,115,7.0],[529,116,9.0],[529,117,4.0],[529,118,4.0],[529,119,1.0],[530,14,1.0],[530,15,1.0],[530,35,1.0],[530,94,1.0],[531,70,1.0],[531,88,1.0],[532,10,1.0],[532,66,1.0],[533,1,2.0],[533,7,1.0],[533,10,1.0],[533,14,2.0],[533,35,1.0],[533,70,1.0],[533,71,1.0],[533,74,2.0],[533,75,1.0],[533,80,1.0],[533,109,1.0],[533,119,1.0],[534,20,2.0],[534,79,2.0],[534,80,1.0],[534,110,1.0],[534,117,2.0],[535,3,1.0],[535,5,2.0],[535,6,1.0],[535,10,1.0],[535,11,2.0],[535,15,3.0],[535,16,1.0],[535,17,1.0],[535,18,3.0],[535,20,1.0],[535,23,1.0],[535,29,1.0],[535,31,1.0],[535,33,1.0],[535,35,2.0],[535,36,1.0],[535,37,1.0],[535,40,2.0],[535,43,1.0],[535,44,2.0],[535,45,1.0],[535,46,1.0],[535,47,4.0],[535,49,2.0],[535,50,1.0],[535,52,1.0],[535,55,2.0],[535,56,1.0],[535,57,1.0],[535,62,1.0],[535,66,1.0],[535,67,1.0],[535,68,1.0],[535,74,1.0],[535,77,3.0],[535,78,3.0],[535,81,1.0],[535,82,1.0],[535,83,2.0],[535,85,2.0],[535,86,1.0],[535,87,1.0],[535,89,1.0],[535,94,1.0],[535,96,1.0],[535,101,2.0],[535,102,1.0],[535,104,1.0],[535,106,1.0],[535,107,1.0],[535,109,1.0],[535,112,1.0],[535,116,1.0],[535,117,1.0],[536,13,1.0],[536,85,3.0],[537,0,6.0],[537,1,5.0],[537,2,7.0],[537,4,5.0],[537,5,6.0],[537,6,5.0],[537,7,5.0],[537,8,14.0],[537,9,9.0],[537,10,6.0],[537,11,6.0],[537,12,3.0],[537,13,10.0],[537,14,10.0],[537,15,6.0],[537,16,4.0],[537,17,3.0],[537,18,8.0],[537,19,5.0],[537,20,1.0],[537,21,3.0],[537,22,3.0],[537,23,4.0],[537,24,6.0],[537,25,7.0],[537,26,2.0],[537,27,2.0],[537,28,5.0],[537,29,3.0],[537,30,4.0],[537,31,7.0],[537,32,6.0],[537,33,2.0],[537,34,6.0],[537,35,3.0],[537,36,4.0],[537,37,6.0],[537,38,7.0],[537,40,8.0],[537,42,1.0],[537,43,13.0],[537,44,5.0],[537,45,3.0],[537,46,3.0],[537,47,7.0],[537,48,3.0],[537,49,8.0],[537,50,3.0],[537,51,8.0],[537,52,4.0],[537,53,4.0],[537,54,6.0],[537,55,4.0],[537,56,5.0],[537,57,5.0],[537,58,3.0],[537,59,1.0],[537,60,5.0],[537,61,3.0],[537,62,7.0],[537,63,4.0],[537,64,2.0],[537,65,8.0],[537,66,2.0],[537,67,4.0],[537,68,10.0],[537,69,9.0],[537,70,8.0],[537,71,1.0],[537,72,8.0],[537,73,4.0],[537,74,7.0],[537,75,3.0],[537,76,5.0],[537,77,4.0],[537,78,9.0],[537,80,3.0],[537,81,4.0],[537,82,1.0],[537,83,1.0],[537,84,9.0],[537,86,3.0],[537,87,3.0],[537,88,13.0],[537,89,2.0],[537,90,3.0],[537,91,2.0],[537,92,3.0],[537,93,3.0],[537,94,6.0],[537,95,8.0],[537,96,1.0],[537,98,1.0],[537,99,7.0],[537,100,2.0],[537,101,3.0],[537,102,2.0],[537,103,4.0],[537,104,7.0],[537,105,4.0],[537,106,1.0],[537,107,5.0],[537,108,6.0],[537,109,7.0],[537,111,2.0],[537,112,2.0],[537,113,13.0],[537,114,6.0],[537,115,3.0],[537,116,7.0],[537,117,2.0],[537,119,3.0],[538,0,1.0],[538,2,1.0],[538,5,1.0],[538,11,1.0],[538,12,1.0],[538,14,1.0],[538,16,1.0],[538,30,1.0],[538,38,1.0],[538,40,1.0],[538,43,1.0],[538,45,1.0],[538,48,1.0],[538,51,1.0],[538,56,1.0],[538,59,1.0],[538,60,1.0],[538,64,1.0],[538,67,1.0],[538,76,1.0],[538,82,1.0],[538,85,2.0],[538,101,1.0],[538,103,1.0],[538,104,1.0],[538,113,1.0],[539,36,1.0],[539,94,1.0],[540,14,1.0],[540,38,1.0],[540,53,1.0],[540,57,1.0],[540,65,1.0],[540,98,1.0],[541,5,1.0],[541,8,1.0],[541,13,2.0],[541,15,1.0],[541,17,1.0],[541,21,1.0],[541,29,1.0],[541,30,1.0],[541,31,1.0],[541,32,1.0],[541,33,1.0],[541,35,1.0],[541,37,1.0],[541,39,3.0],[541,40,1.0],[541,44,1.0],[541,47,1.0],[541,48,2.0],[541,51,2.0],[541,53,1.0],[541,56,1.0],[541,57,1.0],[541,62,1.0],[541,63,1.0],[541,66,1.0],[541,76,1.0],[541,78,2.0],[541,81,1.0],[541,86,1.0],[541,87,1.0],[541,92,1.0],[541,102,1.0],[541,104,1.0],[541,106,1.0],[541,109,1.0],[542,4,1.0],[542,17,3.0],[542,22,1.0],[542,27,1.0],[542,32,1.0],[542,34,1.0],[542,37,1.0],[542,39,1.0],[542,41,1.0],[542,48,1.0],[542,61,1.0],[542,67,2.0],[542,73,1.0],[542,89,1.0],[542,90,1.0],[542,96,1.0],[542,101,1.0],[542,102,1.0],[542,111,1.0],[542,114,2.0],[542,118,1.0],[543,1,1.0],[543,2,1.0],[543,3,1.0],[543,9,2.0],[543,12,1.0],[543,14,1.0],[543,15,3.0],[543,19,1.0],[543,21,1.0],[543,24,1.0],[543,28,1.0],[543,38,1.0],[543,40,2.0],[543,45,1.0],[543,47,1.0],[543,58,1.0],[543,64,3.0],[543,67,1.0],[543,68,2.0],[543,70,3.0],[543,71,2.0],[543,72,1.0],[543,74,1.0],[543,75,1.0],[543,91,1.0],[543,93,1.0],[543,104,1.0],[543,108,1.0],[543,116,1.0],[544,25,1.0],[544,46,1.0],[545,0,1.0],[545,6,2.0],[545,7,2.0],[545,8,1.0],[545,10,1.0],[545,11,1.0],[545,15,2.0],[545,16,1.0],[545,17,1.0],[545,18,1.0],[545,20,2.0],[545,21,1.0],[545,27,1.0],[545,29,1.0],[545,30,1.0],[545,32,1.0],[545,34,1.0],[545,37,2.0],[545,38,1.0],[545,43,1.0],[545,45,1.0],[545,51,2.0],[545,52,1.0],[545,54,1.0],[545,55,1.0],[545,58,2.0],[545,59,1.0],[545,63,1.0],[545,65,2.0],[545,66,1.0],[545,68,1.0],[545,69,2.0],[545,74,1.0],[545,75,1.0],[545,76,1.0],[545,77,1.0],[545,80,1.0],[545,85,1.0],[545,91,1.0],[545,93,2.0],[545,96,2.0],[545,99,1.0],[545,104,1.0],[545,111,1.0],[545,113,2.0],[545,115,1.0],[545,116,1.0],[546,14,1.0],[546,42,1.0],[546,49,1.0],[546,52,1.0],[546,99,1.0],[546,106,1.0],[546,110,1.0],[547,0,1.0],[547,1,2.0],[547,3,1.0],[547,4,1.0],[547,5,3.0],[547,6,4.0],[547,7,6.0],[547,8,1.0],[547,9,2.0],[547,10,3.0],[547,11,3.0],[547,12,5.0],[547,13,2.0],[547,14,7.0],[547,15,2.0],[547,16,2.0],[547,18,9.0],[547,19,6.0],[547,20,3.0],[547,21,2.0],[547,22,1.0],[547,23,7.0],[547,24,1.0],[547,25,4.0],[547,27,5.0],[547,28,1.0],[547,29,5.0],[547,30,2.0],[547,31,2.0],[547,32,1.0],[547,33,4.0],[547,34,1.0],[547,35,5.0],[547,36,5.0],[547,37,6.0],[547,38,3.0],[547,39,2.0],[547,40,8.0],[547,41,3.0],[547,42,4.0],[547,43,4.0],[547,44,2.0],[547,45,1.0],[547,46,5.0],[547,47,1.0],[547,50,3.0],[547,51,4.0],[547,52,2.0],[547,53,3.0],[547,54,2.0],[547,55,4.0],[547,56,4.0],[547,57,2.0],[547,58,3.0],[547,59,3.0],[547,60,4.0],[547,61,1.0],[547,62,4.0],[547,63,1.0],[547,65,3.0],[547,66,8.0],[547,68,7.0],[547,69,1.0],[547,70,2.0],[547,71,1.0],[547,72,2.0],[547,73,1.0],[547,74,3.0],[547,75,9.0],[547,76,1.0],[547,77,2.0],[547,78,2.0],[547,79,3.0],[547,81,1.0],[547,82,4.0],[547,83,4.0],[547,84,6.0],[547,85,6.0],[547,88,3.0],[547,89,3.0],[547,92,3.0],[547,94,10.0],[547,95,2.0],[547,96,4.0],[547,98,2.0],[547,99,3.0],[547,100,1.0],[547,101,4.0],[547,102,1.0],[547,103,1.0],[547,104,2.0],[547,105,1.0],[547,106,3.0],[547,107,1.0],[547,108,1.0],[547,109,2.0],[547,110,3.0],[547,112,5.0],[547,113,3.0],[547,114,1.0],[547,115,2.0],[547,116,4.0],[547,117,1.0],[547,118,1.0],[548,1,2.0],[548,2,2.0],[548,3,2.0],[548,5,1.0],[548,6,3.0],[548,7,3.0],[548,8,3.0],[548,9,4.0],[548,11,3.0],[548,12,4.0],[548,14,1.0],[548,15,3.0],[548,16,1.0],[548,17,2.0],[548,20,1.0],[548,21,3.0],[548,23,5.0],[548,25,4.0],[548,27,2.0],[548,28,9.0],[548,29,1.0],[548,31,2.0],[548,33,2.0],[548,34,2.0],[548,35,2.0],[548,36,7.0],[548,37,2.0],[548,40,3.0],[548,42,1.0],[548,43,4.0],[548,44,1.0],[548,45,1.0],[548,46,1.0],[548,47,3.0],[548,48,4.0],[548,49,1.0],[548,50,6.0],[548,51,1.0],[548,53,2.0],[548,55,3.0],[548,56,2.0],[548,57,1.0],[548,58,2.0],[548,60,1.0],[548,61,1.0],[548,62,1.0],[548,64,2.0],[548,65,1.0],[548,69,4.0],[548,72,1.0],[548,73,1.0],[548,74,1.0],[548,75,2.0],[548,76,2.0],[548,77,1.0],[548,78,1.0],[548,80,1.0],[548,82,1.0],[548,84,2.0],[548,85,2.0],[548,86,4.0],[548,87,1.0],[548,88,1.0],[548,89,3.0],[548,93,1.0],[548,94,4.0],[548,96,3.0],[548,97,1.0],[548,99,3.0],[548,100,1.0],[548,101,1.0],[548,106,2.0],[548,107,1.0],[548,108,5.0],[548,109,2.0],[548,112,2.0],[548,116,1.0],[549,2,1.0],[549,3,1.0],[549,7,1.0],[549,9,1.0],[549,19,1.0],[549,42,2.0],[549,43,1.0],[549,57,1.0],[549,65,1.0],[549,74,4.0],[549,75,1.0],[549,92,2.0],[549,98,1.0],[549,102,1.0],[549,106,1.0],[549,108,1.0],[549,111,1.0],[549,113,1.0],[549,114,1.0],[550,0,1.0],[550,3,2.0],[550,4,1.0],[550,5,1.0],[550,6,1.0],[550,7,1.0],[550,8,5.0],[550,9,2.0],[550,11,2.0],[550,13,2.0],[550,14,7.0],[550,15,3.0],[550,16,2.0],[550,17,2.0],[550,19,4.0],[550,20,1.0],[550,21,1.0],[550,22,2.0],[550,23,3.0],[550,24,2.0],[550,25,2.0],[550,26,2.0],[550,27,2.0],[550,28,1.0],[550,29,1.0],[550,30,1.0],[550,31,3.0],[550,32,2.0],[550,33,4.0],[550,34,5.0],[550,35,4.0],[550,36,3.0],[550,37,2.0],[550,38,2.0],[550,40,3.0],[550,42,1.0],[550,43,8.0],[550,44,1.0],[550,45,1.0],[550,46,1.0],[550,47,3.0],[550,49,3.0],[550,50,2.0],[550,51,3.0],[550,52,1.0],[550,54,1.0],[550,55,3.0],[550,57,1.0],[550,58,1.0],[550,60,2.0],[550,62,1.0],[550,64,2.0],[550,66,2.0],[550,67,2.0],[550,69,3.0],[550,70,6.0],[550,72,4.0],[550,73,1.0],[550,74,2.0],[550,75,1.0],[550,76,2.0],[550,77,2.0],[550,78,3.0],[550,81,3.0],[550,82,2.0],[550,84,3.0],[550,85,4.0],[550,89,3.0],[550,90,2.0],[550,91,3.0],[550,92,1.0],[550,93,1.0],[550,94,1.0],[550,95,2.0],[550,96,3.0],[550,97,1.0],[550,98,2.0],[550,99,2.0],[550,100,1.0],[550,101,12.0],[550,103,1.0],[550,105,4.0],[550,106,1.0],[550,107,4.0],[550,108,3.0],[550,109,1.0],[550,110,1.0],[550,113,2.0],[550,114,2.0],[550,116,1.0],[550,118,1.0],[550,119,1.0],[551,0,6.0],[551,1,7.0],[551,2,5.0],[551,3,5.0],[551,5,8.0],[551,6,8.0],[551,7,9.0],[551,8,6.0],[551,9,11.0],[551,10,1.0],[551,11,16.0],[551,12,2.0],[551,13,12.0],[551,14,7.0],[551,15,6.0],[551,16,15.0],[551,17,3.0],[551,18,4.0],[551,19,14.0],[551,20,2.0],[551,21,2.0],[551,22,5.0],[551,23,5.0],[551,24,4.0],[551,25,14.0],[551,26,8.0],[551,27,5.0],[551,28,7.0],[551,29,6.0],[551,30,8.0],[551,31,9.0],[551,32,1.0],[551,33,7.0],[551,34,8.0],[551,35,11.0],[551,36,14.0],[551,37,10.0],[551,38,11.0],[551,39,4.0],[551,40,5.0],[551,41,4.0],[551,42,5.0],[551,43,29.0],[551,44,8.0],[551,45,5.0],[551,46,5.0],[551,48,4.0],[551,49,5.0],[551,50,5.0],[551,51,8.0],[551,52,2.0],[551,53,4.0],[551,55,8.0],[551,56,6.0],[551,57,8.0],[551,58,5.0],[551,59,2.0],[551,60,7.0],[551,61,1.0],[551,62,3.0],[551,63,2.0],[551,64,3.0],[551,65,9.0],[551,66,2.0],[551,67,5.0],[551,68,8.0],[551,69,14.0],[551,70,6.0],[551,71,3.0],[551,72,3.0],[551,73,4.0],[551,74,5.0],[551,75,10.0],[551,76,6.0],[551,77,7.0],[551,78,10.0],[551,79,2.0],[551,80,1.0],[551,81,2.0],[551,82,3.0],[551,83,5.0],[551,84,2.0],[551,85,9.0],[551,86,8.0],[551,87,1.0],[551,88,5.0],[551,89,3.0],[551,90,2.0],[551,91,3.0],[551,92,2.0],[551,93,5.0],[551,94,14.0],[551,95,6.0],[551,96,14.0],[551,97,1.0],[551,98,2.0],[551,99,4.0],[551,100,4.0],[551,101,4.0],[551,102,2.0],[551,103,6.0],[551,104,9.0],[551,105,1.0],[551,106,2.0],[551,107,8.0],[551,108,2.0],[551,109,5.0],[551,110,2.0],[551,111,2.0],[551,112,13.0],[551,113,7.0],[551,114,1.0],[551,115,2.0],[551,116,8.0],[551,117,4.0],[551,118,3.0],[551,119,3.0],[552,0,1.0],[552,1,1.0],[552,3,1.0],[552,4,1.0],[552,5,1.0],[552,6,2.0],[552,7,1.0],[552,8,4.0],[552,9,3.0],[552,11,1.0],[552,13,2.0],[552,14,2.0],[552,15,2.0],[552,16,1.0],[552,18,6.0],[552,19,3.0],[552,21,2.0],[552,22,1.0],[552,23,9.0],[552,25,2.0],[552,26,1.0],[552,27,1.0],[552,28,1.0],[552,29,2.0],[552,30,1.0],[552,31,2.0],[552,32,1.0],[552,34,5.0],[552,35,5.0],[552,36,2.0],[552,37,2.0],[552,38,1.0],[552,39,2.0],[552,40,5.0],[552,42,1.0],[552,43,4.0],[552,45,3.0],[552,46,2.0],[552,48,2.0],[552,49,2.0],[552,50,3.0],[552,51,4.0],[552,52,1.0],[552,53,2.0],[552,54,1.0],[552,55,3.0],[552,56,3.0],[552,57,1.0],[552,60,2.0],[552,61,1.0],[552,63,1.0],[552,65,2.0],[552,66,4.0],[552,68,2.0],[552,70,2.0],[552,72,1.0],[552,74,1.0],[552,75,3.0],[552,76,1.0],[552,80,1.0],[552,82,2.0],[552,83,3.0],[552,85,1.0],[552,86,2.0],[552,88,1.0],[552,89,1.0],[552,90,3.0],[552,91,2.0],[552,92,1.0],[552,93,2.0],[552,94,13.0],[552,95,1.0],[552,96,2.0],[552,98,3.0],[552,99,3.0],[552,100,1.0],[552,101,1.0],[552,102,2.0],[552,104,1.0],[552,106,1.0],[552,108,1.0],[552,109,2.0],[552,110,1.0],[552,111,3.0],[552,112,2.0],[552,114,2.0],[552,116,2.0],[552,117,1.0],[553,1,5.0],[553,2,6.0],[553,3,10.0],[553,4,4.0],[553,5,5.0],[553,6,6.0],[553,7,7.0],[553,8,8.0],[553,9,7.0],[553,10,7.0],[553,11,5.0],[553,12,6.0],[553,13,10.0],[553,14,12.0],[553,15,8.0],[553,16,7.0],[553,17,1.0],[553,18,10.0],[553,19,3.0],[553,20,3.0],[553,21,5.0],[553,22,1.0],[553,23,12.0],[553,24,5.0],[553,25,9.0],[553,26,2.0],[553,27,5.0],[553,28,4.0],[553,29,8.0],[553,30,5.0],[553,31,11.0],[553,32,3.0],[553,33,6.0],[553,34,8.0],[553,35,9.0],[553,36,5.0],[553,37,13.0],[553,38,8.0],[553,39,2.0],[553,40,9.0],[553,41,3.0],[553,42,3.0],[553,43,22.0],[553,44,7.0],[553,45,6.0],[553,46,2.0],[553,47,3.0],[553,48,4.0],[553,49,3.0],[553,50,7.0],[553,51,2.0],[553,52,6.0],[553,53,8.0],[553,54,1.0],[553,55,11.0],[553,56,1.0],[553,57,3.0],[553,58,7.0],[553,59,1.0],[553,60,6.0],[553,61,2.0],[553,62,7.0],[553,63,6.0],[553,64,4.0],[553,65,11.0],[553,66,8.0],[553,67,2.0],[553,68,8.0],[553,69,11.0],[553,70,8.0],[553,71,1.0],[553,72,4.0],[553,73,3.0],[553,74,11.0],[553,75,8.0],[553,76,1.0],[553,77,3.0],[553,78,8.0],[553,79,3.0],[553,80,4.0],[553,81,3.0],[553,82,2.0],[553,83,5.0],[553,84,2.0],[553,85,9.0],[553,86,9.0],[553,87,1.0],[553,88,6.0],[553,89,1.0],[553,90,3.0],[553,91,1.0],[553,92,2.0],[553,93,6.0],[553,94,5.0],[553,95,4.0],[553,96,8.0],[553,97,3.0],[553,98,5.0],[553,99,6.0],[553,100,3.0],[553,101,9.0],[553,102,6.0],[553,103,1.0],[553,104,8.0],[553,105,1.0],[553,107,2.0],[553,108,5.0],[553,109,8.0],[553,110,1.0],[553,111,2.0],[553,112,11.0],[553,113,14.0],[553,114,6.0],[553,115,3.0],[553,116,7.0],[553,117,4.0],[553,118,4.0],[554,0,1.0],[554,1,1.0],[554,2,1.0],[554,5,1.0],[554,6,1.0],[554,9,1.0],[554,10,1.0],[554,14,4.0],[554,16,1.0],[554,23,1.0],[554,25,1.0],[554,29,1.0],[554,30,2.0],[554,31,1.0],[554,32,2.0],[554,33,1.0],[554,34,2.0],[554,35,1.0],[554,37,1.0],[554,40,1.0],[554,42,1.0],[554,43,1.0],[554,49,2.0],[554,53,1.0],[554,55,1.0],[554,57,2.0],[554,62,2.0],[554,63,1.0],[554,65,1.0],[554,69,2.0],[554,70,1.0],[554,72,1.0],[554,73,2.0],[554,74,1.0],[554,75,1.0],[554,76,1.0],[554,78,2.0],[554,81,1.0],[554,86,1.0],[554,87,2.0],[554,88,1.0],[554,90,1.0],[554,92,1.0],[554,96,2.0],[554,99,2.0],[554,101,2.0],[554,104,1.0],[554,105,1.0],[554,109,1.0],[554,114,1.0],[554,116,1.0],[555,3,1.0],[555,107,1.0],[555,109,1.0],[556,0,1.0],[556,1,3.0],[556,2,4.0],[556,3,2.0],[556,4,2.0],[556,5,1.0],[556,6,1.0],[556,7,2.0],[556,8,3.0],[556,9,3.0],[556,10,3.0],[556,11,3.0],[556,12,1.0],[556,13,1.0],[556,14,4.0],[556,15,1.0],[556,17,2.0],[556,18,3.0],[556,19,1.0],[556,20,1.0],[556,21,2.0],[556,22,3.0],[556,23,4.0],[556,24,2.0],[556,25,3.0],[556,28,3.0],[556,29,3.0],[556,30,2.0],[556,31,1.0],[556,32,4.0],[556,33,1.0],[556,35,1.0],[556,36,1.0],[556,37,6.0],[556,40,3.0],[556,41,1.0],[556,42,1.0],[556,43,1.0],[556,44,3.0],[556,45,3.0],[556,46,1.0],[556,47,2.0],[556,48,4.0],[556,49,5.0],[556,51,3.0],[556,52,4.0],[556,53,3.0],[556,54,1.0],[556,56,1.0],[556,57,2.0],[556,58,1.0],[556,59,1.0],[556,60,3.0],[556,61,1.0],[556,62,5.0],[556,65,2.0],[556,66,3.0],[556,67,1.0],[556,68,1.0],[556,69,5.0],[556,70,3.0],[556,72,1.0],[556,74,6.0],[556,75,1.0],[556,76,3.0],[556,77,1.0],[556,78,4.0],[556,79,2.0],[556,80,4.0],[556,81,3.0],[556,82,1.0],[556,83,1.0],[556,84,5.0],[556,85,1.0],[556,86,2.0],[556,87,3.0],[556,88,2.0],[556,89,1.0],[556,91,1.0],[556,92,1.0],[556,93,1.0],[556,94,1.0],[556,96,1.0],[556,97,1.0],[556,98,1.0],[556,100,1.0],[556,101,1.0],[556,102,4.0],[556,104,1.0],[556,108,2.0],[556,109,1.0],[556,110,1.0],[556,111,1.0],[556,112,5.0],[556,113,2.0],[556,114,1.0],[556,115,1.0],[556,116,5.0],[556,117,1.0],[556,118,2.0],[557,61,1.0],[557,75,1.0],[558,10,1.0],[558,13,1.0],[558,14,1.0],[558,18,1.0],[558,21,1.0],[558,30,1.0],[558,31,1.0],[558,34,1.0],[558,45,1.0],[558,49,1.0],[558,53,1.0],[558,56,1.0],[558,61,1.0],[558,62,1.0],[558,73,1.0],[558,79,1.0],[558,94,1.0],[558,95,1.0],[558,99,1.0],[558,111,1.0],[559,0,1.0],[559,1,1.0],[559,3,1.0],[559,6,1.0],[559,7,3.0],[559,8,1.0],[559,16,1.0],[559,19,1.0],[559,25,1.0],[559,34,1.0],[559,36,1.0],[559,40,1.0],[559,43,1.0],[559,48,2.0],[559,49,1.0],[559,52,11.0],[559,57,1.0],[559,66,2.0],[559,67,1.0],[559,68,2.0],[559,70,1.0],[559,75,1.0],[559,76,1.0],[559,77,1.0],[559,83,2.0],[559,84,1.0],[559,88,1.0],[559,91,1.0],[559,98,1.0],[559,100,1.0],[559,103,1.0],[559,111,2.0],[559,114,1.0],[559,116,1.0],[560,0,1.0],[560,2,1.0],[560,8,1.0],[560,10,1.0],[560,12,1.0],[560,14,1.0],[560,18,1.0],[560,19,1.0],[560,24,1.0],[560,25,1.0],[560,26,1.0],[560,35,4.0],[560,42,1.0],[560,43,1.0],[560,44,1.0],[560,46,1.0],[560,47,1.0],[560,49,1.0],[560,50,1.0],[560,51,3.0],[560,60,2.0],[560,63,1.0],[560,83,1.0],[560,86,1.0],[560,87,1.0],[560,88,1.0],[560,90,1.0],[560,101,1.0],[560,104,1.0],[560,109,2.0],[560,111,1.0],[560,113,1.0],[561,0,1.0],[561,2,1.0],[561,6,2.0],[561,11,1.0],[561,14,2.0],[561,16,2.0],[561,23,1.0],[561,25,1.0],[561,26,1.0],[561,30,1.0],[561,31,1.0],[561,33,2.0],[561,34,1.0],[561,40,3.0],[561,43,1.0],[561,46,1.0],[561,48,3.0],[561,50,1.0],[561,51,1.0],[561,56,1.0],[561,57,1.0],[561,60,1.0],[561,62,2.0],[561,63,1.0],[561,64,1.0],[561,67,1.0],[561,68,1.0],[561,72,2.0],[561,77,1.0],[561,78,3.0],[561,86,1.0],[561,87,1.0],[561,88,1.0],[561,94,2.0],[561,95,1.0],[561,104,2.0],[561,108,2.0],[561,112,1.0],[561,115,1.0],[562,0,7.0],[562,1,2.0],[562,2,2.0],[562,3,1.0],[562,5,2.0],[562,6,2.0],[562,7,1.0],[562,8,3.0],[562,9,5.0],[562,10,6.0],[562,11,7.0],[562,13,2.0],[562,14,1.0],[562,15,4.0],[562,16,7.0],[562,17,1.0],[562,18,5.0],[562,19,5.0],[562,20,7.0],[562,23,4.0],[562,24,2.0],[562,25,4.0],[562,26,2.0],[562,27,1.0],[562,28,2.0],[562,29,3.0],[562,30,3.0],[562,31,3.0],[562,33,9.0],[562,34,1.0],[562,35,2.0],[562,36,3.0],[562,37,4.0],[562,38,1.0],[562,40,3.0],[562,41,3.0],[562,43,11.0],[562,44,1.0],[562,45,4.0],[562,46,2.0],[562,47,5.0],[562,48,4.0],[562,49,3.0],[562,50,3.0],[562,52,3.0],[562,53,1.0],[562,55,7.0],[562,56,2.0],[562,58,1.0],[562,59,3.0],[562,60,4.0],[562,61,1.0],[562,62,2.0],[562,63,2.0],[562,65,4.0],[562,66,1.0],[562,68,3.0],[562,69,6.0],[562,70,4.0],[562,71,3.0],[562,72,2.0],[562,73,5.0],[562,74,3.0],[562,75,3.0],[562,76,1.0],[562,78,2.0],[562,79,1.0],[562,81,1.0],[562,82,1.0],[562,84,1.0],[562,85,5.0],[562,86,6.0],[562,87,3.0],[562,88,2.0],[562,89,1.0],[562,90,1.0],[562,91,1.0],[562,93,1.0],[562,94,6.0],[562,97,2.0],[562,98,1.0],[562,99,2.0],[562,100,4.0],[562,101,6.0],[562,102,1.0],[562,103,1.0],[562,104,1.0],[562,105,4.0],[562,106,1.0],[562,107,2.0],[562,108,3.0],[562,109,2.0],[562,111,1.0],[562,112,2.0],[562,113,2.0],[562,114,1.0],[562,115,1.0],[562,116,3.0],[562,118,3.0],[562,119,2.0],[563,0,4.0],[563,1,6.0],[563,2,2.0],[563,3,5.0],[563,4,5.0],[563,5,10.0],[563,6,13.0],[563,7,5.0],[563,8,8.0],[563,9,7.0],[563,10,11.0],[563,11,6.0],[563,12,3.0],[563,13,11.0],[563,14,5.0],[563,15,6.0],[563,16,11.0],[563,17,5.0],[563,18,8.0],[563,19,4.0],[563,20,3.0],[563,21,1.0],[563,22,2.0],[563,23,7.0],[563,24,7.0],[563,25,4.0],[563,26,5.0],[563,27,7.0],[563,28,4.0],[563,29,5.0],[563,30,3.0],[563,31,4.0],[563,32,5.0],[563,33,3.0],[563,34,5.0],[563,35,14.0],[563,36,5.0],[563,37,9.0],[563,38,4.0],[563,39,1.0],[563,40,8.0],[563,41,3.0],[563,42,5.0],[563,43,7.0],[563,44,4.0],[563,45,4.0],[563,46,10.0],[563,47,6.0],[563,48,1.0],[563,49,7.0],[563,50,6.0],[563,51,5.0],[563,52,4.0],[563,53,9.0],[563,54,2.0],[563,55,7.0],[563,56,5.0],[563,57,7.0],[563,58,4.0],[563,59,1.0],[563,60,7.0],[563,62,3.0],[563,63,11.0],[563,64,2.0],[563,65,5.0],[563,66,10.0],[563,67,1.0],[563,68,9.0],[563,69,12.0],[563,70,7.0],[563,71,5.0],[563,72,7.0],[563,73,3.0],[563,74,6.0],[563,75,8.0],[563,76,2.0],[563,77,5.0],[563,78,7.0],[563,79,2.0],[563,80,2.0],[563,81,6.0],[563,83,7.0],[563,84,4.0],[563,85,6.0],[563,86,8.0],[563,87,1.0],[563,88,9.0],[563,89,8.0],[563,90,6.0],[563,91,3.0],[563,92,3.0],[563,93,4.0],[563,94,6.0],[563,95,6.0],[563,96,11.0],[563,97,4.0],[563,99,7.0],[563,100,2.0],[563,101,6.0],[563,102,2.0],[563,103,2.0],[563,104,10.0],[563,105,4.0],[563,106,3.0],[563,107,3.0],[563,108,4.0],[563,109,3.0],[563,110,1.0],[563,111,2.0],[563,112,10.0],[563,113,10.0],[563,114,6.0],[563,115,4.0],[563,116,6.0],[563,117,2.0],[563,118,5.0],[563,119,2.0],[564,5,1.0],[564,51,1.0],[564,69,1.0],[564,74,1.0],[564,86,1.0],[565,9,1.0],[565,19,1.0],[565,45,1.0],[565,69,1.0],[565,78,1.0],[565,96,1.0],[565,98,1.0],[565,101,1.0],[566,0,2.0],[566,1,3.0],[566,2,2.0],[566,3,5.0],[566,5,2.0],[566,6,8.0],[566,7,3.0],[566,8,5.0],[566,9,7.0],[566,10,6.0],[566,11,7.0],[566,12,2.0],[566,13,4.0],[566,14,6.0],[566,15,4.0],[566,16,11.0],[566,17,2.0],[566,18,10.0],[566,19,4.0],[566,21,1.0],[566,23,4.0],[566,24,1.0],[566,25,3.0],[566,26,1.0],[566,27,3.0],[566,28,3.0],[566,29,4.0],[566,30,2.0],[566,31,2.0],[566,33,7.0],[566,34,2.0],[566,35,5.0],[566,36,3.0],[566,37,4.0],[566,38,2.0],[566,40,5.0],[566,41,1.0],[566,42,6.0],[566,43,11.0],[566,44,6.0],[566,45,2.0],[566,46,3.0],[566,47,4.0],[566,48,5.0],[566,49,2.0],[566,51,4.0],[566,52,1.0],[566,53,1.0],[566,54,1.0],[566,55,5.0],[566,56,3.0],[566,57,3.0],[566,58,2.0],[566,59,2.0],[566,60,4.0],[566,61,2.0],[566,62,6.0],[566,63,1.0],[566,64,1.0],[566,65,2.0],[566,67,3.0],[566,68,5.0],[566,69,5.0],[566,70,2.0],[566,71,3.0],[566,73,2.0],[566,74,4.0],[566,75,12.0],[566,76,1.0],[566,77,3.0],[566,78,5.0],[566,80,2.0],[566,82,1.0],[566,83,4.0],[566,84,1.0],[566,85,5.0],[566,86,3.0],[566,87,3.0],[566,88,4.0],[566,89,2.0],[566,90,3.0],[566,92,1.0],[566,94,9.0],[566,95,1.0],[566,96,4.0],[566,97,2.0],[566,98,3.0],[566,99,2.0],[566,101,3.0],[566,103,3.0],[566,104,1.0],[566,105,2.0],[566,106,2.0],[566,107,4.0],[566,109,1.0],[566,111,1.0],[566,112,5.0],[566,113,2.0],[566,114,1.0],[566,116,7.0],[566,117,3.0],[566,118,1.0],[567,14,1.0],[567,18,1.0],[567,24,1.0],[567,29,1.0],[567,37,1.0],[567,58,1.0],[567,60,1.0],[567,66,1.0],[567,74,1.0],[567,109,1.0],[567,112,1.0],[568,0,3.0],[568,4,2.0],[568,5,4.0],[568,6,4.0],[568,7,1.0],[568,8,4.0],[568,9,3.0],[568,10,3.0],[568,11,2.0],[568,12,3.0],[568,14,2.0],[568,16,5.0],[568,17,1.0],[568,18,1.0],[568,19,1.0],[568,20,1.0],[568,21,2.0],[568,22,1.0],[568,23,1.0],[568,24,3.0],[568,25,1.0],[568,26,2.0],[568,29,3.0],[568,30,2.0],[568,31,1.0],[568,32,1.0],[568,33,2.0],[568,34,1.0],[568,35,2.0],[568,36,7.0],[568,37,2.0],[568,38,2.0],[568,39,3.0],[568,41,2.0],[568,42,5.0],[568,43,3.0],[568,44,3.0],[568,45,5.0],[568,46,2.0],[568,47,1.0],[568,50,2.0],[568,51,2.0],[568,53,2.0],[568,54,2.0],[568,55,3.0],[568,57,3.0],[568,58,3.0],[568,59,1.0],[568,60,1.0],[568,62,3.0],[568,63,1.0],[568,64,3.0],[568,65,2.0],[568,66,3.0],[568,68,3.0],[568,69,4.0],[568,71,1.0],[568,73,2.0],[568,74,1.0],[568,75,3.0],[568,78,5.0],[568,80,3.0],[568,82,1.0],[568,84,3.0],[568,85,4.0],[568,86,3.0],[568,87,2.0],[568,88,4.0],[568,90,1.0],[568,91,2.0],[568,92,1.0],[568,93,1.0],[568,94,5.0],[568,100,1.0],[568,101,3.0],[568,103,1.0],[568,105,1.0],[568,107,1.0],[568,109,2.0],[568,110,5.0],[568,111,1.0],[568,112,3.0],[568,113,2.0],[568,116,7.0],[568,117,2.0],[568,118,1.0],[569,11,1.0],[569,23,1.0],[569,36,1.0],[569,42,1.0],[569,48,1.0],[569,62,1.0],[569,65,1.0],[569,67,1.0],[569,68,1.0],[569,73,1.0],[569,86,1.0],[569,98,1.0],[569,110,1.0],[570,0,4.0],[570,1,3.0],[570,2,1.0],[570,3,2.0],[570,4,1.0],[570,5,3.0],[570,6,5.0],[570,7,3.0],[570,8,6.0],[570,9,3.0],[570,10,1.0],[570,11,2.0],[570,12,3.0],[570,13,3.0],[570,14,7.0],[570,15,4.0],[570,16,5.0],[570,17,5.0],[570,18,5.0],[570,19,4.0],[570,20,3.0],[570,21,1.0],[570,23,8.0],[570,24,3.0],[570,25,6.0],[570,26,4.0],[570,27,1.0],[570,28,5.0],[570,29,2.0],[570,30,2.0],[570,31,7.0],[570,32,3.0],[570,33,7.0],[570,34,6.0],[570,35,8.0],[570,36,7.0],[570,37,6.0],[570,38,3.0],[570,40,6.0],[570,41,3.0],[570,42,7.0],[570,43,5.0],[570,44,6.0],[570,45,5.0],[570,46,3.0],[570,47,3.0],[570,48,2.0],[570,49,2.0],[570,50,6.0],[570,51,4.0],[570,52,1.0],[570,53,4.0],[570,54,2.0],[570,55,7.0],[570,56,6.0],[570,57,2.0],[570,58,2.0],[570,59,2.0],[570,60,6.0],[570,61,1.0],[570,62,2.0],[570,63,3.0],[570,64,1.0],[570,65,3.0],[570,66,2.0],[570,67,1.0],[570,68,2.0],[570,69,6.0],[570,70,1.0],[570,71,1.0],[570,72,2.0],[570,73,1.0],[570,74,2.0],[570,75,5.0],[570,76,2.0],[570,77,3.0],[570,78,7.0],[570,79,2.0],[570,80,1.0],[570,81,1.0],[570,82,3.0],[570,83,3.0],[570,84,4.0],[570,85,5.0],[570,86,2.0],[570,87,3.0],[570,88,5.0],[570,89,1.0],[570,90,1.0],[570,91,3.0],[570,92,2.0],[570,93,1.0],[570,94,3.0],[570,95,2.0],[570,96,3.0],[570,97,3.0],[570,98,2.0],[570,99,2.0],[570,100,1.0],[570,101,7.0],[570,102,3.0],[570,103,4.0],[570,104,3.0],[570,105,1.0],[570,107,2.0],[570,108,1.0],[570,109,1.0],[570,110,1.0],[570,111,1.0],[570,112,4.0],[570,113,4.0],[570,114,3.0],[570,115,3.0],[570,116,6.0],[570,117,2.0],[570,118,1.0],[570,119,1.0],[571,0,1.0],[571,1,4.0],[571,5,1.0],[571,6,1.0],[571,7,1.0],[571,9,2.0],[571,10,1.0],[571,13,1.0],[571,14,3.0],[571,15,1.0],[571,16,1.0],[571,17,2.0],[571,20,2.0],[571,23,2.0],[571,27,1.0],[571,28,1.0],[571,31,1.0],[571,34,1.0],[571,35,1.0],[571,36,3.0],[571,37,1.0],[571,40,1.0],[571,41,2.0],[571,46,1.0],[571,47,3.0],[571,49,2.0],[571,50,2.0],[571,54,3.0],[571,57,1.0],[571,59,1.0],[571,61,2.0],[571,62,1.0],[571,67,1.0],[571,68,2.0],[571,69,1.0],[571,72,2.0],[571,73,1.0],[571,74,2.0],[571,75,1.0],[571,76,2.0],[571,77,1.0],[571,79,3.0],[571,82,1.0],[571,83,1.0],[571,85,2.0],[571,87,1.0],[571,90,2.0],[571,96,1.0],[571,101,1.0],[571,102,3.0],[571,103,1.0],[571,104,1.0],[571,105,1.0],[571,107,1.0],[571,108,1.0],[571,109,1.0],[571,110,1.0],[571,111,1.0],[571,112,1.0],[571,113,1.0],[571,115,1.0],[571,117,1.0],[572,0,2.0],[572,8,1.0],[572,9,1.0],[572,11,1.0],[572,18,1.0],[572,19,1.0],[572,25,1.0],[572,29,1.0],[572,32,1.0],[572,40,3.0],[572,42,2.0],[572,43,3.0],[572,46,1.0],[572,47,1.0],[572,49,1.0],[572,51,2.0],[572,55,1.0],[572,56,1.0],[572,65,1.0],[572,66,2.0],[572,69,1.0],[572,70,1.0],[572,73,2.0],[572,78,1.0],[572,96,2.0],[572,98,1.0],[572,101,1.0],[572,108,1.0],[572,112,1.0],[572,114,1.0],[572,116,1.0],[573,0,1.0],[573,2,3.0],[573,3,1.0],[573,4,2.0],[573,5,5.0],[573,6,8.0],[573,7,7.0],[573,8,4.0],[573,9,7.0],[573,10,4.0],[573,12,3.0],[573,13,4.0],[573,14,6.0],[573,15,3.0],[573,16,5.0],[573,18,6.0],[573,19,6.0],[573,20,1.0],[573,21,2.0],[573,22,1.0],[573,23,6.0],[573,24,2.0],[573,25,9.0],[573,26,3.0],[573,28,6.0],[573,29,6.0],[573,30,3.0],[573,31,3.0],[573,32,3.0],[573,33,7.0],[573,34,3.0],[573,35,10.0],[573,36,8.0],[573,37,11.0],[573,38,2.0],[573,39,3.0],[573,40,9.0],[573,41,2.0],[573,42,4.0],[573,43,6.0],[573,44,2.0],[573,45,1.0],[573,46,5.0],[573,47,1.0],[573,48,2.0],[573,49,9.0],[573,50,13.0],[573,51,8.0],[573,52,2.0],[573,54,1.0],[573,55,3.0],[573,56,3.0],[573,57,5.0],[573,58,3.0],[573,59,6.0],[573,60,5.0],[573,61,4.0],[573,62,6.0],[573,63,1.0],[573,64,2.0],[573,65,6.0],[573,66,12.0],[573,68,6.0],[573,69,7.0],[573,70,5.0],[573,71,3.0],[573,72,6.0],[573,73,2.0],[573,74,12.0],[573,75,3.0],[573,76,5.0],[573,77,4.0],[573,78,8.0],[573,79,2.0],[573,80,2.0],[573,82,2.0],[573,83,2.0],[573,84,1.0],[573,85,1.0],[573,86,3.0],[573,87,3.0],[573,88,3.0],[573,90,1.0],[573,91,2.0],[573,92,2.0],[573,93,3.0],[573,94,7.0],[573,96,12.0],[573,97,1.0],[573,98,3.0],[573,99,3.0],[573,101,5.0],[573,102,4.0],[573,103,2.0],[573,104,2.0],[573,105,1.0],[573,106,2.0],[573,107,1.0],[573,108,1.0],[573,109,2.0],[573,110,1.0],[573,111,2.0],[573,112,9.0],[573,113,3.0],[573,114,2.0],[573,115,2.0],[573,116,5.0],[573,118,2.0],[574,0,3.0],[574,2,52.0],[574,3,1.0],[574,6,1.0],[574,8,2.0],[574,9,17.0],[574,10,1.0],[574,11,1.0],[574,12,1.0],[574,13,1.0],[574,14,2.0],[574,15,1.0],[574,16,3.0],[574,17,3.0],[574,20,1.0],[574,22,2.0],[574,23,1.0],[574,25,2.0],[574,27,2.0],[574,28,3.0],[574,30,1.0],[574,33,1.0],[574,34,2.0],[574,36,1.0],[574,37,3.0],[574,38,1.0],[574,39,1.0],[574,41,3.0],[574,43,2.0],[574,44,4.0],[574,46,2.0],[574,51,3.0],[574,52,3.0],[574,53,1.0],[574,55,3.0],[574,56,2.0],[574,57,1.0],[574,60,1.0],[574,61,1.0],[574,66,2.0],[574,70,1.0],[574,72,2.0],[574,74,1.0],[574,76,1.0],[574,77,1.0],[574,78,2.0],[574,79,1.0],[574,84,2.0],[574,87,2.0],[574,89,1.0],[574,90,1.0],[574,91,1.0],[574,93,1.0],[574,94,1.0],[574,95,3.0],[574,97,54.0],[574,98,1.0],[574,101,4.0],[574,104,1.0],[574,105,2.0],[574,107,4.0],[574,108,1.0],[574,109,3.0],[574,115,1.0],[574,117,2.0],[575,2,1.0],[575,6,1.0],[575,7,1.0],[575,17,1.0],[575,22,1.0],[575,24,1.0],[575,26,1.0],[575,29,2.0],[575,40,1.0],[575,41,2.0],[575,43,1.0],[575,48,1.0],[575,62,1.0],[575,78,1.0],[575,93,2.0],[575,114,2.0],[575,116,1.0],[576,19,1.0],[576,35,1.0],[576,91,2.0],[577,1,2.0],[577,2,1.0],[577,6,1.0],[577,7,1.0],[577,8,2.0],[577,9,1.0],[577,10,1.0],[577,11,1.0],[577,15,2.0],[577,16,2.0],[577,17,1.0],[577,19,1.0],[577,23,2.0],[577,26,1.0],[577,27,1.0],[577,31,1.0],[577,34,2.0],[577,35,3.0],[577,36,2.0],[577,37,1.0],[577,39,1.0],[577,40,4.0],[577,42,1.0],[577,44,1.0],[577,45,1.0],[577,46,2.0],[577,47,2.0],[577,48,1.0],[577,49,1.0],[577,51,1.0],[577,52,1.0],[577,53,1.0],[577,54,3.0],[577,55,1.0],[577,56,1.0],[577,58,3.0],[577,62,1.0],[577,65,3.0],[577,67,1.0],[577,70,2.0],[577,71,1.0],[577,74,3.0],[577,75,1.0],[577,78,1.0],[577,79,1.0],[577,82,1.0],[577,85,1.0],[577,96,3.0],[577,97,1.0],[577,101,2.0],[577,102,1.0],[577,104,3.0],[577,105,1.0],[577,106,1.0],[577,108,1.0],[577,115,2.0],[578,12,1.0],[578,25,2.0],[578,53,1.0],[578,68,1.0],[578,101,1.0],[579,1,1.0],[579,6,1.0],[579,14,1.0],[579,16,1.0],[579,18,1.0],[579,19,2.0],[579,20,1.0],[579,21,1.0],[579,23,2.0],[579,27,1.0],[579,28,1.0],[579,37,3.0],[579,39,2.0],[579,42,1.0],[579,43,1.0],[579,46,2.0],[579,51,1.0],[579,56,1.0],[579,66,1.0],[579,68,1.0],[579,69,2.0],[579,71,1.0],[579,74,5.0],[579,76,1.0],[579,80,2.0],[579,82,1.0],[579,84,1.0],[579,85,1.0],[579,86,1.0],[579,100,2.0],[579,107,1.0],[579,108,1.0],[579,110,1.0],[579,111,1.0],[580,0,6.0],[580,1,7.0],[580,2,7.0],[580,3,4.0],[580,4,6.0],[580,5,4.0],[580,6,6.0],[580,7,8.0],[580,8,4.0],[580,9,11.0],[580,10,5.0],[580,11,13.0],[580,12,6.0],[580,13,4.0],[580,14,8.0],[580,15,7.0],[580,16,9.0],[580,17,3.0],[580,18,7.0],[580,19,5.0],[580,20,2.0],[580,23,7.0],[580,24,6.0],[580,25,5.0],[580,27,6.0],[580,28,7.0],[580,29,5.0],[580,30,5.0],[580,31,3.0],[580,32,2.0],[580,33,7.0],[580,34,4.0],[580,35,7.0],[580,36,4.0],[580,37,11.0],[580,38,3.0],[580,39,1.0],[580,40,7.0],[580,41,6.0],[580,42,8.0],[580,43,12.0],[580,44,10.0],[580,45,7.0],[580,46,5.0],[580,47,4.0],[580,48,2.0],[580,49,3.0],[580,50,6.0],[580,51,7.0],[580,52,4.0],[580,53,4.0],[580,54,2.0],[580,55,7.0],[580,56,4.0],[580,57,7.0],[580,58,2.0],[580,59,1.0],[580,60,7.0],[580,61,1.0],[580,62,7.0],[580,63,3.0],[580,64,4.0],[580,65,7.0],[580,66,4.0],[580,68,8.0],[580,69,6.0],[580,70,9.0],[580,71,2.0],[580,72,3.0],[580,73,3.0],[580,74,10.0],[580,75,6.0],[580,76,10.0],[580,77,6.0],[580,78,4.0],[580,79,2.0],[580,80,1.0],[580,81,3.0],[580,82,3.0],[580,83,7.0],[580,84,3.0],[580,85,5.0],[580,86,6.0],[580,87,3.0],[580,88,3.0],[580,89,2.0],[580,90,3.0],[580,91,1.0],[580,92,4.0],[580,93,5.0],[580,94,9.0],[580,95,4.0],[580,96,2.0],[580,97,2.0],[580,98,3.0],[580,99,2.0],[580,100,2.0],[580,101,15.0],[580,102,6.0],[580,103,8.0],[580,104,8.0],[580,105,6.0],[580,107,2.0],[580,108,2.0],[580,109,4.0],[580,110,1.0],[580,111,1.0],[580,112,8.0],[580,113,5.0],[580,114,8.0],[580,116,6.0],[580,117,3.0],[580,118,5.0],[581,1,1.0],[581,4,1.0],[581,8,1.0],[581,11,1.0],[581,15,7.0],[581,17,4.0],[581,27,1.0],[581,28,1.0],[581,31,1.0],[581,34,1.0],[581,43,1.0],[581,50,1.0],[581,60,1.0],[581,61,1.0],[581,75,1.0],[581,77,1.0],[581,79,1.0],[581,86,1.0],[581,89,2.0],[581,99,1.0],[581,114,1.0],[582,0,4.0],[582,1,3.0],[582,2,4.0],[582,3,3.0],[582,4,4.0],[582,5,5.0],[582,6,9.0],[582,7,6.0],[582,8,12.0],[582,9,6.0],[582,10,4.0],[582,11,2.0],[582,12,5.0],[582,13,4.0],[582,14,7.0],[582,16,2.0],[582,17,6.0],[582,18,14.0],[582,19,10.0],[582,20,3.0],[582,21,5.0],[582,22,5.0],[582,23,12.0],[582,24,2.0],[582,25,6.0],[582,26,3.0],[582,27,2.0],[582,28,2.0],[582,29,6.0],[582,30,6.0],[582,31,5.0],[582,33,1.0],[582,34,2.0],[582,35,4.0],[582,36,11.0],[582,37,6.0],[582,38,7.0],[582,40,9.0],[582,41,3.0],[582,42,5.0],[582,43,19.0],[582,44,6.0],[582,45,6.0],[582,46,12.0],[582,47,12.0],[582,48,6.0],[582,49,4.0],[582,50,10.0],[582,51,6.0],[582,53,6.0],[582,54,4.0],[582,55,6.0],[582,56,8.0],[582,57,4.0],[582,60,5.0],[582,61,4.0],[582,62,6.0],[582,63,3.0],[582,64,2.0],[582,65,12.0],[582,66,6.0],[582,67,4.0],[582,68,4.0],[582,69,8.0],[582,70,7.0],[582,71,3.0],[582,72,3.0],[582,73,5.0],[582,74,2.0],[582,75,10.0],[582,76,3.0],[582,77,5.0],[582,78,5.0],[582,79,4.0],[582,80,3.0],[582,81,1.0],[582,83,3.0],[582,84,5.0],[582,85,6.0],[582,86,5.0],[582,87,1.0],[582,88,9.0],[582,89,1.0],[582,90,2.0],[582,91,3.0],[582,92,2.0],[582,93,2.0],[582,94,11.0],[582,95,5.0],[582,96,6.0],[582,97,2.0],[582,98,5.0],[582,99,5.0],[582,100,2.0],[582,101,10.0],[582,102,1.0],[582,103,4.0],[582,104,4.0],[582,105,1.0],[582,106,4.0],[582,107,1.0],[582,108,4.0],[582,109,6.0],[582,111,2.0],[582,112,13.0],[582,113,15.0],[582,114,4.0],[582,115,2.0],[582,116,7.0],[582,117,4.0],[582,118,1.0],[583,20,1.0],[583,31,1.0],[583,40,1.0],[583,43,1.0],[583,45,1.0],[583,50,2.0],[583,73,1.0],[583,74,1.0],[583,86,1.0],[583,97,1.0],[583,98,1.0],[583,101,1.0],[583,116,1.0],[583,119,1.0],[584,0,52.0],[584,1,49.0],[584,2,15.0],[584,3,42.0],[584,4,33.0],[584,5,18.0],[584,6,27.0],[584,7,50.0],[584,8,26.0],[584,9,84.0],[584,10,16.0],[584,11,48.0],[584,12,26.0],[584,13,28.0],[584,14,35.0],[584,15,52.0],[584,16,35.0],[584,17,52.0],[584,18,17.0],[584,19,23.0],[584,20,33.0],[584,21,44.0],[584,22,28.0],[584,23,53.0],[584,24,43.0],[584,25,42.0],[584,26,12.0],[584,27,61.0],[584,28,24.0],[584,29,23.0],[584,30,25.0],[584,31,30.0],[584,32,32.0],[584,33,23.0],[584,34,112.0],[584,35,50.0],[584,36,21.0],[584,37,68.0],[584,38,28.0],[584,39,21.0],[584,40,63.0],[584,41,58.0],[584,42,24.0],[584,43,72.0],[584,44,31.0],[584,45,29.0],[584,46,21.0],[584,47,14.0],[584,48,17.0],[584,49,20.0],[584,50,19.0],[584,51,34.0],[584,52,43.0],[584,53,45.0],[584,54,34.0],[584,55,66.0],[584,56,23.0],[584,57,19.0],[584,58,47.0],[584,59,18.0],[584,60,19.0],[584,61,22.0],[584,62,22.0],[584,63,37.0],[584,64,29.0],[584,65,20.0],[584,66,29.0],[584,67,33.0],[584,68,46.0],[584,69,31.0],[584,70,49.0],[584,71,15.0],[584,72,46.0],[584,73,33.0],[584,74,34.0],[584,75,28.0],[584,76,35.0],[584,77,24.0],[584,78,55.0],[584,79,31.0],[584,80,13.0],[584,81,37.0],[584,82,28.0],[584,83,15.0],[584,84,51.0],[584,85,35.0],[584,86,33.0],[584,87,28.0],[584,88,43.0],[584,89,29.0],[584,90,40.0],[584,91,28.0],[584,92,42.0],[584,93,54.0],[584,94,31.0],[584,95,52.0],[584,96,31.0],[584,97,32.0],[584,98,40.0],[584,99,45.0],[584,100,50.0],[584,101,47.0],[584,102,34.0],[584,103,19.0],[584,104,28.0],[584,105,52.0],[584,106,26.0],[584,107,29.0],[584,108,51.0],[584,109,37.0],[584,110,16.0],[584,111,21.0],[584,112,28.0],[584,113,16.0],[584,114,33.0],[584,115,26.0],[584,116,52.0],[584,117,34.0],[584,118,51.0],[584,119,6.0],[585,0,4.0],[585,1,3.0],[585,2,2.0],[585,3,3.0],[585,4,2.0],[585,5,2.0],[585,6,4.0],[585,7,7.0],[585,8,5.0],[585,9,3.0],[585,10,4.0],[585,11,6.0],[585,12,5.0],[585,13,5.0],[585,14,3.0],[585,15,6.0],[585,16,9.0],[585,17,1.0],[585,18,4.0],[585,19,3.0],[585,20,1.0],[585,21,3.0],[585,22,1.0],[585,23,5.0],[585,24,4.0],[585,25,3.0],[585,26,1.0],[585,27,1.0],[585,28,1.0],[585,29,8.0],[585,30,3.0],[585,31,3.0],[585,32,2.0],[585,33,8.0],[585,34,3.0],[585,35,8.0],[585,36,11.0],[585,37,3.0],[585,38,4.0],[585,39,2.0],[585,40,3.0],[585,41,1.0],[585,42,5.0],[585,43,10.0],[585,44,4.0],[585,45,5.0],[585,46,10.0],[585,47,6.0],[585,48,2.0],[585,49,5.0],[585,50,5.0],[585,51,2.0],[585,54,4.0],[585,55,5.0],[585,56,3.0],[585,57,7.0],[585,58,2.0],[585,59,2.0],[585,60,7.0],[585,61,1.0],[585,62,1.0],[585,63,3.0],[585,64,1.0],[585,65,6.0],[585,66,5.0],[585,67,3.0],[585,68,3.0],[585,69,2.0],[585,70,4.0],[585,71,5.0],[585,72,1.0],[585,73,2.0],[585,74,5.0],[585,75,3.0],[585,76,6.0],[585,77,6.0],[585,78,5.0],[585,79,1.0],[585,80,2.0],[585,81,6.0],[585,83,1.0],[585,85,9.0],[585,86,3.0],[585,87,2.0],[585,88,2.0],[585,89,3.0],[585,90,3.0],[585,93,1.0],[585,94,1.0],[585,96,3.0],[585,97,2.0],[585,99,1.0],[585,100,1.0],[585,101,5.0],[585,102,1.0],[585,103,2.0],[585,104,2.0],[585,105,4.0],[585,106,2.0],[585,107,3.0],[585,108,5.0],[585,109,4.0],[585,111,3.0],[585,112,8.0],[585,113,7.0],[585,114,1.0],[585,115,1.0],[585,116,4.0],[585,117,1.0],[585,118,2.0],[585,119,1.0],[586,0,3.0],[586,1,8.0],[586,2,6.0],[586,3,9.0],[586,4,5.0],[586,5,3.0],[586,6,11.0],[586,7,35.0],[586,8,13.0],[586,9,8.0],[586,10,18.0],[586,11,6.0],[586,12,13.0],[586,13,11.0],[586,14,20.0],[586,15,5.0],[586,16,4.0],[586,17,9.0],[586,18,12.0],[586,19,18.0],[586,20,4.0],[586,21,4.0],[586,22,8.0],[586,23,18.0],[586,24,4.0],[586,25,4.0],[586,26,2.0],[586,27,6.0],[586,28,8.0],[586,29,11.0],[586,30,7.0],[586,31,8.0],[586,32,5.0],[586,33,4.0],[586,34,9.0],[586,35,15.0],[586,36,11.0],[586,37,40.0],[586,38,6.0],[586,39,2.0],[586,40,10.0],[586,41,7.0],[586,42,11.0],[586,43,12.0],[586,44,5.0],[586,45,5.0],[586,46,6.0],[586,47,11.0],[586,48,2.0],[586,49,5.0],[586,50,12.0],[586,51,19.0],[586,52,2.0],[586,53,8.0],[586,54,1.0],[586,55,4.0],[586,56,1.0],[586,57,9.0],[586,58,2.0],[586,59,8.0],[586,60,9.0],[586,61,1.0],[586,62,15.0],[586,63,5.0],[586,65,8.0],[586,66,14.0],[586,67,22.0],[586,68,16.0],[586,69,21.0],[586,70,6.0],[586,71,7.0],[586,72,8.0],[586,73,5.0],[586,74,19.0],[586,75,6.0],[586,76,8.0],[586,77,4.0],[586,78,6.0],[586,79,7.0],[586,80,6.0],[586,81,6.0],[586,82,6.0],[586,83,4.0],[586,84,6.0],[586,85,5.0],[586,86,7.0],[586,87,3.0],[586,88,2.0],[586,89,2.0],[586,90,16.0],[586,91,11.0],[586,92,11.0],[586,93,2.0],[586,94,24.0],[586,95,3.0],[586,96,14.0],[586,97,5.0],[586,98,4.0],[586,99,6.0],[586,100,1.0],[586,101,2.0],[586,102,13.0],[586,103,1.0],[586,104,3.0],[586,105,41.0],[586,106,3.0],[586,107,3.0],[586,108,15.0],[586,109,6.0],[586,110,2.0],[586,111,3.0],[586,112,27.0],[586,113,5.0],[586,114,1.0],[586,115,6.0],[586,116,12.0],[586,117,2.0],[586,118,6.0],[587,20,1.0],[587,51,1.0],[587,86,2.0],[587,88,1.0],[587,91,1.0],[587,101,1.0],[587,111,2.0],[588,25,1.0],[588,47,1.0],[588,48,1.0],[588,50,1.0],[588,62,1.0],[589,5,1.0],[589,35,1.0],[589,36,1.0],[589,42,1.0],[589,48,1.0],[591,2,4.0],[591,3,1.0],[591,6,1.0],[591,8,1.0],[591,9,1.0],[591,10,1.0],[591,11,3.0],[591,13,1.0],[591,15,2.0],[591,16,2.0],[591,23,2.0],[591,27,1.0],[591,29,1.0],[591,31,1.0],[591,32,1.0],[591,33,1.0],[591,35,1.0],[591,36,2.0],[591,37,2.0],[591,39,1.0],[591,43,5.0],[591,44,1.0],[591,45,2.0],[591,46,2.0],[591,47,1.0],[591,48,1.0],[591,49,4.0],[591,50,1.0],[591,51,2.0],[591,52,1.0],[591,53,1.0],[591,57,3.0],[591,58,1.0],[591,60,2.0],[591,62,1.0],[591,64,1.0],[591,74,2.0],[591,75,1.0],[591,76,1.0],[591,77,2.0],[591,79,1.0],[591,80,1.0],[591,81,1.0],[591,85,3.0],[591,87,1.0],[591,89,1.0],[591,90,1.0],[591,94,2.0],[591,96,1.0],[591,101,1.0],[591,103,3.0],[591,114,1.0],[591,116,1.0],[592,0,15.0],[592,1,11.0],[592,2,9.0],[592,3,10.0],[592,4,13.0],[592,5,19.0],[592,6,16.0],[592,7,26.0],[592,8,21.0],[592,9,21.0],[592,10,27.0],[592,11,11.0],[592,12,9.0],[592,13,20.0],[592,14,27.0],[592,15,20.0],[592,16,15.0],[592,17,14.0],[592,18,21.0],[592,19,16.0],[592,20,14.0],[592,21,12.0],[592,22,19.0],[592,23,24.0],[592,24,5.0],[592,25,19.0],[592,26,5.0],[592,27,16.0],[592,28,9.0],[592,29,17.0],[592,30,23.0],[592,31,27.0],[592,32,18.0],[592,33,15.0],[592,34,12.0],[592,35,15.0],[592,36,16.0],[592,37,29.0],[592,38,18.0],[592,39,10.0],[592,40,17.0],[592,41,7.0],[592,42,15.0],[592,43,36.0],[592,44,20.0],[592,45,10.0],[592,46,22.0],[592,47,21.0],[592,48,11.0],[592,49,14.0],[592,50,17.0],[592,51,22.0],[592,52,7.0],[592,53,18.0],[592,54,9.0],[592,55,22.0],[592,56,11.0],[592,57,12.0],[592,58,11.0],[592,59,12.0],[592,60,11.0],[592,61,16.0],[592,62,21.0],[592,63,16.0],[592,64,8.0],[592,65,16.0],[592,66,32.0],[592,67,10.0],[592,68,28.0],[592,69,27.0],[592,70,28.0],[592,71,17.0],[592,72,24.0],[592,73,24.0],[592,74,30.0],[592,75,20.0],[592,76,17.0],[592,77,12.0],[592,78,18.0],[592,79,25.0],[592,80,13.0],[592,81,12.0],[592,82,8.0],[592,83,7.0],[592,84,14.0],[592,85,16.0],[592,86,12.0],[592,87,18.0],[592,88,20.0],[592,89,14.0],[592,90,11.0],[592,91,16.0],[592,92,16.0],[592,93,15.0],[592,94,25.0],[592,95,10.0],[592,96,20.0],[592,97,4.0],[592,98,6.0],[592,99,12.0],[592,100,9.0],[592,101,20.0],[592,102,17.0],[592,103,9.0],[592,104,18.0],[592,105,10.0],[592,106,8.0],[592,107,5.0],[592,108,16.0],[592,109,21.0],[592,110,8.0],[592,111,8.0],[592,112,28.0],[592,113,27.0],[592,114,20.0],[592,115,15.0],[592,116,24.0],[592,117,6.0],[592,118,5.0],[592,119,3.0],[593,2,4.0],[593,5,3.0],[593,7,2.0],[593,8,1.0],[593,9,2.0],[593,10,2.0],[593,11,1.0],[593,13,2.0],[593,14,1.0],[593,15,2.0],[593,16,4.0],[593,17,2.0],[593,18,3.0],[593,20,1.0],[593,21,1.0],[593,22,1.0],[593,23,4.0],[593,24,3.0],[593,25,1.0],[593,26,1.0],[593,27,2.0],[593,29,2.0],[593,30,2.0],[593,31,3.0],[593,32,3.0],[593,33,2.0],[593,34,6.0],[593,35,3.0],[593,36,2.0],[593,37,1.0],[593,38,1.0],[593,39,1.0],[593,40,2.0],[593,41,2.0],[593,42,2.0],[593,43,7.0],[593,44,1.0],[593,45,1.0],[593,46,6.0],[593,47,2.0],[593,48,2.0],[593,49,1.0],[593,51,2.0],[593,52,1.0],[593,53,3.0],[593,55,4.0],[593,56,1.0],[593,57,2.0],[593,58,4.0],[593,60,3.0],[593,62,2.0],[593,63,1.0],[593,64,1.0],[593,65,4.0],[593,67,1.0],[593,69,4.0],[593,70,1.0],[593,72,1.0],[593,73,1.0],[593,77,2.0],[593,78,2.0],[593,79,1.0],[593,81,1.0],[593,82,4.0],[593,83,4.0],[593,85,5.0],[593,88,1.0],[593,89,1.0],[593,90,2.0],[593,91,3.0],[593,92,2.0],[593,93,1.0],[593,95,1.0],[593,96,3.0],[593,98,1.0],[593,99,2.0],[593,100,1.0],[593,101,2.0],[593,102,4.0],[593,103,1.0],[593,105,1.0],[593,106,1.0],[593,107,1.0],[593,108,1.0],[593,109,2.0],[593,110,2.0],[593,111,1.0],[593,112,2.0],[593,113,1.0],[593,115,2.0],[593,116,2.0],[593,117,1.0],[593,119,1.0],[594,23,1.0],[594,43,1.0],[594,49,1.0],[594,76,1.0],[594,100,1.0],[594,116,1.0],[595,1,1.0],[595,5,2.0],[595,9,1.0],[595,13,1.0],[595,14,2.0],[595,17,1.0],[595,18,4.0],[595,21,1.0],[595,23,3.0],[595,25,2.0],[595,26,1.0],[595,33,1.0],[595,35,3.0],[595,37,4.0],[595,42,2.0],[595,43,1.0],[595,44,3.0],[595,47,1.0],[595,59,2.0],[595,60,2.0],[595,62,3.0],[595,64,1.0],[595,65,3.0],[595,66,2.0],[595,68,3.0],[595,70,2.0],[595,74,2.0],[595,79,2.0],[595,94,1.0],[595,101,1.0],[595,104,1.0],[596,0,5.0],[596,1,10.0],[596,2,4.0],[596,3,8.0],[596,4,15.0],[596,5,15.0],[596,6,11.0],[596,7,11.0],[596,8,23.0],[596,9,16.0],[596,10,20.0],[596,11,7.0],[596,12,8.0],[596,13,13.0],[596,14,14.0],[596,15,9.0],[596,16,13.0],[596,17,9.0],[596,18,4.0],[596,19,14.0],[596,20,9.0],[596,21,11.0],[596,22,10.0],[596,23,24.0],[596,24,10.0],[596,25,14.0],[596,26,1.0],[596,27,15.0],[596,28,11.0],[596,29,19.0],[596,30,11.0],[596,31,11.0],[596,32,2.0],[596,33,9.0],[596,34,20.0],[596,35,21.0],[596,36,18.0],[596,37,26.0],[596,38,20.0],[596,39,7.0],[596,40,10.0],[596,41,7.0],[596,42,19.0],[596,43,22.0],[596,44,9.0],[596,45,14.0],[596,46,14.0],[596,47,15.0],[596,48,8.0],[596,49,9.0],[596,50,10.0],[596,51,18.0],[596,52,6.0],[596,53,16.0],[596,54,3.0],[596,55,11.0],[596,56,10.0],[596,57,6.0],[596,58,10.0],[596,59,3.0],[596,60,11.0],[596,61,5.0],[596,62,12.0],[596,63,8.0],[596,64,11.0],[596,65,11.0],[596,66,12.0],[596,67,5.0],[596,68,11.0],[596,69,24.0],[596,70,14.0],[596,71,9.0],[596,72,9.0],[596,73,10.0],[596,74,20.0],[596,75,10.0],[596,76,11.0],[596,77,4.0],[596,78,18.0],[596,79,7.0],[596,80,7.0],[596,81,8.0],[596,82,4.0],[596,83,6.0],[596,84,10.0],[596,85,23.0],[596,86,15.0],[596,87,7.0],[596,88,9.0],[596,89,3.0],[596,90,11.0],[596,91,12.0],[596,92,2.0],[596,93,16.0],[596,94,12.0],[596,95,6.0],[596,96,18.0],[596,97,5.0],[596,98,7.0],[596,99,6.0],[596,100,5.0],[596,101,19.0],[596,102,12.0],[596,103,8.0],[596,104,9.0],[596,105,10.0],[596,106,5.0],[596,107,7.0],[596,108,9.0],[596,109,7.0],[596,110,7.0],[596,111,8.0],[596,112,11.0],[596,113,6.0],[596,114,4.0],[596,115,4.0],[596,116,9.0],[596,117,8.0],[596,118,9.0],[596,119,4.0],[597,0,5.0],[597,1,4.0],[597,2,1.0],[597,4,1.0],[597,6,3.0],[597,7,5.0],[597,8,4.0],[597,9,2.0],[597,10,1.0],[597,11,2.0],[597,12,7.0],[597,13,2.0],[597,14,4.0],[597,16,4.0],[597,17,4.0],[597,18,4.0],[597,19,4.0],[597,21,2.0],[597,22,1.0],[597,23,7.0],[597,24,6.0],[597,25,9.0],[597,27,4.0],[597,28,2.0],[597,29,5.0],[597,30,5.0],[597,31,2.0],[597,32,2.0],[597,33,2.0],[597,34,4.0],[597,35,1.0],[597,36,3.0],[597,37,10.0],[597,38,3.0],[597,40,2.0],[597,41,2.0],[597,42,1.0],[597,43,9.0],[597,44,1.0],[597,45,3.0],[597,46,4.0],[597,47,3.0],[597,48,1.0],[597,49,1.0],[597,50,6.0],[597,51,3.0],[597,52,1.0],[597,53,3.0],[597,54,1.0],[597,55,2.0],[597,57,2.0],[597,58,1.0],[597,60,3.0],[597,61,1.0],[597,62,1.0],[597,63,4.0],[597,64,2.0],[597,65,3.0],[597,66,7.0],[597,67,2.0],[597,68,6.0],[597,69,8.0],[597,70,10.0],[597,72,3.0],[597,73,1.0],[597,74,6.0],[597,75,1.0],[597,76,2.0],[597,77,3.0],[597,78,2.0],[597,79,2.0],[597,80,1.0],[597,81,1.0],[597,82,5.0],[597,84,5.0],[597,85,4.0],[597,86,6.0],[597,87,1.0],[597,88,2.0],[597,89,1.0],[597,93,5.0],[597,94,1.0],[597,95,1.0],[597,96,6.0],[597,99,4.0],[597,100,2.0],[597,101,1.0],[597,102,1.0],[597,103,2.0],[597,104,2.0],[597,105,1.0],[597,106,3.0],[597,107,2.0],[597,108,2.0],[597,110,1.0],[597,111,1.0],[597,112,4.0],[597,113,8.0],[597,114,1.0],[597,115,2.0],[597,116,4.0],[597,119,1.0],[598,0,6.0],[598,2,1.0],[598,3,1.0],[598,4,3.0],[598,6,1.0],[598,8,2.0],[598,9,3.0],[598,10,2.0],[598,11,5.0],[598,12,2.0],[598,14,1.0],[598,16,2.0],[598,19,1.0],[598,21,1.0],[598,22,1.0],[598,23,3.0],[598,24,1.0],[598,25,1.0],[598,26,2.0],[598,27,2.0],[598,28,1.0],[598,30,2.0],[598,33,2.0],[598,34,4.0],[598,35,1.0],[598,36,3.0],[598,37,7.0],[598,38,2.0],[598,39,1.0],[598,40,2.0],[598,41,4.0],[598,42,1.0],[598,43,2.0],[598,44,2.0],[598,52,2.0],[598,54,3.0],[598,55,1.0],[598,56,1.0],[598,57,1.0],[598,60,4.0],[598,61,2.0],[598,62,1.0],[598,63,1.0],[598,64,2.0],[598,65,3.0],[598,67,3.0],[598,68,6.0],[598,69,5.0],[598,70,2.0],[598,72,1.0],[598,73,3.0],[598,74,4.0],[598,76,2.0],[598,77,1.0],[598,80,1.0],[598,81,1.0],[598,82,2.0],[598,83,1.0],[598,84,1.0],[598,86,4.0],[598,87,1.0],[598,89,2.0],[598,90,2.0],[598,91,1.0],[598,93,3.0],[598,94,2.0],[598,96,1.0],[598,97,1.0],[598,99,2.0],[598,100,3.0],[598,102,2.0],[598,105,3.0],[598,108,1.0],[598,109,1.0],[598,110,1.0],[598,111,1.0],[598,112,2.0],[598,113,1.0],[598,115,5.0],[598,116,1.0],[598,117,2.0],[598,118,1.0],[598,119,2.0],[599,0,3.0],[599,1,1.0],[599,2,2.0],[599,4,3.0],[599,5,4.0],[599,6,4.0],[599,7,3.0],[599,8,9.0],[599,9,4.0],[599,10,4.0],[599,11,1.0],[599,12,23.0],[599,13,3.0],[599,14,8.0],[599,16,3.0],[599,17,4.0],[599,18,6.0],[599,19,3.0],[599,20,2.0],[599,21,3.0],[599,22,3.0],[599,23,17.0],[599,24,1.0],[599,25,60.0],[599,26,3.0],[599,27,2.0],[599,28,2.0],[599,29,1.0],[599,30,3.0],[599,31,11.0],[599,32,1.0],[599,33,3.0],[599,34,7.0],[599,35,6.0],[599,36,8.0],[599,37,7.0],[599,38,4.0],[599,39,2.0],[599,40,1.0],[599,41,1.0],[599,42,10.0],[599,43,8.0],[599,44,8.0],[599,45,4.0],[599,46,7.0],[599,47,1.0],[599,48,8.0],[599,49,2.0],[599,50,19.0],[599,51,8.0],[599,53,2.0],[599,55,10.0],[599,56,5.0],[599,57,11.0],[599,59,2.0],[599,60,3.0],[599,62,9.0],[599,63,1.0],[599,65,6.0],[599,66,9.0],[599,67,1.0],[599,68,3.0],[599,69,11.0],[599,70,1.0],[599,71,2.0],[599,72,1.0],[599,73,3.0],[599,74,13.0],[599,75,3.0],[599,76,6.0],[599,77,11.0],[599,78,4.0],[599,80,4.0],[599,81,2.0],[599,82,1.0],[599,83,2.0],[599,84,21.0],[599,85,1.0],[599,86,2.0],[599,87,2.0],[599,88,3.0],[599,89,4.0],[599,90,7.0],[599,92,1.0],[599,93,1.0],[599,94,2.0],[599,96,19.0],[599,98,1.0],[599,101,3.0],[599,103,6.0],[599,104,1.0],[599,105,1.0],[599,106,3.0],[599,107,20.0],[599,109,1.0],[599,110,1.0],[599,111,5.0],[599,112,8.0],[599,113,4.0],[599,116,6.0],[599,119,1.0],[600,18,1.0],[600,28,1.0],[600,51,1.0],[601,0,1.0],[601,3,2.0],[601,6,1.0],[601,9,1.0],[601,10,3.0],[601,11,2.0],[601,13,3.0],[601,19,2.0],[601,23,2.0],[601,25,1.0],[601,33,1.0],[601,34,1.0],[601,40,1.0],[601,42,1.0],[601,43,1.0],[601,50,1.0],[601,55,2.0],[601,56,1.0],[601,58,1.0],[601,63,1.0],[601,69,1.0],[601,73,1.0],[601,74,2.0],[601,75,1.0],[601,78,2.0],[601,83,1.0],[601,85,2.0],[601,88,1.0],[601,90,1.0],[601,92,1.0],[601,94,1.0],[601,99,1.0],[601,105,1.0],[601,108,1.0],[601,109,1.0],[601,111,2.0],[601,115,3.0],[601,117,1.0],[601,118,1.0],[601,119,1.0],[602,9,1.0],[602,43,1.0],[602,44,1.0],[602,86,1.0],[603,0,4.0],[603,1,3.0],[603,2,2.0],[603,3,2.0],[603,4,4.0],[603,5,1.0],[603,6,5.0],[603,7,2.0],[603,8,5.0],[603,9,4.0],[603,10,3.0],[603,11,4.0],[603,12,6.0],[603,13,5.0],[603,14,4.0],[603,15,3.0],[603,16,7.0],[603,18,4.0],[603,19,6.0],[603,20,8.0],[603,21,1.0],[603,22,3.0],[603,23,3.0],[603,24,3.0],[603,25,1.0],[603,26,6.0],[603,27,6.0],[603,28,3.0],[603,29,3.0],[603,30,4.0],[603,31,2.0],[603,32,2.0],[603,33,1.0],[603,34,3.0],[603,35,2.0],[603,36,1.0],[603,37,9.0],[603,38,4.0],[603,39,2.0],[603,40,5.0],[603,41,3.0],[603,42,2.0],[603,43,5.0],[603,44,2.0],[603,45,5.0],[603,46,7.0],[603,47,2.0],[603,48,2.0],[603,49,2.0],[603,50,1.0],[603,51,3.0],[603,52,2.0],[603,53,5.0],[603,54,3.0],[603,55,4.0],[603,56,2.0],[603,57,5.0],[603,58,2.0],[603,59,2.0],[603,62,1.0],[603,63,4.0],[603,65,1.0],[603,66,2.0],[603,67,1.0],[603,68,4.0],[603,69,9.0],[603,70,3.0],[603,71,1.0],[603,72,2.0],[603,73,3.0],[603,74,5.0],[603,75,2.0],[603,76,2.0],[603,77,4.0],[603,78,7.0],[603,80,1.0],[603,81,5.0],[603,82,1.0],[603,83,4.0],[603,84,3.0],[603,85,6.0],[603,86,6.0],[603,87,1.0],[603,88,9.0],[603,89,1.0],[603,90,1.0],[603,91,1.0],[603,92,3.0],[603,93,3.0],[603,94,3.0],[603,95,2.0],[603,96,4.0],[603,97,1.0],[603,98,1.0],[603,99,5.0],[603,100,2.0],[603,101,3.0],[603,102,2.0],[603,103,1.0],[603,104,10.0],[603,105,3.0],[603,106,2.0],[603,107,2.0],[603,108,2.0],[603,109,1.0],[603,111,2.0],[603,112,2.0],[603,113,1.0],[603,114,5.0],[603,116,3.0],[603,117,2.0],[603,118,2.0],[603,119,1.0],[605,0,2.0],[605,1,3.0],[605,2,1.0],[605,3,12.0],[605,4,4.0],[605,6,3.0],[605,7,4.0],[605,10,2.0],[605,11,2.0],[605,12,1.0],[605,13,2.0],[605,14,1.0],[605,15,1.0],[605,16,1.0],[605,17,5.0],[605,20,1.0],[605,21,1.0],[605,22,5.0],[605,24,3.0],[605,27,1.0],[605,28,1.0],[605,29,1.0],[605,32,7.0],[605,33,1.0],[605,34,2.0],[605,35,2.0],[605,38,1.0],[605,39,6.0],[605,41,2.0],[605,43,2.0],[605,44,3.0],[605,46,3.0],[605,48,2.0],[605,49,1.0],[605,53,4.0],[605,54,2.0],[605,55,2.0],[605,56,1.0],[605,58,4.0],[605,60,1.0],[605,63,6.0],[605,64,1.0],[605,65,2.0],[605,67,2.0],[605,71,1.0],[605,72,3.0],[605,73,4.0],[605,74,1.0],[605,75,3.0],[605,78,1.0],[605,80,7.0],[605,81,3.0],[605,82,2.0],[605,84,10.0],[605,85,2.0],[605,87,4.0],[605,88,2.0],[605,89,2.0],[605,90,1.0],[605,91,1.0],[605,92,8.0],[605,93,1.0],[605,94,1.0],[605,96,2.0],[605,97,4.0],[605,98,3.0],[605,99,2.0],[605,100,2.0],[605,102,4.0],[605,105,2.0],[605,106,7.0],[605,107,2.0],[605,108,1.0],[605,109,5.0],[605,110,6.0],[605,111,4.0],[605,112,1.0],[605,113,1.0],[605,115,1.0],[605,117,1.0],[605,118,1.0],[605,119,3.0],[606,26,1.0],[606,37,1.0],[606,100,3.0],[606,105,1.0],[607,0,1.0],[607,3,1.0],[607,4,1.0],[607,24,1.0],[607,32,1.0],[607,59,1.0],[607,82,1.0],[607,92,2.0],[607,95,1.0],[607,98,1.0],[607,108,1.0],[607,110,2.0],[607,117,1.0],[608,8,1.0],[608,74,1.0],[608,96,1.0],[609,15,2.0],[609,99,1.0],[610,23,4.0],[610,51,2.0],[610,53,1.0],[610,72,1.0],[610,81,1.0],[610,95,1.0],[611,4,1.0],[611,6,1.0],[611,9,1.0],[611,14,1.0],[611,18,1.0],[611,23,1.0],[611,33,1.0],[611,34,1.0],[611,36,2.0],[611,50,1.0],[611,51,1.0],[611,56,1.0],[611,58,1.0],[611,59,1.0],[611,62,1.0],[611,70,1.0],[611,73,3.0],[611,88,1.0],[611,113,1.0],[611,116,1.0],[611,119,1.0],[612,1,1.0],[612,31,1.0],[612,32,1.0],[612,41,1.0],[612,53,1.0],[612,59,1.0],[612,63,1.0],[612,70,1.0],[612,81,1.0],[612,87,1.0],[612,88,1.0],[612,95,1.0],[612,98,1.0],[612,99,1.0],[612,100,2.0],[612,102,1.0],[612,110,4.0],[613,1,1.0],[613,2,3.0],[613,3,3.0],[613,4,1.0],[613,5,8.0],[613,6,9.0],[613,7,2.0],[613,8,4.0],[613,9,4.0],[613,10,7.0],[613,11,4.0],[613,12,7.0],[613,13,2.0],[613,14,7.0],[613,15,2.0],[613,16,7.0],[613,18,3.0],[613,19,5.0],[613,22,2.0],[613,23,5.0],[613,24,3.0],[613,25,5.0],[613,26,3.0],[613,27,3.0],[613,28,1.0],[613,29,3.0],[613,30,3.0],[613,31,1.0],[613,32,1.0],[613,33,4.0],[613,34,2.0],[613,35,2.0],[613,36,1.0],[613,37,5.0],[613,38,3.0],[613,39,5.0],[613,40,2.0],[613,42,4.0],[613,43,14.0],[613,44,3.0],[613,45,4.0],[613,46,5.0],[613,47,5.0],[613,48,4.0],[613,49,4.0],[613,51,9.0],[613,52,2.0],[613,53,2.0],[613,55,3.0],[613,56,9.0],[613,57,5.0],[613,58,1.0],[613,60,2.0],[613,62,2.0],[613,63,2.0],[613,64,4.0],[613,65,6.0],[613,66,11.0],[613,67,1.0],[613,69,9.0],[613,70,3.0],[613,71,1.0],[613,72,3.0],[613,73,4.0],[613,74,3.0],[613,75,2.0],[613,76,2.0],[613,77,8.0],[613,78,3.0],[613,79,1.0],[613,80,2.0],[613,81,1.0],[613,83,5.0],[613,84,5.0],[613,85,2.0],[613,86,3.0],[613,87,1.0],[613,88,4.0],[613,90,4.0],[613,91,1.0],[613,92,1.0],[613,94,5.0],[613,95,1.0],[613,96,3.0],[613,97,1.0],[613,98,2.0],[613,101,2.0],[613,102,2.0],[613,103,7.0],[613,104,4.0],[613,105,2.0],[613,107,2.0],[613,108,1.0],[613,109,2.0],[613,110,2.0],[613,111,3.0],[613,112,5.0],[613,113,16.0],[613,114,1.0],[613,115,4.0],[613,116,4.0],[614,0,2.0],[614,1,4.0],[614,3,1.0],[614,4,2.0],[614,6,3.0],[614,7,5.0],[614,8,6.0],[614,9,1.0],[614,10,3.0],[614,11,3.0],[614,12,2.0],[614,14,4.0],[614,15,1.0],[614,16,1.0],[614,17,1.0],[614,19,12.0],[614,21,1.0],[614,25,1.0],[614,29,1.0],[614,30,1.0],[614,31,1.0],[614,32,1.0],[614,33,1.0],[614,34,1.0],[614,35,4.0],[614,36,1.0],[614,37,6.0],[614,38,2.0],[614,40,1.0],[614,41,2.0],[614,43,2.0],[614,44,1.0],[614,45,1.0],[614,46,2.0],[614,47,8.0],[614,48,3.0],[614,49,3.0],[614,50,1.0],[614,51,9.0],[614,53,1.0],[614,55,2.0],[614,56,2.0],[614,60,1.0],[614,62,5.0],[614,63,1.0],[614,65,1.0],[614,66,5.0],[614,68,4.0],[614,69,3.0],[614,70,1.0],[614,71,2.0],[614,72,1.0],[614,73,1.0],[614,74,4.0],[614,75,3.0],[614,76,5.0],[614,77,2.0],[614,78,2.0],[614,80,1.0],[614,81,2.0],[614,83,1.0],[614,84,2.0],[614,85,1.0],[614,86,2.0],[614,87,2.0],[614,88,1.0],[614,89,1.0],[614,90,1.0],[614,91,2.0],[614,93,1.0],[614,94,3.0],[614,95,1.0],[614,96,1.0],[614,97,1.0],[614,98,1.0],[614,101,2.0],[614,102,1.0],[614,103,1.0],[614,105,4.0],[614,106,1.0],[614,107,1.0],[614,111,3.0],[614,112,3.0],[614,113,2.0],[614,115,2.0],[614,119,1.0],[615,1,1.0],[615,8,1.0],[615,20,1.0],[615,40,1.0],[615,67,1.0],[615,92,1.0],[615,114,1.0],[616,0,1.0],[616,7,1.0],[616,9,1.0],[616,29,1.0],[616,35,1.0],[616,38,1.0],[616,43,1.0],[616,49,1.0],[616,59,1.0],[616,67,2.0],[616,68,1.0],[616,74,1.0],[616,86,1.0],[617,0,3.0],[617,1,3.0],[617,2,4.0],[617,3,6.0],[617,4,1.0],[617,5,2.0],[617,6,9.0],[617,7,1.0],[617,8,10.0],[617,9,14.0],[617,10,7.0],[617,11,11.0],[617,12,6.0],[617,13,6.0],[617,14,7.0],[617,15,2.0],[617,16,4.0],[617,17,3.0],[617,18,9.0],[617,19,2.0],[617,20,1.0],[617,21,3.0],[617,22,2.0],[617,23,3.0],[617,24,5.0],[617,25,3.0],[617,26,2.0],[617,27,4.0],[617,28,3.0],[617,29,2.0],[617,30,10.0],[617,31,8.0],[617,32,1.0],[617,33,10.0],[617,34,4.0],[617,35,7.0],[617,36,10.0],[617,37,5.0],[617,38,5.0],[617,39,1.0],[617,40,4.0],[617,41,2.0],[617,42,6.0],[617,43,9.0],[617,44,10.0],[617,45,1.0],[617,46,3.0],[617,47,3.0],[617,48,2.0],[617,49,3.0],[617,50,4.0],[617,51,6.0],[617,53,8.0],[617,54,1.0],[617,55,12.0],[617,56,4.0],[617,57,5.0],[617,58,2.0],[617,59,1.0],[617,60,9.0],[617,61,3.0],[617,62,6.0],[617,63,2.0],[617,64,3.0],[617,65,7.0],[617,66,7.0],[617,68,6.0],[617,69,9.0],[617,70,2.0],[617,72,3.0],[617,73,1.0],[617,74,7.0],[617,75,6.0],[617,76,2.0],[617,77,4.0],[617,78,5.0],[617,80,1.0],[617,81,2.0],[617,82,3.0],[617,83,8.0],[617,84,6.0],[617,85,8.0],[617,86,8.0],[617,87,8.0],[617,88,6.0],[617,89,2.0],[617,90,3.0],[617,92,3.0],[617,93,3.0],[617,94,7.0],[617,95,2.0],[617,96,6.0],[617,97,1.0],[617,98,2.0],[617,99,1.0],[617,100,3.0],[617,101,6.0],[617,102,3.0],[617,103,6.0],[617,104,5.0],[617,105,2.0],[617,106,1.0],[617,107,4.0],[617,108,3.0],[617,109,3.0],[617,110,1.0],[617,111,3.0],[617,112,7.0],[617,114,1.0],[617,115,2.0],[617,116,6.0],[617,117,4.0],[618,1,1.0],[618,8,1.0],[618,20,1.0],[618,34,1.0],[618,41,1.0],[618,55,1.0],[618,61,1.0],[618,87,1.0],[618,94,1.0],[618,99,1.0],[619,17,1.0],[619,45,1.0],[619,80,1.0],[620,9,1.0],[620,17,2.0],[620,19,1.0],[620,23,1.0],[620,26,1.0],[620,28,1.0],[620,29,2.0],[620,32,1.0],[620,34,1.0],[620,40,1.0],[620,44,1.0],[620,58,1.0],[620,65,2.0],[620,67,1.0],[620,75,1.0],[620,83,2.0],[620,95,4.0],[620,106,2.0],[621,2,1.0],[621,4,1.0],[621,5,1.0],[621,9,1.0],[621,19,1.0],[621,24,1.0],[621,28,1.0],[621,38,1.0],[621,42,1.0],[621,47,1.0],[621,53,1.0],[621,58,1.0],[621,60,1.0],[621,74,1.0],[621,75,1.0],[621,80,1.0],[621,86,2.0],[621,92,1.0],[621,102,1.0],[621,108,1.0],[621,116,2.0],[622,0,1.0],[622,1,2.0],[622,2,2.0],[622,3,1.0],[622,5,1.0],[622,6,1.0],[622,8,2.0],[622,9,8.0],[622,10,4.0],[622,11,4.0],[622,13,1.0],[622,14,4.0],[622,15,1.0],[622,16,3.0],[622,18,2.0],[622,19,1.0],[622,22,1.0],[622,23,4.0],[622,24,5.0],[622,25,4.0],[622,26,3.0],[622,27,1.0],[622,28,1.0],[622,29,4.0],[622,30,3.0],[622,31,3.0],[622,32,2.0],[622,33,1.0],[622,34,5.0],[622,35,7.0],[622,36,2.0],[622,37,3.0],[622,38,6.0],[622,40,3.0],[622,41,2.0],[622,42,2.0],[622,43,13.0],[622,44,3.0],[622,45,3.0],[622,46,3.0],[622,47,2.0],[622,48,1.0],[622,49,2.0],[622,50,2.0],[622,51,2.0],[622,53,1.0],[622,55,1.0],[622,56,5.0],[622,57,3.0],[622,58,2.0],[622,59,2.0],[622,60,2.0],[622,61,2.0],[622,62,2.0],[622,65,6.0],[622,66,1.0],[622,67,1.0],[622,68,1.0],[622,69,3.0],[622,70,3.0],[622,71,1.0],[622,72,1.0],[622,74,4.0],[622,75,4.0],[622,77,3.0],[622,78,2.0],[622,79,1.0],[622,80,1.0],[622,81,2.0],[622,83,2.0],[622,84,5.0],[622,85,4.0],[622,86,5.0],[622,87,1.0],[622,88,3.0],[622,89,3.0],[622,90,1.0],[622,91,3.0],[622,92,2.0],[622,93,4.0],[622,94,4.0],[622,95,1.0],[622,96,4.0],[622,97,2.0],[622,99,2.0],[622,100,1.0],[622,101,7.0],[622,102,1.0],[622,103,2.0],[622,104,1.0],[622,105,1.0],[622,107,3.0],[622,110,4.0],[622,111,1.0],[622,112,6.0],[622,113,2.0],[622,114,1.0],[622,115,2.0],[622,116,2.0],[622,117,2.0],[622,118,2.0],[623,0,2.0],[623,1,2.0],[623,2,2.0],[623,3,1.0],[623,4,1.0],[623,5,3.0],[623,7,4.0],[623,8,1.0],[623,9,3.0],[623,10,3.0],[623,11,2.0],[623,13,2.0],[623,14,3.0],[623,15,1.0],[623,16,4.0],[623,17,1.0],[623,18,1.0],[623,19,3.0],[623,20,1.0],[623,22,4.0],[623,23,3.0],[623,24,3.0],[623,25,1.0],[623,28,1.0],[623,31,1.0],[623,33,3.0],[623,35,1.0],[623,36,2.0],[623,37,2.0],[623,39,3.0],[623,40,1.0],[623,41,1.0],[623,43,2.0],[623,44,3.0],[623,45,2.0],[623,46,1.0],[623,47,4.0],[623,48,2.0],[623,51,2.0],[623,53,4.0],[623,55,1.0],[623,56,1.0],[623,57,1.0],[623,58,1.0],[623,60,3.0],[623,61,1.0],[623,62,4.0],[623,63,1.0],[623,64,1.0],[623,65,8.0],[623,67,1.0],[623,68,5.0],[623,72,7.0],[623,73,1.0],[623,74,2.0],[623,75,3.0],[623,76,1.0],[623,77,2.0],[623,78,1.0],[623,79,4.0],[623,81,1.0],[623,82,1.0],[623,83,1.0],[623,84,4.0],[623,85,2.0],[623,86,1.0],[623,87,3.0],[623,88,3.0],[623,89,1.0],[623,90,1.0],[623,91,1.0],[623,92,1.0],[623,93,3.0],[623,94,1.0],[623,95,1.0],[623,96,1.0],[623,97,3.0],[623,98,2.0],[623,99,1.0],[623,100,2.0],[623,105,3.0],[623,107,1.0],[623,108,1.0],[623,110,1.0],[623,111,3.0],[623,115,2.0],[623,116,2.0],[623,117,4.0],[623,118,1.0],[624,22,1.0],[624,29,1.0],[624,37,2.0],[624,40,1.0],[624,44,1.0],[624,66,1.0],[624,75,1.0],[624,108,1.0],[625,0,1.0],[625,7,1.0],[625,8,1.0],[625,11,1.0],[625,12,1.0],[625,15,1.0],[625,21,1.0],[625,23,2.0],[625,30,1.0],[625,36,1.0],[625,37,1.0],[625,42,1.0],[625,50,1.0],[625,58,1.0],[625,61,1.0],[625,73,1.0],[625,75,1.0],[625,76,1.0],[625,86,1.0],[625,96,1.0],[625,101,1.0],[625,103,1.0],[625,109,1.0],[625,115,1.0],[626,0,1.0],[626,2,1.0],[626,7,1.0],[626,17,1.0],[626,24,1.0],[626,29,1.0],[626,33,1.0],[626,45,1.0],[626,49,1.0],[626,56,2.0],[626,67,1.0],[626,74,1.0],[626,77,1.0],[626,79,1.0],[626,86,1.0],[626,88,1.0],[626,103,1.0],[627,0,64.0],[627,1,54.0],[627,2,105.0],[627,3,33.0],[627,4,23.0],[627,5,84.0],[627,6,158.0],[627,7,84.0],[627,8,137.0],[627,9,156.0],[627,10,79.0],[627,11,142.0],[627,12,77.0],[627,13,127.0],[627,14,122.0],[627,15,54.0],[627,16,133.0],[627,17,38.0],[627,18,97.0],[627,19,83.0],[627,20,37.0],[627,21,41.0],[627,22,24.0],[627,23,141.0],[627,24,39.0],[627,25,129.0],[627,26,91.0],[627,27,39.0],[627,28,31.0],[627,29,82.0],[627,30,61.0],[627,31,118.0],[627,32,39.0],[627,33,124.0],[627,34,68.0],[627,35,126.0],[627,36,114.0],[627,37,105.0],[627,38,98.0],[627,39,23.0],[627,40,107.0],[627,41,34.0],[627,42,70.0],[627,43,258.0],[627,44,118.0],[627,45,98.0],[627,46,108.0],[627,47,57.0],[627,48,96.0],[627,49,104.0],[627,50,69.0],[627,51,87.0],[627,52,40.0],[627,53,47.0],[627,54,19.0],[627,55,120.0],[627,56,103.0],[627,57,147.0],[627,58,50.0],[627,59,19.0],[627,60,111.0],[627,61,15.0],[627,62,137.0],[627,63,32.0],[627,64,30.0],[627,65,117.0],[627,66,77.0],[627,67,40.0],[627,68,128.0],[627,69,142.0],[627,70,71.0],[627,71,30.0],[627,72,33.0],[627,73,69.0],[627,74,137.0],[627,75,108.0],[627,76,55.0],[627,77,79.0],[627,78,153.0],[627,79,22.0],[627,80,22.0],[627,81,34.0],[627,82,38.0],[627,83,63.0],[627,84,55.0],[627,85,116.0],[627,86,97.0],[627,87,38.0],[627,88,123.0],[627,89,49.0],[627,90,41.0],[627,91,31.0],[627,92,22.0],[627,93,41.0],[627,94,120.0],[627,95,28.0],[627,96,112.0],[627,97,20.0],[627,98,31.0],[627,99,55.0],[627,100,29.0],[627,101,109.0],[627,102,29.0],[627,103,82.0],[627,104,105.0],[627,105,47.0],[627,106,18.0],[627,107,36.0],[627,108,35.0],[627,109,62.0],[627,110,22.0],[627,111,41.0],[627,112,100.0],[627,113,113.0],[627,114,49.0],[627,115,25.0],[627,116,159.0],[627,117,23.0],[627,118,24.0],[627,119,5.0],[628,1,4.0],[628,5,2.0],[628,6,1.0],[628,7,1.0],[628,8,3.0],[628,9,3.0],[628,10,2.0],[628,12,2.0],[628,13,5.0],[628,14,1.0],[628,18,1.0],[628,19,1.0],[628,21,1.0],[628,23,7.0],[628,24,1.0],[628,25,1.0],[628,27,2.0],[628,28,2.0],[628,29,2.0],[628,31,4.0],[628,33,1.0],[628,35,3.0],[628,36,4.0],[628,37,1.0],[628,38,3.0],[628,39,1.0],[628,42,1.0],[628,43,4.0],[628,44,1.0],[628,45,1.0],[628,46,3.0],[628,47,2.0],[628,48,2.0],[628,49,1.0],[628,51,1.0],[628,53,5.0],[628,55,1.0],[628,56,1.0],[628,58,1.0],[628,62,1.0],[628,63,1.0],[628,64,2.0],[628,65,1.0],[628,66,2.0],[628,67,1.0],[628,68,2.0],[628,69,3.0],[628,70,4.0],[628,71,1.0],[628,72,4.0],[628,73,1.0],[628,74,2.0],[628,75,2.0],[628,77,1.0],[628,78,3.0],[628,79,1.0],[628,80,1.0],[628,82,1.0],[628,84,1.0],[628,85,1.0],[628,89,2.0],[628,90,1.0],[628,92,3.0],[628,93,2.0],[628,94,2.0],[628,96,2.0],[628,97,1.0],[628,98,1.0],[628,99,1.0],[628,100,2.0],[628,101,4.0],[628,103,3.0],[628,105,1.0],[628,106,2.0],[628,107,1.0],[628,108,2.0],[628,112,2.0],[628,113,2.0],[628,114,2.0],[628,115,1.0],[628,116,2.0],[628,117,1.0],[628,118,2.0],[629,7,1.0],[629,43,1.0],[629,56,1.0],[629,70,1.0],[629,78,1.0],[630,19,1.0],[630,23,1.0],[630,70,1.0],[631,31,1.0],[631,62,2.0],[631,76,1.0],[631,78,1.0],[631,88,1.0],[631,93,2.0],[632,7,1.0],[632,11,1.0],[632,12,1.0],[632,18,2.0],[632,27,1.0],[632,35,1.0],[632,40,1.0],[632,42,1.0],[632,51,1.0],[632,62,1.0],[632,66,1.0],[632,77,1.0],[632,83,1.0],[632,92,1.0],[632,94,1.0],[632,100,1.0],[632,102,1.0],[632,112,2.0],[633,10,1.0],[633,25,1.0],[633,26,1.0],[633,33,1.0],[633,35,1.0],[633,39,1.0],[633,45,1.0],[633,68,1.0],[633,70,1.0],[633,72,1.0],[633,78,1.0],[633,83,1.0],[633,95,1.0],[633,102,1.0],[633,118,1.0],[634,5,1.0],[634,9,2.0],[634,11,1.0],[634,13,1.0],[634,21,1.0],[634,24,1.0],[634,31,1.0],[634,32,1.0],[634,33,2.0],[634,37,1.0],[634,39,1.0],[634,43,2.0],[634,44,1.0],[634,45,2.0],[634,46,1.0],[634,47,2.0],[634,49,1.0],[634,53,1.0],[634,56,1.0],[634,60,4.0],[634,65,1.0],[634,72,1.0],[634,74,1.0],[634,78,1.0],[634,81,1.0],[634,84,2.0],[634,85,1.0],[634,86,2.0],[634,88,4.0],[634,89,1.0],[634,93,1.0],[634,96,1.0],[634,97,1.0],[634,101,2.0],[634,107,1.0],[634,108,1.0],[634,113,1.0],[635,2,2.0],[635,3,1.0],[635,4,1.0],[635,12,1.0],[635,13,1.0],[635,15,2.0],[635,20,8.0],[635,27,2.0],[635,28,2.0],[635,31,1.0],[635,33,1.0],[635,34,1.0],[635,36,1.0],[635,38,2.0],[635,41,2.0],[635,42,1.0],[635,43,1.0],[635,44,1.0],[635,48,3.0],[635,52,1.0],[635,53,2.0],[635,56,1.0],[635,60,1.0],[635,61,1.0],[635,62,1.0],[635,64,1.0],[635,65,1.0],[635,66,1.0],[635,70,7.0],[635,71,1.0],[635,77,1.0],[635,78,2.0],[635,79,1.0],[635,81,1.0],[635,82,1.0],[635,83,1.0],[635,88,1.0],[635,89,1.0],[635,90,1.0],[635,91,1.0],[635,98,1.0],[635,100,1.0],[635,102,1.0],[635,106,1.0],[635,108,1.0],[635,111,1.0],[635,114,5.0],[635,115,1.0],[635,116,2.0],[636,6,1.0],[636,13,1.0],[636,42,1.0],[636,45,1.0],[636,47,1.0],[636,59,1.
[truncated: 45,658,959 more chars]
