# Supplementary material for: Effect of Wild and Cultivated Rice Genotypes on Rhizosphere Bacterial Community Composition
Source: Rice (N Y). 2016 Aug 24;9(1):42. doi: 10.1186/s12284-016-0111-8 (PMC4996804; doi:10.1186/s12284-016-0111-8)
Supplement: Additional file 11. — Sample metadata table corresponding to OTU table in Additional file 10. (TXT 43 kb) [file 12284_2016_111_MOESM11_ESM.txt]

#SampleID	BarcodeSequence	LinkerPrimerSequence	sample_well	barcode_well	primername	Species	Cultivar	Sample	SampleA	Genome	GermplasmType	Cultivated	CultivatedSampleType	Origin	OriginContinent	GenusSection	SpeciesComplex	SpeciesComplex2	SpeciesComplex3	SpeciesComplexCultivar	Sample_date	Treatment	PlantsPerPot	SeminalRootLength	RootVolume	Description
MSA0023	TCCCTTGTCTCC	CCGGACTACHVGGGTWTCTAAT	p01.A01	p01.A01	806rcbc0	O.sativa	Nipponbare	rhizosphere	rhizosphere	AA	cultivar	cultivated	cultivated_rhizosphere	Japan	EastAsia	Oryza	sativa	sativa	sativa_rhizosphere	sativa_cultivated_Nipponbare	15-05-2014	Germinated 3 days 1/2 MS sucrose grown greenhouse 1 month paddy field soil	5	98.5	915.716	O.sativa_Nipponbare_rhizosphere
MSA0024	ACGAGACTGATT	CCGGACTACHVGGGTWTCTAAT	p01.A02	p01.A02	806rcbc1	O.sativa	Nipponbare	rhizosphere	rhizosphere	AA	cultivar	cultivated	cultivated_rhizosphere	Japan	EastAsia	Oryza	sativa	sativa	sativa_rhizosphere	sativa_cultivated_Nipponbare	15-05-2014	Germinated 3 days 1/2 MS sucrose grown greenhouse 1 month paddy field soil	5	98.811	672.4986667	O.sativa_Nipponbare_rhizosphere
MSA0025	GCTGTACGGATT	CCGGACTACHVGGGTWTCTAAT	p01.A03	p01.A03	806rcbc2	O.sativa	Nipponbare	rhizosphere	rhizosphere	AA	cultivar	cultivated	cultivated_rhizosphere	Japan	EastAsia	Oryza	sativa	sativa	sativa_rhizosphere	sativa_cultivated_Nipponbare	15-05-2014	Germinated 3 days 1/2 MS sucrose grown greenhouse 1 month paddy field soil	5	120.3166667	735.7493333	O.sativa_Nipponbare_rhizosphere
MSA0026	ATCACCAGGTGT	CCGGACTACHVGGGTWTCTAAT	p01.A04	p01.A04	806rcbc3	O.sativa	Nipponbare	soil	attached_soil	AA	cultivar	cultivated	cultivated_soil	Japan	EastAsia	Oryza	sativa	sativa	sativa_attached_soil	sativa_cultivated_Nipponbare	15-05-2014	Germinated 3 days 1/2 MS sucrose grown greenhouse 1 month paddy field soil	5	98.5	915.716	O.sativa_Nipponbare_soil
MSA0027	TGGTCAACGATA	CCGGACTACHVGGGTWTCTAAT	p01.A05	p01.A05	806rcbc4	O.sativa	Nipponbare	soil	attached_soil	AA	cultivar	cultivated	cultivated_soil	Japan	EastAsia	Oryza	sativa	sativa	sativa_attached_soil	sativa_cultivated_Nipponbare	15-05-2014	Germinated 3 days 1/2 MS sucrose grown greenhouse 1 month paddy field soil	5	98.811	672.4986667	O.sativa_Nipponbare_soil
MSA0028	ATCGCACAGTAA	CCGGACTACHVGGGTWTCTAAT	p01.A06	p01.A06	806rcbc5	O.sativa	Nipponbare	soil	attached_soil	AA	cultivar	cultivated	cultivated_soil	Japan	EastAsia	Oryza	sativa	sativa	sativa_attached_soil	sativa_cultivated_Nipponbare	15-05-2014	Germinated 3 days 1/2 MS sucrose grown greenhouse 1 month paddy field soil	5	120.3166667	735.7493333	O.sativa_Nipponbare_soil
MSA0029	GTCGTGTAGCCT	CCGGACTACHVGGGTWTCTAAT	p01.A07	p01.A07	806rcbc6	O.sativa	Taicheung65	rhizosphere	rhizosphere	AA	cultivar	cultivated	cultivated_rhizosphere	Korea	EastAsia	Oryza	sativa	sativa	sativa_rhizosphere	sativa_cultivated_Taicheung65	15-05-2014	Germinated 3 days 1/2 MS sucrose grown greenhouse 1 month paddy field soil	5	NA	NA	O.sativa_Taicheung65_rhizosphere
MSA0030	AGCGGAGGTTAG	CCGGACTACHVGGGTWTCTAAT	p01.A08	p01.A08	806rcbc7	O.sativa	Taicheung65	rhizosphere	rhizosphere	AA	cultivar	cultivated	cultivated_rhizosphere	Korea	EastAsia	Oryza	sativa	sativa	sativa_rhizosphere	sativa_cultivated_Taicheung65	15-05-2014	Germinated 3 days 1/2 MS sucrose grown greenhouse 1 month paddy field soil	5	137.9466667	928.9496667	O.sativa_Taicheung65_rhizosphere
MSA0031	ATCCTTTGGTTC	CCGGACTACHVGGGTWTCTAAT	p01.A09	p01.A09	806rcbc8	O.sativa	Taicheung65	rhizosphere	rhizosphere	AA	cultivar	cultivated	cultivated_rhizosphere	Korea	EastAsia	Oryza	sativa	sativa	sativa_rhizosphere	sativa_cultivated_Taicheung65	15-05-2014	Germinated 3 days 1/2 MS sucrose grown greenhouse 1 month paddy field soil	5	117.136	734.569	O.sativa_Taicheung65_rhizosphere
MSA0032	TACAGCGCATAC	CCGGACTACHVGGGTWTCTAAT	p01.A10	p01.A10	806rcbc9	O.sativa	Taicheung65	soil	attached_soil	AA	cultivar	cultivated	cultivated_soil	Korea	EastAsia	Oryza	sativa	sativa	sativa_attached_soil	sativa_cultivated_Taicheung65	15-05-2014	Germinated 3 days 1/2 MS sucrose grown greenhouse 1 month paddy field soil	5	NA	NA	O.sativa_Taicheung65_soil
MSA0033	ACCGGTATGTAC	CCGGACTACHVGGGTWTCTAAT	p01.A11	p01.A11	806rcbc10	O.sativa	Taicheung65	soil	attached_soil	AA	cultivar	cultivated	cultivated_soil	Korea	EastAsia	Oryza	sativa	sativa	sativa_attached_soil	sativa_cultivated_Taicheung65	15-05-2014	Germinated 3 days 1/2 MS sucrose grown greenhouse 1 month paddy field soil	5	137.9466667	928.9496667	O.sativa_Taicheung65_soil
MSA0034	AATTGTGTCGGA	CCGGACTACHVGGGTWTCTAAT	p01.A12	p01.A12	806rcbc11	O.sativa	Taicheung65	soil	attached_soil	AA	cultivar	cultivated	cultivated_soil	Korea	EastAsia	Oryza	sativa	sativa	sativa_attached_soil	sativa_cultivated_Taicheung65	15-05-2014	Germinated 3 days 1/2 MS sucrose grown greenhouse 1 month paddy field soil	5	117.136	734.569	O.sativa_Taicheung65_soil
MSA0035	TGCATACACTGG	CCGGACTACHVGGGTWTCTAAT	p01.B01	p01.B01	806rcbc12	O.sativa	Davao	rhizosphere	rhizosphere	AA	landrace	cultivated	cultivated_rhizosphere	Philippines	SouthEastAsia	Oryza	sativa	sativa	sativa_rhizosphere	sativa_cultivated_Davao	15-05-2014	Germinated 3 days 1/2 MS sucrose grown greenhouse 1 month paddy field soil	5	132.0003333	565.756	O.sativa_Davao_rhizosphere
MSA0036	AGTCGAACGAGG	CCGGACTACHVGGGTWTCTAAT	p01.B02	p01.B02	806rcbc13	O.sativa	Davao	rhizosphere	rhizosphere	AA	landrace	cultivated	cultivated_rhizosphere	Philippines	SouthEastAsia	Oryza	sativa	sativa	sativa_rhizosphere	sativa_cultivated_Davao	15-05-2014	Germinated 3 days 1/2 MS sucrose grown greenhouse 1 month paddy field soil	5	162.073	699.402	O.sativa_Davao_rhizosphere
MSA0037	ACCAGTGACTCA	CCGGACTACHVGGGTWTCTAAT	p01.B03	p01.B03	806rcbc14	O.sativa	Davao	rhizosphere	rhizosphere	AA	landrace	cultivated	cultivated_rhizosphere	Philippines	SouthEastAsia	Oryza	sativa	sativa	sativa_rhizosphere	sativa_cultivated_Davao	15-05-2014	Germinated 3 days 1/2 MS sucrose grown greenhouse 1 month paddy field soil	5	107.1473333	649.5303333	O.sativa_Davao_rhizosphere
MSA0038	GAATACCAAGTC	CCGGACTACHVGGGTWTCTAAT	p01.B04	p01.B04	806rcbc15	O.sativa	Davao	soil	attached_soil	AA	landrace	cultivated	cultivated_soil	Philippines	SouthEastAsia	Oryza	sativa	sativa	sativa_attached_soil	sativa_cultivated_Davao	15-05-2014	Germinated 3 days 1/2 MS sucrose grown greenhouse 1 month paddy field soil	5	132.0003333	565.756	O.sativa_Davao_soil
MSA0039	GTAGATCGTGTA	CCGGACTACHVGGGTWTCTAAT	p01.B05	p01.B05	806rcbc16	O.sativa	Davao	soil	attached_soil	AA	landrace	cultivated	cultivated_soil	Philippines	SouthEastAsia	Oryza	sativa	sativa	sativa_attached_soil	sativa_cultivated_Davao	15-05-2014	Germinated 3 days 1/2 MS sucrose grown greenhouse 1 month paddy field soil	5	162.073	699.402	O.sativa_Davao_soil
MSA0040	TAACGTGTGTGC	CCGGACTACHVGGGTWTCTAAT	p01.B06	p01.B06	806rcbc17	O.sativa	Davao	soil	attached_soil	AA	landrace	cultivated	cultivated_soil	Philippines	SouthEastAsia	Oryza	sativa	sativa	sativa_attached_soil	sativa_cultivated_Davao	15-05-2014	Germinated 3 days 1/2 MS sucrose grown greenhouse 1 month paddy field soil	5	107.1473333	649.5303333	O.sativa_Davao_soil
MSA0041	CATTATGGCGTG	CCGGACTACHVGGGTWTCTAAT	p01.B07	p01.B07	806rcbc18	O.sativa	93-11	rhizosphere	rhizosphere	AA	cultivar	cultivated	cultivated_rhizosphere	China	EastAsia	Oryza	sativa	sativa	sativa_rhizosphere	sativa_cultivated_93-11	15-05-2014	Germinated 3 days 1/2 MS sucrose grown greenhouse 1 month paddy field soil	5	106.1676667	735.2803333	O.sativa_93-11_rhizosphere
MSA0042	CCAATACGCCTG	CCGGACTACHVGGGTWTCTAAT	p01.B08	p01.B08	806rcbc19	O.sativa	93-11	rhizosphere	rhizosphere	AA	cultivar	cultivated	cultivated_rhizosphere	China	EastAsia	Oryza	sativa	sativa	sativa_rhizosphere	sativa_cultivated_93-11	15-05-2014	Germinated 3 days 1/2 MS sucrose grown greenhouse 1 month paddy field soil	5	114.988	789.6373333	O.sativa_93-11_rhizosphere
MSA0043	GATCTGCGATCC	CCGGACTACHVGGGTWTCTAAT	p01.B09	p01.B09	806rcbc20	O.sativa	93-11	rhizosphere	rhizosphere	AA	cultivar	cultivated	cultivated_rhizosphere	China	EastAsia	Oryza	sativa	sativa	sativa_rhizosphere	sativa_cultivated_93-11	15-05-2014	Germinated 3 days 1/2 MS sucrose grown greenhouse 1 month paddy field soil	5	110.9723333	694.701	O.sativa_93-11_rhizosphere
MSA0044	CAGCTCATCAGC	CCGGACTACHVGGGTWTCTAAT	p01.B10	p01.B10	806rcbc21	O.sativa	93-11	soil	attached_soil	AA	cultivar	cultivated	cultivated_soil	China	EastAsia	Oryza	sativa	sativa	sativa_attached_soil	sativa_cultivated_93-11	15-05-2014	Germinated 3 days 1/2 MS sucrose grown greenhouse 1 month paddy field soil	5	106.1676667	735.2803333	O.sativa_93-11_soil
MSA0045	CAAACAACAGCT	CCGGACTACHVGGGTWTCTAAT	p01.B11	p01.B11	806rcbc22	O.sativa	93-11	soil	attached_soil	AA	cultivar	cultivated	cultivated_soil	China	EastAsia	Oryza	sativa	sativa	sativa_attached_soil	sativa_cultivated_93-11	15-05-2014	Germinated 3 days 1/2 MS sucrose grown greenhouse 1 month paddy field soil	5	114.988	789.6373333	O.sativa_93-11_soil
MSA0046	GCAACACCATCC	CCGGACTACHVGGGTWTCTAAT	p01.B12	p01.B12	806rcbc23	O.sativa	93-11	soil	attached_soil	AA	cultivar	cultivated	cultivated_soil	China	EastAsia	Oryza	sativa	sativa	sativa_attached_soil	sativa_cultivated_93-11	15-05-2014	Germinated 3 days 1/2 MS sucrose grown greenhouse 1 month paddy field soil	5	110.9723333	694.701	O.sativa_93-11_soil
MSA0047	GCGATATATCGC	CCGGACTACHVGGGTWTCTAAT	p01.C01	p01.C01	806rcbc24	O.sativa	Kasalath	rhizosphere	rhizosphere	AA	landrace	cultivated	cultivated_rhizosphere	India	India	Oryza	sativa	sativa	sativa_rhizosphere	sativa_cultivated_Kasalath	15-05-2014	Germinated 3 days 1/2 MS sucrose grown greenhouse 1 month paddy field soil	5	142.666	743.171	O.sativa_Kasalath_rhizosphere
MSA0048	CGAGCAATCCTA	CCGGACTACHVGGGTWTCTAAT	p01.C02	p01.C02	806rcbc25	O.sativa	Kasalath	rhizosphere	rhizosphere	AA	landrace	cultivated	cultivated_rhizosphere	India	India	Oryza	sativa	sativa	sativa_rhizosphere	sativa_cultivated_Kasalath	15-05-2014	Germinated 3 days 1/2 MS sucrose grown greenhouse 1 month paddy field soil	5	134.4803333	1061.705333	O.sativa_Kasalath_rhizosphere
MSA0049	AGTCGTGCACAT	CCGGACTACHVGGGTWTCTAAT	p01.C03	p01.C03	806rcbc26	O.sativa	Kasalath	rhizosphere	rhizosphere	AA	landrace	cultivated	cultivated_rhizosphere	India	India	Oryza	sativa	sativa	sativa_rhizosphere	sativa_cultivated_Kasalath	15-05-2014	Germinated 3 days 1/2 MS sucrose grown greenhouse 1 month paddy field soil	5	103.843	519.4796667	O.sativa_Kasalath_rhizosphere
MSA0050	GTATCTGCGCGT	CCGGACTACHVGGGTWTCTAAT	p01.C04	p01.C04	806rcbc27	O.sativa	Kasalath	soil	attached_soil	AA	landrace	cultivated	cultivated_soil	India	India	Oryza	sativa	sativa	sativa_attached_soil	sativa_cultivated_Kasalath	15-05-2014	Germinated 3 days 1/2 MS sucrose grown greenhouse 1 month paddy field soil	5	142.666	743.171	O.sativa_Kasalath_soil
MSA0051	CGAGGGAAAGTC	CCGGACTACHVGGGTWTCTAAT	p01.C05	p01.C05	806rcbc28	O.sativa	Kasalath	soil	attached_soil	AA	landrace	cultivated	cultivated_soil	India	India	Oryza	sativa	sativa	sativa_attached_soil	sativa_cultivated_Kasalath	15-05-2014	Germinated 3 days 1/2 MS sucrose grown greenhouse 1 month paddy field soil	5	134.4803333	1061.705333	O.sativa_Kasalath_soil
MSA0052	CAAATTCGGGAT	CCGGACTACHVGGGTWTCTAAT	p01.C06	p01.C06	806rcbc29	O.sativa	Kasalath	soil	attached_soil	AA	landrace	cultivated	cultivated_soil	India	India	Oryza	sativa	sativa	sativa_attached_soil	sativa_cultivated_Kasalath	15-05-2014	Germinated 3 days 1/2 MS sucrose grown greenhouse 1 month paddy field soil	5	103.843	519.4796667	O.sativa_Kasalath_soil
MSA0053	AGATTGACCAAC	CCGGACTACHVGGGTWTCTAAT	p01.C07	p01.C07	806rcbc30	O.rufipogon	W0120	rhizosphere	rhizosphere	AA	wildAccession	wild	wild_rhizosphere	India	India	Oryza	sativa	sativa	sativa_rhizosphere	sativa_wild_O.rufipogon	15-05-2014	Germinated 3 days 1/2 MS sucrose grown greenhouse 1 month paddy field soil	3	177.9985	1035.0435	O.rufipogon_W0120_rhizosphere
MSA0054	AGTTACGAGCTA	CCGGACTACHVGGGTWTCTAAT	p01.C08	p01.C08	806rcbc31	O.rufipogon	W0120	rhizosphere	rhizosphere	AA	wildAccession	wild	wild_rhizosphere	India	India	Oryza	sativa	sativa	sativa_rhizosphere	sativa_wild_O.rufipogon	15-05-2014	Germinated 3 days 1/2 MS sucrose grown greenhouse 1 month paddy field soil	2	157.438	1008.266	O.rufipogon_W0120_rhizosphere
MSA0055	GCATATGCACTG	CCGGACTACHVGGGTWTCTAAT	p01.C09	p01.C09	806rcbc32	O.rufipogon	W0120	rhizosphere	rhizosphere	AA	wildAccession	wild	wild_rhizosphere	India	India	Oryza	sativa	sativa	sativa_rhizosphere	sativa_wild_O.rufipogon	15-05-2014	Germinated 3 days 1/2 MS sucrose grown greenhouse 1 month paddy field soil	3	169.785	1140.9685	O.rufipogon_W0120_rhizosphere
MSA0056	CAACTCCCGTGA	CCGGACTACHVGGGTWTCTAAT	p01.C10	p01.C10	806rcbc33	O.rufipogon	W0120	soil	attached_soil	AA	wildAccession	wild	wild_attached_soil	India	India	Oryza	sativa	sativa	sativa_attached_soil	sativa_wild_O.rufipogon	15-05-2014	Germinated 3 days 1/2 MS sucrose grown greenhouse 1 month paddy field soil	3	177.9985	1035.0435	O.rufipogon_W0120_soil
MSA0057	TTGCGTTAGCAG	CCGGACTACHVGGGTWTCTAAT	p01.C11	p01.C11	806rcbc34	O.rufipogon	W0120	soil	attached_soil	AA	wildAccession	wild	wild_attached_soil	India	India	Oryza	sativa	sativa	sativa_attached_soil	sativa_wild_O.rufipogon	15-05-2014	Germinated 3 days 1/2 MS sucrose grown greenhouse 1 month paddy field soil	2	157.438	1008.266	O.rufipogon_W0120_soil
MSA0058	TACGAGCCCTAA	CCGGACTACHVGGGTWTCTAAT	p01.C12	p01.C12	806rcbc35	O.rufipogon	W0120	soil	attached_soil	AA	wildAccession	wild	wild_attached_soil	India	India	Oryza	sativa	sativa	sativa_attached_soil	sativa_wild_O.rufipogon	15-05-2014	Germinated 3 days 1/2 MS sucrose grown greenhouse 1 month paddy field soil	3	169.785	1140.9685	O.rufipogon_W0120_soil
MSA0059	CACTACGCTAGA	CCGGACTACHVGGGTWTCTAAT	p01.D1	p01.D1	806rcbc36	O.glaberrima	C0508	rhizosphere	rhizosphere	AA	landrace	cultivated	cultivated_rhizosphere	Senegal	Africa	Oryza	sativa	sativa	sativa_rhizosphere	sativa_cultivated_O.glaberrima	15-05-2014	Germinated 3 days 1/2 MS sucrose grown greenhouse 1 month paddy field soil	5	159.0986667	740.751	O.glaberrima_C0508_rhizosphere
MSA0060	TGCAGTCCTCGA	CCGGACTACHVGGGTWTCTAAT	p01.D2	p01.D2	806rcbc37	O.glaberrima	C0508	rhizosphere	rhizosphere	AA	landrace	cultivated	cultivated_rhizosphere	Senegal	Africa	Oryza	sativa	sativa	sativa_rhizosphere	sativa_cultivated_O.glaberrima	15-05-2014	Germinated 3 days 1/2 MS sucrose grown greenhouse 1 month paddy field soil	5	150.1883333	836.613	O.glaberrima_C0508_rhizosphere
MSA0061	ACCATAGCTCCG	CCGGACTACHVGGGTWTCTAAT	p01.D3	p01.D3	806rcbc38	O.glaberrima	C0508	rhizosphere	rhizosphere	AA	landrace	cultivated	cultivated_rhizosphere	Senegal	Africa	Oryza	sativa	sativa	sativa_rhizosphere	sativa_cultivated_O.glaberrima	15-05-2014	Germinated 3 days 1/2 MS sucrose grown greenhouse 1 month paddy field soil	5	132.833	973.0533333	O.glaberrima_C0508_rhizosphere
MSA0062	TCGACATCTCTT	CCGGACTACHVGGGTWTCTAAT	p01.D4	p01.D4	806rcbc39	O.glaberrima	C0508	soil	attached_soil	AA	landrace	cultivated	cultivated_soil	Senegal	Africa	Oryza	sativa	sativa	sativa_attached_soil	sativa_cultivated_O.glaberrima	15-05-2014	Germinated 3 days 1/2 MS sucrose grown greenhouse 1 month paddy field soil	5	159.0986667	740.751	O.glaberrima_C0508_soil
MSA0063	GAACACTTTGGA	CCGGACTACHVGGGTWTCTAAT	p01.D5	p01.D5	806rcbc40	O.glaberrima	C0508	soil	attached_soil	AA	landrace	cultivated	cultivated_soil	Senegal	Africa	Oryza	sativa	sativa	sativa_attached_soil	sativa_cultivated_O.glaberrima	15-05-2014	Germinated 3 days 1/2 MS sucrose grown greenhouse 1 month paddy field soil	5	150.1883333	836.613	O.glaberrima_C0508_soil
MSA0064	GAGCCATCTGTA	CCGGACTACHVGGGTWTCTAAT	p01.D6	p01.D6	806rcbc41	O.glaberrima	C0508	soil	attached_soil	AA	landrace	cultivated	cultivated_soil	Senegal	Africa	Oryza	sativa	sativa	sativa_attached_soil	sativa_cultivated_O.glaberrima	15-05-2014	Germinated 3 days 1/2 MS sucrose grown greenhouse 1 month paddy field soil	5	132.833	973.0533333	O.glaberrima_C0508_soil
MSA0065	TTGGGTACACGT	CCGGACTACHVGGGTWTCTAAT	p01.D7	p01.D7	806rcbc42	O.meridionalis	W1625	rhizosphere	rhizosphere	AA	wildAccession	wild	wild_rhizosphere	Australia	Australia	Oryza	sativa	sativa	sativa_rhizosphere	sativa_wild_O.meridionalis	15-05-2014	Germinated 3 days 1/2 MS sucrose grown greenhouse 1 month paddy field soil	2	154.16	844.468	O.meridionalis_W1625_rhizosphere
MSA0066	AAGGCGCTCCTT	CCGGACTACHVGGGTWTCTAAT	p01.D8	p01.D8	806rcbc43	O.meridionalis	W1625	rhizosphere	rhizosphere	AA	wildAccession	wild	wild_rhizosphere	Australia	Australia	Oryza	sativa	sativa	sativa_rhizosphere	sativa_wild_O.meridionalis	15-05-2014	Germinated 3 days 1/2 MS sucrose grown greenhouse 1 month paddy field soil	2	194.03	816.047	O.meridionalis_W1625_rhizosphere
MSA0067	TAATACGGATCG	CCGGACTACHVGGGTWTCTAAT	p01.D8	p01.D8	806rcbc44	O.meridionalis	W1625	rhizosphere	rhizosphere	AA	wildAccession	wild	wild_rhizosphere	Australia	Australia	Oryza	sativa	sativa	sativa_rhizosphere	sativa_wild_O.meridionalis	15-05-2014	Germinated 3 days 1/2 MS sucrose grown greenhouse 1 month paddy field soil	3	159.1255	528.8515	O.meridionalis_W1625_rhizosphere
MSA0068	TCGGAATTAGAC	CCGGACTACHVGGGTWTCTAAT	p01.D10	p01.D10	806rcbc45	O.meridionalis	W1625	soil	attached_soil	AA	wildAccession	wild	wild_attached_soil	Australia	Australia	Oryza	sativa	sativa	sativa_attached_soil	sativa_wild_O.meridionalis	15-05-2014	Germinated 3 days 1/2 MS sucrose grown greenhouse 1 month paddy field soil	2	154.16	844.468	O.meridionalis_W1625_soil
MSA0069	TGTGAATTCGGA	CCGGACTACHVGGGTWTCTAAT	p01.D11	p01.D11	806rcbc46	O.meridionalis	W1625	soil	attached_soil	AA	wildAccession	wild	wild_attached_soil	Australia	Australia	Oryza	sativa	sativa	sativa_attached_soil	sativa_wild_O.meridionalis	15-05-2014	Germinated 3 days 1/2 MS sucrose grown greenhouse 1 month paddy field soil	2	194.03	816.047	O.meridionalis_W1625_soil
MSA0070	CATTCGTGGCGT	CCGGACTACHVGGGTWTCTAAT	p01.D12	p01.D12	806rcbc47	O.meridionalis	W1625	soil	attached_soil	AA	wildAccession	wild	wild_attached_soil	Australia	Australia	Oryza	sativa	sativa	sativa_attached_soil	sativa_wild_O.meridionalis	15-05-2014	Germinated 3 days 1/2 MS sucrose grown greenhouse 1 month paddy field soil	3	159.1255	528.8515	O.meridionalis_W1625_soil
MSA0071	TACTACGTGGCC	CCGGACTACHVGGGTWTCTAAT	p01.E01	p01.E01	806rcbc48	O.glumaepetula	W2199	rhizosphere	rhizosphere	AA	wildAccession	wild	wild_rhizosphere	Brazil	SouthAmerica	Oryza	sativa	sativa	sativa_rhizosphere	sativa_wild_O.glumaepetula	15-05-2014	Germinated 3 days 1/2 MS sucrose grown greenhouse 1 month paddy field soil	2	206.577	2534.247	O.glumaepetula_W2199_rhizosphere
MSA0072	GGCCAGTTCCTA	CCGGACTACHVGGGTWTCTAAT	p01.E02	p01.E02	806rcbc49	O.glumaepetula	W2199	rhizosphere	rhizosphere	AA	wildAccession	wild	wild_rhizosphere	Brazil	SouthAmerica	Oryza	sativa	sativa	sativa_rhizosphere	sativa_wild_O.glumaepetula	15-05-2014	Germinated 3 days 1/2 MS sucrose grown greenhouse 1 month paddy field soil	2	230.818	1631.902	O.glumaepetula_W2199_rhizosphere
MSA0073	GATGTTCGCTAG	CCGGACTACHVGGGTWTCTAAT	p01.E03	p01.E03	806rcbc50	O.glumaepetula	W2199	rhizosphere	rhizosphere	AA	wildAccession	wild	wild_rhizosphere	Brazil	SouthAmerica	Oryza	sativa	sativa	sativa_rhizosphere	sativa_wild_O.glumaepetula	15-05-2014	Germinated 3 days 1/2 MS sucrose grown greenhouse 1 month paddy field soil	2	230.818	1631.902	O.glumaepetula_W2199_rhizosphere
MSA0074	CTATCTCCTGTC	CCGGACTACHVGGGTWTCTAAT	p01.E04	p01.E04	806rcbc51	O.glumaepetula	W2199	soil	attached_soil	AA	wildAccession	wild	wild_attached_soil	Brazil	SouthAmerica	Oryza	sativa	sativa	sativa_attached_soil	sativa_wild_O.glumaepetula	15-05-2014	Germinated 3 days 1/2 MS sucrose grown greenhouse 1 month paddy field soil	2	206.577	2534.247	O.glumaepetula_W2199_soil
MSA0075	ACTCACAGGAAT	CCGGACTACHVGGGTWTCTAAT	p01.E05	p01.E05	806rcbc52	O.glumaepetula	W2199	soil	attached_soil	AA	wildAccession	wild	wild_attached_soil	Brazil	SouthAmerica	Oryza	sativa	sativa	sativa_attached_soil	sativa_wild_O.glumaepetula	15-05-2014	Germinated 3 days 1/2 MS sucrose grown greenhouse 1 month paddy field soil	2	230.818	1631.902	O.glumaepetula_W2199_soil
MSA0076	ATGATGAGCCTC	CCGGACTACHVGGGTWTCTAAT	p01.E06	p01.E06	806rcbc53	O.glumaepetula	W2199	soil	attached_soil	AA	wildAccession	wild	wild_attached_soil	Brazil	SouthAmerica	Oryza	sativa	sativa	sativa_attached_soil	sativa_wild_O.glumaepetula	15-05-2014	Germinated 3 days 1/2 MS sucrose grown greenhouse 1 month paddy field soil	2	230.818	1631.902	O.glumaepetula_W2199_soil
MSA0077	GTCGACAGAGGA	CCGGACTACHVGGGTWTCTAAT	p01.E07	p01.E07	806rcbc54	O.barthii	W1588	rhizosphere	rhizosphere	AA	wildAccession	wild	wild_rhizosphere	Cameroon	Africa	Oryza	sativa	sativa	sativa_rhizosphere	sativa_wild_O.barthii	15-05-2014	Germinated 3 days 1/2 MS sucrose grown greenhouse 1 month paddy field soil	3	113.1425	311.612	O.barthii_W1588_rhizosphere
MSA0078	TGTCGCAAATAG	CCGGACTACHVGGGTWTCTAAT	p01.E08	p01.E08	806rcbc55	O.barthii	W1588	rhizosphere	rhizosphere	AA	wildAccession	wild	wild_rhizosphere	Cameroon	Africa	Oryza	sativa	sativa	sativa_rhizosphere	sativa_wild_O.barthii	15-05-2014	Germinated 3 days 1/2 MS sucrose grown greenhouse 1 month paddy field soil	5	134.191	761.4963333	O.barthii_W1588_rhizosphere
MSA0079	CATCCCTCTACT	CCGGACTACHVGGGTWTCTAAT	p01.E09	p01.E09	806rcbc56	O.barthii	W1588	rhizosphere	rhizosphere	AA	wildAccession	wild	wild_rhizosphere	Cameroon	Africa	Oryza	sativa	sativa	sativa_rhizosphere	sativa_wild_O.barthii	15-05-2014	Germinated 3 days 1/2 MS sucrose grown greenhouse 1 month paddy field soil	5	169.6063333	868.1486667	O.barthii_W1588_rhizosphere
MSA0080	TATACCGCTGCG	CCGGACTACHVGGGTWTCTAAT	p01.E10	p01.E10	806rcbc57	O.barthii	W1588	soil	attached_soil	AA	wildAccession	wild	wild_attached_soil	Cameroon	Africa	Oryza	sativa	sativa	sativa_attached_soil	sativa_wild_O.barthii	15-05-2014	Germinated 3 days 1/2 MS sucrose grown greenhouse 1 month paddy field soil	3	113.1425	311.612	O.barthii_W1588_soil
MSA0081	AGTTGAGGCATT	CCGGACTACHVGGGTWTCTAAT	p01.E11	p01.E11	806rcbc58	O.barthii	W1588	soil	attached_soil	AA	wildAccession	wild	wild_attached_soil	Cameroon	Africa	Oryza	sativa	sativa	sativa_attached_soil	sativa_wild_O.barthii	15-05-2014	Germinated 3 days 1/2 MS sucrose grown greenhouse 1 month paddy field soil	5	134.191	761.4963333	O.barthii_W1588_soil
MSA0082	ACAATAGACACC	CCGGACTACHVGGGTWTCTAAT	p01.E12	p01.E12	806rcbc59	O.barthii	W1588	soil	attached_soil	AA	wildAccession	wild	wild_attached_soil	Cameroon	Africa	Oryza	sativa	sativa	sativa_attached_soil	sativa_wild_O.barthii	15-05-2014	Germinated 3 days 1/2 MS sucrose grown greenhouse 1 month paddy field soil	5	169.6063333	868.1486667	O.barthii_W1588_soil
MSA0083	CGGTCAATTGAC	CCGGACTACHVGGGTWTCTAAT	p01.F01	p01.F01	806rcbc60	O.longistaminataF1	W1413F1	rhizosphere	rhizosphere	AA	wildAccession	wild	wild_rhizosphere	SierraLeone	Africa	Oryza	sativa	sativa	sativa_rhizosphere	sativa_wild_O.longistaminataF1	15-05-2014	Germinated 3 days 1/2 MS sucrose grown greenhouse 1 month paddy field soil	5	134.4966667	864.9063333	O.longistaminataF1_W1413F1_rhizosphere
MSA0084	GTGGAGTCTCAT	CCGGACTACHVGGGTWTCTAAT	p01.F02	p01.F02	806rcbc61	O.longistaminataF1	W1413F1	rhizosphere	rhizosphere	AA	wildAccession	wild	wild_rhizosphere	SierraLeone	Africa	Oryza	sativa	sativa	sativa_rhizosphere	sativa_wild_O.longistaminataF1	15-05-2014	Germinated 3 days 1/2 MS sucrose grown greenhouse 1 month paddy field soil	5	76.96533333	369.6596667	O.longistaminataF1_W1413F1_rhizosphere
MSA0085	GCTCGAAGATTC	CCGGACTACHVGGGTWTCTAAT	p01.F03	p01.F03	806rcbc62	O.longistaminataF1	W1413F1	rhizosphere	rhizosphere	AA	wildAccession	wild	wild_rhizosphere	SierraLeone	Africa	Oryza	sativa	sativa	sativa_rhizosphere	sativa_wild_O.longistaminataF1	15-05-2014	Germinated 3 days 1/2 MS sucrose grown greenhouse 1 month paddy field soil	5	122.44	531.3703333	O.longistaminataF1_W1413F1_rhizosphere
MSA0086	AGGCTTACGTGT	CCGGACTACHVGGGTWTCTAAT	p01.F04	p01.F04	806rcbc63	O.longistaminataF1	W1413F1	soil	attached_soil	AA	wildAccession	wild	wild_attached_soil	SierraLeone	Africa	Oryza	sativa	sativa	sativa_attached_soil	sativa_wild_O.longistaminataF1	15-05-2014	Germinated 3 days 1/2 MS sucrose grown greenhouse 1 month paddy field soil	5	134.4966667	864.9063333	O.longistaminataF1_W1413F1_soil
MSA0087	TCTCTACCACTC	CCGGACTACHVGGGTWTCTAAT	p01.F05	p01.F05	806rcbc64	O.longistaminataF1	W1413F1	soil	attached_soil	AA	wildAccession	wild	wild_attached_soil	SierraLeone	Africa	Oryza	sativa	sativa	sativa_attached_soil	sativa_wild_O.longistaminataF1	15-05-2014	Germinated 3 days 1/2 MS sucrose grown greenhouse 1 month paddy field soil	5	76.96533333	369.6596667	O.longistaminataF1_W1413F1_soil
MSA0088	ACTTCCAACTTC	CCGGACTACHVGGGTWTCTAAT	p01.F06	p01.F06	806rcbc65	O.longistaminataF1	W1413F1	soil	attached_soil	AA	wildAccession	wild	wild_attached_soil	SierraLeone	Africa	Oryza	sativa	sativa	sativa_attached_soil	sativa_wild_O.longistaminataF1	15-05-2014	Germinated 3 days 1/2 MS sucrose grown greenhouse 1 month paddy field soil	5	122.44	531.3703333	O.longistaminataF1_W1413F1_soil
MSA0089	CTCACCTAGGAA	CCGGACTACHVGGGTWTCTAAT	p01.F07	p01.F07	806rcbc66	O.punctata	W1514	rhizosphere	rhizosphere	BB	wildAccession	wild	wild_rhizosphere	Kenya	Africa	Oryza	officinalis	officinalis	officinalis_rhizosphere	officinalis_O.punctata	15-05-2014	Germinated 3 days 1/2 MS sucrose grown greenhouse 1 month paddy field soil	5	183.8706667	806.8446667	O.punctata_W1514_rhizosphere
MSA0090	GTGTTGTCGTGC	CCGGACTACHVGGGTWTCTAAT	p01.F08	p01.F08	806rcbc67	O.punctata	W1514	rhizosphere	rhizosphere	BB	wildAccession	wild	wild_rhizosphere	Kenya	Africa	Oryza	officinalis	officinalis	officinalis_rhizosphere	officinalis_O.punctata	15-05-2014	Germinated 3 days 1/2 MS sucrose grown greenhouse 1 month paddy field soil	5	185.499	718.9	O.punctata_W1514_rhizosphere
MSA0091	CCACAGATCGAT	CCGGACTACHVGGGTWTCTAAT	p01.F09	p01.F09	806rcbc68	O.punctata	W1514	rhizosphere	rhizosphere	BB	wildAccession	wild	wild_rhizosphere	Kenya	Africa	Oryza	officinalis	officinalis	officinalis_rhizosphere	officinalis_O.punctata	15-05-2014	Germinated 3 days 1/2 MS sucrose grown greenhouse 1 month paddy field soil	5	172.072	968.6363333	O.punctata_W1514_rhizosphere
MSA0092	TATCGACACAAG	CCGGACTACHVGGGTWTCTAAT	p01.F10	p01.F10	806rcbc69	O.punctata	W1514	soil	attached_soil	BB	wildAccession	wild	wild_attached_soil	Kenya	Africa	Oryza	officinalis	officinalis	officinalis_attached_soil	officinalis_O.punctata	15-05-2014	Germinated 3 days 1/2 MS sucrose grown greenhouse 1 month paddy field soil	5	211.708	1462.692	O.punctata_W1514_soil
MSA0093	GATTCCGGCTCA	CCGGACTACHVGGGTWTCTAAT	p01.F11	p01.F11	806rcbc70	O.punctata	W1514	soil	attached_soil	BB	wildAccession	wild	wild_attached_soil	Kenya	Africa	Oryza	officinalis	officinalis	officinalis_attached_soil	officinalis_O.punctata	15-05-2014	Germinated 3 days 1/2 MS sucrose grown greenhouse 1 month paddy field soil	5	209.114	1852.555	O.punctata_W1514_soil
MSA0094	CGTAATTGCCGC	CCGGACTACHVGGGTWTCTAAT	p01.F12	p01.F12	806rcbc71	O.punctata	W1514	soil	attached_soil	BB	wildAccession	wild	wild_attached_soil	Kenya	Africa	Oryza	officinalis	officinalis	officinalis_attached_soil	officinalis_O.punctata	15-05-2014	Germinated 3 days 1/2 MS sucrose grown greenhouse 1 month paddy field soil	5	209.114	1852.555	O.punctata_W1514_soil
MSA0095	GGTGACTAGTTC	CCGGACTACHVGGGTWTCTAAT	p01.G01	p01.G01	806rcbc72	O.minuta	W1213	rhizosphere	rhizosphere	BBCC	wildAccession	wild	wild_rhizosphere	Philippines	SouthEastAsia	Oryza	officinalis	officinalis	officinalis_rhizosphere	officinalis_O.minuta	15-05-2014	Germinated 3 days 1/2 MS sucrose grown greenhouse 1 month paddy field soil	2	211.708	1462.692	O.minuta_W1213_rhizosphere
MSA0096	ATGGGTTCCGTC	CCGGACTACHVGGGTWTCTAAT	p01.G02	p01.G02	806rcbc73	O.minuta	W1213	rhizosphere	rhizosphere	BBCC	wildAccession	wild	wild_rhizosphere	Philippines	SouthEastAsia	Oryza	officinalis	officinalis	officinalis_rhizosphere	officinalis_O.minuta	15-05-2014	Germinated 3 days 1/2 MS sucrose grown greenhouse 1 month paddy field soil	2	209.114	1852.555	O.minuta_W1213_rhizosphere
MSA0097	TAGGCATGCTTG	CCGGACTACHVGGGTWTCTAAT	p01.G03	p01.G03	806rcbc74	O.minuta	W1213	rhizosphere	rhizosphere	BBCC	wildAccession	wild	wild_rhizosphere	Philippines	SouthEastAsia	Oryza	officinalis	officinalis	officinalis_rhizosphere	officinalis_O.minuta	15-05-2014	Germinated 3 days 1/2 MS sucrose grown greenhouse 1 month paddy field soil	2	209.114	1852.555	O.minuta_W1213_rhizosphere
MSA0098	AACTAGTTCAGG	CCGGACTACHVGGGTWTCTAAT	p01.G04	p01.G04	806rcbc75	O.minuta	W1213	soil	attached_soil	BBCC	wildAccession	wild	wild_attached_soil	Philippines	SouthEastAsia	Oryza	officinalis	officinalis	officinalis_attached_soil	officinalis_O.minuta	15-05-2014	Germinated 3 days 1/2 MS sucrose grown greenhouse 1 month paddy field soil	2	211.708	1462.692	O.minuta_W1213_soil
MSA0099	ATTCTGCCGAAG	CCGGACTACHVGGGTWTCTAAT	p01.G05	p01.G05	806rcbc76	O.minuta	W1213	soil	attached_soil	BBCC	wildAccession	wild	wild_attached_soil	Philippines	SouthEastAsia	Oryza	officinalis	officinalis	officinalis_attached_soil	officinalis_O.minuta	15-05-2014	Germinated 3 days 1/2 MS sucrose grown greenhouse 1 month paddy field soil	2	209.114	1852.555	O.minuta_W1213_soil
MSA0100	AGCATGTCCCGT	CCGGACTACHVGGGTWTCTAAT	p01.G06	p01.G06	806rcbc77	O.minuta	W1213	soil	attached_soil	BBCC	wildAccession	wild	wild_attached_soil	Philippines	SouthEastAsia	Oryza	officinalis	officinalis	officinalis_attached_soil	officinalis_O.minuta	15-05-2014	Germinated 3 days 1/2 MS sucrose grown greenhouse 1 month paddy field soil	2	209.114	1852.555	O.minuta_W1213_soil
MSA0101	GTACGATATGAC	CCGGACTACHVGGGTWTCTAAT	p01.G07	p01.G07	806rcbc78	O.officinalis	W0002	rhizosphere	rhizosphere	CC	wildAccession	wild	wild_rhizosphere	Thailand	SouthEastAsia	Oryza	officinalis	officinalis	officinalis_rhizosphere	officinalis_O.officinalis	15-05-2014	Germinated 3 days 1/2 MS sucrose grown greenhouse 1 month paddy field soil	5	126.2003333	446.7393333	O.officinalis_W0002_rhizosphere
MSA0102	GTGGTGGTTTCC	CCGGACTACHVGGGTWTCTAAT	p01.G08	p01.G08	806rcbc79	O.officinalis	W0002	rhizosphere	rhizosphere	CC	wildAccession	wild	wild_rhizosphere	Thailand	SouthEastAsia	Oryza	officinalis	officinalis	officinalis_rhizosphere	officinalis_O.officinalis	15-05-2014	Germinated 3 days 1/2 MS sucrose grown greenhouse 1 month paddy field soil	5	129.83	341.2333333	O.officinalis_W0002_rhizosphere
MSA0103	TAGTATGCGCAA	CCGGACTACHVGGGTWTCTAAT	p01.G09	p01.G09	806rcbc80	O.officinalis	W0002	rhizosphere	rhizosphere	CC	wildAccession	wild	wild_rhizosphere	Thailand	SouthEastAsia	Oryza	officinalis	officinalis	officinalis_rhizosphere	officinalis_O.officinalis	15-05-2014	Germinated 3 days 1/2 MS sucrose grown greenhouse 1 month paddy field soil	5	104.5276667	312.0966667	O.officinalis_W0002_rhizosphere
MSA0104	TGCGCTGAATGT	CCGGACTACHVGGGTWTCTAAT	p01.G10	p01.G10	806rcbc81	O.officinalis	W0002	soil	attached_soil	CC	wildAccession	wild	wild_attached_soil	Thailand	SouthEastAsia	Oryza	officinalis	officinalis	officinalis_attached_soil	officinalis_O.officinalis	15-05-2014	Germinated 3 days 1/2 MS sucrose grown greenhouse 1 month paddy field soil	5	126.2003333	446.7393333	O.officinalis_W0002_soil
MSA0105	ATGGCTGTCAGT	CCGGACTACHVGGGTWTCTAAT	p01.G11	p01.G11	806rcbc82	O.officinalis	W0002	soil	attached_soil	CC	wildAccession	wild	wild_attached_soil	Thailand	SouthEastAsia	Oryza	officinalis	officinalis	officinalis_attached_soil	officinalis_O.officinalis	15-05-2014	Germinated 3 days 1/2 MS sucrose grown greenhouse 1 month paddy field soil	5	129.83	341.2333333	O.officinalis_W0002_soil
MSA0106	GTTCTCTTCTCG	CCGGACTACHVGGGTWTCTAAT	p01.G12	p01.G12	806rcbc83	O.officinalis	W0002	soil	attached_soil	CC	wildAccession	wild	wild_attached_soil	Thailand	SouthEastAsia	Oryza	officinalis	officinalis	officinalis_attached_soil	officinalis_O.officinalis	15-05-2014	Germinated 3 days 1/2 MS sucrose grown greenhouse 1 month paddy field soil	5	104.5276667	312.0966667	O.officinalis_W0002_soil
MSA0107	CGTAAGATGCCT	CCGGACTACHVGGGTWTCTAAT	p01.H01	p01.H01	806rcbc84	O.grandiglumis	W1480B	rhizosphere	rhizosphere	CCDD	wildAccession	wild	wild_rhizosphere	Brazil	SouthAmerica	Oryza	officinalis	officinalis	officinalis_rhizosphere	officinalis_O.grandiglumis	15-05-2014	Germinated 3 days 1/2 MS sucrose grown greenhouse 1 month paddy field soil	5	142.577	338.8093333	O.grandiglumis_W1480B_rhizosphere
MSA0108	GCGTTCTAGCTG	CCGGACTACHVGGGTWTCTAAT	p01.H02	p01.H02	806rcbc85	O.grandiglumis	W1480B	rhizosphere	rhizosphere	CCDD	wildAccession	wild	wild_rhizosphere	Brazil	SouthAmerica	Oryza	officinalis	officinalis	officinalis_rhizosphere	officinalis_O.grandiglumis	15-05-2014	Germinated 3 days 1/2 MS sucrose grown greenhouse 1 month paddy field soil	5	112.8106667	252.7576667	O.grandiglumis_W1480B_rhizosphere
MSA0109	GTTGTTCTGGGA	CCGGACTACHVGGGTWTCTAAT	p01.H03	p01.H03	806rcbc86	O.grandiglumis	W1480B	rhizosphere	rhizosphere	CCDD	wildAccession	wild	wild_rhizosphere	Brazil	SouthAmerica	Oryza	officinalis	officinalis	officinalis_rhizosphere	officinalis_O.grandiglumis	15-05-2014	Germinated 3 days 1/2 MS sucrose grown greenhouse 1 month paddy field soil	5	173.0236667	540.7816667	O.grandiglumis_W1480B_rhizosphere
MSA0111	CTCACAACCGTG	CCGGACTACHVGGGTWTCTAAT	p01.H05	p01.H05	806rcbc88	O.grandiglumis	W1480B	soil	attached_soil	CCDD	wildAccession	wild	wild_attached_soil	Brazil	SouthAmerica	Oryza	officinalis	officinalis	officinalis_attached_soil	officinalis_O.grandiglumis	15-05-2014	Germinated 3 days 1/2 MS sucrose grown greenhouse 1 month paddy field soil	5	112.8106667	252.7576667	O.grandiglumis_W1480B_soil
MSA0112	CTGCTATTCCTC	CCGGACTACHVGGGTWTCTAAT	p01.H06	p01.H06	806rcbc89	O.grandiglumis	W1480B	soil	attached_soil	CCDD	wildAccession	wild	wild_attached_soil	Brazil	SouthAmerica	Oryza	officinalis	officinalis	officinalis_attached_soil	officinalis_O.grandiglumis	15-05-2014	Germinated 3 days 1/2 MS sucrose grown greenhouse 1 month paddy field soil	5	173.0236667	540.7816667	O.grandiglumis_W1480B_soil
MSA0113	ATGTCACCGCTG	CCGGACTACHVGGGTWTCTAAT	p01.H07	p01.H07	806rcbc90	O.australiensis	W0008	rhizosphere	rhizosphere	EE	wildAccession	wild	wild_rhizosphere	Australia	Australia	Oryza	officinalis	officinalis	officinalis_rhizosphere	officinalis_O.australiensis	15-05-2014	Germinated 3 days 1/2 MS sucrose grown greenhouse 1 month paddy field soil	5	NA	NA	O.australiensis_W0008_rhizosphere
MSA0114	TGTAACGCCGAT	CCGGACTACHVGGGTWTCTAAT	p01.H08	p01.H08	806rcbc91	O.australiensis	W0008	rhizosphere	rhizosphere	EE	wildAccession	wild	wild_rhizosphere	Australia	Australia	Oryza	officinalis	officinalis	officinalis_rhizosphere	officinalis_O.australiensis	15-05-2014	Germinated 3 days 1/2 MS sucrose grown greenhouse 1 month paddy field soil	5	NA	NA	O.australiensis_W0008_rhizosphere
MSA0115	AGCAGAACATCT	CCGGACTACHVGGGTWTCTAAT	p01.H09	p01.H09	806rcbc92	O.australiensis	W0008	rhizosphere	rhizosphere	EE	wildAccession	wild	wild_rhizosphere	Australia	Australia	Oryza	officinalis	officinalis	officinalis_rhizosphere	officinalis_O.australiensis	15-05-2014	Germinated 3 days 1/2 MS sucrose grown greenhouse 1 month paddy field soil	5	NA	NA	O.australiensis_W0008_rhizosphere
MSA0116	TGGAGTAGGTGG	CCGGACTACHVGGGTWTCTAAT	p01.H10	p01.H10	806rcbc93	O.australiensis	W0008	soil	attached_soil	EE	wildAccession	wild	wild_attached_soil	Australia	Australia	Oryza	officinalis	officinalis	officinalis_attached_soil	officinalis_O.australiensis	15-05-2014	Germinated 3 days 1/2 MS sucrose grown greenhouse 1 month paddy field soil	5	NA	NA	O.australiensis_W0008_soil
MSA0117	TTGGCTCTATTC	CCGGACTACHVGGGTWTCTAAT	p01.H11	p01.H11	806rcbc94	O.australiensis	W0008	soil	attached_soil	EE	wildAccession	wild	wild_attached_soil	Australia	Australia	Oryza	officinalis	officinalis	officinalis_attached_soil	officinalis_O.australiensis	15-05-2014	Germinated 3 days 1/2 MS sucrose grown greenhouse 1 month paddy field soil	5	NA	NA	O.australiensis_W0008_soil
MSA0118	GATCCCACGTAC	CCGGACTACHVGGGTWTCTAAT	p01.H12	p01.H12	806rcbc95	O.australiensis	W0008	soil	attached_soil	EE	wildAccession	wild	wild_attached_soil	Australia	Australia	Oryza	officinalis	officinalis	officinalis_attached_soil	officinalis_O.australiensis	15-05-2014	Germinated 3 days 1/2 MS sucrose grown greenhouse 1 month paddy field soil	5	NA	NA	O.australiensis_W0008_soil
MSA0119	TACCGCTTCTTC	CCGGACTACHVGGGTWTCTAAT	p02.A01	p02.A01	806rcbc96	O.brachyantha	W1711	rhizosphere	rhizosphere	FF	wildAccession	wild	wild_rhizosphere	Cameroon	Africa	Brachyantha	brachyantha	basal	basal_rhizosphere	basal_O.brachyantha	15-05-2014	Germinated 3 days 1/2 MS sucrose grown greenhouse 1 month paddy field soil	5	135.9736667	488.3996667	O.brachyantha_W1711_rhizosphere
MSA0120	TGTGCGATAACA	CCGGACTACHVGGGTWTCTAAT	p02.A02	p02.A02	806rcbc97	O.brachyantha	W1711	rhizosphere	rhizosphere	FF	wildAccession	wild	wild_rhizosphere	Cameroon	Africa	Brachyantha	brachyantha	basal	basal_rhizosphere	basal_O.brachyantha	15-05-2014	Germinated 3 days 1/2 MS sucrose grown greenhouse 1 month paddy field soil	5	120.3043333	529.4906667	O.brachyantha_W1711_rhizosphere
MSA0121	GATTATCGACGA	CCGGACTACHVGGGTWTCTAAT	p02.A03	p02.A03	806rcbc98	O.brachyantha	W1711	rhizosphere	rhizosphere	FF	wildAccession	wild	wild_rhizosphere	Cameroon	Africa	Brachyantha	brachyantha	basal	basal_rhizosphere	basal_O.brachyantha	15-05-2014	Germinated 3 days 1/2 MS sucrose grown greenhouse 1 month paddy field soil	5	103.3666667	440.6623333	O.brachyantha_W1711_rhizosphere
MSA0122	GCCTAGCCCAAT	CCGGACTACHVGGGTWTCTAAT	p02.A04	p02.A04	806rcbc99	O.brachyantha	W1711	soil	attached_soil	FF	wildAccession	wild	wild_attached_soil	Cameroon	Africa	Brachyantha	brachyantha	basal	basal_attached_soil	basal_O.brachyantha	15-05-2014	Germinated 3 days 1/2 MS sucrose grown greenhouse 1 month paddy field soil	5	135.9736667	488.3996667	O.brachyantha_W1711_soil
MSA0123	GATGTATGTGGT	CCGGACTACHVGGGTWTCTAAT	p02.A05	p02.A05	806rcbc100	O.brachyantha	W1711	soil	attached_soil	FF	wildAccession	wild	wild_attached_soil	Cameroon	Africa	Brachyantha	brachyantha	basal	basal_attached_soil	basal_O.brachyantha	15-05-2014	Germinated 3 days 1/2 MS sucrose grown greenhouse 1 month paddy field soil	5	120.3043333	529.4906667	O.brachyantha_W1711_soil
MSA0124	ACTCCTTGTGTT	CCGGACTACHVGGGTWTCTAAT	p02.A06	p02.A06	806rcbc101	O.brachyantha	W1711	soil	attached_soil	FF	wildAccession	wild	wild_attached_soil	Cameroon	Africa	Brachyantha	brachyantha	basal	basal_attached_soil	basal_O.brachyantha	15-05-2014	Germinated 3 days 1/2 MS sucrose grown greenhouse 1 month paddy field soil	5	103.3666667	440.6623333	O.brachyantha_W1711_soil
MSA0125	GTCACGGACATT	CCGGACTACHVGGGTWTCTAAT	p02.A07	p02.A07	806rcbc102	O.longiglumis	W1220	rhizosphere	rhizosphere	HHJJ	wildAccession	wild	wild_rhizosphere	Indonesia	SouthEastAsia	Padia	ridelyi	basal	basal_rhizosphere	basal_O.longiglumis	15-05-2014	Germinated 3 days 1/2 MS sucrose grown greenhouse 1 month paddy field soil	3	109.01	273.571	O.longiglumis_W1220_rhizosphere
MSA0126	GCGAGCGAAGTA	CCGGACTACHVGGGTWTCTAAT	p02.A08	p02.A08	806rcbc103	O.longiglumis	W1220	rhizosphere	rhizosphere	HHJJ	wildAccession	wild	wild_rhizosphere	Indonesia	SouthEastAsia	Padia	ridelyi	basal	basal_rhizosphere	basal_O.longiglumis	15-05-2014	Germinated 3 days 1/2 MS sucrose grown greenhouse 1 month paddy field soil	3	107.128	361.645	O.longiglumis_W1220_rhizosphere
MSA0127	ATCTACCGAAGC	CCGGACTACHVGGGTWTCTAAT	p02.A09	p02.A09	806rcbc104	O.longiglumis	W1220	rhizosphere	rhizosphere	HHJJ	wildAccession	wild	wild_rhizosphere	Indonesia	SouthEastAsia	Padia	ridelyi	basal	basal_rhizosphere	basal_O.longiglumis	15-05-2014	Germinated 3 days 1/2 MS sucrose grown greenhouse 1 month paddy field soil	2	55.246	127.651	O.longiglumis_W1220_rhizosphere
MSA0128	ACTTGGTGTAAG	CCGGACTACHVGGGTWTCTAAT	p02.A10	p02.A10	806rcbc105	O.longiglumis	W1220	soil	attached_soil	HHJJ	wildAccession	wild	wild_attached_soil	Indonesia	SouthEastAsia	Padia	ridelyi	basal	basal_attached_soil	basal_O.longiglumis	15-05-2014	Germinated 3 days 1/2 MS sucrose grown greenhouse 1 month paddy field soil	3	109.01	273.571	O.longiglumis_W1220_soil
MSA0129	TCTTGGAGGTCA	CCGGACTACHVGGGTWTCTAAT	p02.A11	p02.A11	806rcbc106	O.longiglumis	W1220	soil	attached_soil	HHJJ	wildAccession	wild	wild_attached_soil	Indonesia	SouthEastAsia	Padia	ridelyi	basal	basal_attached_soil	basal_O.longiglumis	15-05-2014	Germinated 3 days 1/2 MS sucrose grown greenhouse 1 month paddy field soil	3	107.128	361.645	O.longiglumis_W1220_soil
MSA0130	TCACCTCCTTGT	CCGGACTACHVGGGTWTCTAAT	p02.A12	p02.A12	806rcbc107	O.longiglumis	W1220	soil	attached_soil	HHJJ	wildAccession	wild	wild_attached_soil	Indonesia	SouthEastAsia	Padia	ridelyi	basal	basal_attached_soil	basal_O.longiglumis	15-05-2014	Germinated 3 days 1/2 MS sucrose grown greenhouse 1 month paddy field soil	2	55.246	127.651	O.longiglumis_W1220_soil
MSA0131	GCACACCTGATA	CCGGACTACHVGGGTWTCTAAT	p02.B01	p02.B01	806rcbc108	O.granulata	W0615	rhizosphere	rhizosphere	GG	wildAccession	wild	wild_rhizosphere	Myanmar	SouthEastAsia	Padia	granulata	basal	basal_rhizosphere	basal_O.granulata	15-05-2014	Germinated 3 days 1/2 MS sucrose grown greenhouse 1 month paddy field soil	1	85.474	427.512	O.granulata_W0615_rhizosphere
MSA0132	GCGACAATTACA	CCGGACTACHVGGGTWTCTAAT	p02.B02	p02.B02	806rcbc109	O.granulata	W0615	rhizosphere	rhizosphere	GG	wildAccession	wild	wild_rhizosphere	Myanmar	SouthEastAsia	Padia	granulata	basal	basal_rhizosphere	basal_O.granulata	15-05-2014	Germinated 3 days 1/2 MS sucrose grown greenhouse 1 month paddy field soil	1	68.483	137.184	O.granulata_W0615_rhizosphere
MSA0134	AGCTGTCAAGCT	CCGGACTACHVGGGTWTCTAAT	p02.B04	p02.B04	806rcbc111	O.granulata	W0615	soil	attached_soil	GG	wildAccession	wild	wild_attached_soil	Myanmar	SouthEastAsia	Padia	granulata	basal	basal_attached_soil	basal_O.granulata	15-05-2014	Germinated 3 days 1/2 MS sucrose grown greenhouse 1 month paddy field soil	1	85.474	427.512	O.granulata_W0615_soil
MSA0135	GAGAGCAACAGA	CCGGACTACHVGGGTWTCTAAT	p02.B05	p02.B05	806rcbc112	O.granulata	W0615	soil	attached_soil	GG	wildAccession	wild	wild_attached_soil	Myanmar	SouthEastAsia	Padia	granulata	basal	basal_attached_soil	basal_O.granulata	15-05-2014	Germinated 3 days 1/2 MS sucrose grown greenhouse 1 month paddy field soil	1	68.483	137.184	O.granulata_W0615_soil
MSA0137	CGTGCTTAGGCT	CCGGACTACHVGGGTWTCTAAT	p02.B07	p02.B07	806rcbc114	soil	bulk_soil	soil	bulk_soil	bulk_soil	bulk_soil	bulk_soil	bulk_soil	bulk_soil	bulk_soil	bulk_soil	bulk_soil	bulk_soil	bulk_soil_bulk_soil	unplanted_soil	15-05-2014	Soil	0	NA	NA	Soil
MSA0138	TACCGAAGGTAT	CCGGACTACHVGGGTWTCTAAT	p02.B08	p02.B08	806rcbc115	soil	bulk_soil	soil	bulk_soil	bulk_soil	bulk_soil	bulk_soil	bulk_soil	bulk_soil	bulk_soil	bulk_soil	bulk_soil	bulk_soil	bulk_soil_bulk_soil	unplanted_soil	15-05-2014	Soil	0	NA	NA	Soil
MSA0139	CACTCATCATTC	CCGGACTACHVGGGTWTCTAAT	p02.B09	p02.B09	806rcbc116	soil	bulk_soil	soil	bulk_soil	bulk_soil	bulk_soil	bulk_soil	bulk_soil	bulk_soil	bulk_soil	bulk_soil	bulk_soil	bulk_soil	bulk_soil_bulk_soil	unplanted_soil	15-05-2014	Soil	0	NA	NA	Soil
MSA0140	GTATTTCGGACG	CCGGACTACHVGGGTWTCTAAT	p02.B10	p02.B10	806rcbc117	soil	bulk_soil	soil	bulk_soil	bulk_soil	bulk_soil	bulk_soil	bulk_soil	bulk_soil	bulk_soil	bulk_soil	bulk_soil	bulk_soil	bulk_soil_bulk_soil	unplanted_soil	15-05-2014	Soil	0	NA	NA	Soil
MSA0141	TATCTATCCTGC	CCGGACTACHVGGGTWTCTAAT	p02.B11	p02.B11	806rcbc118	soil	bulk_soil	soil	bulk_soil	bulk_soil	bulk_soil	bulk_soil	bulk_soil	bulk_soil	bulk_soil	bulk_soil	bulk_soil	bulk_soil	bulk_soil_bulk_soil	unplanted_soil	15-05-2014	Soil	0	NA	NA	Soil
MSA0142	TTGCCAAGAGTC	CCGGACTACHVGGGTWTCTAAT	p02.B12	p02.B12	806rcbc119	soil	bulk_soil	soil	bulk_soil	bulk_soil	bulk_soil	bulk_soil	bulk_soil	bulk_soil	bulk_soil	bulk_soil	bulk_soil	bulk_soil	bulk_soil_bulk_soil	unplanted_soil	15-05-2014	Soil	0	NA	NA	Soil
MSA0143	AGTAGCGGAAGA	CCGGACTACHVGGGTWTCTAAT	p02.C1	p02.C1	806rcbc120	soil	bulk_soil	soil	bulk_soil	bulk_soil	bulk_soil	bulk_soil	bulk_soil	bulk_soil	bulk_soil	bulk_soil	bulk_soil	bulk_soil	bulk_soil_bulk_soil	unplanted_soil	15-05-2014	Soil	0	NA	NA	Soil
MSA0144	GCAATTAGGTAC	CCGGACTACHVGGGTWTCTAAT	p02.C2	p02.C2	806rcbc121	soil	bulk_soil	soil	bulk_soil	bulk_soil	bulk_soil	bulk_soil	bulk_soil	bulk_soil	bulk_soil	bulk_soil	bulk_soil	bulk_soil	bulk_soil_bulk_soil	unplanted_soil	15-05-2014	Soil	0	NA	NA	Soil
MSA0145	CATACCGTGAGT	CCGGACTACHVGGGTWTCTAAT	p02.C3	p02.C3	806rcbc122	soil	bulk_soil	soil	bulk_soil	bulk_soil	bulk_soil	bulk_soil	bulk_soil	bulk_soil	bulk_soil	bulk_soil	bulk_soil	bulk_soil	bulk_soil_bulk_soil	unplanted_soil	15-05-2014	Soil	0	NA	NA	Soil
