# Supplementary material for: Effect of Wild and Cultivated Rice Genotypes on Rhizosphere Bacterial Community Composition
Source: Rice (N Y). 2016 Aug 24;9(1):42. doi: 10.1186/s12284-016-0111-8 (PMC4996804; doi:10.1186/s12284-016-0111-8)
Supplement: Additional file 12. — Chloroplast sequence variant data for Oryza species and cultivars in vcf format. (VCF 17719 kb) [file 12284_2016_111_MOESM12_ESM.vcf]

##fileformat=VCFv4.2
##FILTER=<ID=PASS,Description="All filters passed">
##samtoolsVersion=1.2+htslib-1.2.1
##samtoolsCommand=samtools mpileup -ugf /home/mshenton/nipponbareChloroplast.fasta -b chloroplastBamPhylo.list
##reference=file:///home/mshenton/nipponbareChloroplast.fasta
##contig=<ID=nipponbareChloroplast,length=134551>
##ALT=<ID=X,Description="Represents allele(s) other than observed.">
##INFO=<ID=INDEL,Number=0,Type=Flag,Description="Indicates that the variant is an INDEL.">
##INFO=<ID=IDV,Number=1,Type=Integer,Description="Maximum number of reads supporting an indel">
##INFO=<ID=IMF,Number=1,Type=Float,Description="Maximum fraction of reads supporting an indel">
##INFO=<ID=DP,Number=1,Type=Integer,Description="Raw read depth">
##INFO=<ID=VDB,Number=1,Type=Float,Description="Variant Distance Bias for filtering splice-site artefacts in RNA-seq data (bigger is better)",Version="3">
##INFO=<ID=RPB,Number=1,Type=Float,Description="Mann-Whitney U test of Read Position Bias (bigger is better)">
##INFO=<ID=MQB,Number=1,Type=Float,Description="Mann-Whitney U test of Mapping Quality Bias (bigger is better)">
##INFO=<ID=BQB,Number=1,Type=Float,Description="Mann-Whitney U test of Base Quality Bias (bigger is better)">
##INFO=<ID=MQSB,Number=1,Type=Float,Description="Mann-Whitney U test of Mapping Quality vs Strand Bias (bigger is better)">
##INFO=<ID=SGB,Number=1,Type=Float,Description="Segregation based metric.">
##INFO=<ID=MQ0F,Number=1,Type=Float,Description="Fraction of MQ0 reads (smaller is better)">
##FORMAT=<ID=PL,Number=G,Type=Integer,Description="List of Phred-scaled genotype likelihoods">
##FORMAT=<ID=GT,Number=1,Type=String,Description="Genotype">
##FORMAT=<ID=GQ,Number=1,Type=Integer,Description="Phred-scaled Genotype Quality">
##FORMAT=<ID=GP,Number=G,Type=Float,Description="Phred-scaled genotype posterior probabilities">
##INFO=<ID=ICB,Number=1,Type=Float,Description="Inbreeding Coefficient Binomial test (bigger is better)">
##INFO=<ID=HOB,Number=1,Type=Float,Description="Bias in the number of HOMs number (smaller is better)">
##INFO=<ID=AC,Number=A,Type=Integer,Description="Allele count in genotypes for each ALT allele, in the same order as listed">
##INFO=<ID=AN,Number=1,Type=Integer,Description="Total number of alleles in called genotypes">
##INFO=<ID=DP4,Number=4,Type=Integer,Description="Number of high-quality ref-forward , ref-reverse, alt-forward and alt-reverse bases">
##INFO=<ID=MQ,Number=1,Type=Integer,Description="Average mapping quality">
##bcftools_callVersion=1.2+htslib-1.2.1
##bcftools_callCommand=call -m -O v -f GP,GQ -o NbChlPhylo.vcf
##bcftools_viewVersion=1.2+htslib-1.2.1
##bcftools_viewCommand=view -g ^het -a NbChlPhylom2.vcf.gz
#CHROM	POS	ID	REF	ALT	QUAL	FILTER	INFO	FORMAT	O_sativa_T65	O_sativa_93-11	O_sativa_Davao	O_sativa_Kasalath	O_glaberrima_IRGC104038	O_rufipogon_W2051	O_meridionalis_W1625	O_glumaepatula_W2199	O_barthii_W1588	O_longistaminata_W1413	O_punctata_2x_W1514	O_minuta_W1213	O_officinalis_W0002	O_grandiglumis_W1480_B	O_australiensis_W0008	O_brachyantha_W1711	O_longiglumis_W1220	O_granulata_W0615
nipponbareChloroplast	1	.	C	.	999	.	AN=36	GT	0/0	0/0	0/0	0/0	0/0	0/0	0/0	0/0	0/0	0/0	0/0	0/0	0/0	0/0	0/0	0/0	0/0	0/0
nipponbareChloroplast	2	.	C	.	999	.	AN=36	GT	0/0	0/0	0/0	0/0	0/0	0/0	0/0	0/0	0/0	0/0	0/0	0/0	0/0	0/0	0/0	0/0	0/0	0/0
nipponbareChloroplast	3	.	C	.	999	.	AN=36	GT	0/0	0/0	0/0	0/0	0/0	0/0	0/0	0/0	0/0	0/0	0/0	0/0	0/0	0/0	0/0	0/0	0/0	0/0
nipponbareChloroplast	4	.	A	.	999	.	AN=36	GT	0/0	0/0	0/0	0/0	0/0	0/0	0/0	0/0	0/0	0/0	0/0	0/0	0/0	0/0	0/0	0/0	0/0	0/0
nipponbareChloroplast	5	.	A	.	23.445	.	AN=36	GT	0/0	0/0	0/0	0/0	0/0	0/0	0/0	0/0	0/0	0/0	0/0	0/0	0/0	0/0	0/0	0/0	0/0	0/0
nipponbareChloroplast	6	.	T	.	18.7752	.	AN=36	GT	0/0	0/0	0/0	0/0	0/0	0/0	0/0	0/0	0/0	0/0	0/0	0/0	0/0	0/0	0/0	0/0	0/0	0/0
nipponbareChloroplast	7	.	A	.	23.4421	.	AN=36	GT	0/0	0/0	0/0	0/0	0/0	0/0	0/0	0/0	0/0	0/0	0/0	0/0	0/0	0/0	0/0	0/0	0/0	0/0
nipponbareChloroplast	8	.	T	.	20.4388	.	AN=36	GT	0/0	0/0	0/0	0/0	0/0	0/0	0/0	0/0	0/0	0/0	0/0	0/0	0/0	0/0	0/0	0/0	0/0	0/0
nipponbareChloroplast	9	.	C	.	20.4594	.	AN=36	GT	0/0	0/0	0/0	0/0	0/0	0/0	0/0	0/0	0/0	0/0	0/0	0/0	0/0	0/0	0/0	0/0	0/0	0/0
nipponbareChloroplast	10	.	T	.	20.4457	.	AN=36	GT	0/0	0/0	0/0	0/0	0/0	0/0	0/0	0/0	0/0	0/0	0/0	0/0	0/0	0/0	0/0	0/0	0/0	0/0
nipponbareChloroplast	11	.	T	C	179	.	AC=2;AN=36	GT:PL:GP:GQ	0/0:0,255,255:0,264,279:99	0/0:0,255,255:0,264,279:99	0/0:0,255,255:0,264,279:99	0/0:0,255,255:0,264,279:99	0/0:0,255,255:0,264,279:99	0/0:0,255,255:0,264,279:99	0/0:0,235,255:0,244,279:99	0/0:0,255,255:0,264,279:99	0/0:0,255,255:0,264,279:99	0/0:0,255,255:0,264,279:99	1/1:236,86,0:211,70,0:70	0/0:0,255,255:0,264,279:99	0/0:0,255,255:0,264,279:99	0/0:0,255,255:0,264,279:99	0/0:0,255,255:0,264,279:99	0/0:0,255,255:0,264,279:99	0/0:0,255,255:0,264,279:99	0/0:0,255,255:0,264,279:99
nipponbareChloroplast	12	.	G	.	18.8589	.	AN=36	GT	0/0	0/0	0/0	0/0	0/0	0/0	0/0	0/0	0/0	0/0	0/0	0/0	0/0	0/0	0/0	0/0	0/0	0/0
nipponbareChloroplast	13	.	C	T	432	.	AC=4;AN=36	GT:PL:GP:GQ	0/0:0,255,255:0,260,272:99	0/0:0,255,255:0,260,272:99	0/0:0,255,255:0,260,272:99	0/0:0,255,255:0,260,272:99	0/0:0,255,255:0,260,272:99	0/0:0,255,255:0,260,272:99	0/0:0,235,255:0,240,272:99	0/0:0,255,255:0,260,272:99	0/0:0,255,255:0,260,272:99	0/0:0,255,255:0,260,272:99	0/0:0,238,255:0,243,272:99	1/1:255,255,0:237,243,0:99	1/1:255,255,0:237,243,0:99	0/0:0,183,255:0,188,272:99	0/0:0,197,255:0,202,272:99	0/0:0,255,255:0,260,272:99	0/0:0,255,255:0,260,272:99	0/0:0,127,247:0,132,264:99
nipponbareChloroplast	14	.	T	.	20.4476	.	AN=36	GT	0/0	0/0	0/0	0/0	0/0	0/0	0/0	0/0	0/0	0/0	0/0	0/0	0/0	0/0	0/0	0/0	0/0	0/0
nipponbareChloroplast	15	.	T	G	999	.	AC=20;AN=36	GT:PL:GP:GQ	0/0:0,255,255:0,251,253:99	0/0:0,255,255:0,251,253:99	0/0:0,255,255:0,251,253:99	0/0:0,255,255:0,251,253:99	1/1:255,255,0:256,252,0:99	1/1:255,232,0:256,229,0:99	1/1:251,106,0:252,103,0:99	1/1:255,129,0:256,126,0:99	0/0:0,255,255:0,251,253:99	0/0:0,255,255:0,251,253:99	1/1:236,86,0:237,83,0:83	0/0:0,255,255:0,251,253:99	0/0:0,255,255:0,251,253:99	1/1:255,173,0:256,170,0:99	1/1:255,199,0:256,196,0:99	1/1:255,255,0:256,252,0:99	1/1:255,255,0:256,252,0:99	1/1:221,98,0:222,95,0:95
nipponbareChloroplast	16	.	C	A	999	.	AC=20;AN=36	GT:PL:GP:GQ	0/0:0,255,255:0,251,253:99	0/0:0,255,255:0,251,253:99	0/0:0,255,255:0,251,253:99	0/0:0,255,255:0,251,253:99	1/1:255,255,0:256,252,0:99	1/1:255,255,0:256,252,0:99	1/1:253,104,0:254,101,0:99	1/1:255,131,0:256,128,0:99	0/0:0,255,255:0,251,253:99	0/0:0,255,255:0,251,253:99	1/1:255,114,0:256,111,0:99	0/0:0,255,255:0,251,253:99	0/0:0,255,255:0,251,253:99	1/1:255,183,0:256,180,0:99	1/1:255,202,0:256,199,0:99	1/1:255,243,0:256,240,0:99	1/1:255,211,0:256,208,0:99	1/1:233,140,0:234,137,0:99
nipponbareChloroplast	17	.	A	.	23.4666	.	AN=36	GT	0/0	0/0	0/0	0/0	0/0	0/0	0/0	0/0	0/0	0/0	0/0	0/0	0/0	0/0	0/0	0/0	0/0	0/0
nipponbareChloroplast	18	.	G	A	999	.	AC=10;AN=36	GT:PL:GP:GQ	0/0:0,255,255:0,256,263:99	0/0:0,255,255:0,256,263:99	0/0:0,255,255:0,256,263:99	0/0:0,255,255:0,256,263:99	0/0:0,255,255:0,256,263:99	0/0:0,255,255:0,256,263:99	0/0:0,247,255:0,248,263:99	0/0:0,255,255:0,256,263:99	0/0:0,255,255:0,256,263:99	0/0:0,255,255:0,256,263:99	0/0:0,255,255:0,256,263:99	0/0:0,255,255:0,256,263:99	0/0:0,255,255:0,256,263:99	1/1:255,186,0:246,178,0:99	1/1:255,202,0:246,194,0:99	1/1:255,240,0:246,232,0:99	1/1:255,250,0:246,242,0:99	1/1:187,33,0:178,25,0:25
nipponbareChloroplast	19	.	C	.	20.457	.	AN=36	GT	0/0	0/0	0/0	0/0	0/0	0/0	0/0	0/0	0/0	0/0	0/0	0/0	0/0	0/0	0/0	0/0	0/0	0/0
nipponbareChloroplast	20	.	A	.	20.5251	.	AN=36	GT	0/0	0/0	0/0	0/0	0/0	0/0	0/0	0/0	0/0	0/0	0/0	0/0	0/0	0/0	0/0	0/0	0/0	0/0
nipponbareChloroplast	21	.	A	.	20.4467	.	AN=36	GT	0/0	0/0	0/0	0/0	0/0	0/0	0/0	0/0	0/0	0/0	0/0	0/0	0/0	0/0	0/0	0/0	0/0	0/0
nipponbareChloroplast	22	.	G	.	23.4665	.	AN=36	GT	0/0	0/0	0/0	0/0	0/0	0/0	0/0	0/0	0/0	0/0	0/0	0/0	0/0	0/0	0/0	0/0	0/0	0/0
nipponbareChloroplast	23	.	A	.	18.7231	.	AN=36	GT	0/0	0/0	0/0	0/0	0/0	0/0	0/0	0/0	0/0	0/0	0/0	0/0	0/0	0/0	0/0	0/0	0/0	0/0
nipponbareChloroplast	24	.	T	.	20.4903	.	AN=36	GT	0/0	0/0	0/0	0/0	0/0	0/0	0/0	0/0	0/0	0/0	0/0	0/0	0/0	0/0	0/0	0/0	0/0	0/0
nipponbareChloroplast	25	.	A	.	20.4652	.	AN=36	GT	0/0	0/0	0/0	0/0	0/0	0/0	0/0	0/0	0/0	0/0	0/0	0/0	0/0	0/0	0/0	0/0	0/0	0/0
nipponbareChloroplast	26	.	T	.	20.4488	.	AN=36	GT	0/0	0/0	0/0	0/0	0/0	0/0	0/0	0/0	0/0	0/0	0/0	0/0	0/0	0/0	0/0	0/0	0/0	0/0
nipponbareChloroplast	27	.	T	.	999	.	AN=36	GT	0/0	0/0	0/0	0/0	0/0	0/0	0/0	0/0	0/0	0/0	0/0	0/0	0/0	0/0	0/0	0/0	0/0	0/0
nipponbareChloroplast	28	.	G	.	23.4896	.	AN=36	GT	0/0	0/0	0/0	0/0	0/0	0/0	0/0	0/0	0/0	0/0	0/0	0/0	0/0	0/0	0/0	0/0	0/0	0/0
nipponbareChloroplast	29	.	G	.	23.4745	.	AN=36	GT	0/0	0/0	0/0	0/0	0/0	0/0	0/0	0/0	0/0	0/0	0/0	0/0	0/0	0/0	0/0	0/0	0/0	0/0
nipponbareChloroplast	30	.	G	.	999	.	AN=36	GT	0/0	0/0	0/0	0/0	0/0	0/0	0/0	0/0	0/0	0/0	0/0	0/0	0/0	0/0	0/0	0/0	0/0	0/0
nipponbareChloroplast	31	.	T	.	19.1671	.	AN=36	GT	0/0	0/0	0/0	0/0	0/0	0/0	0/0	0/0	0/0	0/0	0/0	0/0	0/0	0/0	0/0	0/0	0/0	0/0
nipponbareChloroplast	32	.	A	.	20.4531	.	AN=36	GT	0/0	0/0	0/0	0/0	0/0	0/0	0/0	0/0	0/0	0/0	0/0	0/0	0/0	0/0	0/0	0/0	0/0	0/0
nipponbareChloroplast	33	.	T	.	20.4564	.	AN=36	GT	0/0	0/0	0/0	0/0	0/0	0/0	0/0	0/0	0/0	0/0	0/0	0/0	0/0	0/0	0/0	0/0	0/0	0/0
nipponbareChloroplast	34	.	T	.	20.4456	.	AN=36	GT	0/0	0/0	0/0	0/0	0/0	0/0	0/0	0/0	0/0	0/0	0/0	0/0	0/0	0/0	0/0	0/0	0/0	0/0
nipponbareChloroplast	35	.	T	.	20.5278	.	AN=36	GT	0/0	0/0	0/0	0/0	0/0	0/0	0/0	0/0	0/0	0/0	0/0	0/0	0/0	0/0	0/0	0/0	0/0	0/0
nipponbareChloroplast	36	.	C	.	23.9002	.	AN=36	GT	0/0	0/0	0/0	0/0	0/0	0/0	0/0	0/0	0/0	0/0	0/0	0/0	0/0	0/0	0/0	0/0	0/0	0/0
nipponbareChloroplast	37	.	T	.	20.503	.	AN=36	GT	0/0	0/0	0/0	0/0	0/0	0/0	0/0	0/0	0/0	0/0	0/0	0/0	0/0	0/0	0/0	0/0	0/0	0/0
nipponbareChloroplast	38	.	A	.	18.7285	.	AN=36	GT	0/0	0/0	0/0	0/0	0/0	0/0	0/0	0/0	0/0	0/0	0/0	0/0	0/0	0/0	0/0	0/0	0/0	0/0
nipponbareChloroplast	39	.	G	.	18.7851	.	AN=36	GT	0/0	0/0	0/0	0/0	0/0	0/0	0/0	0/0	0/0	0/0	0/0	0/0	0/0	0/0	0/0	0/0	0/0	0/0
nipponbareChloroplast	40	.	C	.	18.7284	.	AN=36	GT	0/0	0/0	0/0	0/0	0/0	0/0	0/0	0/0	0/0	0/0	0/0	0/0	0/0	0/0	0/0	0/0	0/0	0/0
nipponbareChloroplast	41	.	T	.	20.4574	.	AN=36	GT	0/0	0/0	0/0	0/0	0/0	0/0	0/0	0/0	0/0	0/0	0/0	0/0	0/0	0/0	0/0	0/0	0/0	0/0
nipponbareChloroplast	42	.	T	.	20.4579	.	AN=36	GT	0/0	0/0	0/0	0/0	0/0	0/0	0/0	0/0	0/0	0/0	0/0	0/0	0/0	0/0	0/0	0/0	0/0	0/0
nipponbareChloroplast	43	.	T	.	23.4302	.	AN=36	GT	0/0	0/0	0/0	0/0	0/0	0/0	0/0	0/0	0/0	0/0	0/0	0/0	0/0	0/0	0/0	0/0	0/0	0/0
nipponbareChloroplast	44	.	C	.	18.8108	.	AN=36	GT	0/0	0/0	0/0	0/0	0/0	0/0	0/0	0/0	0/0	0/0	0/0	0/0	0/0	0/0	0/0	0/0	0/0	0/0
nipponbareChloroplast	45	.	C	.	20.4652	.	AN=36	GT	0/0	0/0	0/0	0/0	0/0	0/0	0/0	0/0	0/0	0/0	0/0	0/0	0/0	0/0	0/0	0/0	0/0	0/0
nipponbareChloroplast	46	.	T	.	23.4595	.	AN=36	GT	0/0	0/0	0/0	0/0	0/0	0/0	0/0	0/0	0/0	0/0	0/0	0/0	0/0	0/0	0/0	0/0	0/0	0/0
nipponbareChloroplast	47	.	T	.	999	.	AN=36	GT	0/0	0/0	0/0	0/0	0/0	0/0	0/0	0/0	0/0	0/0	0/0	0/0	0/0	0/0	0/0	0/0	0/0	0/0
nipponbareChloroplast	48	.	T	C	671	.	AC=6;AN=36	GT:PL:GP:GQ	0/0:0,255,255:0,259,269:99	0/0:0,255,255:0,259,269:99	0/0:0,255,255:0,259,269:99	0/0:0,255,255:0,259,269:99	0/0:0,255,255:0,259,269:99	0/0:0,255,255:0,259,269:99	0/0:0,247,255:0,251,269:99	0/0:0,255,255:0,259,269:99	0/0:0,255,255:0,259,269:99	0/0:0,255,255:0,259,269:99	0/0:0,255,255:0,259,269:99	0/0:0,255,255:0,259,269:99	0/0:0,255,255:0,259,269:99	0/0:0,255,255:0,259,269:99	0/0:0,255,255:0,259,269:99	1/1:255,255,0:240,244,0:99	1/1:255,255,0:240,244,0:99	1/1:255,255,0:240,244,0:99
nipponbareChloroplast	49	.	C	.	20.6705	.	AN=36	GT	0/0	0/0	0/0	0/0	0/0	0/0	0/0	0/0	0/0	0/0	0/0	0/0	0/0	0/0	0/0	0/0	0/0	0/0
nipponbareChloroplast	50	.	T	.	20.4438	.	AN=36	GT	0/0	0/0	0/0	0/0	0/0	0/0	0/0	0/0	0/0	0/0	0/0	0/0	0/0	0/0	0/0	0/0	0/0	0/0
nipponbareChloroplast	51	.	T	.	18.7306	.	AN=36	GT	0/0	0/0	0/0	0/0	0/0	0/0	0/0	0/0	0/0	0/0	0/0	0/0	0/0	0/0	0/0	0/0	0/0	0/0
nipponbareChloroplast	52	.	C	.	18.7692	.	AN=36	GT	0/0	0/0	0/0	0/0	0/0	0/0	0/0	0/0	0/0	0/0	0/0	0/0	0/0	0/0	0/0	0/0	0/0	0/0
nipponbareChloroplast	53	.	A	C	173	.	AC=2;AN=36	GT:PL:GP:GQ	0/0:0,255,255:0,264,280:99	0/0:0,255,255:0,264,280:99	0/0:0,255,255:0,264,280:99	0/0:0,255,255:0,264,280:99	0/0:0,255,255:0,264,280:99	0/0:0,255,255:0,264,280:99	0/0:0,255,255:0,264,280:99	0/0:0,255,255:0,264,280:99	0/0:0,255,255:0,264,280:99	0/0:0,255,255:0,264,280:99	0/0:0,255,255:0,264,280:99	0/0:0,255,255:0,264,280:99	0/0:0,255,255:0,264,280:99	0/0:0,255,255:0,264,280:99	0/0:0,255,255:0,264,280:99	0/0:0,255,255:0,264,280:99	0/0:0,255,255:0,264,280:99	1/1:230,255,0:204,239,0:99
nipponbareChloroplast	54	.	A	.	20.4555	.	AN=36	GT	0/0	0/0	0/0	0/0	0/0	0/0	0/0	0/0	0/0	0/0	0/0	0/0	0/0	0/0	0/0	0/0	0/0	0/0
nipponbareChloroplast	55	.	A	.	23.4351	.	AN=36	GT	0/0	0/0	0/0	0/0	0/0	0/0	0/0	0/0	0/0	0/0	0/0	0/0	0/0	0/0	0/0	0/0	0/0	0/0
nipponbareChloroplast	56	.	A	.	999	.	AN=36	GT	0/0	0/0	0/0	0/0	0/0	0/0	0/0	0/0	0/0	0/0	0/0	0/0	0/0	0/0	0/0	0/0	0/0	0/0
nipponbareChloroplast	57	.	A	.	20.5569	.	AN=36	GT	0/0	0/0	0/0	0/0	0/0	0/0	0/0	0/0	0/0	0/0	0/0	0/0	0/0	0/0	0/0	0/0	0/0	0/0
nipponbareChloroplast	58	.	T	.	20.4745	.	AN=36	GT	0/0	0/0	0/0	0/0	0/0	0/0	0/0	0/0	0/0	0/0	0/0	0/0	0/0	0/0	0/0	0/0	0/0	0/0
nipponbareChloroplast	59	.	T	.	20.4647	.	AN=36	GT	0/0	0/0	0/0	0/0	0/0	0/0	0/0	0/0	0/0	0/0	0/0	0/0	0/0	0/0	0/0	0/0	0/0	0/0
nipponbareChloroplast	60	.	G	.	18.7549	.	AN=36	GT	0/0	0/0	0/0	0/0	0/0	0/0	0/0	0/0	0/0	0/0	0/0	0/0	0/0	0/0	0/0	0/0	0/0	0/0
nipponbareChloroplast	61	.	C	.	23.5256	.	AN=36	GT	0/0	0/0	0/0	0/0	0/0	0/0	0/0	0/0	0/0	0/0	0/0	0/0	0/0	0/0	0/0	0/0	0/0	0/0
nipponbareChloroplast	62	.	T	.	20.435	.	AN=36	GT	0/0	0/0	0/0	0/0	0/0	0/0	0/0	0/0	0/0	0/0	0/0	0/0	0/0	0/0	0/0	0/0	0/0	0/0
nipponbareChloroplast	63	.	A	.	20.4928	.	AN=36	GT	0/0	0/0	0/0	0/0	0/0	0/0	0/0	0/0	0/0	0/0	0/0	0/0	0/0	0/0	0/0	0/0	0/0	0/0
nipponbareChloroplast	64	.	T	.	18.7252	.	AN=36	GT	0/0	0/0	0/0	0/0	0/0	0/0	0/0	0/0	0/0	0/0	0/0	0/0	0/0	0/0	0/0	0/0	0/0	0/0
nipponbareChloroplast	65	.	A	.	18.7147	.	AN=36	GT	0/0	0/0	0/0	0/0	0/0	0/0	0/0	0/0	0/0	0/0	0/0	0/0	0/0	0/0	0/0	0/0	0/0	0/0
nipponbareChloroplast	66	.	T	.	20.4481	.	AN=36	GT	0/0	0/0	0/0	0/0	0/0	0/0	0/0	0/0	0/0	0/0	0/0	0/0	0/0	0/0	0/0	0/0	0/0	0/0
nipponbareChloroplast	67	.	G	.	20.4873	.	AN=36	GT	0/0	0/0	0/0	0/0	0/0	0/0	0/0	0/0	0/0	0/0	0/0	0/0	0/0	0/0	0/0	0/0	0/0	0/0
nipponbareChloroplast	68	.	T	.	23.4467	.	AN=36	GT	0/0	0/0	0/0	0/0	0/0	0/0	0/0	0/0	0/0	0/0	0/0	0/0	0/0	0/0	0/0	0/0	0/0	0/0
nipponbareChloroplast	69	.	T	.	23.4495	.	AN=36	GT	0/0	0/0	0/0	0/0	0/0	0/0	0/0	0/0	0/0	0/0	0/0	0/0	0/0	0/0	0/0	0/0	0/0	0/0
nipponbareChloroplast	70	.	A	.	20.4706	.	AN=36	GT	0/0	0/0	0/0	0/0	0/0	0/0	0/0	0/0	0/0	0/0	0/0	0/0	0/0	0/0	0/0	0/0	0/0	0/0
nipponbareChloroplast	71	.	G	.	23.5132	.	AN=36	GT	0/0	0/0	0/0	0/0	0/0	0/0	0/0	0/0	0/0	0/0	0/0	0/0	0/0	0/0	0/0	0/0	0/0	0/0
nipponbareChloroplast	72	.	C	.	20.5116	.	AN=36	GT	0/0	0/0	0/0	0/0	0/0	0/0	0/0	0/0	0/0	0/0	0/0	0/0	0/0	0/0	0/0	0/0	0/0	0/0
nipponbareChloroplast	73	.	A	.	23.4603	.	AN=36	GT	0/0	0/0	0/0	0/0	0/0	0/0	0/0	0/0	0/0	0/0	0/0	0/0	0/0	0/0	0/0	0/0	0/0	0/0
nipponbareChloroplast	74	.	G	.	23.44	.	AN=36	GT	0/0	0/0	0/0	0/0	0/0	0/0	0/0	0/0	0/0	0/0	0/0	0/0	0/0	0/0	0/0	0/0	0/0	0/0
nipponbareChloroplast	75	.	A	.	23.4456	.	AN=36	GT	0/0	0/0	0/0	0/0	0/0	0/0	0/0	0/0	0/0	0/0	0/0	0/0	0/0	0/0	0/0	0/0	0/0	0/0
nipponbareChloroplast	76	.	A	.	999	.	AN=36	GT	0/0	0/0	0/0	0/0	0/0	0/0	0/0	0/0	0/0	0/0	0/0	0/0	0/0	0/0	0/0	0/0	0/0	0/0
nipponbareChloroplast	77	.	A	.	999	.	AN=36	GT	0/0	0/0	0/0	0/0	0/0	0/0	0/0	0/0	0/0	0/0	0/0	0/0	0/0	0/0	0/0	0/0	0/0	0/0
nipponbareChloroplast	78	.	A	.	20.4471	.	AN=36	GT	0/0	0/0	0/0	0/0	0/0	0/0	0/0	0/0	0/0	0/0	0/0	0/0	0/0	0/0	0/0	0/0	0/0	0/0
nipponbareChloroplast	79	.	G	.	20.5232	.	AN=36	GT	0/0	0/0	0/0	0/0	0/0	0/0	0/0	0/0	0/0	0/0	0/0	0/0	0/0	0/0	0/0	0/0	0/0	0/0
nipponbareChloroplast	80	.	C	.	20.4822	.	AN=36	GT	0/0	0/0	0/0	0/0	0/0	0/0	0/0	0/0	0/0	0/0	0/0	0/0	0/0	0/0	0/0	0/0	0/0	0/0
nipponbareChloroplast	81	.	C	T	198	.	AC=2;AN=36	GT:PL:GP:GQ	0/0:0,255,255:0,264,279:99	0/0:0,255,255:0,264,279:99	0/0:0,255,255:0,264,279:99	0/0:0,255,255:0,264,279:99	0/0:0,255,255:0,264,279:99	0/0:0,255,255:0,264,279:99	0/0:0,250,251:0,259,275:99	0/0:0,255,255:0,264,279:99	0/0:0,255,255:0,264,279:99	0/0:0,255,255:0,264,279:99	0/0:0,255,255:0,264,279:99	0/0:0,255,255:0,264,279:99	0/0:0,255,255:0,264,279:99	1/1:255,255,0:230,239,0:99	0/0:0,255,255:0,264,279:99	0/0:0,255,255:0,264,279:99	0/0:0,255,255:0,264,279:99	0/0:0,255,255:0,264,279:99
nipponbareChloroplast	82	.	T	.	23.439	.	AN=36	GT	0/0	0/0	0/0	0/0	0/0	0/0	0/0	0/0	0/0	0/0	0/0	0/0	0/0	0/0	0/0	0/0	0/0	0/0
nipponbareChloroplast	83	.	T	.	999	.	AN=36	GT	0/0	0/0	0/0	0/0	0/0	0/0	0/0	0/0	0/0	0/0	0/0	0/0	0/0	0/0	0/0	0/0	0/0	0/0
nipponbareChloroplast	84	.	A	.	20.4772	.	AN=36	GT	0/0	0/0	0/0	0/0	0/0	0/0	0/0	0/0	0/0	0/0	0/0	0/0	0/0	0/0	0/0	0/0	0/0	0/0
nipponbareChloroplast	85	.	T	.	18.7653	.	AN=36	GT	0/0	0/0	0/0	0/0	0/0	0/0	0/0	0/0	0/0	0/0	0/0	0/0	0/0	0/0	0/0	0/0	0/0	0/0
nipponbareChloroplast	86	.	C	.	20.4649	.	AN=36	GT	0/0	0/0	0/0	0/0	0/0	0/0	0/0	0/0	0/0	0/0	0/0	0/0	0/0	0/0	0/0	0/0	0/0	0/0
nipponbareChloroplast	87	.	C	.	18.8355	.	AN=36	GT	0/0	0/0	0/0	0/0	0/0	0/0	0/0	0/0	0/0	0/0	0/0	0/0	0/0	0/0	0/0	0/0	0/0	0/0
nipponbareChloroplast	88	.	A	.	23.5175	.	AN=36	GT	0/0	0/0	0/0	0/0	0/0	0/0	0/0	0/0	0/0	0/0	0/0	0/0	0/0	0/0	0/0	0/0	0/0	0/0
nipponbareChloroplast	89	.	T	.	999	.	AN=36	GT	0/0	0/0	0/0	0/0	0/0	0/0	0/0	0/0	0/0	0/0	0/0	0/0	0/0	0/0	0/0	0/0	0/0	0/0
nipponbareChloroplast	90	.	T	.	23.4453	.	AN=36	GT	0/0	0/0	0/0	0/0	0/0	0/0	0/0	0/0	0/0	0/0	0/0	0/0	0/0	0/0	0/0	0/0	0/0	0/0
nipponbareChloroplast	91	.	A	.	20.4612	.	AN=36	GT	0/0	0/0	0/0	0/0	0/0	0/0	0/0	0/0	0/0	0/0	0/0	0/0	0/0	0/0	0/0	0/0	0/0	0/0
nipponbareChloroplast	92	.	A	.	23.4386	.	AN=36	GT	0/0	0/0	0/0	0/0	0/0	0/0	0/0	0/0	0/0	0/0	0/0	0/0	0/0	0/0	0/0	0/0	0/0	0/0
nipponbareChloroplast	93	.	G	.	23.4514	.	AN=36	GT	0/0	0/0	0/0	0/0	0/0	0/0	0/0	0/0	0/0	0/0	0/0	0/0	0/0	0/0	0/0	0/0	0/0	0/0
nipponbareChloroplast	94	.	A	.	20.4379	.	AN=36	GT	0/0	0/0	0/0	0/0	0/0	0/0	0/0	0/0	0/0	0/0	0/0	0/0	0/0	0/0	0/0	0/0	0/0	0/0
nipponbareChloroplast	95	.	G	.	20.4622	.	AN=36	GT	0/0	0/0	0/0	0/0	0/0	0/0	0/0	0/0	0/0	0/0	0/0	0/0	0/0	0/0	0/0	0/0	0/0	0/0
nipponbareChloroplast	96	.	A	.	20.4747	.	AN=36	GT	0/0	0/0	0/0	0/0	0/0	0/0	0/0	0/0	0/0	0/0	0/0	0/0	0/0	0/0	0/0	0/0	0/0	0/0
nipponbareChloroplast	97	.	T	.	999	.	AN=36	GT	0/0	0/0	0/0	0/0	0/0	0/0	0/0	0/0	0/0	0/0	0/0	0/0	0/0	0/0	0/0	0/0	0/0	0/0
nipponbareChloroplast	98	.	G	.	23.4846	.	AN=36	GT	0/0	0/0	0/0	0/0	0/0	0/0	0/0	0/0	0/0	0/0	0/0	0/0	0/0	0/0	0/0	0/0	0/0	0/0
nipponbareChloroplast	99	.	G	.	20.4556	.	AN=36	GT	0/0	0/0	0/0	0/0	0/0	0/0	0/0	0/0	0/0	0/0	0/0	0/0	0/0	0/0	0/0	0/0	0/0	0/0
nipponbareChloroplast	100	.	A	.	999	.	AN=36	GT	0/0	0/0	0/0	0/0	0/0	0/0	0/0	0/0	0/0	0/0	0/0	0/0	0/0	0/0	0/0	0/0	0/0	0/0
nipponbareChloroplast	101	.	A	.	20.4427	.	AN=36	GT	0/0	0/0	0/0	0/0	0/0	0/0	0/0	0/0	0/0	0/0	0/0	0/0	0/0	0/0	0/0	0/0	0/0	0/0
nipponbareChloroplast	102	.	C	.	999	.	AN=36	GT	0/0	0/0	0/0	0/0	0/0	0/0	0/0	0/0	0/0	0/0	0/0	0/0	0/0	0/0	0/0	0/0	0/0	0/0
nipponbareChloroplast	103	.	T	.	23.4425	.	AN=36	GT	0/0	0/0	0/0	0/0	0/0	0/0	0/0	0/0	0/0	0/0	0/0	0/0	0/0	0/0	0/0	0/0	0/0	0/0
nipponbareChloroplast	104	.	T	.	20.4471	.	AN=36	GT	0/0	0/0	0/0	0/0	0/0	0/0	0/0	0/0	0/0	0/0	0/0	0/0	0/0	0/0	0/0	0/0	0/0	0/0
nipponbareChloroplast	105	.	C	.	18.7568	.	AN=36	GT	0/0	0/0	0/0	0/0	0/0	0/0	0/0	0/0	0/0	0/0	0/0	0/0	0/0	0/0	0/0	0/0	0/0	0/0
nipponbareChloroplast	106	.	A	.	23.4597	.	AN=36	GT	0/0	0/0	0/0	0/0	0/0	0/0	0/0	0/0	0/0	0/0	0/0	0/0	0/0	0/0	0/0	0/0	0/0	0/0
nipponbareChloroplast	107	.	A	.	20.5138	.	AN=36	GT	0/0	0/0	0/0	0/0	0/0	0/0	0/0	0/0	0/0	0/0	0/0	0/0	0/0	0/0	0/0	0/0	0/0	0/0
nipponbareChloroplast	108	.	G	.	20.4714	.	AN=36	GT	0/0	0/0	0/0	0/0	0/0	0/0	0/0	0/0	0/0	0/0	0/0	0/0	0/0	0/0	0/0	0/0	0/0	0/0
nipponbareChloroplast	109	.	A	.	20.4547	.	AN=36	GT	0/0	0/0	0/0	0/0	0/0	0/0	0/0	0/0	0/0	0/0	0/0	0/0	0/0	0/0	0/0	0/0	0/0	0/0
nipponbareChloroplast	110	.	G	.	20.4965	.	AN=36	GT	0/0	0/0	0/0	0/0	0/0	0/0	0/0	0/0	0/0	0/0	0/0	0/0	0/0	0/0	0/0	0/0	0/0	0/0
nipponbareChloroplast	111	.	C	.	18.7531	.	AN=36	GT	0/0	0/0	0/0	0/0	0/0	0/0	0/0	0/0	0/0	0/0	0/0	0/0	0/0	0/0	0/0	0/0	0/0	0/0
nipponbareChloroplast	112	.	A	.	20.4425	.	AN=36	GT	0/0	0/0	0/0	0/0	0/0	0/0	0/0	0/0	0/0	0/0	0/0	0/0	0/0	0/0	0/0	0/0	0/0	0/0
nipponbareChloroplast	113	.	G	.	20.5828	.	AN=36	GT	0/0	0/0	0/0	0/0	0/0	0/0	0/0	0/0	0/0	0/0	0/0	0/0	0/0	0/0	0/0	0/0	0/0	0/0
nipponbareChloroplast	114	.	C	.	20.4579	.	AN=36	GT	0/0	0/0	0/0	0/0	0/0	0/0	0/0	0/0	0/0	0/0	0/0	0/0	0/0	0/0	0/0	0/0	0/0	0/0
nipponbareChloroplast	115	.	T	.	18.7177	.	AN=36	GT	0/0	0/0	0/0	0/0	0/0	0/0	0/0	0/0	0/0	0/0	0/0	0/0	0/0	0/0	0/0	0/0	0/0	0/0
nipponbareChloroplast	116	.	A	.	999	.	AN=36	GT	0/0	0/0	0/0	0/0	0/0	0/0	0/0	0/0	0/0	0/0	0/0	0/0	0/0	0/0	0/0	0/0	0/0	0/0
nipponbareChloroplast	117	.	G	.	20.4889	.	AN=36	GT	0/0	0/0	0/0	0/0	0/0	0/0	0/0	0/0	0/0	0/0	0/0	0/0	0/0	0/0	0/0	0/0	0/0	0/0
nipponbareChloroplast	118	.	G	.	999	.	AN=36	GT	0/0	0/0	0/0	0/0	0/0	0/0	0/0	0/0	0/0	0/0	0/0	0/0	0/0	0/0	0/0	0/0	0/0	0/0
nipponbareChloroplast	119	.	T	.	18.7063	.	AN=36	GT	0/0	0/0	0/0	0/0	0/0	0/0	0/0	0/0	0/0	0/0	0/0	0/0	0/0	0/0	0/0	0/0	0/0	0/0
nipponbareChloroplast	120	.	C	.	23.4399	.	AN=36	GT	0/0	0/0	0/0	0/0	0/0	0/0	0/0	0/0	0/0	0/0	0/0	0/0	0/0	0/0	0/0	0/0	0/0	0/0
nipponbareChloroplast	121	.	T	.	999	.	AN=36	GT	0/0	0/0	0/0	0/0	0/0	0/0	0/0	0/0	0/0	0/0	0/0	0/0	0/0	0/0	0/0	0/0	0/0	0/0
nipponbareChloroplast	122	.	A	.	23.47	.	AN=36	GT	0/0	0/0	0/0	0/0	0/0	0/0	0/0	0/0	0/0	0/0	0/0	0/0	0/0	0/0	0/0	0/0	0/0	0/0
nipponbareChloroplast	123	.	G	.	999	.	AN=36	GT	0/0	0/0	0/0	0/0	0/0	0/0	0/0	0/0	0/0	0/0	0/0	0/0	0/0	0/0	0/0	0/0	0/0	0/0
nipponbareChloroplast	124	.	A	.	20.478	.	AN=36	GT	0/0	0/0	0/0	0/0	0/0	0/0	0/0	0/0	0/0	0/0	0/0	0/0	0/0	0/0	0/0	0/0	0/0	0/0
nipponbareChloroplast	125	.	G	.	23.4407	.	AN=36	GT	0/0	0/0	0/0	0/0	0/0	0/0	0/0	0/0	0/0	0/0	0/0	0/0	0/0	0/0	0/0	0/0	0/0	0/0
nipponbareChloroplast	126	.	G	.	20.4901	.	AN=36	GT	0/0	0/0	0/0	0/0	0/0	0/0	0/0	0/0	0/0	0/0	0/0	0/0	0/0	0/0	0/0	0/0	0/0	0/0
nipponbareChloroplast	127	.	G	.	18.7837	.	AN=36	GT	0/0	0/0	0/0	0/0	0/0	0/0	0/0	0/0	0/0	0/0	0/0	0/0	0/0	0/0	0/0	0/0	0/0	0/0
nipponbareChloroplast	128	.	A	.	23.4363	.	AN=36	GT	0/0	0/0	0/0	0/0	0/0	0/0	0/0	0/0	0/0	0/0	0/0	0/0	0/0	0/0	0/0	0/0	0/0	0/0
nipponbareChloroplast	129	.	A	.	23.5045	.	AN=36	GT	0/0	0/0	0/0	0/0	0/0	0/0	0/0	0/0	0/0	0/0	0/0	0/0	0/0	0/0	0/0	0/0	0/0	0/0
nipponbareChloroplast	130	.	G	.	23.53	.	AN=36	GT	0/0	0/0	0/0	0/0	0/0	0/0	0/0	0/0	0/0	0/0	0/0	0/0	0/0	0/0	0/0	0/0	0/0	0/0
nipponbareChloroplast	131	.	T	.	18.7565	.	AN=36	GT	0/0	0/0	0/0	0/0	0/0	0/0	0/0	0/0	0/0	0/0	0/0	0/0	0/0	0/0	0/0	0/0	0/0	0/0
nipponbareChloroplast	132	.	T	.	23.4461	.	AN=36	GT	0/0	0/0	0/0	0/0	0/0	0/0	0/0	0/0	0/0	0/0	0/0	0/0	0/0	0/0	0/0	0/0	0/0	0/0
nipponbareChloroplast	133	.	G	.	23.5499	.	AN=36	GT	0/0	0/0	0/0	0/0	0/0	0/0	0/0	0/0	0/0	0/0	0/0	0/0	0/0	0/0	0/0	0/0	0/0	0/0
nipponbareChloroplast	134	.	T	.	18.7125	.	AN=36	GT	0/0	0/0	0/0	0/0	0/0	0/0	0/0	0/0	0/0	0/0	0/0	0/0	0/0	0/0	0/0	0/0	0/0	0/0
nipponbareChloroplast	135	.	G	.	20.4512	.	AN=36	GT	0/0	0/0	0/0	0/0	0/0	0/0	0/0	0/0	0/0	0/0	0/0	0/0	0/0	0/0	0/0	0/0	0/0	0/0
nipponbareChloroplast	136	.	A	.	20.4437	.	AN=36	GT	0/0	0/0	0/0	0/0	0/0	0/0	0/0	0/0	0/0	0/0	0/0	0/0	0/0	0/0	0/0	0/0	0/0	0/0
nipponbareChloroplast	137	.	G	.	20.4414	.	AN=36	GT	0/0	0/0	0/0	0/0	0/0	0/0	0/0	0/0	0/0	0/0	0/0	0/0	0/0	0/0	0/0	0/0	0/0	0/0
nipponbareChloroplast	138	.	C	.	18.8599	.	AN=36	GT	0/0	0/0	0/0	0/0	0/0	0/0	0/0	0/0	0/0	0/0	0/0	0/0	0/0	0/0	0/0	0/0	0/0	0/0
nipponbareChloroplast	139	.	A	.	20.5226	.	AN=36	GT	0/0	0/0	0/0	0/0	0/0	0/0	0/0	0/0	0/0	0/0	0/0	0/0	0/0	0/0	0/0	0/0	0/0	0/0
nipponbareChloroplast	140	.	T	.	20.4519	.	AN=36	GT	0/0	0/0	0/0	0/0	0/0	0/0	0/0	0/0	0/0	0/0	0/0	0/0	0/0	0/0	0/0	0/0	0/0	0/0
nipponbareChloroplast	141	.	T	.	23.5584	.	AN=36	GT	0/0	0/0	0/0	0/0	0/0	0/0	0/0	0/0	0/0	0/0	0/0	0/0	0/0	0/0	0/0	0/0	0/0	0/0
nipponbareChloroplast	142	.	A	.	20.4555	.	AN=36	GT	0/0	0/0	0/0	0/0	0/0	0/0	0/0	0/0	0/0	0/0	0/0	0/0	0/0	0/0	0/0	0/0	0/0	0/0
nipponbareChloroplast	143	.	C	.	23.6698	.	AN=36	GT	0/0	0/0	0/0	0/0	0/0	0/0	0/0	0/0	0/0	0/0	0/0	0/0	0/0	0/0	0/0	0/0	0/0	0/0
nipponbareChloroplast	144	.	G	.	20.6169	.	AN=36	GT	0/0	0/0	0/0	0/0	0/0	0/0	0/0	0/0	0/0	0/0	0/0	0/0	0/0	0/0	0/0	0/0	0/0	0/0
nipponbareChloroplast	145	.	T	.	18.7244	.	AN=36	GT	0/0	0/0	0/0	0/0	0/0	0/0	0/0	0/0	0/0	0/0	0/0	0/0	0/0	0/0	0/0	0/0	0/0	0/0
nipponbareChloroplast	146	.	T	.	23.4402	.	AN=36	GT	0/0	0/0	0/0	0/0	0/0	0/0	0/0	0/0	0/0	0/0	0/0	0/0	0/0	0/0	0/0	0/0	0/0	0/0
nipponbareChloroplast	147	.	C	.	23.5905	.	AN=36	GT	0/0	0/0	0/0	0/0	0/0	0/0	0/0	0/0	0/0	0/0	0/0	0/0	0/0	0/0	0/0	0/0	0/0	0/0
nipponbareChloroplast	148	.	G	.	20.6335	.	AN=36	GT	0/0	0/0	0/0	0/0	0/0	0/0	0/0	0/0	0/0	0/0	0/0	0/0	0/0	0/0	0/0	0/0	0/0	0/0
nipponbareChloroplast	149	.	T	.	20.4665	.	AN=36	GT	0/0	0/0	0/0	0/0	0/0	0/0	0/0	0/0	0/0	0/0	0/0	0/0	0/0	0/0	0/0	0/0	0/0	0/0
nipponbareChloroplast	150	.	G	.	18.7131	.	AN=36	GT	0/0	0/0	0/0	0/0	0/0	0/0	0/0	0/0	0/0	0/0	0/0	0/0	0/0	0/0	0/0	0/0	0/0	0/0
nipponbareChloroplast	151	.	C	.	20.6949	.	AN=36	GT	0/0	0/0	0/0	0/0	0/0	0/0	0/0	0/0	0/0	0/0	0/0	0/0	0/0	0/0	0/0	0/0	0/0	0/0
nipponbareChloroplast	152	.	A	.	20.4504	.	AN=36	GT	0/0	0/0	0/0	0/0	0/0	0/0	0/0	0/0	0/0	0/0	0/0	0/0	0/0	0/0	0/0	0/0	0/0	0/0
nipponbareChloroplast	153	.	T	.	20.4766	.	AN=36	GT	0/0	0/0	0/0	0/0	0/0	0/0	0/0	0/0	0/0	0/0	0/0	0/0	0/0	0/0	0/0	0/0	0/0	0/0
nipponbareChloroplast	154	.	T	.	20.4505	.	AN=36	GT	0/0	0/0	0/0	0/0	0/0	0/0	0/0	0/0	0/0	0/0	0/0	0/0	0/0	0/0	0/0	0/0	0/0	0/0
nipponbareChloroplast	155	.	A	.	20.4474	.	AN=36	GT	0/0	0/0	0/0	0/0	0/0	0/0	0/0	0/0	0/0	0/0	0/0	0/0	0/0	0/0	0/0	0/0	0/0	0/0
nipponbareChloroplast	156	.	C	.	20.4482	.	AN=36	GT	0/0	0/0	0/0	0/0	0/0	0/0	0/0	0/0	0/0	0/0	0/0	0/0	0/0	0/0	0/0	0/0	0/0	0/0
nipponbareChloroplast	157	.	T	.	23.45	.	AN=36	GT	0/0	0/0	0/0	0/0	0/0	0/0	0/0	0/0	0/0	0/0	0/0	0/0	0/0	0/0	0/0	0/0	0/0	0/0
nipponbareChloroplast	158	.	T	.	20.6352	.	AN=36	GT	0/0	0/0	0/0	0/0	0/0	0/0	0/0	0/0	0/0	0/0	0/0	0/0	0/0	0/0	0/0	0/0	0/0	0/0
nipponbareChloroplast	159	.	C	.	999	.	AN=36	GT	0/0	0/0	0/0	0/0	0/0	0/0	0/0	0/0	0/0	0/0	0/0	0/0	0/0	0/0	0/0	0/0	0/0	0/0
nipponbareChloroplast	160	.	C	.	23.4384	.	AN=36	GT	0/0	0/0	0/0	0/0	0/0	0/0	0/0	0/0	0/0	0/0	0/0	0/0	0/0	0/0	0/0	0/0	0/0	0/0
nipponbareChloroplast	161	.	A	.	999	.	AN=36	GT	0/0	0/0	0/0	0/0	0/0	0/0	0/0	0/0	0/0	0/0	0/0	0/0	0/0	0/0	0/0	0/0	0/0	0/0
nipponbareChloroplast	162	.	T	.	20.4405	.	AN=36	GT	0/0	0/0	0/0	0/0	0/0	0/0	0/0	0/0	0/0	0/0	0/0	0/0	0/0	0/0	0/0	0/0	0/0	0/0
nipponbareChloroplast	163	.	A	.	18.7181	.	AN=36	GT	0/0	0/0	0/0	0/0	0/0	0/0	0/0	0/0	0/0	0/0	0/0	0/0	0/0	0/0	0/0	0/0	0/0	0/0
nipponbareChloroplast	164	.	C	.	18.7788	.	AN=36	GT	0/0	0/0	0/0	0/0	0/0	0/0	0/0	0/0	0/0	0/0	0/0	0/0	0/0	0/0	0/0	0/0	0/0	0/0
nipponbareChloroplast	165	.	C	.	20.4747	.	AN=36	GT	0/0	0/0	0/0	0/0	0/0	0/0	0/0	0/0	0/0	0/0	0/0	0/0	0/0	0/0	0/0	0/0	0/0	0/0
nipponbareChloroplast	166	.	A	.	999	.	AN=36	GT	0/0	0/0	0/0	0/0	0/0	0/0	0/0	0/0	0/0	0/0	0/0	0/0	0/0	0/0	0/0	0/0	0/0	0/0
nipponbareChloroplast	167	.	A	.	18.734	.	AN=36	GT	0/0	0/0	0/0	0/0	0/0	0/0	0/0	0/0	0/0	0/0	0/0	0/0	0/0	0/0	0/0	0/0	0/0	0/0
nipponbareChloroplast	168	.	G	.	23.535	.	AN=36	GT	0/0	0/0	0/0	0/0	0/0	0/0	0/0	0/0	0/0	0/0	0/0	0/0	0/0	0/0	0/0	0/0	0/0	0/0
nipponbareChloroplast	169	.	A	.	23.4589	.	AN=36	GT	0/0	0/0	0/0	0/0	0/0	0/0	0/0	0/0	0/0	0/0	0/0	0/0	0/0	0/0	0/0	0/0	0/0	0/0
nipponbareChloroplast	170	.	T	.	20.4831	.	AN=36	GT	0/0	0/0	0/0	0/0	0/0	0/0	0/0	0/0	0/0	0/0	0/0	0/0	0/0	0/0	0/0	0/0	0/0	0/0
nipponbareChloroplast	171	.	T	.	999	.	AN=36	GT	0/0	0/0	0/0	0/0	0/0	0/0	0/0	0/0	0/0	0/0	0/0	0/0	0/0	0/0	0/0	0/0	0/0	0/0
nipponbareChloroplast	172	.	A	.	20.4815	.	AN=36	GT	0/0	0/0	0/0	0/0	0/0	0/0	0/0	0/0	0/0	0/0	0/0	0/0	0/0	0/0	0/0	0/0	0/0	0/0
nipponbareChloroplast	173	.	G	.	23.4446	.	AN=36	GT	0/0	0/0	0/0	0/0	0/0	0/0	0/0	0/0	0/0	0/0	0/0	0/0	0/0	0/0	0/0	0/0	0/0	0/0
nipponbareChloroplast	174	.	C	.	23.4775	.	AN=36	GT	0/0	0/0	0/0	0/0	0/0	0/0	0/0	0/0	0/0	0/0	0/0	0/0	0/0	0/0	0/0	0/0	0/0	0/0
nipponbareChloroplast	175	.	A	.	20.4391	.	AN=36	GT	0/0	0/0	0/0	0/0	0/0	0/0	0/0	0/0	0/0	0/0	0/0	0/0	0/0	0/0	0/0	0/0	0/0	0/0
nipponbareChloroplast	176	.	C	.	20.5845	.	AN=36	GT	0/0	0/0	0/0	0/0	0/0	0/0	0/0	0/0	0/0	0/0	0/0	0/0	0/0	0/0	0/0	0/0	0/0	0/0
nipponbareChloroplast	177	.	G	.	20.6476	.	AN=36	GT	0/0	0/0	0/0	0/0	0/0	0/0	0/0	0/0	0/0	0/0	0/0	0/0	0/0	0/0	0/0	0/0	0/0	0/0
nipponbareChloroplast	178	.	G	.	20.6123	.	AN=36	GT	0/0	0/0	0/0	0/0	0/0	0/0	0/0	0/0	0/0	0/0	0/0	0/0	0/0	0/0	0/0	0/0	0/0	0/0
nipponbareChloroplast	179	.	T	.	18.7243	.	AN=36	GT	0/0	0/0	0/0	0/0	0/0	0/0	0/0	0/0	0/0	0/0	0/0	0/0	0/0	0/0	0/0	0/0	0/0	0/0
nipponbareChloroplast	180	.	T	.	20.453	.	AN=36	GT	0/0	0/0	0/0	0/0	0/0	0/0	0/0	0/0	0/0	0/0	0/0	0/0	0/0	0/0	0/0	0/0	0/0	0/0
nipponbareChloroplast	181	.	G	.	20.4357	.	AN=36	GT	0/0	0/0	0/0	0/0	0/0	0/0	0/0	0/0	0/0	0/0	0/0	0/0	0/0	0/0	0/0	0/0	0/0	0/0
nipponbareChloroplast	182	.	A	.	23.4383	.	AN=36	GT	0/0	0/0	0/0	0/0	0/0	0/0	0/0	0/0	0/0	0/0	0/0	0/0	0/0	0/0	0/0	0/0	0/0	0/0
nipponbareChloroplast	183	.	T	.	20.4357	.	AN=36	GT	0/0	0/0	0/0	0/0	0/0	0/0	0/0	0/0	0/0	0/0	0/0	0/0	0/0	0/0	0/0	0/0	0/0	0/0
nipponbareChloroplast	184	.	G	.	23.5033	.	AN=36	GT	0/0	0/0	0/0	0/0	0/0	0/0	0/0	0/0	0/0	0/0	0/0	0/0	0/0	0/0	0/0	0/0	0/0	0/0
nipponbareChloroplast	185	.	A	.	20.444	.	AN=36	GT	0/0	0/0	0/0	0/0	0/0	0/0	0/0	0/0	0/0	0/0	0/0	0/0	0/0	0/0	0/0	0/0	0/0	0/0
nipponbareChloroplast	186	.	T	.	20.4451	.	AN=36	GT	0/0	0/0	0/0	0/0	0/0	0/0	0/0	0/0	0/0	0/0	0/0	0/0	0/0	0/0	0/0	0/0	0/0	0/0
nipponbareChloroplast	187	.	A	.	999	.	AN=36	GT	0/0	0/0	0/0	0/0	0/0	0/0	0/0	0/0	0/0	0/0	0/0	0/0	0/0	0/0	0/0	0/0	0/0	0/0
nipponbareChloroplast	188	.	T	.	23.5212	.	AN=36	GT	0/0	0/0	0/0	0/0	0/0	0/0	0/0	0/0	0/0	0/0	0/0	0/0	0/0	0/0	0/0	0/0	0/0	0/0
nipponbareChloroplast	189	.	C	.	18.7215	.	AN=36	GT	0/0	0/0	0/0	0/0	0/0	0/0	0/0	0/0	0/0	0/0	0/0	0/0	0/0	0/0	0/0	0/0	0/0	0/0
nipponbareChloroplast	190	.	A	.	23.4726	.	AN=36	GT	0/0	0/0	0/0	0/0	0/0	0/0	0/0	0/0	0/0	0/0	0/0	0/0	0/0	0/0	0/0	0/0	0/0	0/0
nipponbareChloroplast	191	.	G	.	18.7708	.	AN=36	GT	0/0	0/0	0/0	0/0	0/0	0/0	0/0	0/0	0/0	0/0	0/0	0/0	0/0	0/0	0/0	0/0	0/0	0/0
nipponbareChloroplast	192	.	C	.	18.7097	.	AN=36	GT	0/0	0/0	0/0	0/0	0/0	0/0	0/0	0/0	0/0	0/0	0/0	0/0	0/0	0/0	0/0	0/0	0/0	0/0
nipponbareChloroplast	193	.	C	.	999	.	AN=36	GT	0/0	0/0	0/0	0/0	0/0	0/0	0/0	0/0	0/0	0/0	0/0	0/0	0/0	0/0	0/0	0/0	0/0	0/0
nipponbareChloroplast	194	.	C	.	999	.	AN=36	GT	0/0	0/0	0/0	0/0	0/0	0/0	0/0	0/0	0/0	0/0	0/0	0/0	0/0	0/0	0/0	0/0	0/0	0/0
nipponbareChloroplast	195	.	A	.	23.45	.	AN=36	GT	0/0	0/0	0/0	0/0	0/0	0/0	0/0	0/0	0/0	0/0	0/0	0/0	0/0	0/0	0/0	0/0	0/0	0/0
nipponbareChloroplast	196	.	A	.	20.5417	.	AN=36	GT	0/0	0/0	0/0	0/0	0/0	0/0	0/0	0/0	0/0	0/0	0/0	0/0	0/0	0/0	0/0	0/0	0/0	0/0
nipponbareChloroplast	197	.	G	.	20.4546	.	AN=36	GT	0/0	0/0	0/0	0/0	0/0	0/0	0/0	0/0	0/0	0/0	0/0	0/0	0/0	0/0	0/0	0/0	0/0	0/0
nipponbareChloroplast	198	.	T	.	18.7598	.	AN=36	GT	0/0	0/0	0/0	0/0	0/0	0/0	0/0	0/0	0/0	0/0	0/0	0/0	0/0	0/0	0/0	0/0	0/0	0/0
nipponbareChloroplast	199	.	A	.	23.4368	.	AN=36	GT	0/0	0/0	0/0	0/0	0/0	0/0	0/0	0/0	0/0	0/0	0/0	0/0	0/0	0/0	0/0	0/0	0/0	0/0
nipponbareChloroplast	200	.	T	.	23.5024	.	AN=36	GT	0/0	0/0	0/0	0/0	0/0	0/0	0/0	0/0	0/0	0/0	0/0	0/0	0/0	0/0	0/0	0/0	0/0	0/0
nipponbareChloroplast	201	.	T	.	23.4699	.	AN=36	GT	0/0	0/0	0/0	0/0	0/0	0/0	0/0	0/0	0/0	0/0	0/0	0/0	0/0	0/0	0/0	0/0	0/0	0/0
nipponbareChloroplast	202	.	A	.	20.4723	.	AN=36	GT	0/0	0/0	0/0	0/0	0/0	0/0	0/0	0/0	0/0	0/0	0/0	0/0	0/0	0/0	0/0	0/0	0/0	0/0
nipponbareChloroplast	203	.	A	.	23.4563	.	AN=36	GT	0/0	0/0	0/0	0/0	0/0	0/0	0/0	0/0	0/0	0/0	0/0	0/0	0/0	0/0	0/0	0/0	0/0	0/0
nipponbareChloroplast	204	.	T	.	18.7283	.	AN=36	GT	0/0	0/0	0/0	0/0	0/0	0/0	0/0	0/0	0/0	0/0	0/0	0/0	0/0	0/0	0/0	0/0	0/0	0/0
nipponbareChloroplast	205	.	A	.	23.6195	.	AN=36	GT	0/0	0/0	0/0	0/0	0/0	0/0	0/0	0/0	0/0	0/0	0/0	0/0	0/0	0/0	0/0	0/0	0/0	0/0
nipponbareChloroplast	206	.	A	.	20.4826	.	AN=36	GT	0/0	0/0	0/0	0/0	0/0	0/0	0/0	0/0	0/0	0/0	0/0	0/0	0/0	0/0	0/0	0/0	0/0	0/0
nipponbareChloroplast	207	.	C	.	18.7636	.	AN=36	GT	0/0	0/0	0/0	0/0	0/0	0/0	0/0	0/0	0/0	0/0	0/0	0/0	0/0	0/0	0/0	0/0	0/0	0/0
nipponbareChloroplast	208	.	G	.	18.8015	.	AN=36	GT	0/0	0/0	0/0	0/0	0/0	0/0	0/0	0/0	0/0	0/0	0/0	0/0	0/0	0/0	0/0	0/0	0/0	0/0
nipponbareChloroplast	209	.	C	.	23.9712	.	AN=36	GT	0/0	0/0	0/0	0/0	0/0	0/0	0/0	0/0	0/0	0/0	0/0	0/0	0/0	0/0	0/0	0/0	0/0	0/0
nipponbareChloroplast	210	.	G	.	999	.	AN=36	GT	0/0	0/0	0/0	0/0	0/0	0/0	0/0	0/0	0/0	0/0	0/0	0/0	0/0	0/0	0/0	0/0	0/0	0/0
nipponbareChloroplast	211	.	A	G	198	.	AC=2;AN=36	GT:PL:GP:GQ	0/0:0,255,255:0,264,279:99	0/0:0,255,255:0,264,279:99	0/0:0,255,255:0,264,279:99	0/0:0,255,255:0,264,279:99	0/0:0,255,255:0,264,279:99	0/0:0,255,255:0,264,279:99	0/0:0,255,255:0,264,279:99	0/0:0,255,255:0,264,279:99	0/0:0,255,255:0,264,279:99	0/0:0,255,255:0,264,279:99	0/0:0,255,255:0,264,279:99	0/0:0,255,255:0,264,279:99	0/0:0,255,255:0,264,279:99	0/0:0,255,255:0,264,279:99	0/0:0,255,255:0,264,279:99	1/1:255,255,0:230,239,0:99	0/0:0,255,255:0,264,279:99	0/0:0,255,255:0,264,279:99
nipponbareChloroplast	212	.	C	.	20.4428	.	AN=36	GT	0/0	0/0	0/0	0/0	0/0	0/0	0/0	0/0	0/0	0/0	0/0	0/0	0/0	0/0	0/0	0/0	0/0	0/0
nipponbareChloroplast	213	.	C	.	23.4584	.	AN=36	GT	0/0	0/0	0/0	0/0	0/0	0/0	0/0	0/0	0/0	0/0	0/0	0/0	0/0	0/0	0/0	0/0	0/0	0/0
nipponbareChloroplast	214	.	T	.	18.7055	.	AN=36	GT	0/0	0/0	0/0	0/0	0/0	0/0	0/0	0/0	0/0	0/0	0/0	0/0	0/0	0/0	0/0	0/0	0/0	0/0
nipponbareChloroplast	215	.	T	.	18.6944	.	AN=36	GT	0/0	0/0	0/0	0/0	0/0	0/0	0/0	0/0	0/0	0/0	0/0	0/0	0/0	0/0	0/0	0/0	0/0	0/0
nipponbareChloroplast	216	.	G	.	18.7553	.	AN=36	GT	0/0	0/0	0/0	0/0	0/0	0/0	0/0	0/0	0/0	0/0	0/0	0/0	0/0	0/0	0/0	0/0	0/0	0/0
nipponbareChloroplast	217	.	G	.	20.4696	.	AN=36	GT	0/0	0/0	0/0	0/0	0/0	0/0	0/0	0/0	0/0	0/0	0/0	0/0	0/0	0/0	0/0	0/0	0/0	0/0
nipponbareChloroplast	218	.	C	.	20.4825	.	AN=36	GT	0/0	0/0	0/0	0/0	0/0	0/0	0/0	0/0	0/0	0/0	0/0	0/0	0/0	0/0	0/0	0/0	0/0	0/0
nipponbareChloroplast	219	.	T	.	20.485	.	AN=36	GT	0/0	0/0	0/0	0/0	0/0	0/0	0/0	0/0	0/0	0/0	0/0	0/0	0/0	0/0	0/0	0/0	0/0	0/0
nipponbareChloroplast	220	.	A	.	20.4652	.	AN=36	GT	0/0	0/0	0/0	0/0	0/0	0/0	0/0	0/0	0/0	0/0	0/0	0/0	0/0	0/0	0/0	0/0	0/0	0/0
nipponbareChloroplast	221	.	T	.	20.4479	.	AN=36	GT	0/0	0/0	0/0	0/0	0/0	0/0	0/0	0/0	0/0	0/0	0/0	0/0	0/0	0/0	0/0	0/0	0/0	0/0
nipponbareChloroplast	222	.	C	.	23.4507	.	AN=36	GT	0/0	0/0	0/0	0/0	0/0	0/0	0/0	0/0	0/0	0/0	0/0	0/0	0/0	0/0	0/0	0/0	0/0	0/0
nipponbareChloroplast	223	.	A	.	20.4477	.	AN=36	GT	0/0	0/0	0/0	0/0	0/0	0/0	0/0	0/0	0/0	0/0	0/0	0/0	0/0	0/0	0/0	0/0	0/0	0/0
nipponbareChloroplast	224	.	A	.	18.7047	.	AN=36	GT	0/0	0/0	0/0	0/0	0/0	0/0	0/0	0/0	0/0	0/0	0/0	0/0	0/0	0/0	0/0	0/0	0/0	0/0
nipponbareChloroplast	225	.	C	.	20.4348	.	AN=36	GT	0/0	0/0	0/0	0/0	0/0	0/0	0/0	0/0	0/0	0/0	0/0	0/0	0/0	0/0	0/0	0/0	0/0	0/0
nipponbareChloroplast	226	.	T	.	23.4965	.	AN=36	GT	0/0	0/0	0/0	0/0	0/0	0/0	0/0	0/0	0/0	0/0	0/0	0/0	0/0	0/0	0/0	0/0	0/0	0/0
nipponbareChloroplast	227	.	A	.	23.5159	.	AN=36	GT	0/0	0/0	0/0	0/0	0/0	0/0	0/0	0/0	0/0	0/0	0/0	0/0	0/0	0/0	0/0	0/0	0/0	0/0
nipponbareChloroplast	228	.	C	.	23.6327	.	AN=36	GT	0/0	0/0	0/0	0/0	0/0	0/0	0/0	0/0	0/0	0/0	0/0	0/0	0/0	0/0	0/0	0/0	0/0	0/0
nipponbareChloroplast	229	.	A	.	20.4427	.	AN=36	GT	0/0	0/0	0/0	0/0	0/0	0/0	0/0	0/0	0/0	0/0	0/0	0/0	0/0	0/0	0/0	0/0	0/0	0/0
nipponbareChloroplast	230	.	G	.	20.843	.	AN=36	GT	0/0	0/0	0/0	0/0	0/0	0/0	0/0	0/0	0/0	0/0	0/0	0/0	0/0	0/0	0/0	0/0	0/0	0/0
nipponbareChloroplast	231	.	A	.	18.7251	.	AN=36	GT	0/0	0/0	0/0	0/0	0/0	0/0	0/0	0/0	0/0	0/0	0/0	0/0	0/0	0/0	0/0	0/0	0/0	0/0
nipponbareChloroplast	232	.	T	.	23.4497	.	AN=36	GT	0/0	0/0	0/0	0/0	0/0	0/0	0/0	0/0	0/0	0/0	0/0	0/0	0/0	0/0	0/0	0/0	0/0	0/0
nipponbareChloroplast	233	.	T	.	20.502	.	AN=36	GT	0/0	0/0	0/0	0/0	0/0	0/0	0/0	0/0	0/0	0/0	0/0	0/0	0/0	0/0	0/0	0/0	0/0	0/0
nipponbareChloroplast	234	.	G	.	20.636	.	AN=36	GT	0/0	0/0	0/0	0/0	0/0	0/0	0/0	0/0	0/0	0/0	0/0	0/0	0/0	0/0	0/0	0/0	0/0	0/0
nipponbareChloroplast	235	.	G	.	20.4692	.	AN=36	GT	0/0	0/0	0/0	0/0	0/0	0/0	0/0	0/0	0/0	0/0	0/0	0/0	0/0	0/0	0/0	0/0	0/0	0/0
nipponbareChloroplast	236	.	T	.	20.4416	.	AN=36	GT	0/0	0/0	0/0	0/0	0/0	0/0	0/0	0/0	0/0	0/0	0/0	0/0	0/0	0/0	0/0	0/0	0/0	0/0
nipponbareChloroplast	237	.	T	.	23.4649	.	AN=36	GT	0/0	0/0	0/0	0/0	0/0	0/0	0/0	0/0	0/0	0/0	0/0	0/0	0/0	0/0	0/0	0/0	0/0	0/0
nipponbareChloroplast	238	.	G	.	20.5119	.	AN=36	GT	0/0	0/0	0/0	0/0	0/0	0/0	0/0	0/0	0/0	0/0	0/0	0/0	0/0	0/0	0/0	0/0	0/0	0/0
nipponbareChloroplast	239	.	A	.	999	.	AN=36	GT	0/0	0/0	0/0	0/0	0/0	0/0	0/0	0/0	0/0	0/0	0/0	0/0	0/0	0/0	0/0	0/0	0/0	0/0
nipponbareChloroplast	240	.	A	.	23.4685	.	AN=36	GT	0/0	0/0	0/0	0/0	0/0	0/0	0/0	0/0	0/0	0/0	0/0	0/0	0/0	0/0	0/0	0/0	0/0	0/0
nipponbareChloroplast	241	.	A	.	23.5335	.	AN=36	GT	0/0	0/0	0/0	0/0	0/0	0/0	0/0	0/0	0/0	0/0	0/0	0/0	0/0	0/0	0/0	0/0	0/0	0/0
nipponbareChloroplast	242	.	T	.	20.4603	.	AN=36	GT	0/0	0/0	0/0	0/0	0/0	0/0	0/0	0/0	0/0	0/0	0/0	0/0	0/0	0/0	0/0	0/0	0/0	0/0
nipponbareChloroplast	243	.	T	.	23.4625	.	AN=36	GT	0/0	0/0	0/0	0/0	0/0	0/0	0/0	0/0	0/0	0/0	0/0	0/0	0/0	0/0	0/0	0/0	0/0	0/0
nipponbareChloroplast	244	.	G	.	23.4495	.	AN=36	GT	0/0	0/0	0/0	0/0	0/0	0/0	0/0	0/0	0/0	0/0	0/0	0/0	0/0	0/0	0/0	0/0	0/0	0/0
nipponbareChloroplast	245	.	A	.	999	.	AN=36	GT	0/0	0/0	0/0	0/0	0/0	0/0	0/0	0/0	0/0	0/0	0/0	0/0	0/0	0/0	0/0	0/0	0/0	0/0
nipponbareChloroplast	246	.	A	.	23.4359	.	AN=36	GT	0/0	0/0	0/0	0/0	0/0	0/0	0/0	0/0	0/0	0/0	0/0	0/0	0/0	0/0	0/0	0/0	0/0	0/0
nipponbareChloroplast	247	.	T	.	23.4419	.	AN=36	GT	0/0	0/0	0/0	0/0	0/0	0/0	0/0	0/0	0/0	0/0	0/0	0/0	0/0	0/0	0/0	0/0	0/0	0/0
nipponbareChloroplast	248	.	C	.	20.4427	.	AN=36	GT	0/0	0/0	0/0	0/0	0/0	0/0	0/0	0/0	0/0	0/0	0/0	0/0	0/0	0/0	0/0	0/0	0/0	0/0
nipponbareChloroplast	249	.	C	.	20.5076	.	AN=36	GT	0/0	0/0	0/0	0/0	0/0	0/0	0/0	0/0	0/0	0/0	0/0	0/0	0/0	0/0	0/0	0/0	0/0	0/0
nipponbareChloroplast	250	.	G	.	23.875	.	AN=36	GT	0/0	0/0	0/0	0/0	0/0	0/0	0/0	0/0	0/0	0/0	0/0	0/0	0/0	0/0	0/0	0/0	0/0	0/0
nipponbareChloroplast	251	.	T	.	20.4404	.	AN=36	GT	0/0	0/0	0/0	0/0	0/0	0/0	0/0	0/0	0/0	0/0	0/0	0/0	0/0	0/0	0/0	0/0	0/0	0/0
nipponbareChloroplast	252	.	T	.	23.4389	.	AN=36	GT	0/0	0/0	0/0	0/0	0/0	0/0	0/0	0/0	0/0	0/0	0/0	0/0	0/0	0/0	0/0	0/0	0/0	0/0
nipponbareChloroplast	253	.	T	.	23.4445	.	AN=36	GT	0/0	0/0	0/0	0/0	0/0	0/0	0/0	0/0	0/0	0/0	0/0	0/0	0/0	0/0	0/0	0/0	0/0	0/0
nipponbareChloroplast	254	.	A	.	20.4521	.	AN=36	GT	0/0	0/0	0/0	0/0	0/0	0/0	0/0	0/0	0/0	0/0	0/0	0/0	0/0	0/0	0/0	0/0	0/0	0/0
nipponbareChloroplast	255	.	G	.	20.4661	.	AN=36	GT	0/0	0/0	0/0	0/0	0/0	0/0	0/0	0/0	0/0	0/0	0/0	0/0	0/0	0/0	0/0	0/0	0/0	0/0
nipponbareChloroplast	256	.	A	G	999	.	AC=16;AN=36	GT:PL:GP:GQ	0/0:0,255,255:0,252,256:99	0/0:0,255,255:0,252,256:99	0/0:0,255,255:0,252,256:99	0/0:0,255,255:0,252,256:99	0/0:0,255,255:0,252,256:99	0/0:0,255,255:0,252,256:99	0/0:0,255,255:0,252,256:99	0/0:0,255,255:0,252,256:99	0/0:0,255,255:0,252,256:99	0/0:0,255,255:0,252,256:99	1/1:255,255,0:253,251,0:99	1/1:255,255,0:253,251,0:99	1/1:255,255,0:253,251,0:99	1/1:255,255,0:253,251,0:99	1/1:255,255,0:253,251,0:99	1/1:255,255,0:253,251,0:99	1/1:255,255,0:253,251,0:99	1/1:255,255,0:253,251,0:99
nipponbareChloroplast	257	.	T	.	18.6935	.	AN=36	GT	0/0	0/0	0/0	0/0	0/0	0/0	0/0	0/0	0/0	0/0	0/0	0/0	0/0	0/0	0/0	0/0	0/0	0/0
nipponbareChloroplast	258	.	T	.	23.4504	.	AN=36	GT	0/0	0/0	0/0	0/0	0/0	0/0	0/0	0/0	0/0	0/0	0/0	0/0	0/0	0/0	0/0	0/0	0/0	0/0
nipponbareChloroplast	259	.	G	.	23.4495	.	AN=36	GT	0/0	0/0	0/0	0/0	0/0	0/0	0/0	0/0	0/0	0/0	0/0	0/0	0/0	0/0	0/0	0/0	0/0	0/0
nipponbareChloroplast	260	.	A	.	23.4609	.	AN=36	GT	0/0	0/0	0/0	0/0	0/0	0/0	0/0	0/0	0/0	0/0	0/0	0/0	0/0	0/0	0/0	0/0	0/0	0/0
nipponbareChloroplast	261	.	A	.	23.4716	.	AN=36	GT	0/0	0/0	0/0	0/0	0/0	0/0	0/0	0/0	0/0	0/0	0/0	0/0	0/0	0/0	0/0	0/0	0/0	0/0
nipponbareChloroplast	262	.	A	.	999	.	AN=36	GT	0/0	0/0	0/0	0/0	0/0	0/0	0/0	0/0	0/0	0/0	0/0	0/0	0/0	0/0	0/0	0/0	0/0	0/0
nipponbareChloroplast	263	.	G	.	20.4493	.	AN=36	GT	0/0	0/0	0/0	0/0	0/0	0/0	0/0	0/0	0/0	0/0	0/0	0/0	0/0	0/0	0/0	0/0	0/0	0/0
nipponbareChloroplast	264	.	C	.	18.7308	.	AN=36	GT	0/0	0/0	0/0	0/0	0/0	0/0	0/0	0/0	0/0	0/0	0/0	0/0	0/0	0/0	0/0	0/0	0/0	0/0
nipponbareChloroplast	265	.	C	.	20.4806	.	AN=36	GT	0/0	0/0	0/0	0/0	0/0	0/0	0/0	0/0	0/0	0/0	0/0	0/0	0/0	0/0	0/0	0/0	0/0	0/0
nipponbareChloroplast	266	.	A	.	23.4403	.	AN=36	GT	0/0	0/0	0/0	0/0	0/0	0/0	0/0	0/0	0/0	0/0	0/0	0/0	0/0	0/0	0/0	0/0	0/0	0/0
nipponbareChloroplast	267	.	T	.	20.5319	.	AN=36	GT	0/0	0/0	0/0	0/0	0/0	0/0	0/0	0/0	0/0	0/0	0/0	0/0	0/0	0/0	0/0	0/0	0/0	0/0
nipponbareChloroplast	268	.	A	.	20.4704	.	AN=36	GT	0/0	0/0	0/0	0/0	0/0	0/0	0/0	0/0	0/0	0/0	0/0	0/0	0/0	0/0	0/0	0/0	0/0	0/0
nipponbareChloroplast	269	.	G	.	20.4566	.	AN=36	GT	0/0	0/0	0/0	0/0	0/0	0/0	0/0	0/0	0/0	0/0	0/0	0/0	0/0	0/0	0/0	0/0	0/0	0/0
nipponbareChloroplast	270	.	T	.	18.7325	.	AN=36	GT	0/0	0/0	0/0	0/0	0/0	0/0	0/0	0/0	0/0	0/0	0/0	0/0	0/0	0/0	0/0	0/0	0/0	0/0
nipponbareChloroplast	271	.	A	.	20.4384	.	AN=36	GT	0/0	0/0	0/0	0/0	0/0	0/0	0/0	0/0	0/0	0/0	0/0	0/0	0/0	0/0	0/0	0/0	0/0	0/0
nipponbareChloroplast	272	.	C	.	20.4436	.	AN=36	GT	0/0	0/0	0/0	0/0	0/0	0/0	0/0	0/0	0/0	0/0	0/0	0/0	0/0	0/0	0/0	0/0	0/0	0/0
nipponbareChloroplast	273	.	T	.	20.464	.	AN=36	GT	0/0	0/0	0/0	0/0	0/0	0/0	0/0	0/0	0/0	0/0	0/0	0/0	0/0	0/0	0/0	0/0	0/0	0/0
nipponbareChloroplast	274	.	A	.	999	.	AN=36	GT	0/0	0/0	0/0	0/0	0/0	0/0	0/0	0/0	0/0	0/0	0/0	0/0	0/0	0/0	0/0	0/0	0/0	0/0
nipponbareChloroplast	275	.	A	.	23.466	.	AN=36	GT	0/0	0/0	0/0	0/0	0/0	0/0	0/0	0/0	0/0	0/0	0/0	0/0	0/0	0/0	0/0	0/0	0/0	0/0
nipponbareChloroplast	276	.	T	.	20.4577	.	AN=36	GT	0/0	0/0	0/0	0/0	0/0	0/0	0/0	0/0	0/0	0/0	0/0	0/0	0/0	0/0	0/0	0/0	0/0	0/0
nipponbareChloroplast	277	.	A	.	18.6873	.	AN=36	GT	0/0	0/0	0/0	0/0	0/0	0/0	0/0	0/0	0/0	0/0	0/0	0/0	0/0	0/0	0/0	0/0	0/0	0/0
nipponbareChloroplast	278	.	C	.	18.7187	.	AN=36	GT	0/0	0/0	0/0	0/0	0/0	0/0	0/0	0/0	0/0	0/0	0/0	0/0	0/0	0/0	0/0	0/0	0/0	0/0
nipponbareChloroplast	279	.	C	.	18.728	.	AN=36	GT	0/0	0/0	0/0	0/0	0/0	0/0	0/0	0/0	0/0	0/0	0/0	0/0	0/0	0/0	0/0	0/0	0/0	0/0
nipponbareChloroplast	280	.	T	.	23.4721	.	AN=36	GT	0/0	0/0	0/0	0/0	0/0	0/0	0/0	0/0	0/0	0/0	0/0	0/0	0/0	0/0	0/0	0/0	0/0	0/0
nipponbareChloroplast	281	.	A	.	20.5046	.	AN=36	GT	0/0	0/0	0/0	0/0	0/0	0/0	0/0	0/0	0/0	0/0	0/0	0/0	0/0	0/0	0/0	0/0	0/0	0/0
nipponbareChloroplast	282	.	A	.	999	.	AN=36	GT	0/0	0/0	0/0	0/0	0/0	0/0	0/0	0/0	0/0	0/0	0/0	0/0	0/0	0/0	0/0	0/0	0/0	0/0
nipponbareChloroplast	283	.	A	.	999	.	AN=36	GT	0/0	0/0	0/0	0/0	0/0	0/0	0/0	0/0	0/0	0/0	0/0	0/0	0/0	0/0	0/0	0/0	0/0	0/0
nipponbareChloroplast	284	.	G	.	23.5583	.	AN=36	GT	0/0	0/0	0/0	0/0	0/0	0/0	0/0	0/0	0/0	0/0	0/0	0/0	0/0	0/0	0/0	0/0	0/0	0/0
nipponbareChloroplast	285	.	C	.	20.4503	.	AN=36	GT	0/0	0/0	0/0	0/0	0/0	0/0	0/0	0/0	0/0	0/0	0/0	0/0	0/0	0/0	0/0	0/0	0/0	0/0
nipponbareChloroplast	286	.	A	.	999	.	AN=36	GT	0/0	0/0	0/0	0/0	0/0	0/0	0/0	0/0	0/0	0/0	0/0	0/0	0/0	0/0	0/0	0/0	0/0	0/0
nipponbareChloroplast	287	.	G	.	23.6939	.	AN=36	GT	0/0	0/0	0/0	0/0	0/0	0/0	0/0	0/0	0/0	0/0	0/0	0/0	0/0	0/0	0/0	0/0	0/0	0/0
nipponbareChloroplast	288	.	T	.	18.7495	.	AN=36	GT	0/0	0/0	0/0	0/0	0/0	0/0	0/0	0/0	0/0	0/0	0/0	0/0	0/0	0/0	0/0	0/0	0/0	0/0
nipponbareChloroplast	289	.	G	.	20.4603	.	AN=36	GT	0/0	0/0	0/0	0/0	0/0	0/0	0/0	0/0	0/0	0/0	0/0	0/0	0/0	0/0	0/0	0/0	0/0	0/0
nipponbareChloroplast	290	.	A	.	23.4357	.	AN=36	GT	0/0	0/0	0/0	0/0	0/0	0/0	0/0	0/0	0/0	0/0	0/0	0/0	0/0	0/0	0/0	0/0	0/0	0/0
nipponbareChloroplast	291	.	A	.	23.4483	.	AN=36	GT	0/0	0/0	0/0	0/0	0/0	0/0	0/0	0/0	0/0	0/0	0/0	0/0	0/0	0/0	0/0	0/0	0/0	0/0
nipponbareChloroplast	292	.	C	.	23.4421	.	AN=36	GT	0/0	0/0	0/0	0/0	0/0	0/0	0/0	0/0	0/0	0/0	0/0	0/0	0/0	0/0	0/0	0/0	0/0	0/0
nipponbareChloroplast	293	.	C	.	20.4402	.	AN=36	GT	0/0	0/0	0/0	0/0	0/0	0/0	0/0	0/0	0/0	0/0	0/0	0/0	0/0	0/0	0/0	0/0	0/0	0/0
nipponbareChloroplast	294	.	A	.	20.4562	.	AN=36	GT	0/0	0/0	0/0	0/0	0/0	0/0	0/0	0/0	0/0	0/0	0/0	0/0	0/0	0/0	0/0	0/0	0/0	0/0
nipponbareChloroplast	295	.	A	.	23.4695	.	AN=36	GT	0/0	0/0	0/0	0/0	0/0	0/0	0/0	0/0	0/0	0/0	0/0	0/0	0/0	0/0	0/0	0/0	0/0	0/0
nipponbareChloroplast	296	.	A	.	999	.	AN=36	GT	0/0	0/0	0/0	0/0	0/0	0/0	0/0	0/0	0/0	0/0	0/0	0/0	0/0	0/0	0/0	0/0	0/0	0/0
nipponbareChloroplast	297	.	T	.	20.47	.	AN=36	GT	0/0	0/0	0/0	0/0	0/0	0/0	0/0	0/0	0/0	0/0	0/0	0/0	0/0	0/0	0/0	0/0	0/0	0/0
nipponbareChloroplast	298	.	C	.	20.5211	.	AN=36	GT	0/0	0/0	0/0	0/0	0/0	0/0	0/0	0/0	0/0	0/0	0/0	0/0	0/0	0/0	0/0	0/0	0/0	0/0
nipponbareChloroplast	299	.	C	.	18.7303	.	AN=36	GT	0/0	0/0	0/0	0/0	0/0	0/0	0/0	0/0	0/0	0/0	0/0	0/0	0/0	0/0	0/0	0/0	0/0	0/0
nipponbareChloroplast	300	.	C	.	999	.	AN=36	GT	0/0	0/0	0/0	0/0	0/0	0/0	0/0	0/0	0/0	0/0	0/0	0/0	0/0	0/0	0/0	0/0	0/0	0/0
nipponbareChloroplast	301	.	T	.	20.4691	.	AN=36	GT	0/0	0/0	0/0	0/0	0/0	0/0	0/0	0/0	0/0	0/0	0/0	0/0	0/0	0/0	0/0	0/0	0/0	0/0
nipponbareChloroplast	302	.	A	.	20.4705	.	AN=36	GT	0/0	0/0	0/0	0/0	0/0	0/0	0/0	0/0	0/0	0/0	0/0	0/0	0/0	0/0	0/0	0/0	0/0	0/0
nipponbareChloroplast	303	.	C	.	23.4813	.	AN=36	GT	0/0	0/0	0/0	0/0	0/0	0/0	0/0	0/0	0/0	0/0	0/0	0/0	0/0	0/0	0/0	0/0	0/0	0/0
nipponbareChloroplast	304	.	T	.	23.4413	.	AN=36	GT	0/0	0/0	0/0	0/0	0/0	0/0	0/0	0/0	0/0	0/0	0/0	0/0	0/0	0/0	0/0	0/0	0/0	0/0
nipponbareChloroplast	305	.	A	.	23.4619	.	AN=36	GT	0/0	0/0	0/0	0/0	0/0	0/0	0/0	0/0	0/0	0/0	0/0	0/0	0/0	0/0	0/0	0/0	0/0	0/0
nipponbareChloroplast	306	.	C	.	24.056	.	AN=36	GT	0/0	0/0	0/0	0/0	0/0	0/0	0/0	0/0	0/0	0/0	0/0	0/0	0/0	0/0	0/0	0/0	0/0	0/0
nipponbareChloroplast	307	.	A	.	23.4588	.	AN=36	GT	0/0	0/0	0/0	0/0	0/0	0/0	0/0	0/0	0/0	0/0	0/0	0/0	0/0	0/0	0/0	0/0	0/0	0/0
nipponbareChloroplast	308	.	G	.	999	.	AN=36	GT	0/0	0/0	0/0	0/0	0/0	0/0	0/0	0/0	0/0	0/0	0/0	0/0	0/0	0/0	0/0	0/0	0/0	0/0
nipponbareChloroplast	309	.	G	.	23.4535	.	AN=36	GT	0/0	0/0	0/0	0/0	0/0	0/0	0/0	0/0	0/0	0/0	0/0	0/0	0/0	0/0	0/0	0/0	0/0	0/0
nipponbareChloroplast	310	.	C	.	23.4419	.	AN=36	GT	0/0	0/0	0/0	0/0	0/0	0/0	0/0	0/0	0/0	0/0	0/0	0/0	0/0	0/0	0/0	0/0	0/0	0/0
nipponbareChloroplast	311	.	C	.	20.4956	.	AN=36	GT	0/0	0/0	0/0	0/0	0/0	0/0	0/0	0/0	0/0	0/0	0/0	0/0	0/0	0/0	0/0	0/0	0/0	0/0
nipponbareChloroplast	312	.	A	.	999	.	AN=36	GT	0/0	0/0	0/0	0/0	0/0	0/0	0/0	0/0	0/0	0/0	0/0	0/0	0/0	0/0	0/0	0/0	0/0	0/0
nipponbareChloroplast	313	.	A	.	20.4466	.	AN=36	GT	0/0	0/0	0/0	0/0	0/0	0/0	0/0	0/0	0/0	0/0	0/0	0/0	0/0	0/0	0/0	0/0	0/0	0/0
nipponbareChloroplast	314	.	G	.	20.5868	.	AN=36	GT	0/0	0/0	0/0	0/0	0/0	0/0	0/0	0/0	0/0	0/0	0/0	0/0	0/0	0/0	0/0	0/0	0/0	0/0
nipponbareChloroplast	315	.	C	.	20.4907	.	AN=36	GT	0/0	0/0	0/0	0/0	0/0	0/0	0/0	0/0	0/0	0/0	0/0	0/0	0/0	0/0	0/0	0/0	0/0	0/0
nipponbareChloroplast	316	.	A	.	18.7312	.	AN=36	GT	0/0	0/0	0/0	0/0	0/0	0/0	0/0	0/0	0/0	0/0	0/0	0/0	0/0	0/0	0/0	0/0	0/0	0/0
nipponbareChloroplast	317	.	G	.	20.6803	.	AN=36	GT	0/0	0/0	0/0	0/0	0/0	0/0	0/0	0/0	0/0	0/0	0/0	0/0	0/0	0/0	0/0	0/0	0/0	0/0
nipponbareChloroplast	318	.	C	.	20.6262	.	AN=36	GT	0/0	0/0	0/0	0/0	0/0	0/0	0/0	0/0	0/0	0/0	0/0	0/0	0/0	0/0	0/0	0/0	0/0	0/0
nipponbareChloroplast	319	.	C	.	18.7082	.	AN=36	GT	0/0	0/0	0/0	0/0	0/0	0/0	0/0	0/0	0/0	0/0	0/0	0/0	0/0	0/0	0/0	0/0	0/0	0/0
nipponbareChloroplast	320	.	A	.	23.4477	.	AN=36	GT	0/0	0/0	0/0	0/0	0/0	0/0	0/0	0/0	0/0	0/0	0/0	0/0	0/0	0/0	0/0	0/0	0/0	0/0
nipponbareChloroplast	321	.	A	.	18.6906	.	AN=36	GT	0/0	0/0	0/0	0/0	0/0	0/0	0/0	0/0	0/0	0/0	0/0	0/0	0/0	0/0	0/0	0/0	0/0	0/0
nipponbareChloroplast	322	.	G	.	23.4359	.	AN=36	GT	0/0	0/0	0/0	0/0	0/0	0/0	0/0	0/0	0/0	0/0	0/0	0/0	0/0	0/0	0/0	0/0	0/0	0/0
nipponbareChloroplast	323	.	A	.	23.4431	.	AN=36	GT	0/0	0/0	0/0	0/0	0/0	0/0	0/0	0/0	0/0	0/0	0/0	0/0	0/0	0/0	0/0	0/0	0/0	0/0
nipponbareChloroplast	324	.	A	.	18.7142	.	AN=36	GT	0/0	0/0	0/0	0/0	0/0	0/0	0/0	0/0	0/0	0/0	0/0	0/0	0/0	0/0	0/0	0/0	0/0	0/0
nipponbareChloroplast	325	.	G	.	20.4851	.	AN=36	GT	0/0	0/0	0/0	0/0	0/0	0/0	0/0	0/0	0/0	0/0	0/0	0/0	0/0	0/0	0/0	0/0	0/0	0/0
nipponbareChloroplast	326	.	A	.	20.4374	.	AN=36	GT	0/0	0/0	0/0	0/0	0/0	0/0	0/0	0/0	0/0	0/0	0/0	0/0	0/0	0/0	0/0	0/0	0/0	0/0
nipponbareChloroplast	327	.	A	.	23.4524	.	AN=36	GT	0/0	0/0	0/0	0/0	0/0	0/0	0/0	0/0	0/0	0/0	0/0	0/0	0/0	0/0	0/0	0/0	0/0	0/0
nipponbareChloroplast	328	.	G	.	20.4967	.	AN=36	GT	0/0	0/0	0/0	0/0	0/0	0/0	0/0	0/0	0/0	0/0	0/0	0/0	0/0	0/0	0/0	0/0	0/0	0/0
nipponbareChloroplast	329	.	T	.	18.7498	.	AN=36	GT	0/0	0/0	0/0	0/0	0/0	0/0	0/0	0/0	0/0	0/0	0/0	0/0	0/0	0/0	0/0	0/0	0/0	0/0
nipponbareChloroplast	330	.	G	.	999	.	AN=36	GT	0/0	0/0	0/0	0/0	0/0	0/0	0/0	0/0	0/0	0/0	0/0	0/0	0/0	0/0	0/0	0/0	0/0	0/0
nipponbareChloroplast	331	.	T	.	20.4646	.	AN=36	GT	0/0	0/0	0/0	0/0	0/0	0/0	0/0	0/0	0/0	0/0	0/0	0/0	0/0	0/0	0/0	0/0	0/0	0/0
nipponbareChloroplast	332	.	A	.	20.4485	.	AN=36	GT	0/0	0/0	0/0	0/0	0/0	0/0	0/0	0/0	0/0	0/0	0/0	0/0	0/0	0/0	0/0	0/0	0/0	0/0
nipponbareChloroplast	333	.	A	.	20.4536	.	AN=36	GT	0/0	0/0	0/0	0/0	0/0	0/0	0/0	0/0	0/0	0/0	0/0	0/0	0/0	0/0	0/0	0/0	0/0	0/0
nipponbareChloroplast	334	.	A	.	23.5373	.	AN=36	GT	0/0	0/0	0/0	0/0	0/0	0/0	0/0	0/0	0/0	0/0	0/0	0/0	0/0	0/0	0/0	0/0	0/0	0/0
nipponbareChloroplast	335	.	G	.	999	.	AN=36	GT	0/0	0/0	0/0	0/0	0/0	0/0	0/0	0/0	0/0	0/0	0/0	0/0	0/0	0/0	0/0	0/0	0/0	0/0
nipponbareChloroplast	336	.	A	.	20.4386	.	AN=36	GT	0/0	0/0	0/0	0/0	0/0	0/0	0/0	0/0	0/0	0/0	0/0	0/0	0/0	0/0	0/0	0/0	0/0	0/0
nipponbareChloroplast	337	.	A	.	23.6263	.	AN=36	GT	0/0	0/0	0/0	0/0	0/0	0/0	0/0	0/0	0/0	0/0	0/0	0/0	0/0	0/0	0/0	0/0	0/0	0/0
nipponbareChloroplast	338	.	C	.	18.7512	.	AN=36	GT	0/0	0/0	0/0	0/0	0/0	0/0	0/0	0/0	0/0	0/0	0/0	0/0	0/0	0/0	0/0	0/0	0/0	0/0
nipponbareChloroplast	339	.	G	.	18.7618	.	AN=36	GT	0/0	0/0	0/0	0/0	0/0	0/0	0/0	0/0	0/0	0/0	0/0	0/0	0/0	0/0	0/0	0/0	0/0	0/0
nipponbareChloroplast	340	.	A	.	20.4424	.	AN=36	GT	0/0	0/0	0/0	0/0	0/0	0/0	0/0	0/0	0/0	0/0	0/0	0/0	0/0	0/0	0/0	0/0	0/0	0/0
nipponbareChloroplast	341	.	G	.	20.4579	.	AN=36	GT	0/0	0/0	0/0	0/0	0/0	0/0	0/0	0/0	0/0	0/0	0/0	0/0	0/0	0/0	0/0	0/0	0/0	0/0
nipponbareChloroplast	342	.	A	.	20.4452	.	AN=36	GT	0/0	0/0	0/0	0/0	0/0	0/0	0/0	0/0	0/0	0/0	0/0	0/0	0/0	0/0	0/0	0/0	0/0	0/0
nipponbareChloroplast	343	.	G	.	20.5572	.	AN=36	GT	0/0	0/0	0/0	0/0	0/0	0/0	0/0	0/0	0/0	0/0	0/0	0/0	0/0	0/0	0/0	0/0	0/0	0/0
nipponbareChloroplast	344	.	T	.	20.4594	.	AN=36	GT	0/0	0/0	0/0	0/0	0/0	0/0	0/0	0/0	0/0	0/0	0/0	0/0	0/0	0/0	0/0	0/0	0/0	0/0
nipponbareChloroplast	345	.	T	.	20.4597	.	AN=36	GT	0/0	0/0	0/0	0/0	0/0	0/0	0/0	0/0	0/0	0/0	0/0	0/0	0/0	0/0	0/0	0/0	0/0	0/0
nipponbareChloroplast	346	.	G	.	18.6903	.	AN=36	GT	0/0	0/0	0/0	0/0	0/0	0/0	0/0	0/0	0/0	0/0	0/0	0/0	0/0	0/0	0/0	0/0	0/0	0/0
nipponbareChloroplast	347	.	T	.	20.4547	.	AN=36	GT	0/0	0/0	0/0	0/0	0/0	0/0	0/0	0/0	0/0	0/0	0/0	0/0	0/0	0/0	0/0	0/0	0/0	0/0
nipponbareChloroplast	348	.	T	.	23.4605	.	AN=36	GT	0/0	0/0	0/0	0/0	0/0	0/0	0/0	0/0	0/0	0/0	0/0	0/0	0/0	0/0	0/0	0/0	0/0	0/0
nipponbareChloroplast	349	.	A	.	20.5085	.	AN=36	GT	0/0	0/0	0/0	0/0	0/0	0/0	0/0	0/0	0/0	0/0	0/0	0/0	0/0	0/0	0/0	0/0	0/0	0/0
nipponbareChloroplast	350	.	A	.	999	.	AN=36	GT	0/0	0/0	0/0	0/0	0/0	0/0	0/0	0/0	0/0	0/0	0/0	0/0	0/0	0/0	0/0	0/0	0/0	0/0
nipponbareChloroplast	351	.	A	.	999	.	AN=36	GT	0/0	0/0	0/0	0/0	0/0	0/0	0/0	0/0	0/0	0/0	0/0	0/0	0/0	0/0	0/0	0/0	0/0	0/0
nipponbareChloroplast	352	.	A	.	23.4696	.	AN=36	GT	0/0	0/0	0/0	0/0	0/0	0/0	0/0	0/0	0/0	0/0	0/0	0/0	0/0	0/0	0/0	0/0	0/0	0/0
nipponbareChloroplast	353	.	C	.	23.5193	.	AN=36	GT	0/0	0/0	0/0	0/0	0/0	0/0	0/0	0/0	0/0	0/0	0/0	0/0	0/0	0/0	0/0	0/0	0/0	0/0
nipponbareChloroplast	354	.	T	.	18.704	.	AN=36	GT	0/0	0/0	0/0	0/0	0/0	0/0	0/0	0/0	0/0	0/0	0/0	0/0	0/0	0/0	0/0	0/0	0/0	0/0
nipponbareChloroplast	355	.	A	.	23.4484	.	AN=36	GT	0/0	0/0	0/0	0/0	0/0	0/0	0/0	0/0	0/0	0/0	0/0	0/0	0/0	0/0	0/0	0/0	0/0	0/0
nipponbareChloroplast	356	.	G	.	20.4448	.	AN=36	GT	0/0	0/0	0/0	0/0	0/0	0/0	0/0	0/0	0/0	0/0	0/0	0/0	0/0	0/0	0/0	0/0	0/0	0/0
nipponbareChloroplast	357	.	C	.	20.4797	.	AN=36	GT	0/0	0/0	0/0	0/0	0/0	0/0	0/0	0/0	0/0	0/0	0/0	0/0	0/0	0/0	0/0	0/0	0/0	0/0
nipponbareChloroplast	358	.	A	.	18.7086	.	AN=36	GT	0/0	0/0	0/0	0/0	0/0	0/0	0/0	0/0	0/0	0/0	0/0	0/0	0/0	0/0	0/0	0/0	0/0	0/0
nipponbareChloroplast	359	.	T	.	20.4854	.	AN=36	GT	0/0	0/0	0/0	0/0	0/0	0/0	0/0	0/0	0/0	0/0	0/0	0/0	0/0	0/0	0/0	0/0	0/0	0/0
nipponbareChloroplast	360	.	A	.	23.4431	.	AN=36	GT	0/0	0/0	0/0	0/0	0/0	0/0	0/0	0/0	0/0	0/0	0/0	0/0	0/0	0/0	0/0	0/0	0/0	0/0
nipponbareChloroplast	361	.	T	.	999	.	AN=36	GT	0/0	0/0	0/0	0/0	0/0	0/0	0/0	0/0	0/0	0/0	0/0	0/0	0/0	0/0	0/0	0/0	0/0	0/0
nipponbareChloroplast	362	.	T	.	18.7151	.	AN=36	GT	0/0	0/0	0/0	0/0	0/0	0/0	0/0	0/0	0/0	0/0	0/0	0/0	0/0	0/0	0/0	0/0	0/0	0/0
nipponbareChloroplast	363	.	G	.	20.5546	.	AN=36	GT	0/0	0/0	0/0	0/0	0/0	0/0	0/0	0/0	0/0	0/0	0/0	0/0	0/0	0/0	0/0	0/0	0/0	0/0
nipponbareChloroplast	364	.	G	.	23.466	.	AN=36	GT	0/0	0/0	0/0	0/0	0/0	0/0	0/0	0/0	0/0	0/0	0/0	0/0	0/0	0/0	0/0	0/0	0/0	0/0
nipponbareChloroplast	365	.	A	.	23.4363	.	AN=36	GT	0/0	0/0	0/0	0/0	0/0	0/0	0/0	0/0	0/0	0/0	0/0	0/0	0/0	0/0	0/0	0/0	0/0	0/0
nipponbareChloroplast	366	.	A	.	20.4808	.	AN=36	GT	0/0	0/0	0/0	0/0	0/0	0/0	0/0	0/0	0/0	0/0	0/0	0/0	0/0	0/0	0/0	0/0	0/0	0/0
nipponbareChloroplast	367	.	G	.	23.4366	.	AN=36	GT	0/0	0/0	0/0	0/0	0/0	0/0	0/0	0/0	0/0	0/0	0/0	0/0	0/0	0/0	0/0	0/0	0/0	0/0
nipponbareChloroplast	368	.	A	.	20.4602	.	AN=36	GT	0/0	0/0	0/0	0/0	0/0	0/0	0/0	0/0	0/0	0/0	0/0	0/0	0/0	0/0	0/0	0/0	0/0	0/0
nipponbareChloroplast	369	.	T	.	20.4514	.	AN=36	GT	0/0	0/0	0/0	0/0	0/0	0/0	0/0	0/0	0/0	0/0	0/0	0/0	0/0	0/0	0/0	0/0	0/0	0/0
nipponbareChloroplast	370	.	T	.	23.4846	.	AN=36	GT	0/0	0/0	0/0	0/0	0/0	0/0	0/0	0/0	0/0	0/0	0/0	0/0	0/0	0/0	0/0	0/0	0/0	0/0
nipponbareChloroplast	371	.	A	.	23.4493	.	AN=36	GT	0/0	0/0	0/0	0/0	0/0	0/0	0/0	0/0	0/0	0/0	0/0	0/0	0/0	0/0	0/0	0/0	0/0	0/0
nipponbareChloroplast	372	.	A	.	999	.	AN=36	GT	0/0	0/0	0/0	0/0	0/0	0/0	0/0	0/0	0/0	0/0	0/0	0/0	0/0	0/0	0/0	0/0	0/0	0/0
nipponbareChloroplast	373	.	T	.	23.4835	.	AN=36	GT	0/0	0/0	0/0	0/0	0/0	0/0	0/0	0/0	0/0	0/0	0/0	0/0	0/0	0/0	0/0	0/0	0/0	0/0
nipponbareChloroplast	374	.	C	.	20.6149	.	AN=36	GT	0/0	0/0	0/0	0/0	0/0	0/0	0/0	0/0	0/0	0/0	0/0	0/0	0/0	0/0	0/0	0/0	0/0	0/0
nipponbareChloroplast	375	.	G	.	23.8291	.	AN=36	GT	0/0	0/0	0/0	0/0	0/0	0/0	0/0	0/0	0/0	0/0	0/0	0/0	0/0	0/0	0/0	0/0	0/0	0/0
nipponbareChloroplast	376	.	G	.	23.4483	.	AN=36	GT	0/0	0/0	0/0	0/0	0/0	0/0	0/0	0/0	0/0	0/0	0/0	0/0	0/0	0/0	0/0	0/0	0/0	0/0
nipponbareChloroplast	377	.	C	.	20.4621	.	AN=36	GT	0/0	0/0	0/0	0/0	0/0	0/0	0/0	0/0	0/0	0/0	0/0	0/0	0/0	0/0	0/0	0/0	0/0	0/0
nipponbareChloroplast	378	.	C	.	20.4509	.	AN=36	GT	0/0	0/0	0/0	0/0	0/0	0/0	0/0	0/0	0/0	0/0	0/0	0/0	0/0	0/0	0/0	0/0	0/0	0/0
nipponbareChloroplast	379	.	A	.	20.4357	.	AN=36	GT	0/0	0/0	0/0	0/0	0/0	0/0	0/0	0/0	0/0	0/0	0/0	0/0	0/0	0/0	0/0	0/0	0/0	0/0
nipponbareChloroplast	380	.	A	.	20.477	.	AN=36	GT	0/0	0/0	0/0	0/0	0/0	0/0	0/0	0/0	0/0	0/0	0/0	0/0	0/0	0/0	0/0	0/0	0/0	0/0
nipponbareChloroplast	381	.	A	.	18.7172	.	AN=36	GT	0/0	0/0	0/0	0/0	0/0	0/0	0/0	0/0	0/0	0/0	0/0	0/0	0/0	0/0	0/0	0/0	0/0	0/0
nipponbareChloroplast	382	.	A	.	20.4834	.	AN=36	GT	0/0	0/0	0/0	0/0	0/0	0/0	0/0	0/0	0/0	0/0	0/0	0/0	0/0	0/0	0/0	0/0	0/0	0/0
nipponbareChloroplast	383	.	T	.	999	.	AN=36	GT	0/0	0/0	0/0	0/0	0/0	0/0	0/0	0/0	0/0	0/0	0/0	0/0	0/0	0/0	0/0	0/0	0/0	0/0
nipponbareChloroplast	384	.	A	.	20.5282	.	AN=36	GT	0/0	0/0	0/0	0/0	0/0	0/0	0/0	0/0	0/0	0/0	0/0	0/0	0/0	0/0	0/0	0/0	0/0	0/0
nipponbareChloroplast	385	.	A	.	23.4419	.	AN=36	GT	0/0	0/0	0/0	0/0	0/0	0/0	0/0	0/0	0/0	0/0	0/0	0/0	0/0	0/0	0/0	0/0	0/0	0/0
nipponbareChloroplast	386	.	C	.	23.4418	.	AN=36	GT	0/0	0/0	0/0	0/0	0/0	0/0	0/0	0/0	0/0	0/0	0/0	0/0	0/0	0/0	0/0	0/0	0/0	0/0
nipponbareChloroplast	387	.	C	.	18.7414	.	AN=36	GT	0/0	0/0	0/0	0/0	0/0	0/0	0/0	0/0	0/0	0/0	0/0	0/0	0/0	0/0	0/0	0/0	0/0	0/0
nipponbareChloroplast	388	.	A	.	23.4843	.	AN=36	GT	0/0	0/0	0/0	0/0	0/0	0/0	0/0	0/0	0/0	0/0	0/0	0/0	0/0	0/0	0/0	0/0	0/0	0/0
nipponbareChloroplast	389	.	T	.	23.4329	.	AN=36	GT	0/0	0/0	0/0	0/0	0/0	0/0	0/0	0/0	0/0	0/0	0/0	0/0	0/0	0/0	0/0	0/0	0/0	0/0
nipponbareChloroplast	390	.	G	.	20.4698	.	AN=36	GT	0/0	0/0	0/0	0/0	0/0	0/0	0/0	0/0	0/0	0/0	0/0	0/0	0/0	0/0	0/0	0/0	0/0	0/0
nipponbareChloroplast	391	.	A	.	20.4559	.	AN=36	GT	0/0	0/0	0/0	0/0	0/0	0/0	0/0	0/0	0/0	0/0	0/0	0/0	0/0	0/0	0/0	0/0	0/0	0/0
nipponbareChloroplast	392	.	G	.	23.454	.	AN=36	GT	0/0	0/0	0/0	0/0	0/0	0/0	0/0	0/0	0/0	0/0	0/0	0/0	0/0	0/0	0/0	0/0	0/0	0/0
nipponbareChloroplast	393	.	C	.	20.6447	.	AN=36	GT	0/0	0/0	0/0	0/0	0/0	0/0	0/0	0/0	0/0	0/0	0/0	0/0	0/0	0/0	0/0	0/0	0/0	0/0
nipponbareChloroplast	394	.	G	A	432	.	AC=4;AN=36	GT:PL:GP:GQ	0/0:0,255,255:0,261,273:99	0/0:0,255,255:0,261,273:99	0/0:0,255,255:0,261,273:99	0/0:0,255,255:0,261,273:99	0/0:0,255,255:0,261,273:99	0/0:0,255,255:0,261,273:99	0/0:0,255,255:0,261,273:99	0/0:0,255,255:0,261,273:99	0/0:0,255,255:0,261,273:99	0/0:0,255,255:0,261,273:99	0/0:0,255,255:0,261,273:99	1/1:255,255,0:236,242,0:99	1/1:255,255,0:236,242,0:99	0/0:0,255,255:0,261,273:99	0/0:0,255,255:0,261,273:99	0/0:0,255,255:0,261,273:99	0/0:0,255,255:0,261,273:99	0/0:0,255,255:0,261,273:99
nipponbareChloroplast	395	.	G	.	20.4782	.	AN=36	GT	0/0	0/0	0/0	0/0	0/0	0/0	0/0	0/0	0/0	0/0	0/0	0/0	0/0	0/0	0/0	0/0	0/0	0/0
nipponbareChloroplast	396	.	C	.	20.4789	.	AN=36	GT	0/0	0/0	0/0	0/0	0/0	0/0	0/0	0/0	0/0	0/0	0/0	0/0	0/0	0/0	0/0	0/0	0/0	0/0
nipponbareChloroplast	397	.	C	.	20.4447	.	AN=36	GT	0/0	0/0	0/0	0/0	0/0	0/0	0/0	0/0	0/0	0/0	0/0	0/0	0/0	0/0	0/0	0/0	0/0	0/0
nipponbareChloroplast	398	.	A	.	18.7168	.	AN=36	GT	0/0	0/0	0/0	0/0	0/0	0/0	0/0	0/0	0/0	0/0	0/0	0/0	0/0	0/0	0/0	0/0	0/0	0/0
nipponbareChloroplast	399	.	C	.	18.741	.	AN=36	GT	0/0	0/0	0/0	0/0	0/0	0/0	0/0	0/0	0/0	0/0	0/0	0/0	0/0	0/0	0/0	0/0	0/0	0/0
nipponbareChloroplast	400	.	A	.	20.4415	.	AN=36	GT	0/0	0/0	0/0	0/0	0/0	0/0	0/0	0/0	0/0	0/0	0/0	0/0	0/0	0/0	0/0	0/0	0/0	0/0
nipponbareChloroplast	401	.	A	.	23.6029	.	AN=36	GT	0/0	0/0	0/0	0/0	0/0	0/0	0/0	0/0	0/0	0/0	0/0	0/0	0/0	0/0	0/0	0/0	0/0	0/0
nipponbareChloroplast	402	.	T	.	18.6954	.	AN=36	GT	0/0	0/0	0/0	0/0	0/0	0/0	0/0	0/0	0/0	0/0	0/0	0/0	0/0	0/0	0/0	0/0	0/0	0/0
nipponbareChloroplast	403	.	A	.	18.7545	.	AN=36	GT	0/0	0/0	0/0	0/0	0/0	0/0	0/0	0/0	0/0	0/0	0/0	0/0	0/0	0/0	0/0	0/0	0/0	0/0
nipponbareChloroplast	404	.	T	.	18.7146	.	AN=36	GT	0/0	0/0	0/0	0/0	0/0	0/0	0/0	0/0	0/0	0/0	0/0	0/0	0/0	0/0	0/0	0/0	0/0	0/0
nipponbareChloroplast	405	.	T	.	999	.	AN=36	GT	0/0	0/0	0/0	0/0	0/0	0/0	0/0	0/0	0/0	0/0	0/0	0/0	0/0	0/0	0/0	0/0	0/0	0/0
nipponbareChloroplast	406	.	A	.	18.7102	.	AN=36	GT	0/0	0/0	0/0	0/0	0/0	0/0	0/0	0/0	0/0	0/0	0/0	0/0	0/0	0/0	0/0	0/0	0/0	0/0
nipponbareChloroplast	407	.	T	.	20.4368	.	AN=36	GT	0/0	0/0	0/0	0/0	0/0	0/0	0/0	0/0	0/0	0/0	0/0	0/0	0/0	0/0	0/0	0/0	0/0	0/0
nipponbareChloroplast	408	.	A	.	23.4328	.	AN=36	GT	0/0	0/0	0/0	0/0	0/0	0/0	0/0	0/0	0/0	0/0	0/0	0/0	0/0	0/0	0/0	0/0	0/0	0/0
nipponbareChloroplast	409	.	A	.	999	.	AN=36	GT	0/0	0/0	0/0	0/0	0/0	0/0	0/0	0/0	0/0	0/0	0/0	0/0	0/0	0/0	0/0	0/0	0/0	0/0
nipponbareChloroplast	410	.	G	.	20.4484	.	AN=36	GT	0/0	0/0	0/0	0/0	0/0	0/0	0/0	0/0	0/0	0/0	0/0	0/0	0/0	0/0	0/0	0/0	0/0	0/0
nipponbareChloroplast	411	.	T	.	18.7133	.	AN=36	GT	0/0	0/0	0/0	0/0	0/0	0/0	0/0	0/0	0/0	0/0	0/0	0/0	0/0	0/0	0/0	0/0	0/0	0/0
nipponbareChloroplast	412	.	T	C	999	.	AC=32;AN=36	GT:PL:GP:GQ	0/0:0,255,255:0,242,236:99	1/1:255,255,0:273,261,0:99	0/0:0,255,255:0,242,236:99	1/1:255,255,0:273,261,0:99	1/1:255,255,0:273,261,0:99	1/1:255,255,0:273,261,0:99	1/1:255,255,0:273,261,0:99	1/1:255,255,0:273,261,0:99	1/1:255,255,0:273,261,0:99	1/1:255,255,0:273,261,0:99	1/1:255,255,0:273,261,0:99	1/1:255,255,0:273,261,0:99	1/1:255,255,0:273,261,0:99	1/1:255,255,0:273,261,0:99	1/1:255,255,0:273,261,0:99	1/1:255,255,0:273,261,0:99	1/1:255,255,0:273,261,0:99	1/1:255,255,0:273,261,0:99
nipponbareChloroplast	413	.	T	.	20.4541	.	AN=36	GT	0/0	0/0	0/0	0/0	0/0	0/0	0/0	0/0	0/0	0/0	0/0	0/0	0/0	0/0	0/0	0/0	0/0	0/0
nipponbareChloroplast	414	.	C	.	20.4493	.	AN=36	GT	0/0	0/0	0/0	0/0	0/0	0/0	0/0	0/0	0/0	0/0	0/0	0/0	0/0	0/0	0/0	0/0	0/0	0/0
nipponbareChloroplast	415	.	T	.	20.4456	.	AN=36	GT	0/0	0/0	0/0	0/0	0/0	0/0	0/0	0/0	0/0	0/0	0/0	0/0	0/0	0/0	0/0	0/0	0/0	0/0
nipponbareChloroplast	416	.	T	.	23.4382	.	AN=36	GT	0/0	0/0	0/0	0/0	0/0	0/0	0/0	0/0	0/0	0/0	0/0	0/0	0/0	0/0	0/0	0/0	0/0	0/0
nipponbareChloroplast	417	.	C	.	20.4475	.	AN=36	GT	0/0	0/0	0/0	0/0	0/0	0/0	0/0	0/0	0/0	0/0	0/0	0/0	0/0	0/0	0/0	0/0	0/0	0/0
nipponbareChloroplast	418	.	C	.	20.5137	.	AN=36	GT	0/0	0/0	0/0	0/0	0/0	0/0	0/0	0/0	0/0	0/0	0/0	0/0	0/0	0/0	0/0	0/0	0/0	0/0
nipponbareChloroplast	419	.	T	.	999	.	AN=36	GT	0/0	0/0	0/0	0/0	0/0	0/0	0/0	0/0	0/0	0/0	0/0	0/0	0/0	0/0	0/0	0/0	0/0	0/0
nipponbareChloroplast	420	.	C	.	20.456	.	AN=36	GT	0/0	0/0	0/0	0/0	0/0	0/0	0/0	0/0	0/0	0/0	0/0	0/0	0/0	0/0	0/0	0/0	0/0	0/0
nipponbareChloroplast	421	.	T	.	20.5037	.	AN=36	GT	0/0	0/0	0/0	0/0	0/0	0/0	0/0	0/0	0/0	0/0	0/0	0/0	0/0	0/0	0/0	0/0	0/0	0/0
nipponbareChloroplast	422	.	T	.	20.4369	.	AN=36	GT	0/0	0/0	0/0	0/0	0/0	0/0	0/0	0/0	0/0	0/0	0/0	0/0	0/0	0/0	0/0	0/0	0/0	0/0
nipponbareChloroplast	423	.	G	.	18.7075	.	AN=36	GT	0/0	0/0	0/0	0/0	0/0	0/0	0/0	0/0	0/0	0/0	0/0	0/0	0/0	0/0	0/0	0/0	0/0	0/0
nipponbareChloroplast	424	.	A	.	23.4342	.	AN=36	GT	0/0	0/0	0/0	0/0	0/0	0/0	0/0	0/0	0/0	0/0	0/0	0/0	0/0	0/0	0/0	0/0	0/0	0/0
nipponbareChloroplast	425	.	C	.	23.4432	.	AN=36	GT	0/0	0/0	0/0	0/0	0/0	0/0	0/0	0/0	0/0	0/0	0/0	0/0	0/0	0/0	0/0	0/0	0/0	0/0
nipponbareChloroplast	426	.	C	.	23.5605	.	AN=36	GT	0/0	0/0	0/0	0/0	0/0	0/0	0/0	0/0	0/0	0/0	0/0	0/0	0/0	0/0	0/0	0/0	0/0	0/0
nipponbareChloroplast	427	.	A	.	20.4611	.	AN=36	GT	0/0	0/0	0/0	0/0	0/0	0/0	0/0	0/0	0/0	0/0	0/0	0/0	0/0	0/0	0/0	0/0	0/0	0/0
nipponbareChloroplast	428	.	A	.	999	.	AN=36	GT	0/0	0/0	0/0	0/0	0/0	0/0	0/0	0/0	0/0	0/0	0/0	0/0	0/0	0/0	0/0	0/0	0/0	0/0
nipponbareChloroplast	429	.	A	.	18.6976	.	AN=36	GT	0/0	0/0	0/0	0/0	0/0	0/0	0/0	0/0	0/0	0/0	0/0	0/0	0/0	0/0	0/0	0/0	0/0	0/0
nipponbareChloroplast	430	.	T	.	23.4358	.	AN=36	GT	0/0	0/0	0/0	0/0	0/0	0/0	0/0	0/0	0/0	0/0	0/0	0/0	0/0	0/0	0/0	0/0	0/0	0/0
nipponbareChloroplast	431	.	C	.	20.5889	.	AN=36	GT	0/0	0/0	0/0	0/0	0/0	0/0	0/0	0/0	0/0	0/0	0/0	0/0	0/0	0/0	0/0	0/0	0/0	0/0
nipponbareChloroplast	432	.	T	.	20.4444	.	AN=36	GT	0/0	0/0	0/0	0/0	0/0	0/0	0/0	0/0	0/0	0/0	0/0	0/0	0/0	0/0	0/0	0/0	0/0	0/0
nipponbareChloroplast	433	.	G	.	20.6426	.	AN=36	GT	0/0	0/0	0/0	0/0	0/0	0/0	0/0	0/0	0/0	0/0	0/0	0/0	0/0	0/0	0/0	0/0	0/0	0/0
nipponbareChloroplast	434	.	T	.	20.443	.	AN=36	GT	0/0	0/0	0/0	0/0	0/0	0/0	0/0	0/0	0/0	0/0	0/0	0/0	0/0	0/0	0/0	0/0	0/0	0/0
nipponbareChloroplast	435	.	A	.	23.4806	.	AN=36	GT	0/0	0/0	0/0	0/0	0/0	0/0	0/0	0/0	0/0	0/0	0/0	0/0	0/0	0/0	0/0	0/0	0/0	0/0
nipponbareChloroplast	436	.	A	.	18.7261	.	AN=36	GT	0/0	0/0	0/0	0/0	0/0	0/0	0/0	0/0	0/0	0/0	0/0	0/0	0/0	0/0	0/0	0/0	0/0	0/0
nipponbareChloroplast	437	.	C	.	23.4436	.	AN=36	GT	0/0	0/0	0/0	0/0	0/0	0/0	0/0	0/0	0/0	0/0	0/0	0/0	0/0	0/0	0/0	0/0	0/0	0/0
nipponbareChloroplast	438	.	C	.	20.4599	.	AN=36	GT	0/0	0/0	0/0	0/0	0/0	0/0	0/0	0/0	0/0	0/0	0/0	0/0	0/0	0/0	0/0	0/0	0/0	0/0
nipponbareChloroplast	439	.	C	.	20.4756	.	AN=36	GT	0/0	0/0	0/0	0/0	0/0	0/0	0/0	0/0	0/0	0/0	0/0	0/0	0/0	0/0	0/0	0/0	0/0	0/0
nipponbareChloroplast	440	.	T	.	20.4705	.	AN=36	GT	0/0	0/0	0/0	0/0	0/0	0/0	0/0	0/0	0/0	0/0	0/0	0/0	0/0	0/0	0/0	0/0	0/0	0/0
nipponbareChloroplast	441	.	C	.	20.4654	.	AN=36	GT	0/0	0/0	0/0	0/0	0/0	0/0	0/0	0/0	0/0	0/0	0/0	0/0	0/0	0/0	0/0	0/0	0/0	0/0
nipponbareChloroplast	442	.	A	.	20.4402	.	AN=36	GT	0/0	0/0	0/0	0/0	0/0	0/0	0/0	0/0	0/0	0/0	0/0	0/0	0/0	0/0	0/0	0/0	0/0	0/0
nipponbareChloroplast	443	.	T	.	23.4468	.	AN=36	GT	0/0	0/0	0/0	0/0	0/0	0/0	0/0	0/0	0/0	0/0	0/0	0/0	0/0	0/0	0/0	0/0	0/0	0/0
nipponbareChloroplast	444	.	T	.	20.4674	.	AN=36	GT	0/0	0/0	0/0	0/0	0/0	0/0	0/0	0/0	0/0	0/0	0/0	0/0	0/0	0/0	0/0	0/0	0/0	0/0
nipponbareChloroplast	445	.	A	.	20.4453	.	AN=36	GT	0/0	0/0	0/0	0/0	0/0	0/0	0/0	0/0	0/0	0/0	0/0	0/0	0/0	0/0	0/0	0/0	0/0	0/0
nipponbareChloroplast	446	.	G	.	18.7013	.	AN=36	GT	0/0	0/0	0/0	0/0	0/0	0/0	0/0	0/0	0/0	0/0	0/0	0/0	0/0	0/0	0/0	0/0	0/0	0/0
nipponbareChloroplast	447	.	C	.	20.4496	.	AN=36	GT	0/0	0/0	0/0	0/0	0/0	0/0	0/0	0/0	0/0	0/0	0/0	0/0	0/0	0/0	0/0	0/0	0/0	0/0
nipponbareChloroplast	448	.	A	G	432	.	AC=4;AN=36	GT:PL:GP:GQ	0/0:0,255,255:0,260,273:99	0/0:0,255,255:0,260,273:99	0/0:0,255,255:0,260,273:99	0/0:0,255,255:0,260,273:99	0/0:0,255,255:0,260,273:99	0/0:0,255,255:0,260,273:99	1/1:255,255,0:236,242,0:99	0/0:0,255,255:0,260,273:99	0/0:0,255,255:0,260,273:99	0/0:0,255,255:0,260,273:99	1/1:255,255,0:236,242,0:99	0/0:0,255,255:0,260,273:99	0/0:0,255,255:0,260,273:99	0/0:0,255,255:0,260,273:99	0/0:0,255,255:0,260,273:99	0/0:0,255,255:0,260,273:99	0/0:0,255,255:0,260,273:99	0/0:0,255,255:0,260,273:99
nipponbareChloroplast	449	.	G	.	18.7758	.	AN=36	GT	0/0	0/0	0/0	0/0	0/0	0/0	0/0	0/0	0/0	0/0	0/0	0/0	0/0	0/0	0/0	0/0	0/0	0/0
nipponbareChloroplast	450	.	A	.	23.4653	.	AN=36	GT	0/0	0/0	0/0	0/0	0/0	0/0	0/0	0/0	0/0	0/0	0/0	0/0	0/0	0/0	0/0	0/0	0/0	0/0
nipponbareChloroplast	451	.	T	.	18.6992	.	AN=36	GT	0/0	0/0	0/0	0/0	0/0	0/0	0/0	0/0	0/0	0/0	0/0	0/0	0/0	0/0	0/0	0/0	0/0	0/0
nipponbareChloroplast	452	.	T	.	999	.	AN=36	GT	0/0	0/0	0/0	0/0	0/0	0/0	0/0	0/0	0/0	0/0	0/0	0/0	0/0	0/0	0/0	0/0	0/0	0/0
nipponbareChloroplast	453	.	C	.	20.5487	.	AN=36	GT	0/0	0/0	0/0	0/0	0/0	0/0	0/0	0/0	0/0	0/0	0/0	0/0	0/0	0/0	0/0	0/0	0/0	0/0
nipponbareChloroplast	454	.	G	A	914	.	AC=8;AN=36	GT:PL:GP:GQ	0/0:0,255,255:0,257,265:99	0/0:0,255,255:0,257,265:99	0/0:0,255,255:0,257,265:99	0/0:0,255,255:0,257,265:99	0/0:0,255,255:0,257,265:99	0/0:0,255,255:0,257,265:99	0/0:0,255,255:0,257,265:99	0/0:0,255,255:0,257,265:99	0/0:0,255,255:0,257,265:99	0/0:0,255,255:0,257,265:99	0/0:0,255,255:0,257,265:99	0/0:0,255,255:0,257,265:99	0/0:0,255,255:0,257,265:99	0/0:0,255,255:0,257,265:99	1/1:255,255,0:244,246,0:99	1/1:255,255,0:244,246,0:99	1/1:255,255,0:244,246,0:99	1/1:255,255,0:244,246,0:99
nipponbareChloroplast	455	.	T	.	18.7083	.	AN=36	GT	0/0	0/0	0/0	0/0	0/0	0/0	0/0	0/0	0/0	0/0	0/0	0/0	0/0	0/0	0/0	0/0	0/0	0/0
nipponbareChloroplast	456	.	T	.	20.4449	.	AN=36	GT	0/0	0/0	0/0	0/0	0/0	0/0	0/0	0/0	0/0	0/0	0/0	0/0	0/0	0/0	0/0	0/0	0/0	0/0
nipponbareChloroplast	457	.	T	.	23.4384	.	AN=36	GT	0/0	0/0	0/0	0/0	0/0	0/0	0/0	0/0	0/0	0/0	0/0	0/0	0/0	0/0	0/0	0/0	0/0	0/0
nipponbareChloroplast	458	.	T	.	20.4505	.	AN=36	GT	0/0	0/0	0/0	0/0	0/0	0/0	0/0	0/0	0/0	0/0	0/0	0/0	0/0	0/0	0/0	0/0	0/0	0/0
nipponbareChloroplast	459	.	C	.	20.5331	.	AN=36	GT	0/0	0/0	0/0	0/0	0/0	0/0	0/0	0/0	0/0	0/0	0/0	0/0	0/0	0/0	0/0	0/0	0/0	0/0
nipponbareChloroplast	460	.	A	.	18.7186	.	AN=36	GT	0/0	0/0	0/0	0/0	0/0	0/0	0/0	0/0	0/0	0/0	0/0	0/0	0/0	0/0	0/0	0/0	0/0	0/0
nipponbareChloroplast	461	.	G	.	20.5004	.	AN=36	GT	0/0	0/0	0/0	0/0	0/0	0/0	0/0	0/0	0/0	0/0	0/0	0/0	0/0	0/0	0/0	0/0	0/0	0/0
nipponbareChloroplast	462	.	T	.	18.6967	.	AN=36	GT	0/0	0/0	0/0	0/0	0/0	0/0	0/0	0/0	0/0	0/0	0/0	0/0	0/0	0/0	0/0	0/0	0/0	0/0
nipponbareChloroplast	463	.	G	A	198	.	AC=2;AN=36	GT:PL:GP:GQ	0/0:0,255,255:0,264,279:99	0/0:0,255,255:0,264,279:99	0/0:0,255,255:0,264,279:99	0/0:0,255,255:0,264,279:99	0/0:0,255,255:0,264,279:99	0/0:0,255,255:0,264,279:99	0/0:0,255,255:0,264,279:99	0/0:0,255,255:0,264,279:99	0/0:0,255,255:0,264,279:99	0/0:0,255,255:0,264,279:99	0/0:0,255,255:0,264,279:99	0/0:0,255,255:0,264,279:99	0/0:0,255,255:0,264,279:99	0/0:0,255,255:0,264,279:99	1/1:255,255,0:230,239,0:99	0/0:0,255,255:0,264,279:99	0/0:0,255,255:0,264,279:99	0/0:0,255,255:0,264,279:99
nipponbareChloroplast	464	.	G	.	20.478	.	AN=36	GT	0/0	0/0	0/0	0/0	0/0	0/0	0/0	0/0	0/0	0/0	0/0	0/0	0/0	0/0	0/0	0/0	0/0	0/0
nipponbareChloroplast	465	.	T	.	18.7335	.	AN=36	GT	0/0	0/0	0/0	0/0	0/0	0/0	0/0	0/0	0/0	0/0	0/0	0/0	0/0	0/0	0/0	0/0	0/0	0/0
nipponbareChloroplast	466	.	T	.	20.4457	.	AN=36	GT	0/0	0/0	0/0	0/0	0/0	0/0	0/0	0/0	0/0	0/0	0/0	0/0	0/0	0/0	0/0	0/0	0/0	0/0
nipponbareChloroplast	467	.	T	.	20.4498	.	AN=36	GT	0/0	0/0	0/0	0/0	0/0	0/0	0/0	0/0	0/0	0/0	0/0	0/0	0/0	0/0	0/0	0/0	0/0	0/0
nipponbareChloroplast	468	.	C	.	23.5025	.	AN=36	GT	0/0	0/0	0/0	0/0	0/0	0/0	0/0	0/0	0/0	0/0	0/0	0/0	0/0	0/0	0/0	0/0	0/0	0/0
nipponbareChloroplast	469	.	C	.	999	.	AN=36	GT	0/0	0/0	0/0	0/0	0/0	0/0	0/0	0/0	0/0	0/0	0/0	0/0	0/0	0/0	0/0	0/0	0/0	0/0
nipponbareChloroplast	470	.	C	.	20.5994	.	AN=36	GT	0/0	0/0	0/0	0/0	0/0	0/0	0/0	0/0	0/0	0/0	0/0	0/0	0/0	0/0	0/0	0/0	0/0	0/0
nipponbareChloroplast	471	.	T	.	18.7629	.	AN=36	GT	0/0	0/0	0/0	0/0	0/0	0/0	0/0	0/0	0/0	0/0	0/0	0/0	0/0	0/0	0/0	0/0	0/0	0/0
nipponbareChloroplast	472	.	G	.	20.6174	.	AN=36	GT	0/0	0/0	0/0	0/0	0/0	0/0	0/0	0/0	0/0	0/0	0/0	0/0	0/0	0/0	0/0	0/0	0/0	0/0
nipponbareChloroplast	473	.	A	.	23.4719	.	AN=36	GT	0/0	0/0	0/0	0/0	0/0	0/0	0/0	0/0	0/0	0/0	0/0	0/0	0/0	0/0	0/0	0/0	0/0	0/0
nipponbareChloroplast	474	.	T	.	18.7185	.	AN=36	GT	0/0	0/0	0/0	0/0	0/0	0/0	0/0	0/0	0/0	0/0	0/0	0/0	0/0	0/0	0/0	0/0	0/0	0/0
nipponbareChloroplast	475	.	C	.	23.446	.	AN=36	GT	0/0	0/0	0/0	0/0	0/0	0/0	0/0	0/0	0/0	0/0	0/0	0/0	0/0	0/0	0/0	0/0	0/0	0/0
nipponbareChloroplast	476	.	A	.	20.4941	.	AN=36	GT	0/0	0/0	0/0	0/0	0/0	0/0	0/0	0/0	0/0	0/0	0/0	0/0	0/0	0/0	0/0	0/0	0/0	0/0
nipponbareChloroplast	477	.	A	.	20.4619	.	AN=36	GT	0/0	0/0	0/0	0/0	0/0	0/0	0/0	0/0	0/0	0/0	0/0	0/0	0/0	0/0	0/0	0/0	0/0	0/0
nipponbareChloroplast	478	.	A	.	999	.	AN=36	GT	0/0	0/0	0/0	0/0	0/0	0/0	0/0	0/0	0/0	0/0	0/0	0/0	0/0	0/0	0/0	0/0	0/0	0/0
nipponbareChloroplast	479	.	C	.	20.4798	.	AN=36	GT	0/0	0/0	0/0	0/0	0/0	0/0	0/0	0/0	0/0	0/0	0/0	0/0	0/0	0/0	0/0	0/0	0/0	0/0
nipponbareChloroplast	480	.	T	.	23.4395	.	AN=36	GT	0/0	0/0	0/0	0/0	0/0	0/0	0/0	0/0	0/0	0/0	0/0	0/0	0/0	0/0	0/0	0/0	0/0	0/0
nipponbareChloroplast	481	.	A	.	20.4698	.	AN=36	GT	0/0	0/0	0/0	0/0	0/0	0/0	0/0	0/0	0/0	0/0	0/0	0/0	0/0	0/0	0/0	0/0	0/0	0/0
nipponbareChloroplast	482	.	G	.	20.447	.	AN=36	GT	0/0	0/0	0/0	0/0	0/0	0/0	0/0	0/0	0/0	0/0	0/0	0/0	0/0	0/0	0/0	0/0	0/0	0/0
nipponbareChloroplast	483	.	A	.	23.439	.	AN=36	GT	0/0	0/0	0/0	0/0	0/0	0/0	0/0	0/0	0/0	0/0	0/0	0/0	0/0	0/0	0/0	0/0	0/0	0/0
nipponbareChloroplast	484	.	G	.	20.4486	.	AN=36	GT	0/0	0/0	0/0	0/0	0/0	0/0	0/0	0/0	0/0	0/0	0/0	0/0	0/0	0/0	0/0	0/0	0/0	0/0
nipponbareChloroplast	485	.	G	.	23.4687	.	AN=36	GT	0/0	0/0	0/0	0/0	0/0	0/0	0/0	0/0	0/0	0/0	0/0	0/0	0/0	0/0	0/0	0/0	0/0	0/0
nipponbareChloroplast	486	.	T	.	18.7204	.	AN=36	GT	0/0	0/0	0/0	0/0	0/0	0/0	0/0	0/0	0/0	0/0	0/0	0/0	0/0	0/0	0/0	0/0	0/0	0/0
nipponbareChloroplast	487	.	T	.	20.4403	.	AN=36	GT	0/0	0/0	0/0	0/0	0/0	0/0	0/0	0/0	0/0	0/0	0/0	0/0	0/0	0/0	0/0	0/0	0/0	0/0
nipponbareChloroplast	488	.	A	.	18.7716	.	AN=36	GT	0/0	0/0	0/0	0/0	0/0	0/0	0/0	0/0	0/0	0/0	0/0	0/0	0/0	0/0	0/0	0/0	0/0	0/0
nipponbareChloroplast	489	.	C	.	23.4676	.	AN=36	GT	0/0	0/0	0/0	0/0	0/0	0/0	0/0	0/0	0/0	0/0	0/0	0/0	0/0	0/0	0/0	0/0	0/0	0/0
nipponbareChloroplast	490	.	C	.	23.4863	.	AN=36	GT	0/0	0/0	0/0	0/0	0/0	0/0	0/0	0/0	0/0	0/0	0/0	0/0	0/0	0/0	0/0	0/0	0/0	0/0
nipponbareChloroplast	491	.	A	.	23.4401	.	AN=36	GT	0/0	0/0	0/0	0/0	0/0	0/0	0/0	0/0	0/0	0/0	0/0	0/0	0/0	0/0	0/0	0/0	0/0	0/0
nipponbareChloroplast	492	.	A	.	999	.	AN=36	GT	0/0	0/0	0/0	0/0	0/0	0/0	0/0	0/0	0/0	0/0	0/0	0/0	0/0	0/0	0/0	0/0	0/0	0/0
nipponbareChloroplast	493	.	G	.	18.7132	.	AN=36	GT	0/0	0/0	0/0	0/0	0/0	0/0	0/0	0/0	0/0	0/0	0/0	0/0	0/0	0/0	0/0	0/0	0/0	0/0
nipponbareChloroplast	494	.	G	.	18.7263	.	AN=36	GT	0/0	0/0	0/0	0/0	0/0	0/0	0/0	0/0	0/0	0/0	0/0	0/0	0/0	0/0	0/0	0/0	0/0	0/0
nipponbareChloroplast	495	.	A	.	18.6931	.	AN=36	GT	0/0	0/0	0/0	0/0	0/0	0/0	0/0	0/0	0/0	0/0	0/0	0/0	0/0	0/0	0/0	0/0	0/0	0/0
nipponbareChloroplast	496	.	A	.	20.5246	.	AN=36	GT	0/0	0/0	0/0	0/0	0/0	0/0	0/0	0/0	0/0	0/0	0/0	0/0	0/0	0/0	0/0	0/0	0/0	0/0
nipponbareChloroplast	497	.	C	.	20.4953	.	AN=36	GT	0/0	0/0	0/0	0/0	0/0	0/0	0/0	0/0	0/0	0/0	0/0	0/0	0/0	0/0	0/0	0/0	0/0	0/0
nipponbareChloroplast	498	.	C	.	20.4418	.	AN=36	GT	0/0	0/0	0/0	0/0	0/0	0/0	0/0	0/0	0/0	0/0	0/0	0/0	0/0	0/0	0/0	0/0	0/0	0/0
nipponbareChloroplast	499	.	A	.	18.6994	.	AN=36	GT	0/0	0/0	0/0	0/0	0/0	0/0	0/0	0/0	0/0	0/0	0/0	0/0	0/0	0/0	0/0	0/0	0/0	0/0
nipponbareChloroplast	500	.	T	.	18.7276	.	AN=36	GT	0/0	0/0	0/0	0/0	0/0	0/0	0/0	0/0	0/0	0/0	0/0	0/0	0/0	0/0	0/0	0/0	0/0	0/0
nipponbareChloroplast	501	.	G	.	18.7164	.	AN=36	GT	0/0	0/0	0/0	0/0	0/0	0/0	0/0	0/0	0/0	0/0	0/0	0/0	0/0	0/0	0/0	0/0	0/0	0/0
nipponbareChloroplast	502	.	C	.	18.7337	.	AN=36	GT	0/0	0/0	0/0	0/0	0/0	0/0	0/0	0/0	0/0	0/0	0/0	0/0	0/0	0/0	0/0	0/0	0/0	0/0
nipponbareChloroplast	503	.	A	.	18.7079	.	AN=36	GT	0/0	0/0	0/0	0/0	0/0	0/0	0/0	0/0	0/0	0/0	0/0	0/0	0/0	0/0	0/0	0/0	0/0	0/0
nipponbareChloroplast	504	.	T	.	20.473	.	AN=36	GT	0/0	0/0	0/0	0/0	0/0	0/0	0/0	0/0	0/0	0/0	0/0	0/0	0/0	0/0	0/0	0/0	0/0	0/0
nipponbareChloroplast	505	.	A	.	23.4418	.	AN=36	GT	0/0	0/0	0/0	0/0	0/0	0/0	0/0	0/0	0/0	0/0	0/0	0/0	0/0	0/0	0/0	0/0	0/0	0/0
nipponbareChloroplast	506	.	G	.	18.7569	.	AN=36	GT	0/0	0/0	0/0	0/0	0/0	0/0	0/0	0/0	0/0	0/0	0/0	0/0	0/0	0/0	0/0	0/0	0/0	0/0
nipponbareChloroplast	507	.	C	.	23.4602	.	AN=36	GT	0/0	0/0	0/0	0/0	0/0	0/0	0/0	0/0	0/0	0/0	0/0	0/0	0/0	0/0	0/0	0/0	0/0	0/0
nipponbareChloroplast	508	.	A	.	20.5077	.	AN=36	GT	0/0	0/0	0/0	0/0	0/0	0/0	0/0	0/0	0/0	0/0	0/0	0/0	0/0	0/0	0/0	0/0	0/0	0/0
nipponbareChloroplast	509	.	C	.	20.4841	.	AN=36	GT	0/0	0/0	0/0	0/0	0/0	0/0	0/0	0/0	0/0	0/0	0/0	0/0	0/0	0/0	0/0	0/0	0/0	0/0
nipponbareChloroplast	510	.	T	.	20.4397	.	AN=36	GT	0/0	0/0	0/0	0/0	0/0	0/0	0/0	0/0	0/0	0/0	0/0	0/0	0/0	0/0	0/0	0/0	0/0	0/0
nipponbareChloroplast	511	.	G	.	18.8084	.	AN=36	GT	0/0	0/0	0/0	0/0	0/0	0/0	0/0	0/0	0/0	0/0	0/0	0/0	0/0	0/0	0/0	0/0	0/0	0/0
nipponbareChloroplast	512	.	A	.	18.6901	.	AN=36	GT	0/0	0/0	0/0	0/0	0/0	0/0	0/0	0/0	0/0	0/0	0/0	0/0	0/0	0/0	0/0	0/0	0/0	0/0
nipponbareChloroplast	513	.	A	.	20.4697	.	AN=36	GT	0/0	0/0	0/0	0/0	0/0	0/0	0/0	0/0	0/0	0/0	0/0	0/0	0/0	0/0	0/0	0/0	0/0	0/0
nipponbareChloroplast	514	.	T	.	20.4539	.	AN=36	GT	0/0	0/0	0/0	0/0	0/0	0/0	0/0	0/0	0/0	0/0	0/0	0/0	0/0	0/0	0/0	0/0	0/0	0/0
nipponbareChloroplast	515	.	A	.	18.733	.	AN=36	GT	0/0	0/0	0/0	0/0	0/0	0/0	0/0	0/0	0/0	0/0	0/0	0/0	0/0	0/0	0/0	0/0	0/0	0/0
nipponbareChloroplast	516	.	G	.	23.5008	.	AN=36	GT	0/0	0/0	0/0	0/0	0/0	0/0	0/0	0/0	0/0	0/0	0/0	0/0	0/0	0/0	0/0	0/0	0/0	0/0
nipponbareChloroplast	517	.	G	.	23.4741	.	AN=36	GT	0/0	0/0	0/0	0/0	0/0	0/0	0/0	0/0	0/0	0/0	0/0	0/0	0/0	0/0	0/0	0/0	0/0	0/0
nipponbareChloroplast	518	.	G	.	20.4398	.	AN=36	GT	0/0	0/0	0/0	0/0	0/0	0/0	0/0	0/0	0/0	0/0	0/0	0/0	0/0	0/0	0/0	0/0	0/0	0/0
nipponbareChloroplast	519	.	A	.	23.4508	.	AN=36	GT	0/0	0/0	0/0	0/0	0/0	0/0	0/0	0/0	0/0	0/0	0/0	0/0	0/0	0/0	0/0	0/0	0/0	0/0
nipponbareChloroplast	520	.	A	.	18.7135	.	AN=36	GT	0/0	0/0	0/0	0/0	0/0	0/0	0/0	0/0	0/0	0/0	0/0	0/0	0/0	0/0	0/0	0/0	0/0	0/0
nipponbareChloroplast	521	.	C	.	20.445	.	AN=36	GT	0/0	0/0	0/0	0/0	0/0	0/0	0/0	0/0	0/0	0/0	0/0	0/0	0/0	0/0	0/0	0/0	0/0	0/0
nipponbareChloroplast	522	.	C	.	18.7635	.	AN=36	GT	0/0	0/0	0/0	0/0	0/0	0/0	0/0	0/0	0/0	0/0	0/0	0/0	0/0	0/0	0/0	0/0	0/0	0/0
nipponbareChloroplast	523	.	G	.	20.5346	.	AN=36	GT	0/0	0/0	0/0	0/0	0/0	0/0	0/0	0/0	0/0	0/0	0/0	0/0	0/0	0/0	0/0	0/0	0/0	0/0
nipponbareChloroplast	524	.	C	.	20.478	.	AN=36	GT	0/0	0/0	0/0	0/0	0/0	0/0	0/0	0/0	0/0	0/0	0/0	0/0	0/0	0/0	0/0	0/0	0/0	0/0
nipponbareChloroplast	525	.	C	.	18.7389	.	AN=36	GT	0/0	0/0	0/0	0/0	0/0	0/0	0/0	0/0	0/0	0/0	0/0	0/0	0/0	0/0	0/0	0/0	0/0	0/0
nipponbareChloroplast	526	.	G	.	20.5993	.	AN=36	GT	0/0	0/0	0/0	0/0	0/0	0/0	0/0	0/0	0/0	0/0	0/0	0/0	0/0	0/0	0/0	0/0	0/0	0/0
nipponbareChloroplast	527	.	A	.	20.4613	.	AN=36	GT	0/0	0/0	0/0	0/0	0/0	0/0	0/0	0/0	0/0	0/0	0/0	0/0	0/0	0/0	0/0	0/0	0/0	0/0
nipponbareChloroplast	528	.	A	.	18.7056	.	AN=36	GT	0/0	0/0	0/0	0/0	0/0	0/0	0/0	0/0	0/0	0/0	0/0	0/0	0/0	0/0	0/0	0/0	0/0	0/0
nipponbareChloroplast	529	.	T	.	23.4403	.	AN=36	GT	0/0	0/0	0/0	0/0	0/0	0/0	0/0	0/0	0/0	0/0	0/0	0/0	0/0	0/0	0/0	0/0	0/0	0/0
nipponbareChloroplast	530	.	A	.	18.6911	.	AN=36	GT	0/0	0/0	0/0	0/0	0/0	0/0	0/0	0/0	0/0	0/0	0/0	0/0	0/0	0/0	0/0	0/0	0/0	0/0
nipponbareChloroplast	531	.	C	.	23.4432	.	AN=36	GT	0/0	0/0	0/0	0/0	0/0	0/0	0/0	0/0	0/0	0/0	0/0	0/0	0/0	0/0	0/0	0/0	0/0	0/0
nipponbareChloroplast	532	.	A	.	23.4751	.	AN=36	GT	0/0	0/0	0/0	0/0	0/0	0/0	0/0	0/0	0/0	0/0	0/0	0/0	0/0	0/0	0/0	0/0	0/0	0/0
nipponbareChloroplast	533	.	C	.	20.4569	.	AN=36	GT	0/0	0/0	0/0	0/0	0/0	0/0	0/0	0/0	0/0	0/0	0/0	0/0	0/0	0/0	0/0	0/0	0/0	0/0
nipponbareChloroplast	534	.	C	.	18.7621	.	AN=36	GT	0/0	0/0	0/0	0/0	0/0	0/0	0/0	0/0	0/0	0/0	0/0	0/0	0/0	0/0	0/0	0/0	0/0	0/0
nipponbareChloroplast	535	.	A	.	23.4403	.	AN=36	GT	0/0	0/0	0/0	0/0	0/0	0/0	0/0	0/0	0/0	0/0	0/0	0/0	0/0	0/0	0/0	0/0	0/0	0/0
nipponbareChloroplast	536	.	G	.	23.485	.	AN=36	GT	0/0	0/0	0/0	0/0	0/0	0/0	0/0	0/0	0/0	0/0	0/0	0/0	0/0	0/0	0/0	0/0	0/0	0/0
nipponbareChloroplast	537	.	C	.	23.4933	.	AN=36	GT	0/0	0/0	0/0	0/0	0/0	0/0	0/0	0/0	0/0	0/0	0/0	0/0	0/0	0/0	0/0	0/0	0/0	0/0
nipponbareChloroplast	538	.	T	.	23.5002	.	AN=36	GT	0/0	0/0	0/0	0/0	0/0	0/0	0/0	0/0	0/0	0/0	0/0	0/0	0/0	0/0	0/0	0/0	0/0	0/0
nipponbareChloroplast	539	.	A	.	999	.	AN=36	GT	0/0	0/0	0/0	0/0	0/0	0/0	0/0	0/0	0/0	0/0	0/0	0/0	0/0	0/0	0/0	0/0	0/0	0/0
nipponbareChloroplast	540	.	C	.	20.4623	.	AN=36	GT	0/0	0/0	0/0	0/0	0/0	0/0	0/0	0/0	0/0	0/0	0/0	0/0	0/0	0/0	0/0	0/0	0/0	0/0
nipponbareChloroplast	541	.	A	.	18.7178	.	AN=36	GT	0/0	0/0	0/0	0/0	0/0	0/0	0/0	0/0	0/0	0/0	0/0	0/0	0/0	0/0	0/0	0/0	0/0	0/0
nipponbareChloroplast	542	.	C	.	18.7201	.	AN=36	GT	0/0	0/0	0/0	0/0	0/0	0/0	0/0	0/0	0/0	0/0	0/0	0/0	0/0	0/0	0/0	0/0	0/0	0/0
nipponbareChloroplast	543	.	C	.	20.4464	.	AN=36	GT	0/0	0/0	0/0	0/0	0/0	0/0	0/0	0/0	0/0	0/0	0/0	0/0	0/0	0/0	0/0	0/0	0/0	0/0
nipponbareChloroplast	544	.	T	.	20.4413	.	AN=36	GT	0/0	0/0	0/0	0/0	0/0	0/0	0/0	0/0	0/0	0/0	0/0	0/0	0/0	0/0	0/0	0/0	0/0	0/0
nipponbareChloroplast	545	.	A	.	18.7122	.	AN=36	GT	0/0	0/0	0/0	0/0	0/0	0/0	0/0	0/0	0/0	0/0	0/0	0/0	0/0	0/0	0/0	0/0	0/0	0/0
nipponbareChloroplast	546	.	A	.	18.7201	.	AN=36	GT	0/0	0/0	0/0	0/0	0/0	0/0	0/0	0/0	0/0	0/0	0/0	0/0	0/0	0/0	0/0	0/0	0/0	0/0
nipponbareChloroplast	547	.	C	.	999	.	AN=36	GT	0/0	0/0	0/0	0/0	0/0	0/0	0/0	0/0	0/0	0/0	0/0	0/0	0/0	0/0	0/0	0/0	0/0	0/0
nipponbareChloroplast	548	.	A	.	18.6989	.	AN=36	GT	0/0	0/0	0/0	0/0	0/0	0/0	0/0	0/0	0/0	0/0	0/0	0/0	0/0	0/0	0/0	0/0	0/0	0/0
nipponbareChloroplast	549	.	T	.	18.6985	.	AN=36	GT	0/0	0/0	0/0	0/0	0/0	0/0	0/0	0/0	0/0	0/0	0/0	0/0	0/0	0/0	0/0	0/0	0/0	0/0
nipponbareChloroplast	550	.	G	.	20.4772	.	AN=36	GT	0/0	0/0	0/0	0/0	0/0	0/0	0/0	0/0	0/0	0/0	0/0	0/0	0/0	0/0	0/0	0/0	0/0	0/0
nipponbareChloroplast	551	.	T	.	18.7736	.	AN=36	GT	0/0	0/0	0/0	0/0	0/0	0/0	0/0	0/0	0/0	0/0	0/0	0/0	0/0	0/0	0/0	0/0	0/0	0/0
nipponbareChloroplast	552	.	G	.	999	.	AN=36	GT	0/0	0/0	0/0	0/0	0/0	0/0	0/0	0/0	0/0	0/0	0/0	0/0	0/0	0/0	0/0	0/0	0/0	0/0
nipponbareChloroplast	553	.	A	.	23.4482	.	AN=36	GT	0/0	0/0	0/0	0/0	0/0	0/0	0/0	0/0	0/0	0/0	0/0	0/0	0/0	0/0	0/0	0/0	0/0	0/0
nipponbareChloroplast	554	.	A	.	20.4582	.	AN=36	GT	0/0	0/0	0/0	0/0	0/0	0/0	0/0	0/0	0/0	0/0	0/0	0/0	0/0	0/0	0/0	0/0	0/0	0/0
nipponbareChloroplast	555	.	A	.	20.4552	.	AN=36	GT	0/0	0/0	0/0	0/0	0/0	0/0	0/0	0/0	0/0	0/0	0/0	0/0	0/0	0/0	0/0	0/0	0/0	0/0
nipponbareChloroplast	556	.	T	.	20.4632	.	AN=36	GT	0/0	0/0	0/0	0/0	0/0	0/0	0/0	0/0	0/0	0/0	0/0	0/0	0/0	0/0	0/0	0/0	0/0	0/0
nipponbareChloroplast	557	.	G	.	18.7616	.	AN=36	GT	0/0	0/0	0/0	0/0	0/0	0/0	0/0	0/0	0/0	0/0	0/0	0/0	0/0	0/0	0/0	0/0	0/0	0/0
nipponbareChloroplast	558	.	G	.	20.4748	.	AN=36	GT	0/0	0/0	0/0	0/0	0/0	0/0	0/0	0/0	0/0	0/0	0/0	0/0	0/0	0/0	0/0	0/0	0/0	0/0
nipponbareChloroplast	559	.	A	.	23.4994	.	AN=36	GT	0/0	0/0	0/0	0/0	0/0	0/0	0/0	0/0	0/0	0/0	0/0	0/0	0/0	0/0	0/0	0/0	0/0	0/0
nipponbareChloroplast	560	.	T	.	20.4539	.	AN=36	GT	0/0	0/0	0/0	0/0	0/0	0/0	0/0	0/0	0/0	0/0	0/0	0/0	0/0	0/0	0/0	0/0	0/0	0/0
nipponbareChloroplast	561	.	G	.	20.4442	.	AN=36	GT	0/0	0/0	0/0	0/0	0/0	0/0	0/0	0/0	0/0	0/0	0/0	0/0	0/0	0/0	0/0	0/0	0/0	0/0
nipponbareChloroplast	562	.	C	.	18.6982	.	AN=36	GT	0/0	0/0	0/0	0/0	0/0	0/0	0/0	0/0	0/0	0/0	0/0	0/0	0/0	0/0	0/0	0/0	0/0	0/0
nipponbareChloroplast	563	.	A	.	23.4612	.	AN=36	GT	0/0	0/0	0/0	0/0	0/0	0/0	0/0	0/0	0/0	0/0	0/0	0/0	0/0	0/0	0/0	0/0	0/0	0/0
nipponbareChloroplast	564	.	T	.	23.4521	.	AN=36	GT	0/0	0/0	0/0	0/0	0/0	0/0	0/0	0/0	0/0	0/0	0/0	0/0	0/0	0/0	0/0	0/0	0/0	0/0
nipponbareChloroplast	565	.	A	.	20.455	.	AN=36	GT	0/0	0/0	0/0	0/0	0/0	0/0	0/0	0/0	0/0	0/0	0/0	0/0	0/0	0/0	0/0	0/0	0/0	0/0
nipponbareChloroplast	566	.	A	.	23.4515	.	AN=36	GT	0/0	0/0	0/0	0/0	0/0	0/0	0/0	0/0	0/0	0/0	0/0	0/0	0/0	0/0	0/0	0/0	0/0	0/0
nipponbareChloroplast	567	.	G	.	23.4464	.	AN=36	GT	0/0	0/0	0/0	0/0	0/0	0/0	0/0	0/0	0/0	0/0	0/0	0/0	0/0	0/0	0/0	0/0	0/0	0/0
nipponbareChloroplast	568	.	G	.	18.7093	.	AN=36	GT	0/0	0/0	0/0	0/0	0/0	0/0	0/0	0/0	0/0	0/0	0/0	0/0	0/0	0/0	0/0	0/0	0/0	0/0
nipponbareChloroplast	569	.	A	.	23.4447	.	AN=36	GT	0/0	0/0	0/0	0/0	0/0	0/0	0/0	0/0	0/0	0/0	0/0	0/0	0/0	0/0	0/0	0/0	0/0	0/0
nipponbareChloroplast	570	.	T	.	20.4637	.	AN=36	GT	0/0	0/0	0/0	0/0	0/0	0/0	0/0	0/0	0/0	0/0	0/0	0/0	0/0	0/0	0/0	0/0	0/0	0/0
nipponbareChloroplast	571	.	G	.	23.5087	.	AN=36	GT	0/0	0/0	0/0	0/0	0/0	0/0	0/0	0/0	0/0	0/0	0/0	0/0	0/0	0/0	0/0	0/0	0/0	0/0
nipponbareChloroplast	572	.	T	.	18.711	.	AN=36	GT	0/0	0/0	0/0	0/0	0/0	0/0	0/0	0/0	0/0	0/0	0/0	0/0	0/0	0/0	0/0	0/0	0/0	0/0
nipponbareChloroplast	573	.	T	.	23.4918	.	AN=36	GT	0/0	0/0	0/0	0/0	0/0	0/0	0/0	0/0	0/0	0/0	0/0	0/0	0/0	0/0	0/0	0/0	0/0	0/0
nipponbareChloroplast	574	.	A	G	671	.	AC=6;AN=36	GT:PL:GP:GQ	0/0:0,255,255:0,259,269:99	0/0:0,255,255:0,259,269:99	0/0:0,255,255:0,259,269:99	0/0:0,255,255:0,259,269:99	0/0:0,255,255:0,259,269:99	0/0:0,255,255:0,259,269:99	0/0:0,255,255:0,259,269:99	0/0:0,255,255:0,259,269:99	0/0:0,255,255:0,259,269:99	0/0:0,255,255:0,259,269:99	0/0:0,255,255:0,259,269:99	0/0:0,255,255:0,259,269:99	0/0:0,255,255:0,259,269:99	0/0:0,255,255:0,259,269:99	0/0:0,255,255:0,259,269:99	1/1:255,255,0:240,244,0:99	1/1:255,255,0:240,244,0:99	1/1:255,255,0:240,244,0:99
nipponbareChloroplast	575	.	T	.	20.4502	.	AN=36	GT	0/0	0/0	0/0	0/0	0/0	0/0	0/0	0/0	0/0	0/0	0/0	0/0	0/0	0/0	0/0	0/0	0/0	0/0
nipponbareChloroplast	576	.	G	.	20.5108	.	AN=36	GT	0/0	0/0	0/0	0/0	0/0	0/0	0/0	0/0	0/0	0/0	0/0	0/0	0/0	0/0	0/0	0/0	0/0	0/0
nipponbareChloroplast	577	.	C	T	198	.	AC=2;AN=36	GT:PL:GP:GQ	0/0:0,255,255:0,264,279:99	0/0:0,255,255:0,264,279:99	0/0:0,255,255:0,264,279:99	0/0:0,255,255:0,264,279:99	0/0:0,255,255:0,264,279:99	0/0:0,255,255:0,264,279:99	0/0:0,255,255:0,264,279:99	0/0:0,255,255:0,264,279:99	0/0:0,255,255:0,264,279:99	0/0:0,255,255:0,264,279:99	1/1:255,255,0:230,239,0:99	0/0:0,255,255:0,264,279:99	0/0:0,255,255:0,264,279:99	0/0:0,255,255:0,264,279:99	0/0:0,255,255:0,264,279:99	0/0:0,255,255:0,264,279:99	0/0:0,255,255:0,264,279:99	0/0:0,255,255:0,264,279:99
nipponbareChloroplast	578	.	T	.	20.4914	.	AN=36	GT	0/0	0/0	0/0	0/0	0/0	0/0	0/0	0/0	0/0	0/0	0/0	0/0	0/0	0/0	0/0	0/0	0/0	0/0
nipponbareChloroplast	579	.	C	.	20.4524	.	AN=36	GT	0/0	0/0	0/0	0/0	0/0	0/0	0/0	0/0	0/0	0/0	0/0	0/0	0/0	0/0	0/0	0/0	0/0	0/0
nipponbareChloroplast	580	.	T	.	20.4776	.	AN=36	GT	0/0	0/0	0/0	0/0	0/0	0/0	0/0	0/0	0/0	0/0	0/0	0/0	0/0	0/0	0/0	0/0	0/0	0/0
nipponbareChloroplast	581	.	G	.	20.455	.	AN=36	GT	0/0	0/0	0/0	0/0	0/0	0/0	0/0	0/0	0/0	0/0	0/0	0/0	0/0	0/0	0/0	0/0	0/0	0/0
nipponbareChloroplast	582	.	C	.	18.7483	.	AN=36	GT	0/0	0/0	0/0	0/0	0/0	0/0	0/0	0/0	0/0	0/0	0/0	0/0	0/0	0/0	0/0	0/0	0/0	0/0
nipponbareChloroplast	583	.	C	.	23.4759	.	AN=36	GT	0/0	0/0	0/0	0/0	0/0	0/0	0/0	0/0	0/0	0/0	0/0	0/0	0/0	0/0	0/0	0/0	0/0	0/0
nipponbareChloroplast	584	.	T	.	18.7055	.	AN=36	GT	0/0	0/0	0/0	0/0	0/0	0/0	0/0	0/0	0/0	0/0	0/0	0/0	0/0	0/0	0/0	0/0	0/0	0/0
nipponbareChloroplast	585	.	G	.	23.943	.	AN=36	GT	0/0	0/0	0/0	0/0	0/0	0/0	0/0	0/0	0/0	0/0	0/0	0/0	0/0	0/0	0/0	0/0	0/0	0/0
nipponbareChloroplast	586	.	G	.	20.4552	.	AN=36	GT	0/0	0/0	0/0	0/0	0/0	0/0	0/0	0/0	0/0	0/0	0/0	0/0	0/0	0/0	0/0	0/0	0/0	0/0
nipponbareChloroplast	587	.	A	.	23.5057	.	AN=36	GT	0/0	0/0	0/0	0/0	0/0	0/0	0/0	0/0	0/0	0/0	0/0	0/0	0/0	0/0	0/0	0/0	0/0	0/0
nipponbareChloroplast	588	.	A	.	23.4659	.	AN=36	GT	0/0	0/0	0/0	0/0	0/0	0/0	0/0	0/0	0/0	0/0	0/0	0/0	0/0	0/0	0/0	0/0	0/0	0/0
nipponbareChloroplast	589	.	T	.	23.4601	.	AN=36	GT	0/0	0/0	0/0	0/0	0/0	0/0	0/0	0/0	0/0	0/0	0/0	0/0	0/0	0/0	0/0	0/0	0/0	0/0
nipponbareChloroplast	590	.	A	.	20.4765	.	AN=36	GT	0/0	0/0	0/0	0/0	0/0	0/0	0/0	0/0	0/0	0/0	0/0	0/0	0/0	0/0	0/0	0/0	0/0	0/0
nipponbareChloroplast	591	.	C	.	23.4682	.	AN=36	GT	0/0	0/0	0/0	0/0	0/0	0/0	0/0	0/0	0/0	0/0	0/0	0/0	0/0	0/0	0/0	0/0	0/0	0/0
nipponbareChloroplast	592	.	A	.	23.4459	.	AN=36	GT	0/0	0/0	0/0	0/0	0/0	0/0	0/0	0/0	0/0	0/0	0/0	0/0	0/0	0/0	0/0	0/0	0/0	0/0
nipponbareChloroplast	593	.	A	.	23.4751	.	AN=36	GT	0/0	0/0	0/0	0/0	0/0	0/0	0/0	0/0	0/0	0/0	0/0	0/0	0/0	0/0	0/0	0/0	0/0	0/0
nipponbareChloroplast	594	.	T	.	20.4519	.	AN=36	GT	0/0	0/0	0/0	0/0	0/0	0/0	0/0	0/0	0/0	0/0	0/0	0/0	0/0	0/0	0/0	0/0	0/0	0/0
nipponbareChloroplast	595	.	C	.	23.4718	.	AN=36	GT	0/0	0/0	0/0	0/0	0/0	0/0	0/0	0/0	0/0	0/0	0/0	0/0	0/0	0/0	0/0	0/0	0/0	0/0
nipponbareChloroplast	596	.	A	.	20.4439	.	AN=36	GT	0/0	0/0	0/0	0/0	0/0	0/0	0/0	0/0	0/0	0/0	0/0	0/0	0/0	0/0	0/0	0/0	0/0	0/0
nipponbareChloroplast	597	.	T	.	23.4576	.	AN=36	GT	0/0	0/0	0/0	0/0	0/0	0/0	0/0	0/0	0/0	0/0	0/0	0/0	0/0	0/0	0/0	0/0	0/0	0/0
nipponbareChloroplast	598	.	A	.	23.5183	.	AN=36	GT	0/0	0/0	0/0	0/0	0/0	0/0	0/0	0/0	0/0	0/0	0/0	0/0	0/0	0/0	0/0	0/0	0/0	0/0
nipponbareChloroplast	599	.	A	.	20.4437	.	AN=36	GT	0/0	0/0	0/0	0/0	0/0	0/0	0/0	0/0	0/0	0/0	0/0	0/0	0/0	0/0	0/0	0/0	0/0	0/0
nipponbareChloroplast	600	.	A	.	23.5284	.	AN=36	GT	0/0	0/0	0/0	0/0	0/0	0/0	0/0	0/0	0/0	0/0	0/0	0/0	0/0	0/0	0/0	0/0	0/0	0/0
nipponbareChloroplast	601	.	G	.	20.4543	.	AN=36	GT	0/0	0/0	0/0	0/0	0/0	0/0	0/0	0/0	0/0	0/0	0/0	0/0	0/0	0/0	0/0	0/0	0/0	0/0
nipponbareChloroplast	602	.	T	.	18.702	.	AN=36	GT	0/0	0/0	0/0	0/0	0/0	0/0	0/0	0/0	0/0	0/0	0/0	0/0	0/0	0/0	0/0	0/0	0/0	0/0
nipponbareChloroplast	603	.	T	.	23.4655	.	AN=36	GT	0/0	0/0	0/0	0/0	0/0	0/0	0/0	0/0	0/0	0/0	0/0	0/0	0/0	0/0	0/0	0/0	0/0	0/0
nipponbareChloroplast	604	.	G	.	20.4693	.	AN=36	GT	0/0	0/0	0/0	0/0	0/0	0/0	0/0	0/0	0/0	0/0	0/0	0/0	0/0	0/0	0/0	0/0	0/0	0/0
nipponbareChloroplast	605	.	A	.	20.442	.	AN=36	GT	0/0	0/0	0/0	0/0	0/0	0/0	0/0	0/0	0/0	0/0	0/0	0/0	0/0	0/0	0/0	0/0	0/0	0/0
nipponbareChloroplast	606	.	A	.	999	.	AN=36	GT	0/0	0/0	0/0	0/0	0/0	0/0	0/0	0/0	0/0	0/0	0/0	0/0	0/0	0/0	0/0	0/0	0/0	0/0
nipponbareChloroplast	607	.	A	.	18.6993	.	AN=36	GT	0/0	0/0	0/0	0/0	0/0	0/0	0/0	0/0	0/0	0/0	0/0	0/0	0/0	0/0	0/0	0/0	0/0	0/0
nipponbareChloroplast	608	.	G	.	20.4838	.	AN=36	GT	0/0	0/0	0/0	0/0	0/0	0/0	0/0	0/0	0/0	0/0	0/0	0/0	0/0	0/0	0/0	0/0	0/0	0/0
nipponbareChloroplast	609	.	T	.	18.7536	.	AN=36	GT	0/0	0/0	0/0	0/0	0/0	0/0	0/0	0/0	0/0	0/0	0/0	0/0	0/0	0/0	0/0	0/0	0/0	0/0
nipponbareChloroplast	610	.	A	.	18.7142	.	AN=36	GT	0/0	0/0	0/0	0/0	0/0	0/0	0/0	0/0	0/0	0/0	0/0	0/0	0/0	0/0	0/0	0/0	0/0	0/0
nipponbareChloroplast	611	.	C	.	18.7401	.	AN=36	GT	0/0	0/0	0/0	0/0	0/0	0/0	0/0	0/0	0/0	0/0	0/0	0/0	0/0	0/0	0/0	0/0	0/0	0/0
nipponbareChloroplast	612	.	C	.	20.5011	.	AN=36	GT	0/0	0/0	0/0	0/0	0/0	0/0	0/0	0/0	0/0	0/0	0/0	0/0	0/0	0/0	0/0	0/0	0/0	0/0
nipponbareChloroplast	613	.	A	.	23.4433	.	AN=36	GT	0/0	0/0	0/0	0/0	0/0	0/0	0/0	0/0	0/0	0/0	0/0	0/0	0/0	0/0	0/0	0/0	0/0	0/0
nipponbareChloroplast	614	.	G	.	20.4504	.	AN=36	GT	0/0	0/0	0/0	0/0	0/0	0/0	0/0	0/0	0/0	0/0	0/0	0/0	0/0	0/0	0/0	0/0	0/0	0/0
nipponbareChloroplast	615	.	A	.	23.444	.	AN=36	GT	0/0	0/0	0/0	0/0	0/0	0/0	0/0	0/0	0/0	0/0	0/0	0/0	0/0	0/0	0/0	0/0	0/0	0/0
nipponbareChloroplast	616	.	T	.	23.4788	.	AN=36	GT	0/0	0/0	0/0	0/0	0/0	0/0	0/0	0/0	0/0	0/0	0/0	0/0	0/0	0/0	0/0	0/0	0/0	0/0
nipponbareChloroplast	617	.	A	.	18.7025	.	AN=36	GT	0/0	0/0	0/0	0/0	0/0	0/0	0/0	0/0	0/0	0/0	0/0	0/0	0/0	0/0	0/0	0/0	0/0	0/0
nipponbareChloroplast	618	.	T	.	999	.	AN=36	GT	0/0	0/0	0/0	0/0	0/0	0/0	0/0	0/0	0/0	0/0	0/0	0/0	0/0	0/0	0/0	0/0	0/0	0/0
nipponbareChloroplast	619	.	T	.	20.4385	.	AN=36	GT	0/0	0/0	0/0	0/0	0/0	0/0	0/0	0/0	0/0	0/0	0/0	0/0	0/0	0/0	0/0	0/0	0/0	0/0
nipponbareChloroplast	620	.	C	.	20.5582	.	AN=36	GT	0/0	0/0	0/0	0/0	0/0	0/0	0/0	0/0	0/0	0/0	0/0	0/0	0/0	0/0	0/0	0/0	0/0	0/0
nipponbareChloroplast	621	.	C	.	23.4537	.	AN=36	GT	0/0	0/0	0/0	0/0	0/0	0/0	0/0	0/0	0/0	0/0	0/0	0/0	0/0	0/0	0/0	0/0	0/0	0/0
nipponbareChloroplast	622	.	T	.	18.711	.	AN=36	GT	0/0	0/0	0/0	0/0	0/0	0/0	0/0	0/0	0/0	0/0	0/0	0/0	0/0	0/0	0/0	0/0	0/0	0/0
nipponbareChloroplast	623	.	A	.	20.4822	.	AN=36	GT	0/0	0/0	0/0	0/0	0/0	0/0	0/0	0/0	0/0	0/0	0/0	0/0	0/0	0/0	0/0	0/0	0/0	0/0
nipponbareChloroplast	624	.	A	.	23.4684	.	AN=36	GT	0/0	0/0	0/0	0/0	0/0	0/0	0/0	0/0	0/0	0/0	0/0	0/0	0/0	0/0	0/0	0/0	0/0	0/0
nipponbareChloroplast	625	.	A	.	23.4563	.	AN=36	GT	0/0	0/0	0/0	0/0	0/0	0/0	0/0	0/0	0/0	0/0	0/0	0/0	0/0	0/0	0/0	0/0	0/0	0/0
nipponbareChloroplast	626	.	G	.	20.4805	.	AN=36	GT	0/0	0/0	0/0	0/0	0/0	0/0	0/0	0/0	0/0	0/0	0/0	0/0	0/0	0/0	0/0	0/0	0/0	0/0
nipponbareChloroplast	627	.	G	.	20.4495	.	AN=36	GT	0/0	0/0	0/0	0/0	0/0	0/0	0/0	0/0	0/0	0/0	0/0	0/0	0/0	0/0	0/0	0/0	0/0	0/0
nipponbareChloroplast	628	.	C	.	20.4637	.	AN=36	GT	0/0	0/0	0/0	0/0	0/0	0/0	0/0	0/0	0/0	0/0	0/0	0/0	0/0	0/0	0/0	0/0	0/0	0/0
nipponbareChloroplast	629	.	A	.	23.444	.	AN=36	GT	0/0	0/0	0/0	0/0	0/0	0/0	0/0	0/0	0/0	0/0	0/0	0/0	0/0	0/0	0/0	0/0	0/0	0/0
nipponbareChloroplast	630	.	T	.	999	.	AN=36	GT	0/0	0/0	0/0	0/0	0/0	0/0	0/0	0/0	0/0	0/0	0/0	0/0	0/0	0/0	0/0	0/0	0/0	0/0
nipponbareChloroplast	631	.	A	.	20.4674	.	AN=36	GT	0/0	0/0	0/0	0/0	0/0	0/0	0/0	0/0	0/0	0/0	0/0	0/0	0/0	0/0	0/0	0/0	0/0	0/0
nipponbareChloroplast	632	.	C	.	20.4407	.	AN=36	GT	0/0	0/0	0/0	0/0	0/0	0/0	0/0	0/0	0/0	0/0	0/0	0/0	0/0	0/0	0/0	0/0	0/0	0/0
nipponbareChloroplast	633	.	C	.	20.4513	.	AN=36	GT	0/0	0/0	0/0	0/0	0/0	0/0	0/0	0/0	0/0	0/0	0/0	0/0	0/0	0/0	0/0	0/0	0/0	0/0
nipponbareChloroplast	634	.	A	.	18.7101	.	AN=36	GT	0/0	0/0	0/0	0/0	0/0	0/0	0/0	0/0	0/0	0/0	0/0	0/0	0/0	0/0	0/0	0/0	0/0	0/0
nipponbareChloroplast	635	.	T	.	999	.	AN=36	GT	0/0	0/0	0/0	0/0	0/0	0/0	0/0	0/0	0/0	0/0	0/0	0/0	0/0	0/0	0/0	0/0	0/0	0/0
nipponbareChloroplast	636	.	C	.	18.7834	.	AN=36	GT	0/0	0/0	0/0	0/0	0/0	0/0	0/0	0/0	0/0	0/0	0/0	0/0	0/0	0/0	0/0	0/0	0/0	0/0
nipponbareChloroplast	637	.	A	.	20.45	.	AN=36	GT	0/0	0/0	0/0	0/0	0/0	0/0	0/0	0/0	0/0	0/0	0/0	0/0	0/0	0/0	0/0	0/0	0/0	0/0
nipponbareChloroplast	638	.	G	.	20.6099	.	AN=36	GT	0/0	0/0	0/0	0/0	0/0	0/0	0/0	0/0	0/0	0/0	0/0	0/0	0/0	0/0	0/0	0/0	0/0	0/0
nipponbareChloroplast	639	.	A	.	20.4532	.	AN=36	GT	0/0	0/0	0/0	0/0	0/0	0/0	0/0	0/0	0/0	0/0	0/0	0/0	0/0	0/0	0/0	0/0	0/0	0/0
nipponbareChloroplast	640	.	G	.	20.4591	.	AN=36	GT	0/0	0/0	0/0	0/0	0/0	0/0	0/0	0/0	0/0	0/0	0/0	0/0	0/0	0/0	0/0	0/0	0/0	0/0
nipponbareChloroplast	641	.	A	.	18.7126	.	AN=36	GT	0/0	0/0	0/0	0/0	0/0	0/0	0/0	0/0	0/0	0/0	0/0	0/0	0/0	0/0	0/0	0/0	0/0	0/0
nipponbareChloroplast	642	.	A	.	20.4524	.	AN=36	GT	0/0	0/0	0/0	0/0	0/0	0/0	0/0	0/0	0/0	0/0	0/0	0/0	0/0	0/0	0/0	0/0	0/0	0/0
nipponbareChloroplast	643	.	A	.	18.7294	.	AN=36	GT	0/0	0/0	0/0	0/0	0/0	0/0	0/0	0/0	0/0	0/0	0/0	0/0	0/0	0/0	0/0	0/0	0/0	0/0
nipponbareChloroplast	644	.	C	.	23.4693	.	AN=36	GT	0/0	0/0	0/0	0/0	0/0	0/0	0/0	0/0	0/0	0/0	0/0	0/0	0/0	0/0	0/0	0/0	0/0	0/0
nipponbareChloroplast	645	.	T	.	20.4502	.	AN=36	GT	0/0	0/0	0/0	0/0	0/0	0/0	0/0	0/0	0/0	0/0	0/0	0/0	0/0	0/0	0/0	0/0	0/0	0/0
nipponbareChloroplast	646	.	T	.	20.4531	.	AN=36	GT	0/0	0/0	0/0	0/0	0/0	0/0	0/0	0/0	0/0	0/0	0/0	0/0	0/0	0/0	0/0	0/0	0/0	0/0
nipponbareChloroplast	647	.	C	.	20.4446	.	AN=36	GT	0/0	0/0	0/0	0/0	0/0	0/0	0/0	0/0	0/0	0/0	0/0	0/0	0/0	0/0	0/0	0/0	0/0	0/0
nipponbareChloroplast	648	.	C	.	18.699	.	AN=36	GT	0/0	0/0	0/0	0/0	0/0	0/0	0/0	0/0	0/0	0/0	0/0	0/0	0/0	0/0	0/0	0/0	0/0	0/0
nipponbareChloroplast	649	.	T	.	18.7185	.	AN=36	GT	0/0	0/0	0/0	0/0	0/0	0/0	0/0	0/0	0/0	0/0	0/0	0/0	0/0	0/0	0/0	0/0	0/0	0/0
nipponbareChloroplast	650	.	T	.	999	.	AN=36	GT	0/0	0/0	0/0	0/0	0/0	0/0	0/0	0/0	0/0	0/0	0/0	0/0	0/0	0/0	0/0	0/0	0/0	0/0
nipponbareChloroplast	651	.	G	.	23.4716	.	AN=36	GT	0/0	0/0	0/0	0/0	0/0	0/0	0/0	0/0	0/0	0/0	0/0	0/0	0/0	0/0	0/0	0/0	0/0	0/0
nipponbareChloroplast	652	.	A	.	20.4424	.	AN=36	GT	0/0	0/0	0/0	0/0	0/0	0/0	0/0	0/0	0/0	0/0	0/0	0/0	0/0	0/0	0/0	0/0	0/0	0/0
nipponbareChloroplast	653	.	C	.	23.4724	.	AN=36	GT	0/0	0/0	0/0	0/0	0/0	0/0	0/0	0/0	0/0	0/0	0/0	0/0	0/0	0/0	0/0	0/0	0/0	0/0
nipponbareChloroplast	654	.	C	.	23.465	.	AN=36	GT	0/0	0/0	0/0	0/0	0/0	0/0	0/0	0/0	0/0	0/0	0/0	0/0	0/0	0/0	0/0	0/0	0/0	0/0
nipponbareChloroplast	655	.	A	.	23.4474	.	AN=36	GT	0/0	0/0	0/0	0/0	0/0	0/0	0/0	0/0	0/0	0/0	0/0	0/0	0/0	0/0	0/0	0/0	0/0	0/0
nipponbareChloroplast	656	.	A	.	18.6894	.	AN=36	GT	0/0	0/0	0/0	0/0	0/0	0/0	0/0	0/0	0/0	0/0	0/0	0/0	0/0	0/0	0/0	0/0	0/0	0/0
nipponbareChloroplast	657	.	T	.	20.4516	.	AN=36	GT	0/0	0/0	0/0	0/0	0/0	0/0	0/0	0/0	0/0	0/0	0/0	0/0	0/0	0/0	0/0	0/0	0/0	0/0
nipponbareChloroplast	658	.	A	.	23.4494	.	AN=36	GT	0/0	0/0	0/0	0/0	0/0	0/0	0/0	0/0	0/0	0/0	0/0	0/0	0/0	0/0	0/0	0/0	0/0	0/0
nipponbareChloroplast	659	.	G	.	20.4412	.	AN=36	GT	0/0	0/0	0/0	0/0	0/0	0/0	0/0	0/0	0/0	0/0	0/0	0/0	0/0	0/0	0/0	0/0	0/0	0/0
nipponbareChloroplast	660	.	G	.	20.4599	.	AN=36	GT	0/0	0/0	0/0	0/0	0/0	0/0	0/0	0/0	0/0	0/0	0/0	0/0	0/0	0/0	0/0	0/0	0/0	0/0
nipponbareChloroplast	661	.	G	.	20.4691	.	AN=36	GT	0/0	0/0	0/0	0/0	0/0	0/0	0/0	0/0	0/0	0/0	0/0	0/0	0/0	0/0	0/0	0/0	0/0	0/0
nipponbareChloroplast	662	.	T	.	18.7943	.	AN=36	GT	0/0	0/0	0/0	0/0	0/0	0/0	0/0	0/0	0/0	0/0	0/0	0/0	0/0	0/0	0/0	0/0	0/0	0/0
nipponbareChloroplast	663	.	A	.	20.4664	.	AN=36	GT	0/0	0/0	0/0	0/0	0/0	0/0	0/0	0/0	0/0	0/0	0/0	0/0	0/0	0/0	0/0	0/0	0/0	0/0
nipponbareChloroplast	664	.	A	.	23.4609	.	AN=36	GT	0/0	0/0	0/0	0/0	0/0	0/0	0/0	0/0	0/0	0/0	0/0	0/0	0/0	0/0	0/0	0/0	0/0	0/0
nipponbareChloroplast	665	.	A	.	18.7132	.	AN=36	GT	0/0	0/0	0/0	0/0	0/0	0/0	0/0	0/0	0/0	0/0	0/0	0/0	0/0	0/0	0/0	0/0	0/0	0/0
nipponbareChloroplast	666	.	T	.	20.4402	.	AN=36	GT	0/0	0/0	0/0	0/0	0/0	0/0	0/0	0/0	0/0	0/0	0/0	0/0	0/0	0/0	0/0	0/0	0/0	0/0
nipponbareChloroplast	667	.	C	.	23.4915	.	AN=36	GT	0/0	0/0	0/0	0/0	0/0	0/0	0/0	0/0	0/0	0/0	0/0	0/0	0/0	0/0	0/0	0/0	0/0	0/0
nipponbareChloroplast	668	.	A	.	23.4457	.	AN=36	GT	0/0	0/0	0/0	0/0	0/0	0/0	0/0	0/0	0/0	0/0	0/0	0/0	0/0	0/0	0/0	0/0	0/0	0/0
nipponbareChloroplast	669	.	A	.	20.4725	.	AN=36	GT	0/0	0/0	0/0	0/0	0/0	0/0	0/0	0/0	0/0	0/0	0/0	0/0	0/0	0/0	0/0	0/0	0/0	0/0
nipponbareChloroplast	670	.	G	.	20.4517	.	AN=36	GT	0/0	0/0	0/0	0/0	0/0	0/0	0/0	0/0	0/0	0/0	0/0	0/0	0/0	0/0	0/0	0/0	0/0	0/0
nipponbareChloroplast	671	.	A	.	20.449	.	AN=36	GT	0/0	0/0	0/0	0/0	0/0	0/0	0/0	0/0	0/0	0/0	0/0	0/0	0/0	0/0	0/0	0/0	0/0	0/0
nipponbareChloroplast	672	.	A	.	23.4806	.	AN=36	GT	0/0	0/0	0/0	0/0	0/0	0/0	0/0	0/0	0/0	0/0	0/0	0/0	0/0	0/0	0/0	0/0	0/0	0/0
nipponbareChloroplast	673	.	A	.	20.4605	.	AN=36	GT	0/0	0/0	0/0	0/0	0/0	0/0	0/0	0/0	0/0	0/0	0/0	0/0	0/0	0/0	0/0	0/0	0/0	0/0
nipponbareChloroplast	674	.	A	.	20.4488	.	AN=36	GT	0/0	0/0	0/0	0/0	0/0	0/0	0/0	0/0	0/0	0/0	0/0	0/0	0/0	0/0	0/0	0/0	0/0	0/0
nipponbareChloroplast	675	.	C	.	20.4759	.	AN=36	GT	0/0	0/0	0/0	0/0	0/0	0/0	0/0	0/0	0/0	0/0	0/0	0/0	0/0	0/0	0/0	0/0	0/0	0/0
nipponbareChloroplast	676	.	A	.	20.4512	.	AN=36	GT	0/0	0/0	0/0	0/0	0/0	0/0	0/0	0/0	0/0	0/0	0/0	0/0	0/0	0/0	0/0	0/0	0/0	0/0
nipponbareChloroplast	677	.	G	.	23.9531	.	AN=36	GT	0/0	0/0	0/0	0/0	0/0	0/0	0/0	0/0	0/0	0/0	0/0	0/0	0/0	0/0	0/0	0/0	0/0	0/0
nipponbareChloroplast	678	.	C	.	18.789	.	AN=36	GT	0/0	0/0	0/0	0/0	0/0	0/0	0/0	0/0	0/0	0/0	0/0	0/0	0/0	0/0	0/0	0/0	0/0	0/0
nipponbareChloroplast	679	.	A	G	427	.	AC=4;AN=36	GT:PL:GP:GQ	0/0:0,255,255:0,261,273:99	0/0:0,255,255:0,261,273:99	0/0:0,255,255:0,261,273:99	0/0:0,255,255:0,261,273:99	0/0:0,255,255:0,261,273:99	0/0:0,255,255:0,261,273:99	0/0:0,255,255:0,261,273:99	1/1:250,50,0:231,37,0:37	0/0:0,255,255:0,261,273:99	1/1:255,255,0:236,242,0:99	0/0:0,255,255:0,261,273:99	0/0:0,255,255:0,261,273:99	0/0:0,255,255:0,261,273:99	0/0:0,255,255:0,261,273:99	0/0:0,255,255:0,261,273:99	0/0:0,255,255:0,261,273:99	0/0:0,255,255:0,261,273:99	0/0:0,255,255:0,261,273:99
nipponbareChloroplast	680	.	G	.	18.7393	.	AN=36	GT	0/0	0/0	0/0	0/0	0/0	0/0	0/0	0/0	0/0	0/0	0/0	0/0	0/0	0/0	0/0	0/0	0/0	0/0
nipponbareChloroplast	681	.	T	.	18.7622	.	AN=36	GT	0/0	0/0	0/0	0/0	0/0	0/0	0/0	0/0	0/0	0/0	0/0	0/0	0/0	0/0	0/0	0/0	0/0	0/0
nipponbareChloroplast	682	.	A	.	20.4719	.	AN=36	GT	0/0	0/0	0/0	0/0	0/0	0/0	0/0	0/0	0/0	0/0	0/0	0/0	0/0	0/0	0/0	0/0	0/0	0/0
nipponbareChloroplast	683	.	G	.	20.532	.	AN=36	GT	0/0	0/0	0/0	0/0	0/0	0/0	0/0	0/0	0/0	0/0	0/0	0/0	0/0	0/0	0/0	0/0	0/0	0/0
nipponbareChloroplast	684	.	C	.	20.4508	.	AN=36	GT	0/0	0/0	0/0	0/0	0/0	0/0	0/0	0/0	0/0	0/0	0/0	0/0	0/0	0/0	0/0	0/0	0/0	0/0
nipponbareChloroplast	685	.	A	.	20.432	.	AN=36	GT	0/0	0/0	0/0	0/0	0/0	0/0	0/0	0/0	0/0	0/0	0/0	0/0	0/0	0/0	0/0	0/0	0/0	0/0
nipponbareChloroplast	686	.	G	.	20.4536	.	AN=36	GT	0/0	0/0	0/0	0/0	0/0	0/0	0/0	0/0	0/0	0/0	0/0	0/0	0/0	0/0	0/0	0/0	0/0	0/0
nipponbareChloroplast	687	.	C	.	20.4919	.	AN=36	GT	0/0	0/0	0/0	0/0	0/0	0/0	0/0	0/0	0/0	0/0	0/0	0/0	0/0	0/0	0/0	0/0	0/0	0/0
nipponbareChloroplast	688	.	T	.	18.7135	.	AN=36	GT	0/0	0/0	0/0	0/0	0/0	0/0	0/0	0/0	0/0	0/0	0/0	0/0	0/0	0/0	0/0	0/0	0/0	0/0
nipponbareChloroplast	689	.	G	.	20.6385	.	AN=36	GT	0/0	0/0	0/0	0/0	0/0	0/0	0/0	0/0	0/0	0/0	0/0	0/0	0/0	0/0	0/0	0/0	0/0	0/0
nipponbareChloroplast	690	.	C	.	18.7031	.	AN=36	GT	0/0	0/0	0/0	0/0	0/0	0/0	0/0	0/0	0/0	0/0	0/0	0/0	0/0	0/0	0/0	0/0	0/0	0/0
nipponbareChloroplast	691	.	A	.	20.4527	.	AN=36	GT	0/0	0/0	0/0	0/0	0/0	0/0	0/0	0/0	0/0	0/0	0/0	0/0	0/0	0/0	0/0	0/0	0/0	0/0
nipponbareChloroplast	692	.	A	.	20.4623	.	AN=36	GT	0/0	0/0	0/0	0/0	0/0	0/0	0/0	0/0	0/0	0/0	0/0	0/0	0/0	0/0	0/0	0/0	0/0	0/0
nipponbareChloroplast	693	.	C	.	18.7316	.	AN=36	GT	0/0	0/0	0/0	0/0	0/0	0/0	0/0	0/0	0/0	0/0	0/0	0/0	0/0	0/0	0/0	0/0	0/0	0/0
nipponbareChloroplast	694	.	A	.	23.4487	.	AN=36	GT	0/0	0/0	0/0	0/0	0/0	0/0	0/0	0/0	0/0	0/0	0/0	0/0	0/0	0/0	0/0	0/0	0/0	0/0
nipponbareChloroplast	695	.	G	.	20.458	.	AN=36	GT	0/0	0/0	0/0	0/0	0/0	0/0	0/0	0/0	0/0	0/0	0/0	0/0	0/0	0/0	0/0	0/0	0/0	0/0
nipponbareChloroplast	696	.	G	.	18.7262	.	AN=36	GT	0/0	0/0	0/0	0/0	0/0	0/0	0/0	0/0	0/0	0/0	0/0	0/0	0/0	0/0	0/0	0/0	0/0	0/0
nipponbareChloroplast	697	.	A	.	20.4466	.	AN=36	GT	0/0	0/0	0/0	0/0	0/0	0/0	0/0	0/0	0/0	0/0	0/0	0/0	0/0	0/0	0/0	0/0	0/0	0/0
nipponbareChloroplast	698	.	G	.	20.4679	.	AN=36	GT	0/0	0/0	0/0	0/0	0/0	0/0	0/0	0/0	0/0	0/0	0/0	0/0	0/0	0/0	0/0	0/0	0/0	0/0
nipponbareChloroplast	699	.	C	.	20.7122	.	AN=36	GT	0/0	0/0	0/0	0/0	0/0	0/0	0/0	0/0	0/0	0/0	0/0	0/0	0/0	0/0	0/0	0/0	0/0	0/0
nipponbareChloroplast	700	.	T	.	18.7409	.	AN=36	GT	0/0	0/0	0/0	0/0	0/0	0/0	0/0	0/0	0/0	0/0	0/0	0/0	0/0	0/0	0/0	0/0	0/0	0/0
nipponbareChloroplast	701	.	G	.	20.5774	.	AN=36	GT	0/0	0/0	0/0	0/0	0/0	0/0	0/0	0/0	0/0	0/0	0/0	0/0	0/0	0/0	0/0	0/0	0/0	0/0
nipponbareChloroplast	702	.	A	.	20.4507	.	AN=36	GT	0/0	0/0	0/0	0/0	0/0	0/0	0/0	0/0	0/0	0/0	0/0	0/0	0/0	0/0	0/0	0/0	0/0	0/0
nipponbareChloroplast	703	.	A	.	20.4688	.	AN=36	GT	0/0	0/0	0/0	0/0	0/0	0/0	0/0	0/0	0/0	0/0	0/0	0/0	0/0	0/0	0/0	0/0	0/0	0/0
nipponbareChloroplast	704	.	T	.	20.4478	.	AN=36	GT	0/0	0/0	0/0	0/0	0/0	0/0	0/0	0/0	0/0	0/0	0/0	0/0	0/0	0/0	0/0	0/0	0/0	0/0
nipponbareChloroplast	705	.	A	.	20.4462	.	AN=36	GT	0/0	0/0	0/0	0/0	0/0	0/0	0/0	0/0	0/0	0/0	0/0	0/0	0/0	0/0	0/0	0/0	0/0	0/0
nipponbareChloroplast	706	.	T	.	20.4625	.	AN=36	GT	0/0	0/0	0/0	0/0	0/0	0/0	0/0	0/0	0/0	0/0	0/0	0/0	0/0	0/0	0/0	0/0	0/0	0/0
nipponbareChloroplast	707	.	G	.	23.5647	.	AN=36	GT	0/0	0/0	0/0	0/0	0/0	0/0	0/0	0/0	0/0	0/0	0/0	0/0	0/0	0/0	0/0	0/0	0/0	0/0
nipponbareChloroplast	708	.	C	.	20.4846	.	AN=36	GT	0/0	0/0	0/0	0/0	0/0	0/0	0/0	0/0	0/0	0/0	0/0	0/0	0/0	0/0	0/0	0/0	0/0	0/0
nipponbareChloroplast	709	.	A	.	23.4722	.	AN=36	GT	0/0	0/0	0/0	0/0	0/0	0/0	0/0	0/0	0/0	0/0	0/0	0/0	0/0	0/0	0/0	0/0	0/0	0/0
nipponbareChloroplast	710	.	A	.	20.4779	.	AN=36	GT	0/0	0/0	0/0	0/0	0/0	0/0	0/0	0/0	0/0	0/0	0/0	0/0	0/0	0/0	0/0	0/0	0/0	0/0
nipponbareChloroplast	711	.	C	.	18.8095	.	AN=36	GT	0/0	0/0	0/0	0/0	0/0	0/0	0/0	0/0	0/0	0/0	0/0	0/0	0/0	0/0	0/0	0/0	0/0	0/0
nipponbareChloroplast	712	.	A	.	23.4808	.	AN=36	GT	0/0	0/0	0/0	0/0	0/0	0/0	0/0	0/0	0/0	0/0	0/0	0/0	0/0	0/0	0/0	0/0	0/0	0/0
nipponbareChloroplast	713	.	G	.	20.5684	.	AN=36	GT	0/0	0/0	0/0	0/0	0/0	0/0	0/0	0/0	0/0	0/0	0/0	0/0	0/0	0/0	0/0	0/0	0/0	0/0
nipponbareChloroplast	714	.	C	.	20.507	.	AN=36	GT	0/0	0/0	0/0	0/0	0/0	0/0	0/0	0/0	0/0	0/0	0/0	0/0	0/0	0/0	0/0	0/0	0/0	0/0
nipponbareChloroplast	715	.	A	.	20.4358	.	AN=36	GT	0/0	0/0	0/0	0/0	0/0	0/0	0/0	0/0	0/0	0/0	0/0	0/0	0/0	0/0	0/0	0/0	0/0	0/0
nipponbareChloroplast	716	.	A	.	23.4725	.	AN=36	GT	0/0	0/0	0/0	0/0	0/0	0/0	0/0	0/0	0/0	0/0	0/0	0/0	0/0	0/0	0/0	0/0	0/0	0/0
nipponbareChloroplast	717	.	T	.	20.4513	.	AN=36	GT	0/0	0/0	0/0	0/0	0/0	0/0	0/0	0/0	0/0	0/0	0/0	0/0	0/0	0/0	0/0	0/0	0/0	0/0
nipponbareChloroplast	718	.	C	.	20.458	.	AN=36	GT	0/0	0/0	0/0	0/0	0/0	0/0	0/0	0/0	0/0	0/0	0/0	0/0	0/0	0/0	0/0	0/0	0/0	0/0
nipponbareChloroplast	719	.	C	.	23.4385	.	AN=36	GT	0/0	0/0	0/0	0/0	0/0	0/0	0/0	0/0	0/0	0/0	0/0	0/0	0/0	0/0	0/0	0/0	0/0	0/0
nipponbareChloroplast	720	.	A	.	18.7189	.	AN=36	GT	0/0	0/0	0/0	0/0	0/0	0/0	0/0	0/0	0/0	0/0	0/0	0/0	0/0	0/0	0/0	0/0	0/0	0/0
nipponbareChloroplast	721	.	A	.	20.4682	.	AN=36	GT	0/0	0/0	0/0	0/0	0/0	0/0	0/0	0/0	0/0	0/0	0/0	0/0	0/0	0/0	0/0	0/0	0/0	0/0
nipponbareChloroplast	722	.	G	.	20.4735	.	AN=36	GT	0/0	0/0	0/0	0/0	0/0	0/0	0/0	0/0	0/0	0/0	0/0	0/0	0/0	0/0	0/0	0/0	0/0	0/0
nipponbareChloroplast	723	.	G	.	23.435	.	AN=36	GT	0/0	0/0	0/0	0/0	0/0	0/0	0/0	0/0	0/0	0/0	0/0	0/0	0/0	0/0	0/0	0/0	0/0	0/0
nipponbareChloroplast	724	.	A	.	20.4782	.	AN=36	GT	0/0	0/0	0/0	0/0	0/0	0/0	0/0	0/0	0/0	0/0	0/0	0/0	0/0	0/0	0/0	0/0	0/0	0/0
nipponbareChloroplast	725	.	C	.	20.4551	.	AN=36	GT	0/0	0/0	0/0	0/0	0/0	0/0	0/0	0/0	0/0	0/0	0/0	0/0	0/0	0/0	0/0	0/0	0/0	0/0
nipponbareChloroplast	726	.	G	.	18.7631	.	AN=36	GT	0/0	0/0	0/0	0/0	0/0	0/0	0/0	0/0	0/0	0/0	0/0	0/0	0/0	0/0	0/0	0/0	0/0	0/0
nipponbareChloroplast	727	.	C	.	20.4879	.	AN=36	GT	0/0	0/0	0/0	0/0	0/0	0/0	0/0	0/0	0/0	0/0	0/0	0/0	0/0	0/0	0/0	0/0	0/0	0/0
nipponbareChloroplast	728	.	A	.	20.4516	.	AN=36	GT	0/0	0/0	0/0	0/0	0/0	0/0	0/0	0/0	0/0	0/0	0/0	0/0	0/0	0/0	0/0	0/0	0/0	0/0
nipponbareChloroplast	729	.	T	.	20.447	.	AN=36	GT	0/0	0/0	0/0	0/0	0/0	0/0	0/0	0/0	0/0	0/0	0/0	0/0	0/0	0/0	0/0	0/0	0/0	0/0
nipponbareChloroplast	730	.	A	.	20.5632	.	AN=36	GT	0/0	0/0	0/0	0/0	0/0	0/0	0/0	0/0	0/0	0/0	0/0	0/0	0/0	0/0	0/0	0/0	0/0	0/0
nipponbareChloroplast	731	.	C	.	20.4649	.	AN=36	GT	0/0	0/0	0/0	0/0	0/0	0/0	0/0	0/0	0/0	0/0	0/0	0/0	0/0	0/0	0/0	0/0	0/0	0/0
nipponbareChloroplast	732	.	C	.	23.4602	.	AN=36	GT	0/0	0/0	0/0	0/0	0/0	0/0	0/0	0/0	0/0	0/0	0/0	0/0	0/0	0/0	0/0	0/0	0/0	0/0
nipponbareChloroplast	733	.	C	.	23.6166	.	AN=36	GT	0/0	0/0	0/0	0/0	0/0	0/0	0/0	0/0	0/0	0/0	0/0	0/0	0/0	0/0	0/0	0/0	0/0	0/0
nipponbareChloroplast	734	.	A	.	18.7125	.	AN=36	GT	0/0	0/0	0/0	0/0	0/0	0/0	0/0	0/0	0/0	0/0	0/0	0/0	0/0	0/0	0/0	0/0	0/0	0/0
nipponbareChloroplast	735	.	G	.	20.5478	.	AN=36	GT	0/0	0/0	0/0	0/0	0/0	0/0	0/0	0/0	0/0	0/0	0/0	0/0	0/0	0/0	0/0	0/0	0/0	0/0
nipponbareChloroplast	736	.	A	.	18.7203	.	AN=36	GT	0/0	0/0	0/0	0/0	0/0	0/0	0/0	0/0	0/0	0/0	0/0	0/0	0/0	0/0	0/0	0/0	0/0	0/0
nipponbareChloroplast	737	.	C	.	20.6387	.	AN=36	GT	0/0	0/0	0/0	0/0	0/0	0/0	0/0	0/0	0/0	0/0	0/0	0/0	0/0	0/0	0/0	0/0	0/0	0/0
nipponbareChloroplast	738	.	G	.	20.7517	.	AN=36	GT	0/0	0/0	0/0	0/0	0/0	0/0	0/0	0/0	0/0	0/0	0/0	0/0	0/0	0/0	0/0	0/0	0/0	0/0
nipponbareChloroplast	739	.	G	.	20.5932	.	AN=36	GT	0/0	0/0	0/0	0/0	0/0	0/0	0/0	0/0	0/0	0/0	0/0	0/0	0/0	0/0	0/0	0/0	0/0	0/0
nipponbareChloroplast	740	.	A	.	18.7047	.	AN=36	GT	0/0	0/0	0/0	0/0	0/0	0/0	0/0	0/0	0/0	0/0	0/0	0/0	0/0	0/0	0/0	0/0	0/0	0/0
nipponbareChloroplast	741	.	A	.	999	.	AN=36	GT	0/0	0/0	0/0	0/0	0/0	0/0	0/0	0/0	0/0	0/0	0/0	0/0	0/0	0/0	0/0	0/0	0/0	0/0
nipponbareChloroplast	742	.	A	.	20.4458	.	AN=36	GT	0/0	0/0	0/0	0/0	0/0	0/0	0/0	0/0	0/0	0/0	0/0	0/0	0/0	0/0	0/0	0/0	0/0	0/0
nipponbareChloroplast	743	.	C	.	20.4432	.	AN=36	GT	0/0	0/0	0/0	0/0	0/0	0/0	0/0	0/0	0/0	0/0	0/0	0/0	0/0	0/0	0/0	0/0	0/0	0/0
nipponbareChloroplast	744	.	T	.	20.4787	.	AN=36	GT	0/0	0/0	0/0	0/0	0/0	0/0	0/0	0/0	0/0	0/0	0/0	0/0	0/0	0/0	0/0	0/0	0/0	0/0
nipponbareChloroplast	745	.	C	A	198	.	AC=2;AN=36	GT:PL:GP:GQ	0/0:0,255,255:0,264,279:99	0/0:0,255,255:0,264,279:99	0/0:0,255,255:0,264,279:99	0/0:0,255,255:0,264,279:99	0/0:0,255,255:0,264,279:99	0/0:0,255,255:0,264,279:99	0/0:0,255,255:0,264,279:99	0/0:0,255,255:0,264,279:99	0/0:0,255,255:0,264,279:99	0/0:0,255,255:0,264,279:99	1/1:255,255,0:230,239,0:99	0/0:0,255,255:0,264,279:99	0/0:0,255,255:0,264,279:99	0/0:0,255,255:0,264,279:99	0/0:0,255,255:0,264,279:99	0/0:0,255,255:0,264,279:99	0/0:0,255,255:0,264,279:99	0/0:0,255,255:0,264,279:99
nipponbareChloroplast	746	.	A	.	20.4885	.	AN=36	GT	0/0	0/0	0/0	0/0	0/0	0/0	0/0	0/0	0/0	0/0	0/0	0/0	0/0	0/0	0/0	0/0	0/0	0/0
nipponbareChloroplast	747	.	G	.	18.7636	.	AN=36	GT	0/0	0/0	0/0	0/0	0/0	0/0	0/0	0/0	0/0	0/0	0/0	0/0	0/0	0/0	0/0	0/0	0/0	0/0
nipponbareChloroplast	748	.	T	.	18.7452	.	AN=36	GT	0/0	0/0	0/0	0/0	0/0	0/0	0/0	0/0	0/0	0/0	0/0	0/0	0/0	0/0	0/0	0/0	0/0	0/0
nipponbareChloroplast	749	.	T	.	20.4702	.	AN=36	GT	0/0	0/0	0/0	0/0	0/0	0/0	0/0	0/0	0/0	0/0	0/0	0/0	0/0	0/0	0/0	0/0	0/0	0/0
nipponbareChloroplast	750	.	C	.	20.5589	.	AN=36	GT	0/0	0/0	0/0	0/0	0/0	0/0	0/0	0/0	0/0	0/0	0/0	0/0	0/0	0/0	0/0	0/0	0/0	0/0
nipponbareChloroplast	751	.	C	.	18.7243	.	AN=36	GT	0/0	0/0	0/0	0/0	0/0	0/0	0/0	0/0	0/0	0/0	0/0	0/0	0/0	0/0	0/0	0/0	0/0	0/0
nipponbareChloroplast	752	.	C	.	23.5313	.	AN=36	GT	0/0	0/0	0/0	0/0	0/0	0/0	0/0	0/0	0/0	0/0	0/0	0/0	0/0	0/0	0/0	0/0	0/0	0/0
nipponbareChloroplast	753	.	A	.	20.4647	.	AN=36	GT	0/0	0/0	0/0	0/0	0/0	0/0	0/0	0/0	0/0	0/0	0/0	0/0	0/0	0/0	0/0	0/0	0/0	0/0
nipponbareChloroplast	754	.	C	.	23.4503	.	AN=36	GT	0/0	0/0	0/0	0/0	0/0	0/0	0/0	0/0	0/0	0/0	0/0	0/0	0/0	0/0	0/0	0/0	0/0	0/0
nipponbareChloroplast	755	.	T	.	18.7042	.	AN=36	GT	0/0	0/0	0/0	0/0	0/0	0/0	0/0	0/0	0/0	0/0	0/0	0/0	0/0	0/0	0/0	0/0	0/0	0/0
nipponbareChloroplast	756	.	C	.	23.4627	.	AN=36	GT	0/0	0/0	0/0	0/0	0/0	0/0	0/0	0/0	0/0	0/0	0/0	0/0	0/0	0/0	0/0	0/0	0/0	0/0
nipponbareChloroplast	757	.	A	.	18.7267	.	AN=36	GT	0/0	0/0	0/0	0/0	0/0	0/0	0/0	0/0	0/0	0/0	0/0	0/0	0/0	0/0	0/0	0/0	0/0	0/0
nipponbareChloroplast	758	.	C	.	20.7627	.	AN=36	GT	0/0	0/0	0/0	0/0	0/0	0/0	0/0	0/0	0/0	0/0	0/0	0/0	0/0	0/0	0/0	0/0	0/0	0/0
nipponbareChloroplast	759	.	G	.	20.4363	.	AN=36	GT	0/0	0/0	0/0	0/0	0/0	0/0	0/0	0/0	0/0	0/0	0/0	0/0	0/0	0/0	0/0	0/0	0/0	0/0
nipponbareChloroplast	760	.	A	.	18.7548	.	AN=36	GT	0/0	0/0	0/0	0/0	0/0	0/0	0/0	0/0	0/0	0/0	0/0	0/0	0/0	0/0	0/0	0/0	0/0	0/0
nipponbareChloroplast	761	.	C	.	20.5065	.	AN=36	GT	0/0	0/0	0/0	0/0	0/0	0/0	0/0	0/0	0/0	0/0	0/0	0/0	0/0	0/0	0/0	0/0	0/0	0/0
nipponbareChloroplast	762	.	C	.	23.5221	.	AN=36	GT	0/0	0/0	0/0	0/0	0/0	0/0	0/0	0/0	0/0	0/0	0/0	0/0	0/0	0/0	0/0	0/0	0/0	0/0
nipponbareChloroplast	763	.	C	.	23.5367	.	AN=36	GT	0/0	0/0	0/0	0/0	0/0	0/0	0/0	0/0	0/0	0/0	0/0	0/0	0/0	0/0	0/0	0/0	0/0	0/0
nipponbareChloroplast	764	.	A	.	20.4396	.	AN=36	GT	0/0	0/0	0/0	0/0	0/0	0/0	0/0	0/0	0/0	0/0	0/0	0/0	0/0	0/0	0/0	0/0	0/0	0/0
nipponbareChloroplast	765	.	T	.	18.7322	.	AN=36	GT	0/0	0/0	0/0	0/0	0/0	0/0	0/0	0/0	0/0	0/0	0/0	0/0	0/0	0/0	0/0	0/0	0/0	0/0
nipponbareChloroplast	766	.	A	.	18.7126	.	AN=36	GT	0/0	0/0	0/0	0/0	0/0	0/0	0/0	0/0	0/0	0/0	0/0	0/0	0/0	0/0	0/0	0/0	0/0	0/0
nipponbareChloroplast	767	.	T	.	18.7293	.	AN=36	GT	0/0	0/0	0/0	0/0	0/0	0/0	0/0	0/0	0/0	0/0	0/0	0/0	0/0	0/0	0/0	0/0	0/0	0/0
nipponbareChloroplast	768	.	A	.	20.4568	.	AN=36	GT	0/0	0/0	0/0	0/0	0/0	0/0	0/0	0/0	0/0	0/0	0/0	0/0	0/0	0/0	0/0	0/0	0/0	0/0
nipponbareChloroplast	769	.	A	.	20.4501	.	AN=36	GT	0/0	0/0	0/0	0/0	0/0	0/0	0/0	0/0	0/0	0/0	0/0	0/0	0/0	0/0	0/0	0/0	0/0	0/0
nipponbareChloroplast	770	.	C	.	20.459	.	AN=36	GT	0/0	0/0	0/0	0/0	0/0	0/0	0/0	0/0	0/0	0/0	0/0	0/0	0/0	0/0	0/0	0/0	0/0	0/0
nipponbareChloroplast	771	.	A	.	23.4476	.	AN=36	GT	0/0	0/0	0/0	0/0	0/0	0/0	0/0	0/0	0/0	0/0	0/0	0/0	0/0	0/0	0/0	0/0	0/0	0/0
nipponbareChloroplast	772	.	A	.	20.4904	.	AN=36	GT	0/0	0/0	0/0	0/0	0/0	0/0	0/0	0/0	0/0	0/0	0/0	0/0	0/0	0/0	0/0	0/0	0/0	0/0
nipponbareChloroplast	773	.	G	.	18.7233	.	AN=36	GT	0/0	0/0	0/0	0/0	0/0	0/0	0/0	0/0	0/0	0/0	0/0	0/0	0/0	0/0	0/0	0/0	0/0	0/0
nipponbareChloroplast	774	.	C	.	999	.	AN=36	GT	0/0	0/0	0/0	0/0	0/0	0/0	0/0	0/0	0/0	0/0	0/0	0/0	0/0	0/0	0/0	0/0	0/0	0/0
nipponbareChloroplast	775	.	T	.	18.6981	.	AN=36	GT	0/0	0/0	0/0	0/0	0/0	0/0	0/0	0/0	0/0	0/0	0/0	0/0	0/0	0/0	0/0	0/0	0/0	0/0
nipponbareChloroplast	776	.	A	.	20.4594	.	AN=36	GT	0/0	0/0	0/0	0/0	0/0	0/0	0/0	0/0	0/0	0/0	0/0	0/0	0/0	0/0	0/0	0/0	0/0	0/0
nipponbareChloroplast	777	.	C	.	18.7559	.	AN=36	GT	0/0	0/0	0/0	0/0	0/0	0/0	0/0	0/0	0/0	0/0	0/0	0/0	0/0	0/0	0/0	0/0	0/0	0/0
nipponbareChloroplast	778	.	A	.	18.8231	.	AN=36	GT	0/0	0/0	0/0	0/0	0/0	0/0	0/0	0/0	0/0	0/0	0/0	0/0	0/0	0/0	0/0	0/0	0/0	0/0
nipponbareChloroplast	779	.	C	.	20.4899	.	AN=36	GT	0/0	0/0	0/0	0/0	0/0	0/0	0/0	0/0	0/0	0/0	0/0	0/0	0/0	0/0	0/0	0/0	0/0	0/0
nipponbareChloroplast	780	.	C	.	20.4681	.	AN=36	GT	0/0	0/0	0/0	0/0	0/0	0/0	0/0	0/0	0/0	0/0	0/0	0/0	0/0	0/0	0/0	0/0	0/0	0/0
nipponbareChloroplast	781	.	A	.	20.4545	.	AN=36	GT	0/0	0/0	0/0	0/0	0/0	0/0	0/0	0/0	0/0	0/0	0/0	0/0	0/0	0/0	0/0	0/0	0/0	0/0
nipponbareChloroplast	782	.	A	.	18.7439	.	AN=36	GT	0/0	0/0	0/0	0/0	0/0	0/0	0/0	0/0	0/0	0/0	0/0	0/0	0/0	0/0	0/0	0/0	0/0	0/0
nipponbareChloroplast	783	.	G	.	20.4598	.	AN=36	GT	0/0	0/0	0/0	0/0	0/0	0/0	0/0	0/0	0/0	0/0	0/0	0/0	0/0	0/0	0/0	0/0	0/0	0/0
nipponbareChloroplast	784	.	T	.	18.7558	.	AN=36	GT	0/0	0/0	0/0	0/0	0/0	0/0	0/0	0/0	0/0	0/0	0/0	0/0	0/0	0/0	0/0	0/0	0/0	0/0
nipponbareChloroplast	785	.	A	.	999	.	AN=36	GT	0/0	0/0	0/0	0/0	0/0	0/0	0/0	0/0	0/0	0/0	0/0	0/0	0/0	0/0	0/0	0/0	0/0	0/0
nipponbareChloroplast	786	.	A	.	999	.	AN=36	GT	0/0	0/0	0/0	0/0	0/0	0/0	0/0	0/0	0/0	0/0	0/0	0/0	0/0	0/0	0/0	0/0	0/0	0/0
nipponbareChloroplast	787	.	G	.	18.7526	.	AN=36	GT	0/0	0/0	0/0	0/0	0/0	0/0	0/0	0/0	0/0	0/0	0/0	0/0	0/0	0/0	0/0	0/0	0/0	0/0
nipponbareChloroplast	788	.	A	.	23.44	.	AN=36	GT	0/0	0/0	0/0	0/0	0/0	0/0	0/0	0/0	0/0	0/0	0/0	0/0	0/0	0/0	0/0	0/0	0/0	0/0
nipponbareChloroplast	789	.	A	.	20.4484	.	AN=36	GT	0/0	0/0	0/0	0/0	0/0	0/0	0/0	0/0	0/0	0/0	0/0	0/0	0/0	0/0	0/0	0/0	0/0	0/0
nipponbareChloroplast	790	.	G	.	20.4753	.	AN=36	GT	0/0	0/0	0/0	0/0	0/0	0/0	0/0	0/0	0/0	0/0	0/0	0/0	0/0	0/0	0/0	0/0	0/0	0/0
nipponbareChloroplast	791	.	T	.	18.7808	.	AN=36	GT	0/0	0/0	0/0	0/0	0/0	0/0	0/0	0/0	0/0	0/0	0/0	0/0	0/0	0/0	0/0	0/0	0/0	0/0
nipponbareChloroplast	792	.	G	.	23.5114	.	AN=36	GT	0/0	0/0	0/0	0/0	0/0	0/0	0/0	0/0	0/0	0/0	0/0	0/0	0/0	0/0	0/0	0/0	0/0	0/0
nipponbareChloroplast	793	.	T	.	18.707	.	AN=36	GT	0/0	0/0	0/0	0/0	0/0	0/0	0/0	0/0	0/0	0/0	0/0	0/0	0/0	0/0	0/0	0/0	0/0	0/0
nipponbareChloroplast	794	.	A	.	999	.	AN=36	GT	0/0	0/0	0/0	0/0	0/0	0/0	0/0	0/0	0/0	0/0	0/0	0/0	0/0	0/0	0/0	0/0	0/0	0/0
nipponbareChloroplast	795	.	G	.	18.7433	.	AN=36	GT	0/0	0/0	0/0	0/0	0/0	0/0	0/0	0/0	0/0	0/0	0/0	0/0	0/0	0/0	0/0	0/0	0/0	0/0
nipponbareChloroplast	796	.	A	.	23.4767	.	AN=36	GT	0/0	0/0	0/0	0/0	0/0	0/0	0/0	0/0	0/0	0/0	0/0	0/0	0/0	0/0	0/0	0/0	0/0	0/0
nipponbareChloroplast	797	.	A	.	20.4668	.	AN=36	GT	0/0	0/0	0/0	0/0	0/0	0/0	0/0	0/0	0/0	0/0	0/0	0/0	0/0	0/0	0/0	0/0	0/0	0/0
nipponbareChloroplast	798	.	C	.	20.5175	.	AN=36	GT	0/0	0/0	0/0	0/0	0/0	0/0	0/0	0/0	0/0	0/0	0/0	0/0	0/0	0/0	0/0	0/0	0/0	0/0
nipponbareChloroplast	799	.	A	.	23.4363	.	AN=36	GT	0/0	0/0	0/0	0/0	0/0	0/0	0/0	0/0	0/0	0/0	0/0	0/0	0/0	0/0	0/0	0/0	0/0	0/0
nipponbareChloroplast	800	.	A	.	20.4393	.	AN=36	GT	0/0	0/0	0/0	0/0	0/0	0/0	0/0	0/0	0/0	0/0	0/0	0/0	0/0	0/0	0/0	0/0	0/0	0/0
nipponbareChloroplast	801	.	T	.	18.7003	.	AN=36	GT	0/0	0/0	0/0	0/0	0/0	0/0	0/0	0/0	0/0	0/0	0/0	0/0	0/0	0/0	0/0	0/0	0/0	0/0
nipponbareChloroplast	802	.	T	.	18.7039	.	AN=36	GT	0/0	0/0	0/0	0/0	0/0	0/0	0/0	0/0	0/0	0/0	0/0	0/0	0/0	0/0	0/0	0/0	0/0	0/0
nipponbareChloroplast	803	.	A	.	23.4705	.	AN=36	GT	0/0	0/0	0/0	0/0	0/0	0/0	0/0	0/0	0/0	0/0	0/0	0/0	0/0	0/0	0/0	0/0	0/0	0/0
nipponbareChloroplast	804	.	G	.	20.4675	.	AN=36	GT	0/0	0/0	0/0	0/0	0/0	0/0	0/0	0/0	0/0	0/0	0/0	0/0	0/0	0/0	0/0	0/0	0/0	0/0
nipponbareChloroplast	805	.	C	.	23.4916	.	AN=36	GT	0/0	0/0	0/0	0/0	0/0	0/0	0/0	0/0	0/0	0/0	0/0	0/0	0/0	0/0	0/0	0/0	0/0	0/0
nipponbareChloroplast	806	.	T	.	18.7244	.	AN=36	GT	0/0	0/0	0/0	0/0	0/0	0/0	0/0	0/0	0/0	0/0	0/0	0/0	0/0	0/0	0/0	0/0	0/0	0/0
nipponbareChloroplast	807	.	C	.	20.5057	.	AN=36	GT	0/0	0/0	0/0	0/0	0/0	0/0	0/0	0/0	0/0	0/0	0/0	0/0	0/0	0/0	0/0	0/0	0/0	0/0
nipponbareChloroplast	808	.	A	.	23.4609	.	AN=36	GT	0/0	0/0	0/0	0/0	0/0	0/0	0/0	0/0	0/0	0/0	0/0	0/0	0/0	0/0	0/0	0/0	0/0	0/0
nipponbareChloroplast	809	.	T	.	20.4756	.	AN=36	GT	0/0	0/0	0/0	0/0	0/0	0/0	0/0	0/0	0/0	0/0	0/0	0/0	0/0	0/0	0/0	0/0	0/0	0/0
nipponbareChloroplast	810	.	A	.	999	.	AN=36	GT	0/0	0/0	0/0	0/0	0/0	0/0	0/0	0/0	0/0	0/0	0/0	0/0	0/0	0/0	0/0	0/0	0/0	0/0
nipponbareChloroplast	811	.	A	.	23.4491	.	AN=36	GT	0/0	0/0	0/0	0/0	0/0	0/0	0/0	0/0	0/0	0/0	0/0	0/0	0/0	0/0	0/0	0/0	0/0	0/0
nipponbareChloroplast	812	.	G	.	23.4342	.	AN=36	GT	0/0	0/0	0/0	0/0	0/0	0/0	0/0	0/0	0/0	0/0	0/0	0/0	0/0	0/0	0/0	0/0	0/0	0/0
nipponbareChloroplast	813	.	G	.	18.6974	.	AN=36	GT	0/0	0/0	0/0	0/0	0/0	0/0	0/0	0/0	0/0	0/0	0/0	0/0	0/0	0/0	0/0	0/0	0/0	0/0
nipponbareChloroplast	814	.	A	.	18.7158	.	AN=36	GT	0/0	0/0	0/0	0/0	0/0	0/0	0/0	0/0	0/0	0/0	0/0	0/0	0/0	0/0	0/0	0/0	0/0	0/0
nipponbareChloroplast	815	.	C	.	23.4703	.	AN=36	GT	0/0	0/0	0/0	0/0	0/0	0/0	0/0	0/0	0/0	0/0	0/0	0/0	0/0	0/0	0/0	0/0	0/0	0/0
nipponbareChloroplast	816	.	C	.	20.5608	.	AN=36	GT	0/0	0/0	0/0	0/0	0/0	0/0	0/0	0/0	0/0	0/0	0/0	0/0	0/0	0/0	0/0	0/0	0/0	0/0
nipponbareChloroplast	817	.	A	G	999	.	AC=24;AN=36	GT:PL:GP:GQ	0/0:0,255,255:0,248,248:99	0/0:0,255,255:0,248,248:99	0/0:0,255,255:0,248,248:99	0/0:0,255,255:0,248,248:99	1/1:255,255,0:261,255,0:99	0/0:0,255,255:0,248,248:99	1/1:255,255,0:261,255,0:99	1/1:255,255,0:261,255,0:99	1/1:255,255,0:261,255,0:99	1/1:255,255,0:261,255,0:99	1/1:255,255,0:261,255,0:99	1/1:255,255,0:261,255,0:99	1/1:255,255,0:261,255,0:99	1/1:255,255,0:261,255,0:99	1/1:255,255,0:261,255,0:99	0/0:0,255,255:0,248,248:99	1/1:255,255,0:261,255,0:99	1/1:255,255,0:261,255,0:99
nipponbareChloroplast	818	.	C	.	20.49	.	AN=36	GT	0/0	0/0	0/0	0/0	0/0	0/0	0/0	0/0	0/0	0/0	0/0	0/0	0/0	0/0	0/0	0/0	0/0	0/0
nipponbareChloroplast	819	.	C	.	23.4749	.	AN=36	GT	0/0	0/0	0/0	0/0	0/0	0/0	0/0	0/0	0/0	0/0	0/0	0/0	0/0	0/0	0/0	0/0	0/0	0/0
nipponbareChloroplast	820	.	A	.	20.4501	.	AN=36	GT	0/0	0/0	0/0	0/0	0/0	0/0	0/0	0/0	0/0	0/0	0/0	0/0	0/0	0/0	0/0	0/0	0/0	0/0
nipponbareChloroplast	821	.	T	.	20.4382	.	AN=36	GT	0/0	0/0	0/0	0/0	0/0	0/0	0/0	0/0	0/0	0/0	0/0	0/0	0/0	0/0	0/0	0/0	0/0	0/0
nipponbareChloroplast	822	.	T	.	23.4373	.	AN=36	GT	0/0	0/0	0/0	0/0	0/0	0/0	0/0	0/0	0/0	0/0	0/0	0/0	0/0	0/0	0/0	0/0	0/0	0/0
nipponbareChloroplast	823	.	G	.	999	.	AN=36	GT	0/0	0/0	0/0	0/0	0/0	0/0	0/0	0/0	0/0	0/0	0/0	0/0	0/0	0/0	0/0	0/0	0/0	0/0
nipponbareChloroplast	824	.	T	.	18.7245	.	AN=36	GT	0/0	0/0	0/0	0/0	0/0	0/0	0/0	0/0	0/0	0/0	0/0	0/0	0/0	0/0	0/0	0/0	0/0	0/0
nipponbareChloroplast	825	.	A	.	999	.	AN=36	GT	0/0	0/0	0/0	0/0	0/0	0/0	0/0	0/0	0/0	0/0	0/0	0/0	0/0	0/0	0/0	0/0	0/0	0/0
nipponbareChloroplast	826	.	T	.	18.7108	.	AN=36	GT	0/0	0/0	0/0	0/0	0/0	0/0	0/0	0/0	0/0	0/0	0/0	0/0	0/0	0/0	0/0	0/0	0/0	0/0
nipponbareChloroplast	827	.	A	.	999	.	AN=36	GT	0/0	0/0	0/0	0/0	0/0	0/0	0/0	0/0	0/0	0/0	0/0	0/0	0/0	0/0	0/0	0/0	0/0	0/0
nipponbareChloroplast	828	.	A	.	23.4549	.	AN=36	GT	0/0	0/0	0/0	0/0	0/0	0/0	0/0	0/0	0/0	0/0	0/0	0/0	0/0	0/0	0/0	0/0	0/0	0/0
nipponbareChloroplast	829	.	C	.	20.4417	.	AN=36	GT	0/0	0/0	0/0	0/0	0/0	0/0	0/0	0/0	0/0	0/0	0/0	0/0	0/0	0/0	0/0	0/0	0/0	0/0
nipponbareChloroplast	830	.	C	.	18.689	.	AN=36	GT	0/0	0/0	0/0	0/0	0/0	0/0	0/0	0/0	0/0	0/0	0/0	0/0	0/0	0/0	0/0	0/0	0/0	0/0
nipponbareChloroplast	831	.	A	.	20.4417	.	AN=36	GT	0/0	0/0	0/0	0/0	0/0	0/0	0/0	0/0	0/0	0/0	0/0	0/0	0/0	0/0	0/0	0/0	0/0	0/0
nipponbareChloroplast	832	.	C	.	999	.	AN=36	GT	0/0	0/0	0/0	0/0	0/0	0/0	0/0	0/0	0/0	0/0	0/0	0/0	0/0	0/0	0/0	0/0	0/0	0/0
nipponbareChloroplast	833	.	T	.	23.4458	.	AN=36	GT	0/0	0/0	0/0	0/0	0/0	0/0	0/0	0/0	0/0	0/0	0/0	0/0	0/0	0/0	0/0	0/0	0/0	0/0
nipponbareChloroplast	834	.	C	.	23.4636	.	AN=36	GT	0/0	0/0	0/0	0/0	0/0	0/0	0/0	0/0	0/0	0/0	0/0	0/0	0/0	0/0	0/0	0/0	0/0	0/0
nipponbareChloroplast	835	.	A	.	23.4911	.	AN=36	GT	0/0	0/0	0/0	0/0	0/0	0/0	0/0	0/0	0/0	0/0	0/0	0/0	0/0	0/0	0/0	0/0	0/0	0/0
nipponbareChloroplast	836	.	T	.	20.453	.	AN=36	GT	0/0	0/0	0/0	0/0	0/0	0/0	0/0	0/0	0/0	0/0	0/0	0/0	0/0	0/0	0/0	0/0	0/0	0/0
nipponbareChloroplast	837	.	C	.	23.4386	.	AN=36	GT	0/0	0/0	0/0	0/0	0/0	0/0	0/0	0/0	0/0	0/0	0/0	0/0	0/0	0/0	0/0	0/0	0/0	0/0
nipponbareChloroplast	838	.	A	.	23.4467	.	AN=36	GT	0/0	0/0	0/0	0/0	0/0	0/0	0/0	0/0	0/0	0/0	0/0	0/0	0/0	0/0	0/0	0/0	0/0	0/0
nipponbareChloroplast	839	.	A	.	23.4804	.	AN=36	GT	0/0	0/0	0/0	0/0	0/0	0/0	0/0	0/0	0/0	0/0	0/0	0/0	0/0	0/0	0/0	0/0	0/0	0/0
nipponbareChloroplast	840	.	C	.	18.7382	.	AN=36	GT	0/0	0/0	0/0	0/0	0/0	0/0	0/0	0/0	0/0	0/0	0/0	0/0	0/0	0/0	0/0	0/0	0/0	0/0
nipponbareChloroplast	841	.	A	.	23.4441	.	AN=36	GT	0/0	0/0	0/0	0/0	0/0	0/0	0/0	0/0	0/0	0/0	0/0	0/0	0/0	0/0	0/0	0/0	0/0	0/0
nipponbareChloroplast	842	.	G	.	18.7262	.	AN=36	GT	0/0	0/0	0/0	0/0	0/0	0/0	0/0	0/0	0/0	0/0	0/0	0/0	0/0	0/0	0/0	0/0	0/0	0/0
nipponbareChloroplast	843	.	A	.	18.7061	.	AN=36	GT	0/0	0/0	0/0	0/0	0/0	0/0	0/0	0/0	0/0	0/0	0/0	0/0	0/0	0/0	0/0	0/0	0/0	0/0
nipponbareChloroplast	844	.	T	.	18.6968	.	AN=36	GT	0/0	0/0	0/0	0/0	0/0	0/0	0/0	0/0	0/0	0/0	0/0	0/0	0/0	0/0	0/0	0/0	0/0	0/0
nipponbareChloroplast	845	.	G	.	20.4534	.	AN=36	GT	0/0	0/0	0/0	0/0	0/0	0/0	0/0	0/0	0/0	0/0	0/0	0/0	0/0	0/0	0/0	0/0	0/0	0/0
nipponbareChloroplast	846	.	C	.	23.4521	.	AN=36	GT	0/0	0/0	0/0	0/0	0/0	0/0	0/0	0/0	0/0	0/0	0/0	0/0	0/0	0/0	0/0	0/0	0/0	0/0
nipponbareChloroplast	847	.	A	.	23.4863	.	AN=36	GT	0/0	0/0	0/0	0/0	0/0	0/0	0/0	0/0	0/0	0/0	0/0	0/0	0/0	0/0	0/0	0/0	0/0	0/0
nipponbareChloroplast	848	.	G	.	20.496	.	AN=36	GT	0/0	0/0	0/0	0/0	0/0	0/0	0/0	0/0	0/0	0/0	0/0	0/0	0/0	0/0	0/0	0/0	0/0	0/0
nipponbareChloroplast	849	.	C	.	999	.	AN=36	GT	0/0	0/0	0/0	0/0	0/0	0/0	0/0	0/0	0/0	0/0	0/0	0/0	0/0	0/0	0/0	0/0	0/0	0/0
nipponbareChloroplast	850	.	T	.	23.4518	.	AN=36	GT	0/0	0/0	0/0	0/0	0/0	0/0	0/0	0/0	0/0	0/0	0/0	0/0	0/0	0/0	0/0	0/0	0/0	0/0
nipponbareChloroplast	851	.	T	.	18.6991	.	AN=36	GT	0/0	0/0	0/0	0/0	0/0	0/0	0/0	0/0	0/0	0/0	0/0	0/0	0/0	0/0	0/0	0/0	0/0	0/0
nipponbareChloroplast	852	.	C	.	20.4411	.	AN=36	GT	0/0	0/0	0/0	0/0	0/0	0/0	0/0	0/0	0/0	0/0	0/0	0/0	0/0	0/0	0/0	0/0	0/0	0/0
nipponbareChloroplast	853	.	C	.	20.448	.	AN=36	GT	0/0	0/0	0/0	0/0	0/0	0/0	0/0	0/0	0/0	0/0	0/0	0/0	0/0	0/0	0/0	0/0	0/0	0/0
nipponbareChloroplast	854	.	C	.	23.4632	.	AN=36	GT	0/0	0/0	0/0	0/0	0/0	0/0	0/0	0/0	0/0	0/0	0/0	0/0	0/0	0/0	0/0	0/0	0/0	0/0
nipponbareChloroplast	855	.	A	.	20.4494	.	AN=36	GT	0/0	0/0	0/0	0/0	0/0	0/0	0/0	0/0	0/0	0/0	0/0	0/0	0/0	0/0	0/0	0/0	0/0	0/0
nipponbareChloroplast	856	.	A	.	20.4509	.	AN=36	GT	0/0	0/0	0/0	0/0	0/0	0/0	0/0	0/0	0/0	0/0	0/0	0/0	0/0	0/0	0/0	0/0	0/0	0/0
nipponbareChloroplast	857	.	A	.	20.4587	.	AN=36	GT	0/0	0/0	0/0	0/0	0/0	0/0	0/0	0/0	0/0	0/0	0/0	0/0	0/0	0/0	0/0	0/0	0/0	0/0
nipponbareChloroplast	858	.	T	.	20.4433	.	AN=36	GT	0/0	0/0	0/0	0/0	0/0	0/0	0/0	0/0	0/0	0/0	0/0	0/0	0/0	0/0	0/0	0/0	0/0	0/0
nipponbareChloroplast	859	.	T	.	20.4621	.	AN=36	GT	0/0	0/0	0/0	0/0	0/0	0/0	0/0	0/0	0/0	0/0	0/0	0/0	0/0	0/0	0/0	0/0	0/0	0/0
nipponbareChloroplast	860	.	G	.	999	.	AN=36	GT	0/0	0/0	0/0	0/0	0/0	0/0	0/0	0/0	0/0	0/0	0/0	0/0	0/0	0/0	0/0	0/0	0/0	0/0
nipponbareChloroplast	861	.	G	.	18.6897	.	AN=36	GT	0/0	0/0	0/0	0/0	0/0	0/0	0/0	0/0	0/0	0/0	0/0	0/0	0/0	0/0	0/0	0/0	0/0	0/0
nipponbareChloroplast	862	.	G	.	20.4403	.	AN=36	GT	0/0	0/0	0/0	0/0	0/0	0/0	0/0	0/0	0/0	0/0	0/0	0/0	0/0	0/0	0/0	0/0	0/0	0/0
nipponbareChloroplast	863	.	T	.	18.761	.	AN=36	GT	0/0	0/0	0/0	0/0	0/0	0/0	0/0	0/0	0/0	0/0	0/0	0/0	0/0	0/0	0/0	0/0	0/0	0/0
nipponbareChloroplast	864	.	A	.	23.4723	.	AN=36	GT	0/0	0/0	0/0	0/0	0/0	0/0	0/0	0/0	0/0	0/0	0/0	0/0	0/0	0/0	0/0	0/0	0/0	0/0
nipponbareChloroplast	865	.	A	.	20.439	.	AN=36	GT	0/0	0/0	0/0	0/0	0/0	0/0	0/0	0/0	0/0	0/0	0/0	0/0	0/0	0/0	0/0	0/0	0/0	0/0
nipponbareChloroplast	866	.	A	.	18.6938	.	AN=36	GT	0/0	0/0	0/0	0/0	0/0	0/0	0/0	0/0	0/0	0/0	0/0	0/0	0/0	0/0	0/0	0/0	0/0	0/0
nipponbareChloroplast	867	.	A	.	20.4973	.	AN=36	GT	0/0	0/0	0/0	0/0	0/0	0/0	0/0	0/0	0/0	0/0	0/0	0/0	0/0	0/0	0/0	0/0	0/0	0/0
nipponbareChloroplast	868	.	G	.	18.7216	.	AN=36	GT	0/0	0/0	0/0	0/0	0/0	0/0	0/0	0/0	0/0	0/0	0/0	0/0	0/0	0/0	0/0	0/0	0/0	0/0
nipponbareChloroplast	869	.	T	.	18.7504	.	AN=36	GT	0/0	0/0	0/0	0/0	0/0	0/0	0/0	0/0	0/0	0/0	0/0	0/0	0/0	0/0	0/0	0/0	0/0	0/0
nipponbareChloroplast	870	.	G	.	20.464	.	AN=36	GT	0/0	0/0	0/0	0/0	0/0	0/0	0/0	0/0	0/0	0/0	0/0	0/0	0/0	0/0	0/0	0/0	0/0	0/0
nipponbareChloroplast	871	.	C	.	23.4504	.	AN=36	GT	0/0	0/0	0/0	0/0	0/0	0/0	0/0	0/0	0/0	0/0	0/0	0/0	0/0	0/0	0/0	0/0	0/0	0/0
nipponbareChloroplast	872	.	A	.	999	.	AN=36	GT	0/0	0/0	0/0	0/0	0/0	0/0	0/0	0/0	0/0	0/0	0/0	0/0	0/0	0/0	0/0	0/0	0/0	0/0
nipponbareChloroplast	873	.	A	.	20.4547	.	AN=36	GT	0/0	0/0	0/0	0/0	0/0	0/0	0/0	0/0	0/0	0/0	0/0	0/0	0/0	0/0	0/0	0/0	0/0	0/0
nipponbareChloroplast	874	.	T	.	23.4405	.	AN=36	GT	0/0	0/0	0/0	0/0	0/0	0/0	0/0	0/0	0/0	0/0	0/0	0/0	0/0	0/0	0/0	0/0	0/0	0/0
nipponbareChloroplast	875	.	C	.	20.4578	.	AN=36	GT	0/0	0/0	0/0	0/0	0/0	0/0	0/0	0/0	0/0	0/0	0/0	0/0	0/0	0/0	0/0	0/0	0/0	0/0
nipponbareChloroplast	876	.	C	.	18.7962	.	AN=36	GT	0/0	0/0	0/0	0/0	0/0	0/0	0/0	0/0	0/0	0/0	0/0	0/0	0/0	0/0	0/0	0/0	0/0	0/0
nipponbareChloroplast	877	.	G	.	20.5586	.	AN=36	GT	0/0	0/0	0/0	0/0	0/0	0/0	0/0	0/0	0/0	0/0	0/0	0/0	0/0	0/0	0/0	0/0	0/0	0/0
nipponbareChloroplast	878	.	A	.	23.4478	.	AN=36	GT	0/0	0/0	0/0	0/0	0/0	0/0	0/0	0/0	0/0	0/0	0/0	0/0	0/0	0/0	0/0	0/0	0/0	0/0
nipponbareChloroplast	879	.	T	.	18.7215	.	AN=36	GT	0/0	0/0	0/0	0/0	0/0	0/0	0/0	0/0	0/0	0/0	0/0	0/0	0/0	0/0	0/0	0/0	0/0	0/0
nipponbareChloroplast	880	.	C	.	20.4884	.	AN=36	GT	0/0	0/0	0/0	0/0	0/0	0/0	0/0	0/0	0/0	0/0	0/0	0/0	0/0	0/0	0/0	0/0	0/0	0/0
nipponbareChloroplast	881	.	G	.	20.592	.	AN=36	GT	0/0	0/0	0/0	0/0	0/0	0/0	0/0	0/0	0/0	0/0	0/0	0/0	0/0	0/0	0/0	0/0	0/0	0/0
nipponbareChloroplast	882	.	C	.	20.5156	.	AN=36	GT	0/0	0/0	0/0	0/0	0/0	0/0	0/0	0/0	0/0	0/0	0/0	0/0	0/0	0/0	0/0	0/0	0/0	0/0
nipponbareChloroplast	883	.	C	.	20.7334	.	AN=36	GT	0/0	0/0	0/0	0/0	0/0	0/0	0/0	0/0	0/0	0/0	0/0	0/0	0/0	0/0	0/0	0/0	0/0	0/0
nipponbareChloroplast	884	.	G	.	20.4832	.	AN=36	GT	0/0	0/0	0/0	0/0	0/0	0/0	0/0	0/0	0/0	0/0	0/0	0/0	0/0	0/0	0/0	0/0	0/0	0/0
nipponbareChloroplast	885	.	C	.	18.7628	.	AN=36	GT	0/0	0/0	0/0	0/0	0/0	0/0	0/0	0/0	0/0	0/0	0/0	0/0	0/0	0/0	0/0	0/0	0/0	0/0
nipponbareChloroplast	886	.	A	.	20.4909	.	AN=36	GT	0/0	0/0	0/0	0/0	0/0	0/0	0/0	0/0	0/0	0/0	0/0	0/0	0/0	0/0	0/0	0/0	0/0	0/0
nipponbareChloroplast	887	.	G	.	23.5236	.	AN=36	GT	0/0	0/0	0/0	0/0	0/0	0/0	0/0	0/0	0/0	0/0	0/0	0/0	0/0	0/0	0/0	0/0	0/0	0/0
nipponbareChloroplast	888	.	A	.	18.7103	.	AN=36	GT	0/0	0/0	0/0	0/0	0/0	0/0	0/0	0/0	0/0	0/0	0/0	0/0	0/0	0/0	0/0	0/0	0/0	0/0
nipponbareChloroplast	889	.	A	.	20.4928	.	AN=36	GT	0/0	0/0	0/0	0/0	0/0	0/0	0/0	0/0	0/0	0/0	0/0	0/0	0/0	0/0	0/0	0/0	0/0	0/0
nipponbareChloroplast	890	.	G	.	23.4399	.	AN=36	GT	0/0	0/0	0/0	0/0	0/0	0/0	0/0	0/0	0/0	0/0	0/0	0/0	0/0	0/0	0/0	0/0	0/0	0/0
nipponbareChloroplast	891	.	T	.	18.7979	.	AN=36	GT	0/0	0/0	0/0	0/0	0/0	0/0	0/0	0/0	0/0	0/0	0/0	0/0	0/0	0/0	0/0	0/0	0/0	0/0
nipponbareChloroplast	892	.	A	.	20.4432	.	AN=36	GT	0/0	0/0	0/0	0/0	0/0	0/0	0/0	0/0	0/0	0/0	0/0	0/0	0/0	0/0	0/0	0/0	0/0	0/0
nipponbareChloroplast	893	.	G	.	23.4499	.	AN=36	GT	0/0	0/0	0/0	0/0	0/0	0/0	0/0	0/0	0/0	0/0	0/0	0/0	0/0	0/0	0/0	0/0	0/0	0/0
nipponbareChloroplast	894	.	G	.	20.4641	.	AN=36	GT	0/0	0/0	0/0	0/0	0/0	0/0	0/0	0/0	0/0	0/0	0/0	0/0	0/0	0/0	0/0	0/0	0/0	0/0
nipponbareChloroplast	895	.	A	.	23.4529	.	AN=36	GT	0/0	0/0	0/0	0/0	0/0	0/0	0/0	0/0	0/0	0/0	0/0	0/0	0/0	0/0	0/0	0/0	0/0	0/0
nipponbareChloroplast	896	.	A	.	999	.	AN=36	GT	0/0	0/0	0/0	0/0	0/0	0/0	0/0	0/0	0/0	0/0	0/0	0/0	0/0	0/0	0/0	0/0	0/0	0/0
nipponbareChloroplast	897	.	T	.	18.7094	.	AN=36	GT	0/0	0/0	0/0	0/0	0/0	0/0	0/0	0/0	0/0	0/0	0/0	0/0	0/0	0/0	0/0	0/0	0/0	0/0
nipponbareChloroplast	898	.	A	.	20.495	.	AN=36	GT	0/0	0/0	0/0	0/0	0/0	0/0	0/0	0/0	0/0	0/0	0/0	0/0	0/0	0/0	0/0	0/0	0/0	0/0
nipponbareChloroplast	899	.	A	.	23.5067	.	AN=36	GT	0/0	0/0	0/0	0/0	0/0	0/0	0/0	0/0	0/0	0/0	0/0	0/0	0/0	0/0	0/0	0/0	0/0	0/0
nipponbareChloroplast	900	.	T	.	18.7113	.	AN=36	GT	0/0	0/0	0/0	0/0	0/0	0/0	0/0	0/0	0/0	0/0	0/0	0/0	0/0	0/0	0/0	0/0	0/0	0/0
nipponbareChloroplast	901	.	G	.	20.4815	.	AN=36	GT	0/0	0/0	0/0	0/0	0/0	0/0	0/0	0/0	0/0	0/0	0/0	0/0	0/0	0/0	0/0	0/0	0/0	0/0
nipponbareChloroplast	902	.	G	.	20.448	.	AN=36	GT	0/0	0/0	0/0	0/0	0/0	0/0	0/0	0/0	0/0	0/0	0/0	0/0	0/0	0/0	0/0	0/0	0/0	0/0
nipponbareChloroplast	903	.	C	.	20.624	.	AN=36	GT	0/0	0/0	0/0	0/0	0/0	0/0	0/0	0/0	0/0	0/0	0/0	0/0	0/0	0/0	0/0	0/0	0/0	0/0
nipponbareChloroplast	904	.	A	.	18.6992	.	AN=36	GT	0/0	0/0	0/0	0/0	0/0	0/0	0/0	0/0	0/0	0/0	0/0	0/0	0/0	0/0	0/0	0/0	0/0	0/0
nipponbareChloroplast	905	.	C	.	23.4359	.	AN=36	GT	0/0	0/0	0/0	0/0	0/0	0/0	0/0	0/0	0/0	0/0	0/0	0/0	0/0	0/0	0/0	0/0	0/0	0/0
nipponbareChloroplast	906	.	C	.	20.5967	.	AN=36	GT	0/0	0/0	0/0	0/0	0/0	0/0	0/0	0/0	0/0	0/0	0/0	0/0	0/0	0/0	0/0	0/0	0/0	0/0
nipponbareChloroplast	907	.	A	.	20.492	.	AN=36	GT	0/0	0/0	0/0	0/0	0/0	0/0	0/0	0/0	0/0	0/0	0/0	0/0	0/0	0/0	0/0	0/0	0/0	0/0
nipponbareChloroplast	908	.	G	.	999	.	AN=36	GT	0/0	0/0	0/0	0/0	0/0	0/0	0/0	0/0	0/0	0/0	0/0	0/0	0/0	0/0	0/0	0/0	0/0	0/0
nipponbareChloroplast	909	.	A	.	999	.	AN=36	GT	0/0	0/0	0/0	0/0	0/0	0/0	0/0	0/0	0/0	0/0	0/0	0/0	0/0	0/0	0/0	0/0	0/0	0/0
nipponbareChloroplast	910	.	G	.	20.4538	.	AN=36	GT	0/0	0/0	0/0	0/0	0/0	0/0	0/0	0/0	0/0	0/0	0/0	0/0	0/0	0/0	0/0	0/0	0/0	0/0
nipponbareChloroplast	911	.	A	.	23.4334	.	AN=36	GT	0/0	0/0	0/0	0/0	0/0	0/0	0/0	0/0	0/0	0/0	0/0	0/0	0/0	0/0	0/0	0/0	0/0	0/0
nipponbareChloroplast	912	.	T	.	23.4487	.	AN=36	GT	0/0	0/0	0/0	0/0	0/0	0/0	0/0	0/0	0/0	0/0	0/0	0/0	0/0	0/0	0/0	0/0	0/0	0/0
nipponbareChloroplast	913	.	A	.	23.453	.	AN=36	GT	0/0	0/0	0/0	0/0	0/0	0/0	0/0	0/0	0/0	0/0	0/0	0/0	0/0	0/0	0/0	0/0	0/0	0/0
nipponbareChloroplast	914	.	A	.	20.4599	.	AN=36	GT	0/0	0/0	0/0	0/0	0/0	0/0	0/0	0/0	0/0	0/0	0/0	0/0	0/0	0/0	0/0	0/0	0/0	0/0
nipponbareChloroplast	915	.	T	.	20.4425	.	AN=36	GT	0/0	0/0	0/0	0/0	0/0	0/0	0/0	0/0	0/0	0/0	0/0	0/0	0/0	0/0	0/0	0/0	0/0	0/0
nipponbareChloroplast	916	.	A	.	23.4584	.	AN=36	GT	0/0	0/0	0/0	0/0	0/0	0/0	0/0	0/0	0/0	0/0	0/0	0/0	0/0	0/0	0/0	0/0	0/0	0/0
nipponbareChloroplast	917	.	T	.	20.4836	.	AN=36	GT	0/0	0/0	0/0	0/0	0/0	0/0	0/0	0/0	0/0	0/0	0/0	0/0	0/0	0/0	0/0	0/0	0/0	0/0
nipponbareChloroplast	918	.	T	.	23.459	.	AN=36	GT	0/0	0/0	0/0	0/0	0/0	0/0	0/0	0/0	0/0	0/0	0/0	0/0	0/0	0/0	0/0	0/0	0/0	0/0
nipponbareChloroplast	919	.	G	.	20.4735	.	AN=36	GT	0/0	0/0	0/0	0/0	0/0	0/0	0/0	0/0	0/0	0/0	0/0	0/0	0/0	0/0	0/0	0/0	0/0	0/0
nipponbareChloroplast	920	.	T	.	18.6936	.	AN=36	GT	0/0	0/0	0/0	0/0	0/0	0/0	0/0	0/0	0/0	0/0	0/0	0/0	0/0	0/0	0/0	0/0	0/0	0/0
nipponbareChloroplast	921	.	T	.	999	.	AN=36	GT	0/0	0/0	0/0	0/0	0/0	0/0	0/0	0/0	0/0	0/0	0/0	0/0	0/0	0/0	0/0	0/0	0/0	0/0
nipponbareChloroplast	922	.	T	.	23.4498	.	AN=36	GT	0/0	0/0	0/0	0/0	0/0	0/0	0/0	0/0	0/0	0/0	0/0	0/0	0/0	0/0	0/0	0/0	0/0	0/0
nipponbareChloroplast	923	.	C	.	20.5543	.	AN=36	GT	0/0	0/0	0/0	0/0	0/0	0/0	0/0	0/0	0/0	0/0	0/0	0/0	0/0	0/0	0/0	0/0	0/0	0/0
nipponbareChloroplast	924	.	C	.	20.5365	.	AN=36	GT	0/0	0/0	0/0	0/0	0/0	0/0	0/0	0/0	0/0	0/0	0/0	0/0	0/0	0/0	0/0	0/0	0/0	0/0
nipponbareChloroplast	925	.	G	.	20.6264	.	AN=36	GT	0/0	0/0	0/0	0/0	0/0	0/0	0/0	0/0	0/0	0/0	0/0	0/0	0/0	0/0	0/0	0/0	0/0	0/0
nipponbareChloroplast	926	.	T	.	18.6985	.	AN=36	GT	0/0	0/0	0/0	0/0	0/0	0/0	0/0	0/0	0/0	0/0	0/0	0/0	0/0	0/0	0/0	0/0	0/0	0/0
nipponbareChloroplast	927	.	A	.	999	.	AN=36	GT	0/0	0/0	0/0	0/0	0/0	0/0	0/0	0/0	0/0	0/0	0/0	0/0	0/0	0/0	0/0	0/0	0/0	0/0
nipponbareChloroplast	928	.	A	.	18.7007	.	AN=36	GT	0/0	0/0	0/0	0/0	0/0	0/0	0/0	0/0	0/0	0/0	0/0	0/0	0/0	0/0	0/0	0/0	0/0	0/0
nipponbareChloroplast	929	.	A	.	18.7167	.	AN=36	GT	0/0	0/0	0/0	0/0	0/0	0/0	0/0	0/0	0/0	0/0	0/0	0/0	0/0	0/0	0/0	0/0	0/0	0/0
nipponbareChloroplast	930	.	G	.	18.6932	.	AN=36	GT	0/0	0/0	0/0	0/0	0/0	0/0	0/0	0/0	0/0	0/0	0/0	0/0	0/0	0/0	0/0	0/0	0/0	0/0
nipponbareChloroplast	931	.	T	.	18.7028	.	AN=36	GT	0/0	0/0	0/0	0/0	0/0	0/0	0/0	0/0	0/0	0/0	0/0	0/0	0/0	0/0	0/0	0/0	0/0	0/0
nipponbareChloroplast	932	.	A	.	999	.	AN=36	GT	0/0	0/0	0/0	0/0	0/0	0/0	0/0	0/0	0/0	0/0	0/0	0/0	0/0	0/0	0/0	0/0	0/0	0/0
nipponbareChloroplast	933	.	A	.	23.4944	.	AN=36	GT	0/0	0/0	0/0	0/0	0/0	0/0	0/0	0/0	0/0	0/0	0/0	0/0	0/0	0/0	0/0	0/0	0/0	0/0
nipponbareChloroplast	934	.	A	.	20.4488	.	AN=36	GT	0/0	0/0	0/0	0/0	0/0	0/0	0/0	0/0	0/0	0/0	0/0	0/0	0/0	0/0	0/0	0/0	0/0	0/0
nipponbareChloroplast	935	.	G	.	20.4642	.	AN=36	GT	0/0	0/0	0/0	0/0	0/0	0/0	0/0	0/0	0/0	0/0	0/0	0/0	0/0	0/0	0/0	0/0	0/0	0/0
nipponbareChloroplast	936	.	A	.	23.4457	.	AN=36	GT	0/0	0/0	0/0	0/0	0/0	0/0	0/0	0/0	0/0	0/0	0/0	0/0	0/0	0/0	0/0	0/0	0/0	0/0
nipponbareChloroplast	937	.	A	.	18.7087	.	AN=36	GT	0/0	0/0	0/0	0/0	0/0	0/0	0/0	0/0	0/0	0/0	0/0	0/0	0/0	0/0	0/0	0/0	0/0	0/0
nipponbareChloroplast	938	.	C	.	20.487	.	AN=36	GT	0/0	0/0	0/0	0/0	0/0	0/0	0/0	0/0	0/0	0/0	0/0	0/0	0/0	0/0	0/0	0/0	0/0	0/0
nipponbareChloroplast	939	.	C	.	18.7444	.	AN=36	GT	0/0	0/0	0/0	0/0	0/0	0/0	0/0	0/0	0/0	0/0	0/0	0/0	0/0	0/0	0/0	0/0	0/0	0/0
nipponbareChloroplast	940	.	A	.	999	.	AN=36	GT	0/0	0/0	0/0	0/0	0/0	0/0	0/0	0/0	0/0	0/0	0/0	0/0	0/0	0/0	0/0	0/0	0/0	0/0
nipponbareChloroplast	941	.	G	.	18.7421	.	AN=36	GT	0/0	0/0	0/0	0/0	0/0	0/0	0/0	0/0	0/0	0/0	0/0	0/0	0/0	0/0	0/0	0/0	0/0	0/0
nipponbareChloroplast	942	.	A	.	20.4362	.	AN=36	GT	0/0	0/0	0/0	0/0	0/0	0/0	0/0	0/0	0/0	0/0	0/0	0/0	0/0	0/0	0/0	0/0	0/0	0/0
nipponbareChloroplast	943	.	A	.	20.4426	.	AN=36	GT	0/0	0/0	0/0	0/0	0/0	0/0	0/0	0/0	0/0	0/0	0/0	0/0	0/0	0/0	0/0	0/0	0/0	0/0
nipponbareChloroplast	944	.	A	.	20.437	.	AN=36	GT	0/0	0/0	0/0	0/0	0/0	0/0	0/0	0/0	0/0	0/0	0/0	0/0	0/0	0/0	0/0	0/0	0/0	0/0
nipponbareChloroplast	945	.	C	.	20.4679	.	AN=36	GT	0/0	0/0	0/0	0/0	0/0	0/0	0/0	0/0	0/0	0/0	0/0	0/0	0/0	0/0	0/0	0/0	0/0	0/0
nipponbareChloroplast	946	.	A	.	18.7092	.	AN=36	GT	0/0	0/0	0/0	0/0	0/0	0/0	0/0	0/0	0/0	0/0	0/0	0/0	0/0	0/0	0/0	0/0	0/0	0/0
nipponbareChloroplast	947	.	G	.	18.8832	.	AN=36	GT	0/0	0/0	0/0	0/0	0/0	0/0	0/0	0/0	0/0	0/0	0/0	0/0	0/0	0/0	0/0	0/0	0/0	0/0
nipponbareChloroplast	948	.	G	.	20.5308	.	AN=36	GT	0/0	0/0	0/0	0/0	0/0	0/0	0/0	0/0	0/0	0/0	0/0	0/0	0/0	0/0	0/0	0/0	0/0	0/0
nipponbareChloroplast	949	.	C	.	18.7138	.	AN=36	GT	0/0	0/0	0/0	0/0	0/0	0/0	0/0	0/0	0/0	0/0	0/0	0/0	0/0	0/0	0/0	0/0	0/0	0/0
nipponbareChloroplast	950	.	T	.	23.4508	.	AN=36	GT	0/0	0/0	0/0	0/0	0/0	0/0	0/0	0/0	0/0	0/0	0/0	0/0	0/0	0/0	0/0	0/0	0/0	0/0
nipponbareChloroplast	951	.	C	.	20.502	.	AN=36	GT	0/0	0/0	0/0	0/0	0/0	0/0	0/0	0/0	0/0	0/0	0/0	0/0	0/0	0/0	0/0	0/0	0/0	0/0
nipponbareChloroplast	952	.	A	.	23.4617	.	AN=36	GT	0/0	0/0	0/0	0/0	0/0	0/0	0/0	0/0	0/0	0/0	0/0	0/0	0/0	0/0	0/0	0/0	0/0	0/0
nipponbareChloroplast	953	.	C	.	20.7163	.	AN=36	GT	0/0	0/0	0/0	0/0	0/0	0/0	0/0	0/0	0/0	0/0	0/0	0/0	0/0	0/0	0/0	0/0	0/0	0/0
nipponbareChloroplast	954	.	G	.	18.7163	.	AN=36	GT	0/0	0/0	0/0	0/0	0/0	0/0	0/0	0/0	0/0	0/0	0/0	0/0	0/0	0/0	0/0	0/0	0/0	0/0
nipponbareChloroplast	955	.	A	.	18.7296	.	AN=36	GT	0/0	0/0	0/0	0/0	0/0	0/0	0/0	0/0	0/0	0/0	0/0	0/0	0/0	0/0	0/0	0/0	0/0	0/0
nipponbareChloroplast	956	.	A	.	23.4765	.	AN=36	GT	0/0	0/0	0/0	0/0	0/0	0/0	0/0	0/0	0/0	0/0	0/0	0/0	0/0	0/0	0/0	0/0	0/0	0/0
nipponbareChloroplast	957	.	T	.	20.4655	.	AN=36	GT	0/0	0/0	0/0	0/0	0/0	0/0	0/0	0/0	0/0	0/0	0/0	0/0	0/0	0/0	0/0	0/0	0/0	0/0
nipponbareChloroplast	958	.	A	.	23.4516	.	AN=36	GT	0/0	0/0	0/0	0/0	0/0	0/0	0/0	0/0	0/0	0/0	0/0	0/0	0/0	0/0	0/0	0/0	0/0	0/0
nipponbareChloroplast	959	.	C	.	20.512	.	AN=36	GT	0/0	0/0	0/0	0/0	0/0	0/0	0/0	0/0	0/0	0/0	0/0	0/0	0/0	0/0	0/0	0/0	0/0	0/0
nipponbareChloroplast	960	.	C	.	18.7024	.	AN=36	GT	0/0	0/0	0/0	0/0	0/0	0/0	0/0	0/0	0/0	0/0	0/0	0/0	0/0	0/0	0/0	0/0	0/0	0/0
nipponbareChloroplast	961	.	A	.	23.4404	.	AN=36	GT	0/0	0/0	0/0	0/0	0/0	0/0	0/0	0/0	0/0	0/0	0/0	0/0	0/0	0/0	0/0	0/0	0/0	0/0
nipponbareChloroplast	962	.	T	.	18.6948	.	AN=36	GT	0/0	0/0	0/0	0/0	0/0	0/0	0/0	0/0	0/0	0/0	0/0	0/0	0/0	0/0	0/0	0/0	0/0	0/0
nipponbareChloroplast	963	.	C	.	18.7395	.	AN=36	GT	0/0	0/0	0/0	0/0	0/0	0/0	0/0	0/0	0/0	0/0	0/0	0/0	0/0	0/0	0/0	0/0	0/0	0/0
nipponbareChloroplast	964	.	A	.	20.4488	.	AN=36	GT	0/0	0/0	0/0	0/0	0/0	0/0	0/0	0/0	0/0	0/0	0/0	0/0	0/0	0/0	0/0	0/0	0/0	0/0
nipponbareChloroplast	965	.	A	.	20.4478	.	AN=36	GT	0/0	0/0	0/0	0/0	0/0	0/0	0/0	0/0	0/0	0/0	0/0	0/0	0/0	0/0	0/0	0/0	0/0	0/0
nipponbareChloroplast	966	.	T	.	20.4496	.	AN=36	GT	0/0	0/0	0/0	0/0	0/0	0/0	0/0	0/0	0/0	0/0	0/0	0/0	0/0	0/0	0/0	0/0	0/0	0/0
nipponbareChloroplast	967	.	A	.	23.4482	.	AN=36	GT	0/0	0/0	0/0	0/0	0/0	0/0	0/0	0/0	0/0	0/0	0/0	0/0	0/0	0/0	0/0	0/0	0/0	0/0
nipponbareChloroplast	968	.	T	.	20.4362	.	AN=36	GT	0/0	0/0	0/0	0/0	0/0	0/0	0/0	0/0	0/0	0/0	0/0	0/0	0/0	0/0	0/0	0/0	0/0	0/0
nipponbareChloroplast	969	.	C	.	20.4437	.	AN=36	GT	0/0	0/0	0/0	0/0	0/0	0/0	0/0	0/0	0/0	0/0	0/0	0/0	0/0	0/0	0/0	0/0	0/0	0/0
nipponbareChloroplast	970	.	T	.	20.4407	.	AN=36	GT	0/0	0/0	0/0	0/0	0/0	0/0	0/0	0/0	0/0	0/0	0/0	0/0	0/0	0/0	0/0	0/0	0/0	0/0
nipponbareChloroplast	971	.	A	.	18.7845	.	AN=36	GT	0/0	0/0	0/0	0/0	0/0	0/0	0/0	0/0	0/0	0/0	0/0	0/0	0/0	0/0	0/0	0/0	0/0	0/0
nipponbareChloroplast	972	.	C	.	20.4839	.	AN=36	GT	0/0	0/0	0/0	0/0	0/0	0/0	0/0	0/0	0/0	0/0	0/0	0/0	0/0	0/0	0/0	0/0	0/0	0/0
nipponbareChloroplast	973	.	T	.	23.4382	.	AN=36	GT	0/0	0/0	0/0	0/0	0/0	0/0	0/0	0/0	0/0	0/0	0/0	0/0	0/0	0/0	0/0	0/0	0/0	0/0
nipponbareChloroplast	974	.	G	.	20.6622	.	AN=36	GT	0/0	0/0	0/0	0/0	0/0	0/0	0/0	0/0	0/0	0/0	0/0	0/0	0/0	0/0	0/0	0/0	0/0	0/0
nipponbareChloroplast	975	.	G	.	20.4721	.	AN=36	GT	0/0	0/0	0/0	0/0	0/0	0/0	0/0	0/0	0/0	0/0	0/0	0/0	0/0	0/0	0/0	0/0	0/0	0/0
nipponbareChloroplast	976	.	A	.	23.4697	.	AN=36	GT	0/0	0/0	0/0	0/0	0/0	0/0	0/0	0/0	0/0	0/0	0/0	0/0	0/0	0/0	0/0	0/0	0/0	0/0
nipponbareChloroplast	977	.	G	.	23.4408	.	AN=36	GT	0/0	0/0	0/0	0/0	0/0	0/0	0/0	0/0	0/0	0/0	0/0	0/0	0/0	0/0	0/0	0/0	0/0	0/0
nipponbareChloroplast	978	.	G	.	20.4922	.	AN=36	GT	0/0	0/0	0/0	0/0	0/0	0/0	0/0	0/0	0/0	0/0	0/0	0/0	0/0	0/0	0/0	0/0	0/0	0/0
nipponbareChloroplast	979	.	G	.	20.4603	.	AN=36	GT	0/0	0/0	0/0	0/0	0/0	0/0	0/0	0/0	0/0	0/0	0/0	0/0	0/0	0/0	0/0	0/0	0/0	0/0
nipponbareChloroplast	980	.	G	.	18.6959	.	AN=36	GT	0/0	0/0	0/0	0/0	0/0	0/0	0/0	0/0	0/0	0/0	0/0	0/0	0/0	0/0	0/0	0/0	0/0	0/0
nipponbareChloroplast	981	.	C	.	18.7188	.	AN=36	GT	0/0	0/0	0/0	0/0	0/0	0/0	0/0	0/0	0/0	0/0	0/0	0/0	0/0	0/0	0/0	0/0	0/0	0/0
nipponbareChloroplast	982	.	A	.	20.4594	.	AN=36	GT	0/0	0/0	0/0	0/0	0/0	0/0	0/0	0/0	0/0	0/0	0/0	0/0	0/0	0/0	0/0	0/0	0/0	0/0
nipponbareChloroplast	983	.	G	.	23.5806	.	AN=36	GT	0/0	0/0	0/0	0/0	0/0	0/0	0/0	0/0	0/0	0/0	0/0	0/0	0/0	0/0	0/0	0/0	0/0	0/0
nipponbareChloroplast	984	.	C	.	20.5098	.	AN=36	GT	0/0	0/0	0/0	0/0	0/0	0/0	0/0	0/0	0/0	0/0	0/0	0/0	0/0	0/0	0/0	0/0	0/0	0/0
nipponbareChloroplast	985	.	G	.	20.5649	.	AN=36	GT	0/0	0/0	0/0	0/0	0/0	0/0	0/0	0/0	0/0	0/0	0/0	0/0	0/0	0/0	0/0	0/0	0/0	0/0
nipponbareChloroplast	986	.	A	.	18.7545	.	AN=36	GT	0/0	0/0	0/0	0/0	0/0	0/0	0/0	0/0	0/0	0/0	0/0	0/0	0/0	0/0	0/0	0/0	0/0	0/0
nipponbareChloroplast	987	.	T	.	18.7159	.	AN=36	GT	0/0	0/0	0/0	0/0	0/0	0/0	0/0	0/0	0/0	0/0	0/0	0/0	0/0	0/0	0/0	0/0	0/0	0/0
nipponbareChloroplast	988	.	G	.	23.4397	.	AN=36	GT	0/0	0/0	0/0	0/0	0/0	0/0	0/0	0/0	0/0	0/0	0/0	0/0	0/0	0/0	0/0	0/0	0/0	0/0
nipponbareChloroplast	989	.	A	.	20.4807	.	AN=36	GT	0/0	0/0	0/0	0/0	0/0	0/0	0/0	0/0	0/0	0/0	0/0	0/0	0/0	0/0	0/0	0/0	0/0	0/0
nipponbareChloroplast	990	.	A	.	999	.	AN=36	GT	0/0	0/0	0/0	0/0	0/0	0/0	0/0	0/0	0/0	0/0	0/0	0/0	0/0	0/0	0/0	0/0	0/0	0/0
nipponbareChloroplast	991	.	G	.	23.4489	.	AN=36	GT	0/0	0/0	0/0	0/0	0/0	0/0	0/0	0/0	0/0	0/0	0/0	0/0	0/0	0/0	0/0	0/0	0/0	0/0
nipponbareChloroplast	992	.	G	.	20.4965	.	AN=36	GT	0/0	0/0	0/0	0/0	0/0	0/0	0/0	0/0	0/0	0/0	0/0	0/0	0/0	0/0	0/0	0/0	0/0	0/0
nipponbareChloroplast	993	.	C	.	18.7419	.	AN=36	GT	0/0	0/0	0/0	0/0	0/0	0/0	0/0	0/0	0/0	0/0	0/0	0/0	0/0	0/0	0/0	0/0	0/0	0/0
nipponbareChloroplast	994	.	G	.	20.5197	.	AN=36	GT	0/0	0/0	0/0	0/0	0/0	0/0	0/0	0/0	0/0	0/0	0/0	0/0	0/0	0/0	0/0	0/0	0/0	0/0
nipponbareChloroplast	995	.	A	.	23.5672	.	AN=36	GT	0/0	0/0	0/0	0/0	0/0	0/0	0/0	0/0	0/0	0/0	0/0	0/0	0/0	0/0	0/0	0/0	0/0	0/0
nipponbareChloroplast	996	.	T	.	20.475	.	AN=36	GT	0/0	0/0	0/0	0/0	0/0	0/0	0/0	0/0	0/0	0/0	0/0	0/0	0/0	0/0	0/0	0/0	0/0	0/0
nipponbareChloroplast	997	.	A	.	20.4843	.	AN=36	GT	0/0	0/0	0/0	0/0	0/0	0/0	0/0	0/0	0/0	0/0	0/0	0/0	0/0	0/0	0/0	0/0	0/0	0/0
nipponbareChloroplast	998	.	A	.	23.5123	.	AN=36	GT	0/0	0/0	0/0	0/0	0/0	0/0	0/0	0/0	0/0	0/0	0/0	0/0	0/0	0/0	0/0	0/0	0/0	0/0
nipponbareChloroplast	999	.	T	.	20.4676	.	AN=36	GT	0/0	0/0	0/0	0/0	0/0	0/0	0/0	0/0	0/0	0/0	0/0	0/0	0/0	0/0	0/0	0/0	0/0	0/0
nipponbareChloroplast	1000	.	A	.	20.4405	.	AN=36	GT	0/0	0/0	0/0	0/0	0/0	0/0	0/0	0/0	0/0	0/0	0/0	0/0	0/0	0/0	0/0	0/0	0/0	0/0
nipponbareChloroplast	1001	.	A	.	999	.	AN=36	GT	0/0	0/0	0/0	0/0	0/0	0/0	0/0	0/0	0/0	0/0	0/0	0/0	0/0	0/0	0/0	0/0	0/0	0/0
nipponbareChloroplast	1002	.	A	.	23.4727	.	AN=36	GT	0/0	0/0	0/0	0/0	0/0	0/0	0/0	0/0	0/0	0/0	0/0	0/0	0/0	0/0	0/0	0/0	0/0	0/0
nipponbareChloroplast	1003	.	T	.	23.4527	.	AN=36	GT	0/0	0/0	0/0	0/0	0/0	0/0	0/0	0/0	0/0	0/0	0/0	0/0	0/0	0/0	0/0	0/0	0/0	0/0
nipponbareChloroplast	1004	.	A	.	20.4648	.	AN=36	GT	0/0	0/0	0/0	0/0	0/0	0/0	0/0	0/0	0/0	0/0	0/0	0/0	0/0	0/0	0/0	0/0	0/0	0/0
nipponbareChloroplast	1005	.	C	.	20.5273	.	AN=36	GT	0/0	0/0	0/0	0/0	0/0	0/0	0/0	0/0	0/0	0/0	0/0	0/0	0/0	0/0	0/0	0/0	0/0	0/0
nipponbareChloroplast	1006	.	A	.	18.7346	.	AN=36	GT	0/0	0/0	0/0	0/0	0/0	0/0	0/0	0/0	0/0	0/0	0/0	0/0	0/0	0/0	0/0	0/0	0/0	0/0
nipponbareChloroplast	1007	.	G	.	18.7148	.	AN=36	GT	0/0	0/0	0/0	0/0	0/0	0/0	0/0	0/0	0/0	0/0	0/0	0/0	0/0	0/0	0/0	0/0	0/0	0/0
nipponbareChloroplast	1008	.	A	.	18.6921	.	AN=36	GT	0/0	0/0	0/0	0/0	0/0	0/0	0/0	0/0	0/0	0/0	0/0	0/0	0/0	0/0	0/0	0/0	0/0	0/0
nipponbareChloroplast	1009	.	A	.	23.4431	.	AN=36	GT	0/0	0/0	0/0	0/0	0/0	0/0	0/0	0/0	0/0	0/0	0/0	0/0	0/0	0/0	0/0	0/0	0/0	0/0
nipponbareChloroplast	1010	.	G	.	20.436	.	AN=36	GT	0/0	0/0	0/0	0/0	0/0	0/0	0/0	0/0	0/0	0/0	0/0	0/0	0/0	0/0	0/0	0/0	0/0	0/0
nipponbareChloroplast	1011	.	T	.	18.712	.	AN=36	GT	0/0	0/0	0/0	0/0	0/0	0/0	0/0	0/0	0/0	0/0	0/0	0/0	0/0	0/0	0/0	0/0	0/0	0/0
nipponbareChloroplast	1012	.	T	.	23.4378	.	AN=36	GT	0/0	0/0	0/0	0/0	0/0	0/0	0/0	0/0	0/0	0/0	0/0	0/0	0/0	0/0	0/0	0/0	0/0	0/0
nipponbareChloroplast	1013	.	G	.	20.484	.	AN=36	GT	0/0	0/0	0/0	0/0	0/0	0/0	0/0	0/0	0/0	0/0	0/0	0/0	0/0	0/0	0/0	0/0	0/0	0/0
nipponbareChloroplast	1014	.	C	.	23.7484	.	AN=36	GT	0/0	0/0	0/0	0/0	0/0	0/0	0/0	0/0	0/0	0/0	0/0	0/0	0/0	0/0	0/0	0/0	0/0	0/0
nipponbareChloroplast	1015	.	G	.	20.5703	.	AN=36	GT	0/0	0/0	0/0	0/0	0/0	0/0	0/0	0/0	0/0	0/0	0/0	0/0	0/0	0/0	0/0	0/0	0/0	0/0
nipponbareChloroplast	1016	.	G	.	20.4713	.	AN=36	GT	0/0	0/0	0/0	0/0	0/0	0/0	0/0	0/0	0/0	0/0	0/0	0/0	0/0	0/0	0/0	0/0	0/0	0/0
nipponbareChloroplast	1017	.	T	.	18.7464	.	AN=36	GT	0/0	0/0	0/0	0/0	0/0	0/0	0/0	0/0	0/0	0/0	0/0	0/0	0/0	0/0	0/0	0/0	0/0	0/0
nipponbareChloroplast	1018	.	C	.	18.6962	.	AN=36	GT	0/0	0/0	0/0	0/0	0/0	0/0	0/0	0/0	0/0	0/0	0/0	0/0	0/0	0/0	0/0	0/0	0/0	0/0
nipponbareChloroplast	1019	.	A	.	18.724	.	AN=36	GT	0/0	0/0	0/0	0/0	0/0	0/0	0/0	0/0	0/0	0/0	0/0	0/0	0/0	0/0	0/0	0/0	0/0	0/0
nipponbareChloroplast	1020	.	A	.	18.7156	.	AN=36	GT	0/0	0/0	0/0	0/0	0/0	0/0	0/0	0/0	0/0	0/0	0/0	0/0	0/0	0/0	0/0	0/0	0/0	0/0
nipponbareChloroplast	1021	.	T	.	20.4447	.	AN=36	GT	0/0	0/0	0/0	0/0	0/0	0/0	0/0	0/0	0/0	0/0	0/0	0/0	0/0	0/0	0/0	0/0	0/0	0/0
nipponbareChloroplast	1022	.	A	.	18.6933	.	AN=36	GT	0/0	0/0	0/0	0/0	0/0	0/0	0/0	0/0	0/0	0/0	0/0	0/0	0/0	0/0	0/0	0/0	0/0	0/0
nipponbareChloroplast	1023	.	A	.	20.4385	.	AN=36	GT	0/0	0/0	0/0	0/0	0/0	0/0	0/0	0/0	0/0	0/0	0/0	0/0	0/0	0/0	0/0	0/0	0/0	0/0
nipponbareChloroplast	1024	.	G	.	999	.	AN=36	GT	0/0	0/0	0/0	0/0	0/0	0/0	0/0	0/0	0/0	0/0	0/0	0/0	0/0	0/0	0/0	0/0	0/0	0/0
nipponbareChloroplast	1025	.	G	.	23.4489	.	AN=36	GT	0/0	0/0	0/0	0/0	0/0	0/0	0/0	0/0	0/0	0/0	0/0	0/0	0/0	0/0	0/0	0/0	0/0	0/0
nipponbareChloroplast	1026	.	T	.	18.7422	.	AN=36	GT	0/0	0/0	0/0	0/0	0/0	0/0	0/0	0/0	0/0	0/0	0/0	0/0	0/0	0/0	0/0	0/0	0/0	0/0
nipponbareChloroplast	1027	.	A	.	20.4548	.	AN=36	GT	0/0	0/0	0/0	0/0	0/0	0/0	0/0	0/0	0/0	0/0	0/0	0/0	0/0	0/0	0/0	0/0	0/0	0/0
nipponbareChloroplast	1028	.	G	.	20.4603	.	AN=36	GT	0/0	0/0	0/0	0/0	0/0	0/0	0/0	0/0	0/0	0/0	0/0	0/0	0/0	0/0	0/0	0/0	0/0	0/0
nipponbareChloroplast	1029	.	G	.	20.4566	.	AN=36	GT	0/0	0/0	0/0	0/0	0/0	0/0	0/0	0/0	0/0	0/0	0/0	0/0	0/0	0/0	0/0	0/0	0/0	0/0
nipponbareChloroplast	1030	.	G	.	999	.	AN=36	GT	0/0	0/0	0/0	0/0	0/0	0/0	0/0	0/0	0/0	0/0	0/0	0/0	0/0	0/0	0/0	0/0	0/0	0/0
nipponbareChloroplast	1031	.	A	.	20.4636	.	AN=36	GT	0/0	0/0	0/0	0/0	0/0	0/0	0/0	0/0	0/0	0/0	0/0	0/0	0/0	0/0	0/0	0/0	0/0	0/0
nipponbareChloroplast	1032	.	T	.	20.4566	.	AN=36	GT	0/0	0/0	0/0	0/0	0/0	0/0	0/0	0/0	0/0	0/0	0/0	0/0	0/0	0/0	0/0	0/0	0/0	0/0
nipponbareChloroplast	1033	.	C	.	18.7123	.	AN=36	GT	0/0	0/0	0/0	0/0	0/0	0/0	0/0	0/0	0/0	0/0	0/0	0/0	0/0	0/0	0/0	0/0	0/0	0/0
nipponbareChloroplast	1034	.	A	.	20.4475	.	AN=36	GT	0/0	0/0	0/0	0/0	0/0	0/0	0/0	0/0	0/0	0/0	0/0	0/0	0/0	0/0	0/0	0/0	0/0	0/0
nipponbareChloroplast	1035	.	T	.	20.4684	.	AN=36	GT	0/0	0/0	0/0	0/0	0/0	0/0	0/0	0/0	0/0	0/0	0/0	0/0	0/0	0/0	0/0	0/0	0/0	0/0
nipponbareChloroplast	1036	.	C	.	999	.	AN=36	GT	0/0	0/0	0/0	0/0	0/0	0/0	0/0	0/0	0/0	0/0	0/0	0/0	0/0	0/0	0/0	0/0	0/0	0/0
nipponbareChloroplast	1037	.	A	.	20.4453	.	AN=36	GT	0/0	0/0	0/0	0/0	0/0	0/0	0/0	0/0	0/0	0/0	0/0	0/0	0/0	0/0	0/0	0/0	0/0	0/0
nipponbareChloroplast	1038	.	A	.	20.4465	.	AN=36	GT	0/0	0/0	0/0	0/0	0/0	0/0	0/0	0/0	0/0	0/0	0/0	0/0	0/0	0/0	0/0	0/0	0/0	0/0
nipponbareChloroplast	1039	.	A	.	23.4688	.	AN=36	GT	0/0	0/0	0/0	0/0	0/0	0/0	0/0	0/0	0/0	0/0	0/0	0/0	0/0	0/0	0/0	0/0	0/0	0/0
nipponbareChloroplast	1040	.	A	.	20.4803	.	AN=36	GT	0/0	0/0	0/0	0/0	0/0	0/0	0/0	0/0	0/0	0/0	0/0	0/0	0/0	0/0	0/0	0/0	0/0	0/0
nipponbareChloroplast	1041	.	C	.	23.443	.	AN=36	GT	0/0	0/0	0/0	0/0	0/0	0/0	0/0	0/0	0/0	0/0	0/0	0/0	0/0	0/0	0/0	0/0	0/0	0/0
nipponbareChloroplast	1042	.	A	.	20.5795	.	AN=36	GT	0/0	0/0	0/0	0/0	0/0	0/0	0/0	0/0	0/0	0/0	0/0	0/0	0/0	0/0	0/0	0/0	0/0	0/0
nipponbareChloroplast	1043	.	C	.	18.7502	.	AN=36	GT	0/0	0/0	0/0	0/0	0/0	0/0	0/0	0/0	0/0	0/0	0/0	0/0	0/0	0/0	0/0	0/0	0/0	0/0
nipponbareChloroplast	1044	.	C	.	20.5433	.	AN=36	GT	0/0	0/0	0/0	0/0	0/0	0/0	0/0	0/0	0/0	0/0	0/0	0/0	0/0	0/0	0/0	0/0	0/0	0/0
nipponbareChloroplast	1045	.	G	.	23.8191	.	AN=36	GT	0/0	0/0	0/0	0/0	0/0	0/0	0/0	0/0	0/0	0/0	0/0	0/0	0/0	0/0	0/0	0/0	0/0	0/0
nipponbareChloroplast	1046	.	A	.	20.4662	.	AN=36	GT	0/0	0/0	0/0	0/0	0/0	0/0	0/0	0/0	0/0	0/0	0/0	0/0	0/0	0/0	0/0	0/0	0/0	0/0
nipponbareChloroplast	1047	.	A	.	18.7166	.	AN=36	GT	0/0	0/0	0/0	0/0	0/0	0/0	0/0	0/0	0/0	0/0	0/0	0/0	0/0	0/0	0/0	0/0	0/0	0/0
nipponbareChloroplast	1048	.	C	.	23.4475	.	AN=36	GT	0/0	0/0	0/0	0/0	0/0	0/0	0/0	0/0	0/0	0/0	0/0	0/0	0/0	0/0	0/0	0/0	0/0	0/0
nipponbareChloroplast	1049	.	C	.	23.4721	.	AN=36	GT	0/0	0/0	0/0	0/0	0/0	0/0	0/0	0/0	0/0	0/0	0/0	0/0	0/0	0/0	0/0	0/0	0/0	0/0
nipponbareChloroplast	1050	.	A	.	20.4409	.	AN=36	GT	0/0	0/0	0/0	0/0	0/0	0/0	0/0	0/0	0/0	0/0	0/0	0/0	0/0	0/0	0/0	0/0	0/0	0/0
nipponbareChloroplast	1051	.	T	.	20.4682	.	AN=36	GT	0/0	0/0	0/0	0/0	0/0	0/0	0/0	0/0	0/0	0/0	0/0	0/0	0/0	0/0	0/0	0/0	0/0	0/0
nipponbareChloroplast	1052	.	C	.	18.7143	.	AN=36	GT	0/0	0/0	0/0	0/0	0/0	0/0	0/0	0/0	0/0	0/0	0/0	0/0	0/0	0/0	0/0	0/0	0/0	0/0
nipponbareChloroplast	1053	.	C	.	20.6337	.	AN=36	GT	0/0	0/0	0/0	0/0	0/0	0/0	0/0	0/0	0/0	0/0	0/0	0/0	0/0	0/0	0/0	0/0	0/0	0/0
nipponbareChloroplast	1054	.	G	.	18.8335	.	AN=36	GT	0/0	0/0	0/0	0/0	0/0	0/0	0/0	0/0	0/0	0/0	0/0	0/0	0/0	0/0	0/0	0/0	0/0	0/0
nipponbareChloroplast	1055	.	A	.	999	.	AN=36	GT	0/0	0/0	0/0	0/0	0/0	0/0	0/0	0/0	0/0	0/0	0/0	0/0	0/0	0/0	0/0	0/0	0/0	0/0
nipponbareChloroplast	1056	.	T	.	20.45	.	AN=36	GT	0/0	0/0	0/0	0/0	0/0	0/0	0/0	0/0	0/0	0/0	0/0	0/0	0/0	0/0	0/0	0/0	0/0	0/0
nipponbareChloroplast	1057	.	G	.	23.4497	.	AN=36	GT	0/0	0/0	0/0	0/0	0/0	0/0	0/0	0/0	0/0	0/0	0/0	0/0	0/0	0/0	0/0	0/0	0/0	0/0
nipponbareChloroplast	1058	.	T	.	18.709	.	AN=36	GT	0/0	0/0	0/0	0/0	0/0	0/0	0/0	0/0	0/0	0/0	0/0	0/0	0/0	0/0	0/0	0/0	0/0	0/0
nipponbareChloroplast	1059	.	A	.	23.4724	.	AN=36	GT	0/0	0/0	0/0	0/0	0/0	0/0	0/0	0/0	0/0	0/0	0/0	0/0	0/0	0/0	0/0	0/0	0/0	0/0
nipponbareChloroplast	1060	.	A	.	20.4463	.	AN=36	GT	0/0	0/0	0/0	0/0	0/0	0/0	0/0	0/0	0/0	0/0	0/0	0/0	0/0	0/0	0/0	0/0	0/0	0/0
nipponbareChloroplast	1061	.	A	.	23.4419	.	AN=36	GT	0/0	0/0	0/0	0/0	0/0	0/0	0/0	0/0	0/0	0/0	0/0	0/0	0/0	0/0	0/0	0/0	0/0	0/0
nipponbareChloroplast	1062	.	G	.	20.4569	.	AN=36	GT	0/0	0/0	0/0	0/0	0/0	0/0	0/0	0/0	0/0	0/0	0/0	0/0	0/0	0/0	0/0	0/0	0/0	0/0
nipponbareChloroplast	1063	.	A	.	18.6983	.	AN=36	GT	0/0	0/0	0/0	0/0	0/0	0/0	0/0	0/0	0/0	0/0	0/0	0/0	0/0	0/0	0/0	0/0	0/0	0/0
nipponbareChloroplast	1064	.	C	.	23.6926	.	AN=36	GT	0/0	0/0	0/0	0/0	0/0	0/0	0/0	0/0	0/0	0/0	0/0	0/0	0/0	0/0	0/0	0/0	0/0	0/0
nipponbareChloroplast	1065	.	G	.	18.7945	.	AN=36	GT	0/0	0/0	0/0	0/0	0/0	0/0	0/0	0/0	0/0	0/0	0/0	0/0	0/0	0/0	0/0	0/0	0/0	0/0
nipponbareChloroplast	1066	.	G	.	20.4714	.	AN=36	GT	0/0	0/0	0/0	0/0	0/0	0/0	0/0	0/0	0/0	0/0	0/0	0/0	0/0	0/0	0/0	0/0	0/0	0/0
nipponbareChloroplast	1067	.	T	.	18.7324	.	AN=36	GT	0/0	0/0	0/0	0/0	0/0	0/0	0/0	0/0	0/0	0/0	0/0	0/0	0/0	0/0	0/0	0/0	0/0	0/0
nipponbareChloroplast	1068	.	T	.	20.4706	.	AN=36	GT	0/0	0/0	0/0	0/0	0/0	0/0	0/0	0/0	0/0	0/0	0/0	0/0	0/0	0/0	0/0	0/0	0/0	0/0
nipponbareChloroplast	1069	.	T	.	23.4678	.	AN=36	GT	0/0	0/0	0/0	0/0	0/0	0/0	0/0	0/0	0/0	0/0	0/0	0/0	0/0	0/0	0/0	0/0	0/0	0/0
nipponbareChloroplast	1070	.	T	.	20.4418	.	AN=36	GT	0/0	0/0	0/0	0/0	0/0	0/0	0/0	0/0	0/0	0/0	0/0	0/0	0/0	0/0	0/0	0/0	0/0	0/0
nipponbareChloroplast	1071	.	C	.	18.7632	.	AN=36	GT	0/0	0/0	0/0	0/0	0/0	0/0	0/0	0/0	0/0	0/0	0/0	0/0	0/0	0/0	0/0	0/0	0/0	0/0
nipponbareChloroplast	1072	.	G	.	20.643	.	AN=36	GT	0/0	0/0	0/0	0/0	0/0	0/0	0/0	0/0	0/0	0/0	0/0	0/0	0/0	0/0	0/0	0/0	0/0	0/0
nipponbareChloroplast	1073	.	G	.	23.5272	.	AN=36	GT	0/0	0/0	0/0	0/0	0/0	0/0	0/0	0/0	0/0	0/0	0/0	0/0	0/0	0/0	0/0	0/0	0/0	0/0
nipponbareChloroplast	1074	.	T	.	18.7414	.	AN=36	GT	0/0	0/0	0/0	0/0	0/0	0/0	0/0	0/0	0/0	0/0	0/0	0/0	0/0	0/0	0/0	0/0	0/0	0/0
nipponbareChloroplast	1075	.	G	.	20.4425	.	AN=36	GT	0/0	0/0	0/0	0/0	0/0	0/0	0/0	0/0	0/0	0/0	0/0	0/0	0/0	0/0	0/0	0/0	0/0	0/0
nipponbareChloroplast	1076	.	C	.	20.4753	.	AN=36	GT	0/0	0/0	0/0	0/0	0/0	0/0	0/0	0/0	0/0	0/0	0/0	0/0	0/0	0/0	0/0	0/0	0/0	0/0
nipponbareChloroplast	1077	.	T	.	23.4603	.	AN=36	GT	0/0	0/0	0/0	0/0	0/0	0/0	0/0	0/0	0/0	0/0	0/0	0/0	0/0	0/0	0/0	0/0	0/0	0/0
nipponbareChloroplast	1078	.	A	.	20.5286	.	AN=36	GT	0/0	0/0	0/0	0/0	0/0	0/0	0/0	0/0	0/0	0/0	0/0	0/0	0/0	0/0	0/0	0/0	0/0	0/0
nipponbareChloroplast	1079	.	G	.	23.5073	.	AN=36	GT	0/0	0/0	0/0	0/0	0/0	0/0	0/0	0/0	0/0	0/0	0/0	0/0	0/0	0/0	0/0	0/0	0/0	0/0
nipponbareChloroplast	1080	.	T	.	23.4883	.	AN=36	GT	0/0	0/0	0/0	0/0	0/0	0/0	0/0	0/0	0/0	0/0	0/0	0/0	0/0	0/0	0/0	0/0	0/0	0/0
nipponbareChloroplast	1081	.	T	.	20.4597	.	AN=36	GT	0/0	0/0	0/0	0/0	0/0	0/0	0/0	0/0	0/0	0/0	0/0	0/0	0/0	0/0	0/0	0/0	0/0	0/0
nipponbareChloroplast	1082	.	A	.	20.4431	.	AN=36	GT	0/0	0/0	0/0	0/0	0/0	0/0	0/0	0/0	0/0	0/0	0/0	0/0	0/0	0/0	0/0	0/0	0/0	0/0
nipponbareChloroplast	1083	.	T	.	18.699	.	AN=36	GT	0/0	0/0	0/0	0/0	0/0	0/0	0/0	0/0	0/0	0/0	0/0	0/0	0/0	0/0	0/0	0/0	0/0	0/0
nipponbareChloroplast	1084	.	C	.	999	.	AN=36	GT	0/0	0/0	0/0	0/0	0/0	0/0	0/0	0/0	0/0	0/0	0/0	0/0	0/0	0/0	0/0	0/0	0/0	0/0
nipponbareChloroplast	1085	.	C	.	20.5443	.	AN=36	GT	0/0	0/0	0/0	0/0	0/0	0/0	0/0	0/0	0/0	0/0	0/0	0/0	0/0	0/0	0/0	0/0	0/0	0/0
nipponbareChloroplast	1086	.	A	.	23.5126	.	AN=36	GT	0/0	0/0	0/0	0/0	0/0	0/0	0/0	0/0	0/0	0/0	0/0	0/0	0/0	0/0	0/0	0/0	0/0	0/0
nipponbareChloroplast	1087	.	G	.	18.771	.	AN=36	GT	0/0	0/0	0/0	0/0	0/0	0/0	0/0	0/0	0/0	0/0	0/0	0/0	0/0	0/0	0/0	0/0	0/0	0/0
nipponbareChloroplast	1088	.	T	.	23.4487	.	AN=36	GT	0/0	0/0	0/0	0/0	0/0	0/0	0/0	0/0	0/0	0/0	0/0	0/0	0/0	0/0	0/0	0/0	0/0	0/0
nipponbareChloroplast	1089	.	T	.	23.4969	.	AN=36	GT	0/0	0/0	0/0	0/0	0/0	0/0	0/0	0/0	0/0	0/0	0/0	0/0	0/0	0/0	0/0	0/0	0/0	0/0
nipponbareChloroplast	1090	.	G	A	198	.	AC=2;AN=36	GT:PL:GP:GQ	0/0:0,255,255:0,264,279:99	0/0:0,255,255:0,264,279:99	0/0:0,255,255:0,264,279:99	0/0:0,255,255:0,264,279:99	0/0:0,255,255:0,264,279:99	0/0:0,255,255:0,264,279:99	0/0:0,255,255:0,264,279:99	0/0:0,255,255:0,264,279:99	0/0:0,255,255:0,264,279:99	0/0:0,255,255:0,264,279:99	0/0:0,255,255:0,264,279:99	0/0:0,255,255:0,264,279:99	0/0:0,255,255:0,264,279:99	0/0:0,255,255:0,264,279:99	1/1:255,255,0:230,239,0:99	0/0:0,255,255:0,264,279:99	0/0:0,255,255:0,264,279:99	0/0:0,255,255:0,264,279:99
nipponbareChloroplast	1091	.	C	.	999	.	AN=36	GT	0/0	0/0	0/0	0/0	0/0	0/0	0/0	0/0	0/0	0/0	0/0	0/0	0/0	0/0	0/0	0/0	0/0	0/0
nipponbareChloroplast	1092	.	A	.	20.4404	.	AN=36	GT	0/0	0/0	0/0	0/0	0/0	0/0	0/0	0/0	0/0	0/0	0/0	0/0	0/0	0/0	0/0	0/0	0/0	0/0
nipponbareChloroplast	1093	.	G	.	20.6151	.	AN=36	GT	0/0	0/0	0/0	0/0	0/0	0/0	0/0	0/0	0/0	0/0	0/0	0/0	0/0	0/0	0/0	0/0	0/0	0/0
nipponbareChloroplast	1094	.	A	.	20.4631	.	AN=36	GT	0/0	0/0	0/0	0/0	0/0	0/0	0/0	0/0	0/0	0/0	0/0	0/0	0/0	0/0	0/0	0/0	0/0	0/0
nipponbareChloroplast	1095	.	A	.	23.4401	.	AN=36	GT	0/0	0/0	0/0	0/0	0/0	0/0	0/0	0/0	0/0	0/0	0/0	0/0	0/0	0/0	0/0	0/0	0/0	0/0
nipponbareChloroplast	1096	.	G	.	18.709	.	AN=36	GT	0/0	0/0	0/0	0/0	0/0	0/0	0/0	0/0	0/0	0/0	0/0	0/0	0/0	0/0	0/0	0/0	0/0	0/0
nipponbareChloroplast	1097	.	C	.	18.8375	.	AN=36	GT	0/0	0/0	0/0	0/0	0/0	0/0	0/0	0/0	0/0	0/0	0/0	0/0	0/0	0/0	0/0	0/0	0/0	0/0
nipponbareChloroplast	1098	.	G	.	18.7405	.	AN=36	GT	0/0	0/0	0/0	0/0	0/0	0/0	0/0	0/0	0/0	0/0	0/0	0/0	0/0	0/0	0/0	0/0	0/0	0/0
nipponbareChloroplast	1099	.	A	.	18.7166	.	AN=36	GT	0/0	0/0	0/0	0/0	0/0	0/0	0/0	0/0	0/0	0/0	0/0	0/0	0/0	0/0	0/0	0/0	0/0	0/0
nipponbareChloroplast	1100	.	C	.	20.4568	.	AN=36	GT	0/0	0/0	0/0	0/0	0/0	0/0	0/0	0/0	0/0	0/0	0/0	0/0	0/0	0/0	0/0	0/0	0/0	0/0
nipponbareChloroplast	1101	.	C	.	18.7006	.	AN=36	GT	0/0	0/0	0/0	0/0	0/0	0/0	0/0	0/0	0/0	0/0	0/0	0/0	0/0	0/0	0/0	0/0	0/0	0/0
nipponbareChloroplast	1102	.	C	.	20.4772	.	AN=36	GT	0/0	0/0	0/0	0/0	0/0	0/0	0/0	0/0	0/0	0/0	0/0	0/0	0/0	0/0	0/0	0/0	0/0	0/0
nipponbareChloroplast	1103	.	C	.	18.6906	.	AN=36	GT	0/0	0/0	0/0	0/0	0/0	0/0	0/0	0/0	0/0	0/0	0/0	0/0	0/0	0/0	0/0	0/0	0/0	0/0
nipponbareChloroplast	1104	.	A	.	20.4668	.	AN=36	GT	0/0	0/0	0/0	0/0	0/0	0/0	0/0	0/0	0/0	0/0	0/0	0/0	0/0	0/0	0/0	0/0	0/0	0/0
nipponbareChloroplast	1105	.	C	.	23.7033	.	AN=36	GT	0/0	0/0	0/0	0/0	0/0	0/0	0/0	0/0	0/0	0/0	0/0	0/0	0/0	0/0	0/0	0/0	0/0	0/0
nipponbareChloroplast	1106	.	A	.	20.4589	.	AN=36	GT	0/0	0/0	0/0	0/0	0/0	0/0	0/0	0/0	0/0	0/0	0/0	0/0	0/0	0/0	0/0	0/0	0/0	0/0
nipponbareChloroplast	1107	.	G	.	20.5259	.	AN=36	GT	0/0	0/0	0/0	0/0	0/0	0/0	0/0	0/0	0/0	0/0	0/0	0/0	0/0	0/0	0/0	0/0	0/0	0/0
nipponbareChloroplast	1108	.	G	.	23.442	.	AN=36	GT	0/0	0/0	0/0	0/0	0/0	0/0	0/0	0/0	0/0	0/0	0/0	0/0	0/0	0/0	0/0	0/0	0/0	0/0
nipponbareChloroplast	1109	.	C	.	20.4806	.	AN=36	GT	0/0	0/0	0/0	0/0	0/0	0/0	0/0	0/0	0/0	0/0	0/0	0/0	0/0	0/0	0/0	0/0	0/0	0/0
nipponbareChloroplast	1110	.	T	.	20.4468	.	AN=36	GT	0/0	0/0	0/0	0/0	0/0	0/0	0/0	0/0	0/0	0/0	0/0	0/0	0/0	0/0	0/0	0/0	0/0	0/0
nipponbareChloroplast	1111	.	T	.	18.6898	.	AN=36	GT	0/0	0/0	0/0	0/0	0/0	0/0	0/0	0/0	0/0	0/0	0/0	0/0	0/0	0/0	0/0	0/0	0/0	0/0
nipponbareChloroplast	1112	.	G	.	20.551	.	AN=36	GT	0/0	0/0	0/0	0/0	0/0	0/0	0/0	0/0	0/0	0/0	0/0	0/0	0/0	0/0	0/0	0/0	0/0	0/0
nipponbareChloroplast	1113	.	T	.	18.7519	.	AN=36	GT	0/0	0/0	0/0	0/0	0/0	0/0	0/0	0/0	0/0	0/0	0/0	0/0	0/0	0/0	0/0	0/0	0/0	0/0
nipponbareChloroplast	1114	.	A	.	18.9801	.	AN=36	GT	0/0	0/0	0/0	0/0	0/0	0/0	0/0	0/0	0/0	0/0	0/0	0/0	0/0	0/0	0/0	0/0	0/0	0/0
nipponbareChloroplast	1115	.	C	.	18.7017	.	AN=36	GT	0/0	0/0	0/0	0/0	0/0	0/0	0/0	0/0	0/0	0/0	0/0	0/0	0/0	0/0	0/0	0/0	0/0	0/0
nipponbareChloroplast	1116	.	T	.	20.4725	.	AN=36	GT	0/0	0/0	0/0	0/0	0/0	0/0	0/0	0/0	0/0	0/0	0/0	0/0	0/0	0/0	0/0	0/0	0/0	0/0
nipponbareChloroplast	1117	.	T	.	20.4414	.	AN=36	GT	0/0	0/0	0/0	0/0	0/0	0/0	0/0	0/0	0/0	0/0	0/0	0/0	0/0	0/0	0/0	0/0	0/0	0/0
nipponbareChloroplast	1118	.	T	.	20.4709	.	AN=36	GT	0/0	0/0	0/0	0/0	0/0	0/0	0/0	0/0	0/0	0/0	0/0	0/0	0/0	0/0	0/0	0/0	0/0	0/0
nipponbareChloroplast	1119	.	C	.	20.689	.	AN=36	GT	0/0	0/0	0/0	0/0	0/0	0/0	0/0	0/0	0/0	0/0	0/0	0/0	0/0	0/0	0/0	0/0	0/0	0/0
nipponbareChloroplast	1120	.	G	.	18.7583	.	AN=36	GT	0/0	0/0	0/0	0/0	0/0	0/0	0/0	0/0	0/0	0/0	0/0	0/0	0/0	0/0	0/0	0/0	0/0	0/0
nipponbareChloroplast	1121	.	C	.	20.6392	.	AN=36	GT	0/0	0/0	0/0	0/0	0/0	0/0	0/0	0/0	0/0	0/0	0/0	0/0	0/0	0/0	0/0	0/0	0/0	0/0
nipponbareChloroplast	1122	.	G	.	18.7611	.	AN=36	GT	0/0	0/0	0/0	0/0	0/0	0/0	0/0	0/0	0/0	0/0	0/0	0/0	0/0	0/0	0/0	0/0	0/0	0/0
nipponbareChloroplast	1123	.	T	.	18.9289	.	AN=36	GT	0/0	0/0	0/0	0/0	0/0	0/0	0/0	0/0	0/0	0/0	0/0	0/0	0/0	0/0	0/0	0/0	0/0	0/0
nipponbareChloroplast	1124	.	C	.	18.7589	.	AN=36	GT	0/0	0/0	0/0	0/0	0/0	0/0	0/0	0/0	0/0	0/0	0/0	0/0	0/0	0/0	0/0	0/0	0/0	0/0
nipponbareChloroplast	1125	.	T	.	18.7261	.	AN=36	GT	0/0	0/0	0/0	0/0	0/0	0/0	0/0	0/0	0/0	0/0	0/0	0/0	0/0	0/0	0/0	0/0	0/0	0/0
nipponbareChloroplast	1126	.	C	.	18.7158	.	AN=36	GT	0/0	0/0	0/0	0/0	0/0	0/0	0/0	0/0	0/0	0/0	0/0	0/0	0/0	0/0	0/0	0/0	0/0	0/0
nipponbareChloroplast	1127	.	T	.	23.5057	.	AN=36	GT	0/0	0/0	0/0	0/0	0/0	0/0	0/0	0/0	0/0	0/0	0/0	0/0	0/0	0/0	0/0	0/0	0/0	0/0
nipponbareChloroplast	1128	.	C	.	20.51	.	AN=36	GT	0/0	0/0	0/0	0/0	0/0	0/0	0/0	0/0	0/0	0/0	0/0	0/0	0/0	0/0	0/0	0/0	0/0	0/0
nipponbareChloroplast	1129	.	T	.	20.5649	.	AN=36	GT	0/0	0/0	0/0	0/0	0/0	0/0	0/0	0/0	0/0	0/0	0/0	0/0	0/0	0/0	0/0	0/0	0/0	0/0
nipponbareChloroplast	1130	.	A	.	18.8758	.	AN=36	GT	0/0	0/0	0/0	0/0	0/0	0/0	0/0	0/0	0/0	0/0	0/0	0/0	0/0	0/0	0/0	0/0	0/0	0/0
nipponbareChloroplast	1131	.	A	.	20.4525	.	AN=36	GT	0/0	0/0	0/0	0/0	0/0	0/0	0/0	0/0	0/0	0/0	0/0	0/0	0/0	0/0	0/0	0/0	0/0	0/0
nipponbareChloroplast	1132	.	A	.	999	.	AN=36	GT	0/0	0/0	0/0	0/0	0/0	0/0	0/0	0/0	0/0	0/0	0/0	0/0	0/0	0/0	0/0	0/0	0/0	0/0
nipponbareChloroplast	1133	.	A	.	23.442	.	AN=36	GT	0/0	0/0	0/0	0/0	0/0	0/0	0/0	0/0	0/0	0/0	0/0	0/0	0/0	0/0	0/0	0/0	0/0	0/0
nipponbareChloroplast	1134	.	T	.	18.7851	.	AN=36	GT	0/0	0/0	0/0	0/0	0/0	0/0	0/0	0/0	0/0	0/0	0/0	0/0	0/0	0/0	0/0	0/0	0/0	0/0
nipponbareChloroplast	1135	.	T	.	23.4649	.	AN=36	GT	0/0	0/0	0/0	0/0	0/0	0/0	0/0	0/0	0/0	0/0	0/0	0/0	0/0	0/0	0/0	0/0	0/0	0/0
nipponbareChloroplast	1136	.	G	.	18.8461	.	AN=36	GT	0/0	0/0	0/0	0/0	0/0	0/0	0/0	0/0	0/0	0/0	0/0	0/0	0/0	0/0	0/0	0/0	0/0	0/0
nipponbareChloroplast	1137	.	C	.	18.7952	.	AN=36	GT	0/0	0/0	0/0	0/0	0/0	0/0	0/0	0/0	0/0	0/0	0/0	0/0	0/0	0/0	0/0	0/0	0/0	0/0
nipponbareChloroplast	1138	.	A	.	18.7421	.	AN=36	GT	0/0	0/0	0/0	0/0	0/0	0/0	0/0	0/0	0/0	0/0	0/0	0/0	0/0	0/0	0/0	0/0	0/0	0/0
nipponbareChloroplast	1139	.	G	.	20.7373	.	AN=36	GT	0/0	0/0	0/0	0/0	0/0	0/0	0/0	0/0	0/0	0/0	0/0	0/0	0/0	0/0	0/0	0/0	0/0	0/0
nipponbareChloroplast	1140	.	T	.	18.7765	.	AN=36	GT	0/0	0/0	0/0	0/0	0/0	0/0	0/0	0/0	0/0	0/0	0/0	0/0	0/0	0/0	0/0	0/0	0/0	0/0
nipponbareChloroplast	1141	.	C	.	18.7812	.	AN=36	GT	0/0	0/0	0/0	0/0	0/0	0/0	0/0	0/0	0/0	0/0	0/0	0/0	0/0	0/0	0/0	0/0	0/0	0/0
nipponbareChloroplast	1142	.	A	.	18.7952	.	AN=36	GT	0/0	0/0	0/0	0/0	0/0	0/0	0/0	0/0	0/0	0/0	0/0	0/0	0/0	0/0	0/0	0/0	0/0	0/0
nipponbareChloroplast	1143	.	T	.	20.4577	.	AN=36	GT	0/0	0/0	0/0	0/0	0/0	0/0	0/0	0/0	0/0	0/0	0/0	0/0	0/0	0/0	0/0	0/0	0/0	0/0
nipponbareChloroplast	1144	.	G	.	20.4554	.	AN=36	GT	0/0	0/0	0/0	0/0	0/0	0/0	0/0	0/0	0/0	0/0	0/0	0/0	0/0	0/0	0/0	0/0	0/0	0/0
nipponbareChloroplast	1145	.	G	.	20.6077	.	AN=36	GT	0/0	0/0	0/0	0/0	0/0	0/0	0/0	0/0	0/0	0/0	0/0	0/0	0/0	0/0	0/0	0/0	0/0	0/0
nipponbareChloroplast	1146	.	T	.	18.8936	.	AN=36	GT	0/0	0/0	0/0	0/0	0/0	0/0	0/0	0/0	0/0	0/0	0/0	0/0	0/0	0/0	0/0	0/0	0/0	0/0
nipponbareChloroplast	1147	.	A	.	18.7025	.	AN=36	GT	0/0	0/0	0/0	0/0	0/0	0/0	0/0	0/0	0/0	0/0	0/0	0/0	0/0	0/0	0/0	0/0	0/0	0/0
nipponbareChloroplast	1148	.	A	.	999	.	AN=36	GT	0/0	0/0	0/0	0/0	0/0	0/0	0/0	0/0	0/0	0/0	0/0	0/0	0/0	0/0	0/0	0/0	0/0	0/0
nipponbareChloroplast	1149	.	G	.	23.4702	.	AN=36	GT	0/0	0/0	0/0	0/0	0/0	0/0	0/0	0/0	0/0	0/0	0/0	0/0	0/0	0/0	0/0	0/0	0/0	0/0
nipponbareChloroplast	1150	.	A	.	20.4633	.	AN=36	GT	0/0	0/0	0/0	0/0	0/0	0/0	0/0	0/0	0/0	0/0	0/0	0/0	0/0	0/0	0/0	0/0	0/0	0/0
nipponbareChloroplast	1151	.	T	.	18.7309	.	AN=36	GT	0/0	0/0	0/0	0/0	0/0	0/0	0/0	0/0	0/0	0/0	0/0	0/0	0/0	0/0	0/0	0/0	0/0	0/0
nipponbareChloroplast	1152	.	C	.	20.4778	.	AN=36	GT	0/0	0/0	0/0	0/0	0/0	0/0	0/0	0/0	0/0	0/0	0/0	0/0	0/0	0/0	0/0	0/0	0/0	0/0
nipponbareChloroplast	1153	.	T	.	23.4724	.	AN=36	GT	0/0	0/0	0/0	0/0	0/0	0/0	0/0	0/0	0/0	0/0	0/0	0/0	0/0	0/0	0/0	0/0	0/0	0/0
nipponbareChloroplast	1154	.	T	.	18.7025	.	AN=36	GT	0/0	0/0	0/0	0/0	0/0	0/0	0/0	0/0	0/0	0/0	0/0	0/0	0/0	0/0	0/0	0/0	0/0	0/0
nipponbareChloroplast	1155	.	G	.	20.465	.	AN=36	GT	0/0	0/0	0/0	0/0	0/0	0/0	0/0	0/0	0/0	0/0	0/0	0/0	0/0	0/0	0/0	0/0	0/0	0/0
nipponbareChloroplast	1156	.	G	.	18.7618	.	AN=36	GT	0/0	0/0	0/0	0/0	0/0	0/0	0/0	0/0	0/0	0/0	0/0	0/0	0/0	0/0	0/0	0/0	0/0	0/0
nipponbareChloroplast	1157	.	T	.	18.7692	.	AN=36	GT	0/0	0/0	0/0	0/0	0/0	0/0	0/0	0/0	0/0	0/0	0/0	0/0	0/0	0/0	0/0	0/0	0/0	0/0
nipponbareChloroplast	1158	.	T	.	18.7261	.	AN=36	GT	0/0	0/0	0/0	0/0	0/0	0/0	0/0	0/0	0/0	0/0	0/0	0/0	0/0	0/0	0/0	0/0	0/0	0/0
nipponbareChloroplast	1159	.	T	.	23.4429	.	AN=36	GT	0/0	0/0	0/0	0/0	0/0	0/0	0/0	0/0	0/0	0/0	0/0	0/0	0/0	0/0	0/0	0/0	0/0	0/0
nipponbareChloroplast	1160	.	A	.	20.5069	.	AN=36	GT	0/0	0/0	0/0	0/0	0/0	0/0	0/0	0/0	0/0	0/0	0/0	0/0	0/0	0/0	0/0	0/0	0/0	0/0
nipponbareChloroplast	1161	.	T	.	18.6946	.	AN=36	GT	0/0	0/0	0/0	0/0	0/0	0/0	0/0	0/0	0/0	0/0	0/0	0/0	0/0	0/0	0/0	0/0	0/0	0/0
nipponbareChloroplast	1162	.	T	.	23.4622	.	AN=36	GT	0/0	0/0	0/0	0/0	0/0	0/0	0/0	0/0	0/0	0/0	0/0	0/0	0/0	0/0	0/0	0/0	0/0	0/0
nipponbareChloroplast	1163	.	C	.	20.5335	.	AN=36	GT	0/0	0/0	0/0	0/0	0/0	0/0	0/0	0/0	0/0	0/0	0/0	0/0	0/0	0/0	0/0	0/0	0/0	0/0
nipponbareChloroplast	1164	.	A	.	23.4619	.	AN=36	GT	0/0	0/0	0/0	0/0	0/0	0/0	0/0	0/0	0/0	0/0	0/0	0/0	0/0	0/0	0/0	0/0	0/0	0/0
nipponbareChloroplast	1165	.	A	.	18.697	.	AN=36	GT	0/0	0/0	0/0	0/0	0/0	0/0	0/0	0/0	0/0	0/0	0/0	0/0	0/0	0/0	0/0	0/0	0/0	0/0
nipponbareChloroplast	1166	.	A	.	20.4389	.	AN=36	GT	0/0	0/0	0/0	0/0	0/0	0/0	0/0	0/0	0/0	0/0	0/0	0/0	0/0	0/0	0/0	0/0	0/0	0/0
nipponbareChloroplast	1167	.	T	.	18.7208	.	AN=36	GT	0/0	0/0	0/0	0/0	0/0	0/0	0/0	0/0	0/0	0/0	0/0	0/0	0/0	0/0	0/0	0/0	0/0	0/0
nipponbareChloroplast	1168	.	T	.	20.4911	.	AN=36	GT	0/0	0/0	0/0	0/0	0/0	0/0	0/0	0/0	0/0	0/0	0/0	0/0	0/0	0/0	0/0	0/0	0/0	0/0
nipponbareChloroplast	1169	.	G	.	18.7633	.	AN=36	GT	0/0	0/0	0/0	0/0	0/0	0/0	0/0	0/0	0/0	0/0	0/0	0/0	0/0	0/0	0/0	0/0	0/0	0/0
nipponbareChloroplast	1170	.	C	.	23.552	.	AN=36	GT	0/0	0/0	0/0	0/0	0/0	0/0	0/0	0/0	0/0	0/0	0/0	0/0	0/0	0/0	0/0	0/0	0/0	0/0
nipponbareChloroplast	1171	.	A	.	20.4608	.	AN=36	GT	0/0	0/0	0/0	0/0	0/0	0/0	0/0	0/0	0/0	0/0	0/0	0/0	0/0	0/0	0/0	0/0	0/0	0/0
nipponbareChloroplast	1172	.	A	.	20.5196	.	AN=36	GT	0/0	0/0	0/0	0/0	0/0	0/0	0/0	0/0	0/0	0/0	0/0	0/0	0/0	0/0	0/0	0/0	0/0	0/0
nipponbareChloroplast	1173	.	G	.	18.7024	.	AN=36	GT	0/0	0/0	0/0	0/0	0/0	0/0	0/0	0/0	0/0	0/0	0/0	0/0	0/0	0/0	0/0	0/0	0/0	0/0
nipponbareChloroplast	1174	.	G	.	20.4567	.	AN=36	GT	0/0	0/0	0/0	0/0	0/0	0/0	0/0	0/0	0/0	0/0	0/0	0/0	0/0	0/0	0/0	0/0	0/0	0/0
nipponbareChloroplast	1175	.	A	.	18.7247	.	AN=36	GT	0/0	0/0	0/0	0/0	0/0	0/0	0/0	0/0	0/0	0/0	0/0	0/0	0/0	0/0	0/0	0/0	0/0	0/0
nipponbareChloroplast	1176	.	C	.	18.7043	.	AN=36	GT	0/0	0/0	0/0	0/0	0/0	0/0	0/0	0/0	0/0	0/0	0/0	0/0	0/0	0/0	0/0	0/0	0/0	0/0
nipponbareChloroplast	1177	.	T	.	18.7454	.	AN=36	GT	0/0	0/0	0/0	0/0	0/0	0/0	0/0	0/0	0/0	0/0	0/0	0/0	0/0	0/0	0/0	0/0	0/0	0/0
nipponbareChloroplast	1178	.	C	.	20.5159	.	AN=36	GT	0/0	0/0	0/0	0/0	0/0	0/0	0/0	0/0	0/0	0/0	0/0	0/0	0/0	0/0	0/0	0/0	0/0	0/0
nipponbareChloroplast	1179	.	C	.	20.4847	.	AN=36	GT	0/0	0/0	0/0	0/0	0/0	0/0	0/0	0/0	0/0	0/0	0/0	0/0	0/0	0/0	0/0	0/0	0/0	0/0
nipponbareChloroplast	1180	.	C	.	18.7034	.	AN=36	GT	0/0	0/0	0/0	0/0	0/0	0/0	0/0	0/0	0/0	0/0	0/0	0/0	0/0	0/0	0/0	0/0	0/0	0/0
nipponbareChloroplast	1181	.	A	.	23.5051	.	AN=36	GT	0/0	0/0	0/0	0/0	0/0	0/0	0/0	0/0	0/0	0/0	0/0	0/0	0/0	0/0	0/0	0/0	0/0	0/0
nipponbareChloroplast	1182	.	A	.	20.46	.	AN=36	GT	0/0	0/0	0/0	0/0	0/0	0/0	0/0	0/0	0/0	0/0	0/0	0/0	0/0	0/0	0/0	0/0	0/0	0/0
nipponbareChloroplast	1183	.	G	.	20.4718	.	AN=36	GT	0/0	0/0	0/0	0/0	0/0	0/0	0/0	0/0	0/0	0/0	0/0	0/0	0/0	0/0	0/0	0/0	0/0	0/0
nipponbareChloroplast	1184	.	C	.	20.4487	.	AN=36	GT	0/0	0/0	0/0	0/0	0/0	0/0	0/0	0/0	0/0	0/0	0/0	0/0	0/0	0/0	0/0	0/0	0/0	0/0
nipponbareChloroplast	1185	.	A	.	23.446	.	AN=36	GT	0/0	0/0	0/0	0/0	0/0	0/0	0/0	0/0	0/0	0/0	0/0	0/0	0/0	0/0	0/0	0/0	0/0	0/0
nipponbareChloroplast	1186	.	C	.	23.5428	.	AN=36	GT	0/0	0/0	0/0	0/0	0/0	0/0	0/0	0/0	0/0	0/0	0/0	0/0	0/0	0/0	0/0	0/0	0/0	0/0
nipponbareChloroplast	1187	.	A	.	20.4481	.	AN=36	GT	0/0	0/0	0/0	0/0	0/0	0/0	0/0	0/0	0/0	0/0	0/0	0/0	0/0	0/0	0/0	0/0	0/0	0/0
nipponbareChloroplast	1188	.	C	.	18.7617	.	AN=36	GT	0/0	0/0	0/0	0/0	0/0	0/0	0/0	0/0	0/0	0/0	0/0	0/0	0/0	0/0	0/0	0/0	0/0	0/0
nipponbareChloroplast	1189	.	G	.	23.5321	.	AN=36	GT	0/0	0/0	0/0	0/0	0/0	0/0	0/0	0/0	0/0	0/0	0/0	0/0	0/0	0/0	0/0	0/0	0/0	0/0
nipponbareChloroplast	1190	.	T	.	18.7191	.	AN=36	GT	0/0	0/0	0/0	0/0	0/0	0/0	0/0	0/0	0/0	0/0	0/0	0/0	0/0	0/0	0/0	0/0	0/0	0/0
nipponbareChloroplast	1191	.	A	.	20.4469	.	AN=36	GT	0/0	0/0	0/0	0/0	0/0	0/0	0/0	0/0	0/0	0/0	0/0	0/0	0/0	0/0	0/0	0/0	0/0	0/0
nipponbareChloroplast	1192	.	T	.	23.451	.	AN=36	GT	0/0	0/0	0/0	0/0	0/0	0/0	0/0	0/0	0/0	0/0	0/0	0/0	0/0	0/0	0/0	0/0	0/0	0/0
nipponbareChloroplast	1193	.	T	.	20.4679	.	AN=36	GT	0/0	0/0	0/0	0/0	0/0	0/0	0/0	0/0	0/0	0/0	0/0	0/0	0/0	0/0	0/0	0/0	0/0	0/0
nipponbareChloroplast	1194	.	A	.	18.6892	.	AN=36	GT	0/0	0/0	0/0	0/0	0/0	0/0	0/0	0/0	0/0	0/0	0/0	0/0	0/0	0/0	0/0	0/0	0/0	0/0
nipponbareChloroplast	1195	.	A	.	20.4577	.	AN=36	GT	0/0	0/0	0/0	0/0	0/0	0/0	0/0	0/0	0/0	0/0	0/0	0/0	0/0	0/0	0/0	0/0	0/0	0/0
nipponbareChloroplast	1196	.	C	.	20.4682	.	AN=36	GT	0/0	0/0	0/0	0/0	0/0	0/0	0/0	0/0	0/0	0/0	0/0	0/0	0/0	0/0	0/0	0/0	0/0	0/0
nipponbareChloroplast	1197	.	T	.	18.7062	.	AN=36	GT	0/0	0/0	0/0	0/0	0/0	0/0	0/0	0/0	0/0	0/0	0/0	0/0	0/0	0/0	0/0	0/0	0/0	0/0
nipponbareChloroplast	1198	.	A	.	18.6928	.	AN=36	GT	0/0	0/0	0/0	0/0	0/0	0/0	0/0	0/0	0/0	0/0	0/0	0/0	0/0	0/0	0/0	0/0	0/0	0/0
nipponbareChloroplast	1199	.	G	.	18.75	.	AN=36	GT	0/0	0/0	0/0	0/0	0/0	0/0	0/0	0/0	0/0	0/0	0/0	0/0	0/0	0/0	0/0	0/0	0/0	0/0
nipponbareChloroplast	1200	.	A	.	20.4399	.	AN=36	GT	0/0	0/0	0/0	0/0	0/0	0/0	0/0	0/0	0/0	0/0	0/0	0/0	0/0	0/0	0/0	0/0	0/0	0/0
nipponbareChloroplast	1201	.	A	.	23.4763	.	AN=36	GT	0/0	0/0	0/0	0/0	0/0	0/0	0/0	0/0	0/0	0/0	0/0	0/0	0/0	0/0	0/0	0/0	0/0	0/0
nipponbareChloroplast	1202	.	A	.	18.7276	.	AN=36	GT	0/0	0/0	0/0	0/0	0/0	0/0	0/0	0/0	0/0	0/0	0/0	0/0	0/0	0/0	0/0	0/0	0/0	0/0
nipponbareChloroplast	1203	.	G	.	20.5201	.	AN=36	GT	0/0	0/0	0/0	0/0	0/0	0/0	0/0	0/0	0/0	0/0	0/0	0/0	0/0	0/0	0/0	0/0	0/0	0/0
nipponbareChloroplast	1204	.	A	.	20.4475	.	AN=36	GT	0/0	0/0	0/0	0/0	0/0	0/0	0/0	0/0	0/0	0/0	0/0	0/0	0/0	0/0	0/0	0/0	0/0	0/0
nipponbareChloroplast	1205	.	T	.	18.7198	.	AN=36	GT	0/0	0/0	0/0	0/0	0/0	0/0	0/0	0/0	0/0	0/0	0/0	0/0	0/0	0/0	0/0	0/0	0/0	0/0
nipponbareChloroplast	1206	.	A	.	20.5234	.	AN=36	GT	0/0	0/0	0/0	0/0	0/0	0/0	0/0	0/0	0/0	0/0	0/0	0/0	0/0	0/0	0/0	0/0	0/0	0/0
nipponbareChloroplast	1207	.	A	.	20.4486	.	AN=36	GT	0/0	0/0	0/0	0/0	0/0	0/0	0/0	0/0	0/0	0/0	0/0	0/0	0/0	0/0	0/0	0/0	0/0	0/0
nipponbareChloroplast	1208	.	T	.	18.7127	.	AN=36	GT	0/0	0/0	0/0	0/0	0/0	0/0	0/0	0/0	0/0	0/0	0/0	0/0	0/0	0/0	0/0	0/0	0/0	0/0
nipponbareChloroplast	1209	.	A	.	20.4813	.	AN=36	GT	0/0	0/0	0/0	0/0	0/0	0/0	0/0	0/0	0/0	0/0	0/0	0/0	0/0	0/0	0/0	0/0	0/0	0/0
nipponbareChloroplast	1210	.	G	.	23.481	.	AN=36	GT	0/0	0/0	0/0	0/0	0/0	0/0	0/0	0/0	0/0	0/0	0/0	0/0	0/0	0/0	0/0	0/0	0/0	0/0
nipponbareChloroplast	1211	.	A	.	23.4473	.	AN=36	GT	0/0	0/0	0/0	0/0	0/0	0/0	0/0	0/0	0/0	0/0	0/0	0/0	0/0	0/0	0/0	0/0	0/0	0/0
nipponbareChloroplast	1212	.	A	.	18.7332	.	AN=36	GT	0/0	0/0	0/0	0/0	0/0	0/0	0/0	0/0	0/0	0/0	0/0	0/0	0/0	0/0	0/0	0/0	0/0	0/0
nipponbareChloroplast	1213	.	G	.	18.7923	.	AN=36	GT	0/0	0/0	0/0	0/0	0/0	0/0	0/0	0/0	0/0	0/0	0/0	0/0	0/0	0/0	0/0	0/0	0/0	0/0
nipponbareChloroplast	1214	.	G	.	20.5437	.	AN=36	GT	0/0	0/0	0/0	0/0	0/0	0/0	0/0	0/0	0/0	0/0	0/0	0/0	0/0	0/0	0/0	0/0	0/0	0/0
nipponbareChloroplast	1215	.	C	.	18.7272	.	AN=36	GT	0/0	0/0	0/0	0/0	0/0	0/0	0/0	0/0	0/0	0/0	0/0	0/0	0/0	0/0	0/0	0/0	0/0	0/0
nipponbareChloroplast	1216	.	T	.	18.7047	.	AN=36	GT	0/0	0/0	0/0	0/0	0/0	0/0	0/0	0/0	0/0	0/0	0/0	0/0	0/0	0/0	0/0	0/0	0/0	0/0
nipponbareChloroplast	1217	.	T	.	20.4426	.	AN=36	GT	0/0	0/0	0/0	0/0	0/0	0/0	0/0	0/0	0/0	0/0	0/0	0/0	0/0	0/0	0/0	0/0	0/0	0/0
nipponbareChloroplast	1218	.	G	.	20.4767	.	AN=36	GT	0/0	0/0	0/0	0/0	0/0	0/0	0/0	0/0	0/0	0/0	0/0	0/0	0/0	0/0	0/0	0/0	0/0	0/0
nipponbareChloroplast	1219	.	T	.	23.506	.	AN=36	GT	0/0	0/0	0/0	0/0	0/0	0/0	0/0	0/0	0/0	0/0	0/0	0/0	0/0	0/0	0/0	0/0	0/0	0/0
nipponbareChloroplast	1220	.	T	.	999	.	AN=36	GT	0/0	0/0	0/0	0/0	0/0	0/0	0/0	0/0	0/0	0/0	0/0	0/0	0/0	0/0	0/0	0/0	0/0	0/0
nipponbareChloroplast	1221	.	A	.	23.507	.	AN=36	GT	0/0	0/0	0/0	0/0	0/0	0/0	0/0	0/0	0/0	0/0	0/0	0/0	0/0	0/0	0/0	0/0	0/0	0/0
nipponbareChloroplast	1222	.	T	.	20.4479	.	AN=36	GT	0/0	0/0	0/0	0/0	0/0	0/0	0/0	0/0	0/0	0/0	0/0	0/0	0/0	0/0	0/0	0/0	0/0	0/0
nipponbareChloroplast	1223	.	T	.	23.4788	.	AN=36	GT	0/0	0/0	0/0	0/0	0/0	0/0	0/0	0/0	0/0	0/0	0/0	0/0	0/0	0/0	0/0	0/0	0/0	0/0
nipponbareChloroplast	1224	.	T	.	18.7093	.	AN=36	GT	0/0	0/0	0/0	0/0	0/0	0/0	0/0	0/0	0/0	0/0	0/0	0/0	0/0	0/0	0/0	0/0	0/0	0/0
nipponbareChloroplast	1225	.	A	.	23.4418	.	AN=36	GT	0/0	0/0	0/0	0/0	0/0	0/0	0/0	0/0	0/0	0/0	0/0	0/0	0/0	0/0	0/0	0/0	0/0	0/0
nipponbareChloroplast	1226	.	A	.	23.4787	.	AN=36	GT	0/0	0/0	0/0	0/0	0/0	0/0	0/0	0/0	0/0	0/0	0/0	0/0	0/0	0/0	0/0	0/0	0/0	0/0
nipponbareChloroplast	1227	.	C	.	20.5133	.	AN=36	GT	0/0	0/0	0/0	0/0	0/0	0/0	0/0	0/0	0/0	0/0	0/0	0/0	0/0	0/0	0/0	0/0	0/0	0/0
nipponbareChloroplast	1228	.	A	.	20.4426	.	AN=36	GT	0/0	0/0	0/0	0/0	0/0	0/0	0/0	0/0	0/0	0/0	0/0	0/0	0/0	0/0	0/0	0/0	0/0	0/0
nipponbareChloroplast	1229	.	G	.	20.5233	.	AN=36	GT	0/0	0/0	0/0	0/0	0/0	0/0	0/0	0/0	0/0	0/0	0/0	0/0	0/0	0/0	0/0	0/0	0/0	0/0
nipponbareChloroplast	1230	.	T	.	18.7352	.	AN=36	GT	0/0	0/0	0/0	0/0	0/0	0/0	0/0	0/0	0/0	0/0	0/0	0/0	0/0	0/0	0/0	0/0	0/0	0/0
nipponbareChloroplast	1231	.	A	.	23.4733	.	AN=36	GT	0/0	0/0	0/0	0/0	0/0	0/0	0/0	0/0	0/0	0/0	0/0	0/0	0/0	0/0	0/0	0/0	0/0	0/0
nipponbareChloroplast	1232	.	T	.	20.5028	.	AN=36	GT	0/0	0/0	0/0	0/0	0/0	0/0	0/0	0/0	0/0	0/0	0/0	0/0	0/0	0/0	0/0	0/0	0/0	0/0
nipponbareChloroplast	1233	.	A	.	23.4385	.	AN=36	GT	0/0	0/0	0/0	0/0	0/0	0/0	0/0	0/0	0/0	0/0	0/0	0/0	0/0	0/0	0/0	0/0	0/0	0/0
nipponbareChloroplast	1234	.	A	.	20.4479	.	AN=36	GT	0/0	0/0	0/0	0/0	0/0	0/0	0/0	0/0	0/0	0/0	0/0	0/0	0/0	0/0	0/0	0/0	0/0	0/0
nipponbareChloroplast	1235	.	T	.	20.6771	.	AN=36	GT	0/0	0/0	0/0	0/0	0/0	0/0	0/0	0/0	0/0	0/0	0/0	0/0	0/0	0/0	0/0	0/0	0/0	0/0
nipponbareChloroplast	1236	.	A	.	23.4559	.	AN=36	GT	0/0	0/0	0/0	0/0	0/0	0/0	0/0	0/0	0/0	0/0	0/0	0/0	0/0	0/0	0/0	0/0	0/0	0/0
nipponbareChloroplast	1237	.	T	.	18.7142	.	AN=36	GT	0/0	0/0	0/0	0/0	0/0	0/0	0/0	0/0	0/0	0/0	0/0	0/0	0/0	0/0	0/0	0/0	0/0	0/0
nipponbareChloroplast	1238	.	A	.	20.4413	.	AN=36	GT	0/0	0/0	0/0	0/0	0/0	0/0	0/0	0/0	0/0	0/0	0/0	0/0	0/0	0/0	0/0	0/0	0/0	0/0
nipponbareChloroplast	1239	.	G	.	20.4497	.	AN=36	GT	0/0	0/0	0/0	0/0	0/0	0/0	0/0	0/0	0/0	0/0	0/0	0/0	0/0	0/0	0/0	0/0	0/0	0/0
nipponbareChloroplast	1240	.	A	.	18.7254	.	AN=36	GT	0/0	0/0	0/0	0/0	0/0	0/0	0/0	0/0	0/0	0/0	0/0	0/0	0/0	0/0	0/0	0/0	0/0	0/0
nipponbareChloroplast	1241	.	C	.	23.5323	.	AN=36	GT	0/0	0/0	0/0	0/0	0/0	0/0	0/0	0/0	0/0	0/0	0/0	0/0	0/0	0/0	0/0	0/0	0/0	0/0
nipponbareChloroplast	1242	.	T	.	20.4775	.	AN=36	GT	0/0	0/0	0/0	0/0	0/0	0/0	0/0	0/0	0/0	0/0	0/0	0/0	0/0	0/0	0/0	0/0	0/0	0/0
nipponbareChloroplast	1243	.	A	.	999	.	AN=36	GT	0/0	0/0	0/0	0/0	0/0	0/0	0/0	0/0	0/0	0/0	0/0	0/0	0/0	0/0	0/0	0/0	0/0	0/0
nipponbareChloroplast	1244	.	T	.	20.4349	.	AN=36	GT	0/0	0/0	0/0	0/0	0/0	0/0	0/0	0/0	0/0	0/0	0/0	0/0	0/0	0/0	0/0	0/0	0/0	0/0
nipponbareChloroplast	1245	.	A	.	23.441	.	AN=36	GT	0/0	0/0	0/0	0/0	0/0	0/0	0/0	0/0	0/0	0/0	0/0	0/0	0/0	0/0	0/0	0/0	0/0	0/0
nipponbareChloroplast	1246	.	T	.	18.7064	.	AN=36	GT	0/0	0/0	0/0	0/0	0/0	0/0	0/0	0/0	0/0	0/0	0/0	0/0	0/0	0/0	0/0	0/0	0/0	0/0
nipponbareChloroplast	1247	.	A	.	18.7664	.	AN=36	GT	0/0	0/0	0/0	0/0	0/0	0/0	0/0	0/0	0/0	0/0	0/0	0/0	0/0	0/0	0/0	0/0	0/0	0/0
nipponbareChloroplast	1248	.	C	.	20.4327	.	AN=36	GT	0/0	0/0	0/0	0/0	0/0	0/0	0/0	0/0	0/0	0/0	0/0	0/0	0/0	0/0	0/0	0/0	0/0	0/0
nipponbareChloroplast	1249	.	C	.	20.4564	.	AN=36	GT	0/0	0/0	0/0	0/0	0/0	0/0	0/0	0/0	0/0	0/0	0/0	0/0	0/0	0/0	0/0	0/0	0/0	0/0
nipponbareChloroplast	1250	.	A	.	23.4794	.	AN=36	GT	0/0	0/0	0/0	0/0	0/0	0/0	0/0	0/0	0/0	0/0	0/0	0/0	0/0	0/0	0/0	0/0	0/0	0/0
nipponbareChloroplast	1251	.	A	.	20.4584	.	AN=36	GT	0/0	0/0	0/0	0/0	0/0	0/0	0/0	0/0	0/0	0/0	0/0	0/0	0/0	0/0	0/0	0/0	0/0	0/0
nipponbareChloroplast	1252	.	T	.	20.4518	.	AN=36	GT	0/0	0/0	0/0	0/0	0/0	0/0	0/0	0/0	0/0	0/0	0/0	0/0	0/0	0/0	0/0	0/0	0/0	0/0
nipponbareChloroplast	1253	.	G	.	18.7261	.	AN=36	GT	0/0	0/0	0/0	0/0	0/0	0/0	0/0	0/0	0/0	0/0	0/0	0/0	0/0	0/0	0/0	0/0	0/0	0/0
nipponbareChloroplast	1254	.	T	.	20.4803	.	AN=36	GT	0/0	0/0	0/0	0/0	0/0	0/0	0/0	0/0	0/0	0/0	0/0	0/0	0/0	0/0	0/0	0/0	0/0	0/0
nipponbareChloroplast	1255	.	C	.	20.4391	.	AN=36	GT	0/0	0/0	0/0	0/0	0/0	0/0	0/0	0/0	0/0	0/0	0/0	0/0	0/0	0/0	0/0	0/0	0/0	0/0
nipponbareChloroplast	1256	.	A	.	23.4873	.	AN=36	GT	0/0	0/0	0/0	0/0	0/0	0/0	0/0	0/0	0/0	0/0	0/0	0/0	0/0	0/0	0/0	0/0	0/0	0/0
nipponbareChloroplast	1257	.	A	.	20.564	.	AN=36	GT	0/0	0/0	0/0	0/0	0/0	0/0	0/0	0/0	0/0	0/0	0/0	0/0	0/0	0/0	0/0	0/0	0/0	0/0
nipponbareChloroplast	1258	.	C	.	20.4591	.	AN=36	GT	0/0	0/0	0/0	0/0	0/0	0/0	0/0	0/0	0/0	0/0	0/0	0/0	0/0	0/0	0/0	0/0	0/0	0/0
nipponbareChloroplast	1259	.	C	.	20.4907	.	AN=36	GT	0/0	0/0	0/0	0/0	0/0	0/0	0/0	0/0	0/0	0/0	0/0	0/0	0/0	0/0	0/0	0/0	0/0	0/0
nipponbareChloroplast	1260	.	A	.	23.4939	.	AN=36	GT	0/0	0/0	0/0	0/0	0/0	0/0	0/0	0/0	0/0	0/0	0/0	0/0	0/0	0/0	0/0	0/0	0/0	0/0
nipponbareChloroplast	1261	.	A	.	23.4664	.	AN=36	GT	0/0	0/0	0/0	0/0	0/0	0/0	0/0	0/0	0/0	0/0	0/0	0/0	0/0	0/0	0/0	0/0	0/0	0/0
nipponbareChloroplast	1262	.	G	.	23.4441	.	AN=36	GT	0/0	0/0	0/0	0/0	0/0	0/0	0/0	0/0	0/0	0/0	0/0	0/0	0/0	0/0	0/0	0/0	0/0	0/0
nipponbareChloroplast	1263	.	C	.	18.7484	.	AN=36	GT	0/0	0/0	0/0	0/0	0/0	0/0	0/0	0/0	0/0	0/0	0/0	0/0	0/0	0/0	0/0	0/0	0/0	0/0
nipponbareChloroplast	1264	.	C	.	20.5349	.	AN=36	GT	0/0	0/0	0/0	0/0	0/0	0/0	0/0	0/0	0/0	0/0	0/0	0/0	0/0	0/0	0/0	0/0	0/0	0/0
nipponbareChloroplast	1265	.	A	.	23.5192	.	AN=36	GT	0/0	0/0	0/0	0/0	0/0	0/0	0/0	0/0	0/0	0/0	0/0	0/0	0/0	0/0	0/0	0/0	0/0	0/0
nipponbareChloroplast	1266	.	G	.	18.7498	.	AN=36	GT	0/0	0/0	0/0	0/0	0/0	0/0	0/0	0/0	0/0	0/0	0/0	0/0	0/0	0/0	0/0	0/0	0/0	0/0
nipponbareChloroplast	1267	.	C	.	23.5073	.	AN=36	GT	0/0	0/0	0/0	0/0	0/0	0/0	0/0	0/0	0/0	0/0	0/0	0/0	0/0	0/0	0/0	0/0	0/0	0/0
nipponbareChloroplast	1268	.	C	.	20.4789	.	AN=36	GT	0/0	0/0	0/0	0/0	0/0	0/0	0/0	0/0	0/0	0/0	0/0	0/0	0/0	0/0	0/0	0/0	0/0	0/0
nipponbareChloroplast	1269	.	C	.	23.4477	.	AN=36	GT	0/0	0/0	0/0	0/0	0/0	0/0	0/0	0/0	0/0	0/0	0/0	0/0	0/0	0/0	0/0	0/0	0/0	0/0
nipponbareChloroplast	1270	.	C	.	20.5774	.	AN=36	GT	0/0	0/0	0/0	0/0	0/0	0/0	0/0	0/0	0/0	0/0	0/0	0/0	0/0	0/0	0/0	0/0	0/0	0/0
nipponbareChloroplast	1271	.	G	A	999	.	AC=16;AN=36	GT:PL:GP:GQ	0/0:0,255,255:0,252,256:99	0/0:0,255,255:0,252,256:99	0/0:0,255,255:0,252,256:99	0/0:0,255,255:0,252,256:99	0/0:0,255,255:0,252,256:99	0/0:0,255,255:0,252,256:99	0/0:0,255,255:0,252,256:99	0/0:0,255,255:0,252,256:99	0/0:0,255,255:0,252,256:99	0/0:0,255,255:0,252,256:99	1/1:255,255,0:253,251,0:99	1/1:255,255,0:253,251,0:99	1/1:255,255,0:253,251,0:99	1/1:255,255,0:253,251,0:99	1/1:255,255,0:253,251,0:99	1/1:255,255,0:253,251,0:99	1/1:255,255,0:253,251,0:99	1/1:255,255,0:253,251,0:99
nipponbareChloroplast	1272	.	A	.	18.698	.	AN=36	GT	0/0	0/0	0/0	0/0	0/0	0/0	0/0	0/0	0/0	0/0	0/0	0/0	0/0	0/0	0/0	0/0	0/0	0/0
nipponbareChloroplast	1273	.	C	.	18.7812	.	AN=36	GT	0/0	0/0	0/0	0/0	0/0	0/0	0/0	0/0	0/0	0/0	0/0	0/0	0/0	0/0	0/0	0/0	0/0	0/0
nipponbareChloroplast	1274	.	A	T	198	.	AC=2;AN=36	GT:PL:GP:GQ	0/0:0,255,255:0,264,279:99	0/0:0,255,255:0,264,279:99	0/0:0,255,255:0,264,279:99	0/0:0,255,255:0,264,279:99	0/0:0,255,255:0,264,279:99	0/0:0,255,255:0,264,279:99	0/0:0,255,255:0,264,279:99	0/0:0,255,255:0,264,279:99	0/0:0,255,255:0,264,279:99	0/0:0,255,255:0,264,279:99	0/0:0,255,255:0,264,279:99	0/0:0,255,255:0,264,279:99	0/0:0,255,255:0,264,279:99	0/0:0,255,255:0,264,279:99	1/1:255,255,0:230,239,0:99	0/0:0,255,255:0,264,279:99	0/0:0,255,255:0,264,279:99	0/0:0,255,255:0,264,279:99
nipponbareChloroplast	1275	.	G	.	20.4765	.	AN=36	GT	0/0	0/0	0/0	0/0	0/0	0/0	0/0	0/0	0/0	0/0	0/0	0/0	0/0	0/0	0/0	0/0	0/0	0/0
nipponbareChloroplast	1276	.	T	.	23.527	.	AN=36	GT	0/0	0/0	0/0	0/0	0/0	0/0	0/0	0/0	0/0	0/0	0/0	0/0	0/0	0/0	0/0	0/0	0/0	0/0
nipponbareChloroplast	1277	.	T	.	999	.	AN=36	GT	0/0	0/0	0/0	0/0	0/0	0/0	0/0	0/0	0/0	0/0	0/0	0/0	0/0	0/0	0/0	0/0	0/0	0/0
nipponbareChloroplast	1278	.	G	.	18.7154	.	AN=36	GT	0/0	0/0	0/0	0/0	0/0	0/0	0/0	0/0	0/0	0/0	0/0	0/0	0/0	0/0	0/0	0/0	0/0	0/0
nipponbareChloroplast	1279	.	T	G	999	.	AC=16;AN=36	GT:PL:GP:GQ	0/0:0,255,255:0,252,256:99	0/0:0,255,255:0,252,256:99	0/0:0,255,255:0,252,256:99	0/0:0,255,255:0,252,256:99	0/0:0,255,255:0,252,256:99	0/0:0,255,255:0,252,256:99	0/0:0,255,255:0,252,256:99	0/0:0,255,255:0,252,256:99	0/0:0,255,255:0,252,256:99	0/0:0,255,255:0,252,256:99	1/1:255,255,0:253,251,0:99	1/1:255,255,0:253,251,0:99	1/1:255,255,0:253,251,0:99	1/1:255,255,0:253,251,0:99	1/1:255,255,0:253,251,0:99	1/1:255,255,0:253,251,0:99	1/1:255,255,0:253,251,0:99	1/1:255,255,0:253,251,0:99
nipponbareChloroplast	1280	.	A	.	20.4839	.	AN=36	GT	0/0	0/0	0/0	0/0	0/0	0/0	0/0	0/0	0/0	0/0	0/0	0/0	0/0	0/0	0/0	0/0	0/0	0/0
nipponbareChloroplast	1281	.	T	.	23.4405	.	AN=36	GT	0/0	0/0	0/0	0/0	0/0	0/0	0/0	0/0	0/0	0/0	0/0	0/0	0/0	0/0	0/0	0/0	0/0	0/0
nipponbareChloroplast	1282	.	A	.	23.4576	.	AN=36	GT	0/0	0/0	0/0	0/0	0/0	0/0	0/0	0/0	0/0	0/0	0/0	0/0	0/0	0/0	0/0	0/0	0/0	0/0
nipponbareChloroplast	1283	.	T	.	18.6955	.	AN=36	GT	0/0	0/0	0/0	0/0	0/0	0/0	0/0	0/0	0/0	0/0	0/0	0/0	0/0	0/0	0/0	0/0	0/0	0/0
nipponbareChloroplast	1284	.	C	.	18.7113	.	AN=36	GT	0/0	0/0	0/0	0/0	0/0	0/0	0/0	0/0	0/0	0/0	0/0	0/0	0/0	0/0	0/0	0/0	0/0	0/0
nipponbareChloroplast	1285	.	C	.	18.7065	.	AN=36	GT	0/0	0/0	0/0	0/0	0/0	0/0	0/0	0/0	0/0	0/0	0/0	0/0	0/0	0/0	0/0	0/0	0/0	0/0
nipponbareChloroplast	1286	.	A	.	999	.	AN=36	GT	0/0	0/0	0/0	0/0	0/0	0/0	0/0	0/0	0/0	0/0	0/0	0/0	0/0	0/0	0/0	0/0	0/0	0/0
nipponbareChloroplast	1287	.	T	.	18.6995	.	AN=36	GT	0/0	0/0	0/0	0/0	0/0	0/0	0/0	0/0	0/0	0/0	0/0	0/0	0/0	0/0	0/0	0/0	0/0	0/0
nipponbareChloroplast	1288	.	A	.	18.7093	.	AN=36	GT	0/0	0/0	0/0	0/0	0/0	0/0	0/0	0/0	0/0	0/0	0/0	0/0	0/0	0/0	0/0	0/0	0/0	0/0
nipponbareChloroplast	1289	.	C	.	20.4602	.	AN=36	GT	0/0	0/0	0/0	0/0	0/0	0/0	0/0	0/0	0/0	0/0	0/0	0/0	0/0	0/0	0/0	0/0	0/0	0/0
nipponbareChloroplast	1290	.	A	.	18.6908	.	AN=36	GT	0/0	0/0	0/0	0/0	0/0	0/0	0/0	0/0	0/0	0/0	0/0	0/0	0/0	0/0	0/0	0/0	0/0	0/0
nipponbareChloroplast	1291	.	A	.	18.7064	.	AN=36	GT	0/0	0/0	0/0	0/0	0/0	0/0	0/0	0/0	0/0	0/0	0/0	0/0	0/0	0/0	0/0	0/0	0/0	0/0
nipponbareChloroplast	1292	.	C	.	20.4935	.	AN=36	GT	0/0	0/0	0/0	0/0	0/0	0/0	0/0	0/0	0/0	0/0	0/0	0/0	0/0	0/0	0/0	0/0	0/0	0/0
nipponbareChloroplast	1293	.	A	T	671	.	AC=6;AN=36	GT:PL:GP:GQ	0/0:0,255,255:0,258,268:99	0/0:0,255,255:0,258,268:99	0/0:0,255,255:0,258,268:99	0/0:0,255,255:0,258,268:99	0/0:0,255,255:0,258,268:99	0/0:0,255,255:0,258,268:99	0/0:0,255,255:0,258,268:99	0/0:0,255,255:0,258,268:99	0/0:0,255,255:0,258,268:99	0/0:0,255,255:0,258,268:99	0/0:0,255,255:0,258,268:99	0/0:0,255,255:0,258,268:99	0/0:0,255,255:0,258,268:99	0/0:0,255,255:0,258,268:99	0/0:0,255,255:0,258,268:99	1/1:255,255,0:241,244,0:99	1/1:255,255,0:241,244,0:99	1/1:255,255,0:241,244,0:99
nipponbareChloroplast	1294	.	A	.	23.469	.	AN=36	GT	0/0	0/0	0/0	0/0	0/0	0/0	0/0	0/0	0/0	0/0	0/0	0/0	0/0	0/0	0/0	0/0	0/0	0/0
nipponbareChloroplast	1295	.	A	.	20.4543	.	AN=36	GT	0/0	0/0	0/0	0/0	0/0	0/0	0/0	0/0	0/0	0/0	0/0	0/0	0/0	0/0	0/0	0/0	0/0	0/0
nipponbareChloroplast	1296	.	A	G	671	.	AC=6;AN=36	GT:PL:GP:GQ	0/0:0,255,255:0,258,268:99	0/0:0,255,255:0,258,268:99	0/0:0,255,255:0,258,268:99	0/0:0,255,255:0,258,268:99	0/0:0,255,255:0,258,268:99	0/0:0,255,255:0,258,268:99	0/0:0,255,255:0,258,268:99	0/0:0,255,255:0,258,268:99	0/0:0,255,255:0,258,268:99	0/0:0,255,255:0,258,268:99	0/0:0,255,255:0,258,268:99	1/1:255,255,0:241,245,0:99	1/1:255,255,0:241,245,0:99	1/1:255,255,0:241,245,0:99	0/0:0,255,255:0,258,268:99	0/0:0,255,255:0,258,268:99	0/0:0,255,255:0,258,268:99	0/0:0,255,255:0,258,268:99
nipponbareChloroplast	1297	.	T	.	20.4509	.	AN=36	GT	0/0	0/0	0/0	0/0	0/0	0/0	0/0	0/0	0/0	0/0	0/0	0/0	0/0	0/0	0/0	0/0	0/0	0/0
nipponbareChloroplast	1298	.	T	.	20.4444	.	AN=36	GT	0/0	0/0	0/0	0/0	0/0	0/0	0/0	0/0	0/0	0/0	0/0	0/0	0/0	0/0	0/0	0/0	0/0	0/0
nipponbareChloroplast	1299	.	T	C	999	.	AC=14;AN=36	GT:PL:GP:GQ	0/0:0,255,255:0,253,258:99	0/0:0,255,255:0,253,258:99	0/0:0,255,255:0,253,258:99	0/0:0,255,255:0,253,258:99	0/0:0,255,255:0,253,258:99	0/0:0,255,255:0,253,258:99	0/0:0,255,255:0,253,258:99	0/0:0,255,255:0,253,258:99	0/0:0,255,255:0,253,258:99	0/0:0,255,255:0,253,258:99	1/1:255,255,0:251,250,0:99	1/1:255,255,0:251,250,0:99	1/1:255,255,0:251,250,0:99	1/1:255,255,0:251,250,0:99	0/0:0,255,255:0,253,258:99	1/1:255,255,0:251,250,0:99	1/1:255,255,0:251,250,0:99	1/1:255,255,0:251,250,0:99
nipponbareChloroplast	1300	.	A	.	18.7066	.	AN=36	GT	0/0	0/0	0/0	0/0	0/0	0/0	0/0	0/0	0/0	0/0	0/0	0/0	0/0	0/0	0/0	0/0	0/0	0/0
nipponbareChloroplast	1301	.	C	.	20.477	.	AN=34	GT	0/0	0/0	0/0	0/0	0/0	0/0	0/0	0/0	0/0	0/0	0/0	0/0	0/0	0/0	./.	0/0	0/0	0/0
nipponbareChloroplast	1302	.	C	.	18.7175	.	AN=34	GT	0/0	0/0	0/0	0/0	0/0	0/0	0/0	0/0	0/0	0/0	0/0	0/0	0/0	0/0	./.	0/0	0/0	0/0
nipponbareChloroplast	1303	.	A	.	999	.	AN=34	GT	0/0	0/0	0/0	0/0	0/0	0/0	0/0	0/0	0/0	0/0	0/0	0/0	0/0	0/0	./.	0/0	0/0	0/0
nipponbareChloroplast	1304	.	A	.	20.4573	.	AN=34	GT	0/0	0/0	0/0	0/0	0/0	0/0	0/0	0/0	0/0	0/0	0/0	0/0	0/0	0/0	./.	0/0	0/0	0/0
nipponbareChloroplast	1305	.	A	.	20.4806	.	AN=34	GT	0/0	0/0	0/0	0/0	0/0	0/0	0/0	0/0	0/0	0/0	0/0	0/0	0/0	0/0	./.	0/0	0/0	0/0
nipponbareChloroplast	1306	.	C	.	20.4651	.	AN=34	GT	0/0	0/0	0/0	0/0	0/0	0/0	0/0	0/0	0/0	0/0	0/0	0/0	0/0	0/0	./.	0/0	0/0	0/0
nipponbareChloroplast	1307	.	C	.	23.4415	.	AN=34	GT	0/0	0/0	0/0	0/0	0/0	0/0	0/0	0/0	0/0	0/0	0/0	0/0	0/0	0/0	./.	0/0	0/0	0/0
nipponbareChloroplast	1308	.	A	T	673	.	AC=6;AN=34	GT:PL:GP:GQ	0/0:0,255,255:0,258,268:99	0/0:0,255,255:0,258,268:99	0/0:0,255,255:0,258,268:99	0/0:0,255,255:0,258,268:99	0/0:0,255,255:0,258,268:99	0/0:0,255,255:0,258,268:99	0/0:0,255,255:0,258,268:99	0/0:0,255,255:0,258,268:99	0/0:0,255,255:0,258,268:99	0/0:0,255,255:0,258,268:99	0/0:0,255,255:0,258,268:99	0/0:0,255,255:0,258,268:99	0/0:0,255,255:0,258,268:99	0/0:0,255,255:0,258,268:99	./.:0,0,0:0,0,0:0	1/1:255,255,0:241,245,0:99	1/1:255,255,0:241,245,0:99	1/1:255,255,0:241,245,0:99
nipponbareChloroplast	1309	.	A	.	23.4447	.	AN=36	GT	0/0	0/0	0/0	0/0	0/0	0/0	0/0	0/0	0/0	0/0	0/0	0/0	0/0	0/0	0/0	0/0	0/0	0/0
nipponbareChloroplast	1310	.	A	.	23.4669	.	AN=36	GT	0/0	0/0	0/0	0/0	0/0	0/0	0/0	0/0	0/0	0/0	0/0	0/0	0/0	0/0	0/0	0/0	0/0	0/0
nipponbareChloroplast	1311	.	A	.	23.44	.	AN=36	GT	0/0	0/0	0/0	0/0	0/0	0/0	0/0	0/0	0/0	0/0	0/0	0/0	0/0	0/0	0/0	0/0	0/0	0/0
nipponbareChloroplast	1312	.	A	.	20.4506	.	AN=36	GT	0/0	0/0	0/0	0/0	0/0	0/0	0/0	0/0	0/0	0/0	0/0	0/0	0/0	0/0	0/0	0/0	0/0	0/0
nipponbareChloroplast	1313	.	A	.	23.4374	.	AN=36	GT	0/0	0/0	0/0	0/0	0/0	0/0	0/0	0/0	0/0	0/0	0/0	0/0	0/0	0/0	0/0	0/0	0/0	0/0
nipponbareChloroplast	1314	.	T	.	18.8512	.	AN=36	GT	0/0	0/0	0/0	0/0	0/0	0/0	0/0	0/0	0/0	0/0	0/0	0/0	0/0	0/0	0/0	0/0	0/0	0/0
nipponbareChloroplast	1315	.	T	.	23.4777	.	AN=36	GT	0/0	0/0	0/0	0/0	0/0	0/0	0/0	0/0	0/0	0/0	0/0	0/0	0/0	0/0	0/0	0/0	0/0	0/0
nipponbareChloroplast	1316	.	T	.	23.4393	.	AN=36	GT	0/0	0/0	0/0	0/0	0/0	0/0	0/0	0/0	0/0	0/0	0/0	0/0	0/0	0/0	0/0	0/0	0/0	0/0
nipponbareChloroplast	1317	.	T	.	21.0142	.	AN=36	GT	0/0	0/0	0/0	0/0	0/0	0/0	0/0	0/0	0/0	0/0	0/0	0/0	0/0	0/0	0/0	0/0	0/0	0/0
nipponbareChloroplast	1318	.	G	.	20.5397	.	AN=36	GT	0/0	0/0	0/0	0/0	0/0	0/0	0/0	0/0	0/0	0/0	0/0	0/0	0/0	0/0	0/0	0/0	0/0	0/0
nipponbareChloroplast	1319	.	T	.	18.6919	.	AN=36	GT	0/0	0/0	0/0	0/0	0/0	0/0	0/0	0/0	0/0	0/0	0/0	0/0	0/0	0/0	0/0	0/0	0/0	0/0
nipponbareChloroplast	1320	.	A	.	20.4788	.	AN=36	GT	0/0	0/0	0/0	0/0	0/0	0/0	0/0	0/0	0/0	0/0	0/0	0/0	0/0	0/0	0/0	0/0	0/0	0/0
nipponbareChloroplast	1321	.	A	.	18.723	.	AN=36	GT	0/0	0/0	0/0	0/0	0/0	0/0	0/0	0/0	0/0	0/0	0/0	0/0	0/0	0/0	0/0	0/0	0/0	0/0
nipponbareChloroplast	1322	.	A	.	23.4679	.	AN=36	GT	0/0	0/0	0/0	0/0	0/0	0/0	0/0	0/0	0/0	0/0	0/0	0/0	0/0	0/0	0/0	0/0	0/0	0/0
nipponbareChloroplast	1323	.	T	.	999	.	AN=36	GT	0/0	0/0	0/0	0/0	0/0	0/0	0/0	0/0	0/0	0/0	0/0	0/0	0/0	0/0	0/0	0/0	0/0	0/0
nipponbareChloroplast	1324	.	G	.	20.4732	.	AN=36	GT	0/0	0/0	0/0	0/0	0/0	0/0	0/0	0/0	0/0	0/0	0/0	0/0	0/0	0/0	0/0	0/0	0/0	0/0
nipponbareChloroplast	1325	.	A	.	18.6999	.	AN=36	GT	0/0	0/0	0/0	0/0	0/0	0/0	0/0	0/0	0/0	0/0	0/0	0/0	0/0	0/0	0/0	0/0	0/0	0/0
nipponbareChloroplast	1326	.	A	.	18.7096	.	AN=36	GT	0/0	0/0	0/0	0/0	0/0	0/0	0/0	0/0	0/0	0/0	0/0	0/0	0/0	0/0	0/0	0/0	0/0	0/0
nipponbareChloroplast	1327	.	G	.	20.5614	.	AN=36	GT	0/0	0/0	0/0	0/0	0/0	0/0	0/0	0/0	0/0	0/0	0/0	0/0	0/0	0/0	0/0	0/0	0/0	0/0
nipponbareChloroplast	1328	.	T	.	18.7293	.	AN=36	GT	0/0	0/0	0/0	0/0	0/0	0/0	0/0	0/0	0/0	0/0	0/0	0/0	0/0	0/0	0/0	0/0	0/0	0/0
nipponbareChloroplast	1329	.	G	.	20.4379	.	AN=36	GT	0/0	0/0	0/0	0/0	0/0	0/0	0/0	0/0	0/0	0/0	0/0	0/0	0/0	0/0	0/0	0/0	0/0	0/0
nipponbareChloroplast	1330	.	A	.	18.6919	.	AN=36	GT	0/0	0/0	0/0	0/0	0/0	0/0	0/0	0/0	0/0	0/0	0/0	0/0	0/0	0/0	0/0	0/0	0/0	0/0
nipponbareChloroplast	1331	.	G	.	23.4491	.	AN=36	GT	0/0	0/0	0/0	0/0	0/0	0/0	0/0	0/0	0/0	0/0	0/0	0/0	0/0	0/0	0/0	0/0	0/0	0/0
nipponbareChloroplast	1332	.	T	.	18.724	.	AN=36	GT	0/0	0/0	0/0	0/0	0/0	0/0	0/0	0/0	0/0	0/0	0/0	0/0	0/0	0/0	0/0	0/0	0/0	0/0
nipponbareChloroplast	1333	.	G	.	23.4745	.	AN=36	GT	0/0	0/0	0/0	0/0	0/0	0/0	0/0	0/0	0/0	0/0	0/0	0/0	0/0	0/0	0/0	0/0	0/0	0/0
nipponbareChloroplast	1334	.	A	.	23.4925	.	AN=36	GT	0/0	0/0	0/0	0/0	0/0	0/0	0/0	0/0	0/0	0/0	0/0	0/0	0/0	0/0	0/0	0/0	0/0	0/0
nipponbareChloroplast	1335	.	A	.	23.4704	.	AN=36	GT	0/0	0/0	0/0	0/0	0/0	0/0	0/0	0/0	0/0	0/0	0/0	0/0	0/0	0/0	0/0	0/0	0/0	0/0
nipponbareChloroplast	1336	.	A	.	23.48	.	AN=36	GT	0/0	0/0	0/0	0/0	0/0	0/0	0/0	0/0	0/0	0/0	0/0	0/0	0/0	0/0	0/0	0/0	0/0	0/0
nipponbareChloroplast	1337	.	A	.	20.4498	.	AN=36	GT	0/0	0/0	0/0	0/0	0/0	0/0	0/0	0/0	0/0	0/0	0/0	0/0	0/0	0/0	0/0	0/0	0/0	0/0
nipponbareChloroplast	1338	.	A	T	999	.	AC=16;AN=36	GT:PL:GP:GQ	0/0:0,255,255:0,252,256:99	0/0:0,255,255:0,252,256:99	0/0:0,255,255:0,252,256:99	0/0:0,255,255:0,252,256:99	0/0:0,255,255:0,252,256:99	0/0:0,255,255:0,252,256:99	0/0:0,255,255:0,252,256:99	0/0:0,255,255:0,252,256:99	0/0:0,255,255:0,252,256:99	0/0:0,255,255:0,252,256:99	1/1:255,255,0:253,251,0:99	1/1:255,255,0:253,251,0:99	1/1:255,255,0:253,251,0:99	1/1:255,255,0:253,251,0:99	1/1:255,255,0:253,251,0:99	1/1:255,255,0:253,251,0:99	1/1:255,255,0:253,251,0:99	1/1:255,255,0:253,251,0:99
nipponbareChloroplast	1339	.	T	.	23.4533	.	AN=36	GT	0/0	0/0	0/0	0/0	0/0	0/0	0/0	0/0	0/0	0/0	0/0	0/0	0/0	0/0	0/0	0/0	0/0	0/0
nipponbareChloroplast	1340	.	C	.	23.4935	.	AN=36	GT	0/0	0/0	0/0	0/0	0/0	0/0	0/0	0/0	0/0	0/0	0/0	0/0	0/0	0/0	0/0	0/0	0/0	0/0
nipponbareChloroplast	1341	.	A	.	23.5113	.	AN=36	GT	0/0	0/0	0/0	0/0	0/0	0/0	0/0	0/0	0/0	0/0	0/0	0/0	0/0	0/0	0/0	0/0	0/0	0/0
nipponbareChloroplast	1342	.	A	.	23.434	.	AN=36	GT	0/0	0/0	0/0	0/0	0/0	0/0	0/0	0/0	0/0	0/0	0/0	0/0	0/0	0/0	0/0	0/0	0/0	0/0
nipponbareChloroplast	1343	.	A	.	23.4689	.	AN=36	GT	0/0	0/0	0/0	0/0	0/0	0/0	0/0	0/0	0/0	0/0	0/0	0/0	0/0	0/0	0/0	0/0	0/0	0/0
nipponbareChloroplast	1344	.	A	.	20.5151	.	AN=36	GT	0/0	0/0	0/0	0/0	0/0	0/0	0/0	0/0	0/0	0/0	0/0	0/0	0/0	0/0	0/0	0/0	0/0	0/0
nipponbareChloroplast	1345	.	C	.	20.4863	.	AN=36	GT	0/0	0/0	0/0	0/0	0/0	0/0	0/0	0/0	0/0	0/0	0/0	0/0	0/0	0/0	0/0	0/0	0/0	0/0
nipponbareChloroplast	1346	.	T	.	20.4554	.	AN=36	GT	0/0	0/0	0/0	0/0	0/0	0/0	0/0	0/0	0/0	0/0	0/0	0/0	0/0	0/0	0/0	0/0	0/0	0/0
nipponbareChloroplast	1347	.	C	.	18.7298	.	AN=36	GT	0/0	0/0	0/0	0/0	0/0	0/0	0/0	0/0	0/0	0/0	0/0	0/0	0/0	0/0	0/0	0/0	0/0	0/0
nipponbareChloroplast	1348	.	A	.	20.4951	.	AN=36	GT	0/0	0/0	0/0	0/0	0/0	0/0	0/0	0/0	0/0	0/0	0/0	0/0	0/0	0/0	0/0	0/0	0/0	0/0
nipponbareChloroplast	1349	.	G	.	23.5006	.	AN=36	GT	0/0	0/0	0/0	0/0	0/0	0/0	0/0	0/0	0/0	0/0	0/0	0/0	0/0	0/0	0/0	0/0	0/0	0/0
nipponbareChloroplast	1350	.	A	.	20.4975	.	AN=36	GT	0/0	0/0	0/0	0/0	0/0	0/0	0/0	0/0	0/0	0/0	0/0	0/0	0/0	0/0	0/0	0/0	0/0	0/0
nipponbareChloroplast	1351	.	T	C	198	.	AC=2;AN=36	GT:PL:GP:GQ	0/0:0,255,255:0,264,279:99	0/0:0,255,255:0,264,279:99	0/0:0,255,255:0,264,279:99	0/0:0,255,255:0,264,279:99	0/0:0,255,255:0,264,279:99	0/0:0,255,255:0,264,279:99	0/0:0,255,255:0,264,279:99	0/0:0,255,255:0,264,279:99	0/0:0,255,255:0,264,279:99	0/0:0,255,255:0,264,279:99	0/0:0,255,255:0,264,279:99	0/0:0,255,255:0,264,279:99	0/0:0,255,255:0,264,279:99	0/0:0,255,255:0,264,279:99	0/0:0,255,255:0,264,279:99	0/0:0,255,255:0,264,279:99	1/1:255,255,0:230,239,0:99	0/0:0,255,255:0,264,279:99
nipponbareChloroplast	1352	.	T	.	20.4914	.	AN=36	GT	0/0	0/0	0/0	0/0	0/0	0/0	0/0	0/0	0/0	0/0	0/0	0/0	0/0	0/0	0/0	0/0	0/0	0/0
nipponbareChloroplast	1353	.	G	.	18.7609	.	AN=36	GT	0/0	0/0	0/0	0/0	0/0	0/0	0/0	0/0	0/0	0/0	0/0	0/0	0/0	0/0	0/0	0/0	0/0	0/0
nipponbareChloroplast	1354	.	C	.	20.4618	.	AN=36	GT	0/0	0/0	0/0	0/0	0/0	0/0	0/0	0/0	0/0	0/0	0/0	0/0	0/0	0/0	0/0	0/0	0/0	0/0
nipponbareChloroplast	1355	.	T	.	18.7053	.	AN=36	GT	0/0	0/0	0/0	0/0	0/0	0/0	0/0	0/0	0/0	0/0	0/0	0/0	0/0	0/0	0/0	0/0	0/0	0/0
nipponbareChloroplast	1356	.	C	.	18.7138	.	AN=36	GT	0/0	0/0	0/0	0/0	0/0	0/0	0/0	0/0	0/0	0/0	0/0	0/0	0/0	0/0	0/0	0/0	0/0	0/0
nipponbareChloroplast	1357	.	C	T	432	.	AC=4;AN=36	GT:PL:GP:GQ	0/0:0,255,255:0,261,273:99	0/0:0,255,255:0,261,273:99	0/0:0,255,255:0,261,273:99	0/0:0,255,255:0,261,273:99	0/0:0,255,255:0,261,273:99	0/0:0,255,255:0,261,273:99	0/0:0,255,255:0,261,273:99	0/0:0,255,255:0,261,273:99	0/0:0,255,255:0,261,273:99	0/0:0,255,255:0,261,273:99	0/0:0,255,255:0,261,273:99	1/1:255,255,0:236,242,0:99	1/1:255,255,0:236,242,0:99	0/0:0,255,255:0,261,273:99	0/0:0,255,255:0,261,273:99	0/0:0,255,255:0,261,273:99	0/0:0,255,255:0,261,273:99	0/0:0,255,255:0,261,273:99
nipponbareChloroplast	1358	.	T	.	20.4835	.	AN=36	GT	0/0	0/0	0/0	0/0	0/0	0/0	0/0	0/0	0/0	0/0	0/0	0/0	0/0	0/0	0/0	0/0	0/0	0/0
nipponbareChloroplast	1359	.	T	.	18.7016	.	AN=36	GT	0/0	0/0	0/0	0/0	0/0	0/0	0/0	0/0	0/0	0/0	0/0	0/0	0/0	0/0	0/0	0/0	0/0	0/0
nipponbareChloroplast	1360	.	T	.	20.4571	.	AN=36	GT	0/0	0/0	0/0	0/0	0/0	0/0	0/0	0/0	0/0	0/0	0/0	0/0	0/0	0/0	0/0	0/0	0/0	0/0
nipponbareChloroplast	1361	.	C	.	23.4905	.	AN=36	GT	0/0	0/0	0/0	0/0	0/0	0/0	0/0	0/0	0/0	0/0	0/0	0/0	0/0	0/0	0/0	0/0	0/0	0/0
nipponbareChloroplast	1362	.	T	.	18.7777	.	AN=36	GT	0/0	0/0	0/0	0/0	0/0	0/0	0/0	0/0	0/0	0/0	0/0	0/0	0/0	0/0	0/0	0/0	0/0	0/0
nipponbareChloroplast	1363	.	A	.	20.4949	.	AN=36	GT	0/0	0/0	0/0	0/0	0/0	0/0	0/0	0/0	0/0	0/0	0/0	0/0	0/0	0/0	0/0	0/0	0/0	0/0
nipponbareChloroplast	1364	.	G	.	20.4776	.	AN=34	GT	0/0	0/0	0/0	0/0	0/0	0/0	0/0	0/0	0/0	0/0	0/0	0/0	0/0	0/0	0/0	./.	0/0	0/0
nipponbareChloroplast	1365	.	T	.	999	.	AN=36	GT	0/0	0/0	0/0	0/0	0/0	0/0	0/0	0/0	0/0	0/0	0/0	0/0	0/0	0/0	0/0	0/0	0/0	0/0
nipponbareChloroplast	1366	.	T	.	20.4713	.	AN=36	GT	0/0	0/0	0/0	0/0	0/0	0/0	0/0	0/0	0/0	0/0	0/0	0/0	0/0	0/0	0/0	0/0	0/0	0/0
nipponbareChloroplast	1367	.	T	.	20.4466	.	AN=36	GT	0/0	0/0	0/0	0/0	0/0	0/0	0/0	0/0	0/0	0/0	0/0	0/0	0/0	0/0	0/0	0/0	0/0	0/0
nipponbareChloroplast	1368	.	C	.	23.5045	.	AN=36	GT	0/0	0/0	0/0	0/0	0/0	0/0	0/0	0/0	0/0	0/0	0/0	0/0	0/0	0/0	0/0	0/0	0/0	0/0
nipponbareChloroplast	1369	.	C	.	67	.	AN=34	GT:PL:GP:GQ	0/0:0:0:99	0/0:0:0:99	0/0:0:0:99	0/0:0:0:99	0/0:0:0:99	0/0:0:0:99	0/0:0:0:99	0/0:0:0:99	0/0:0:0:99	0/0:0:0:99	0/0:0:0:99	0/0:0:0:99	0/0:0:0:99	0/0:0:0:99	0/0:0:0:99	./.:121:99:3	0/0:0:0:99	0/0:0:0:99
nipponbareChloroplast	1370	.	A	.	23.4998	.	AN=36	GT	0/0	0/0	0/0	0/0	0/0	0/0	0/0	0/0	0/0	0/0	0/0	0/0	0/0	0/0	0/0	0/0	0/0	0/0
nipponbareChloroplast	1371	.	T	.	18.7356	.	AN=36	GT	0/0	0/0	0/0	0/0	0/0	0/0	0/0	0/0	0/0	0/0	0/0	0/0	0/0	0/0	0/0	0/0	0/0	0/0
nipponbareChloroplast	1372	.	A	.	23.4508	.	AN=36	GT	0/0	0/0	0/0	0/0	0/0	0/0	0/0	0/0	0/0	0/0	0/0	0/0	0/0	0/0	0/0	0/0	0/0	0/0
nipponbareChloroplast	1373	.	T	.	20.4949	.	AN=36	GT	0/0	0/0	0/0	0/0	0/0	0/0	0/0	0/0	0/0	0/0	0/0	0/0	0/0	0/0	0/0	0/0	0/0	0/0
nipponbareChloroplast	1374	.	G	.	23.4861	.	AN=36	GT	0/0	0/0	0/0	0/0	0/0	0/0	0/0	0/0	0/0	0/0	0/0	0/0	0/0	0/0	0/0	0/0	0/0	0/0
nipponbareChloroplast	1375	.	G	.	20.4856	.	AN=36	GT	0/0	0/0	0/0	0/0	0/0	0/0	0/0	0/0	0/0	0/0	0/0	0/0	0/0	0/0	0/0	0/0	0/0	0/0
nipponbareChloroplast	1376	.	G	.	999	.	AN=36	GT	0/0	0/0	0/0	0/0	0/0	0/0	0/0	0/0	0/0	0/0	0/0	0/0	0/0	0/0	0/0	0/0	0/0	0/0
nipponbareChloroplast	1377	.	T	.	18.6975	.	AN=36	GT	0/0	0/0	0/0	0/0	0/0	0/0	0/0	0/0	0/0	0/0	0/0	0/0	0/0	0/0	0/0	0/0	0/0	0/0
nipponbareChloroplast	1378	.	T	.	18.6977	.	AN=36	GT	0/0	0/0	0/0	0/0	0/0	0/0	0/0	0/0	0/0	0/0	0/0	0/0	0/0	0/0	0/0	0/0	0/0	0/0
nipponbareChloroplast	1379	.	G	.	23.479	.	AN=36	GT	0/0	0/0	0/0	0/0	0/0	0/0	0/0	0/0	0/0	0/0	0/0	0/0	0/0	0/0	0/0	0/0	0/0	0/0
nipponbareChloroplast	1380	.	C	.	23.5018	.	AN=36	GT	0/0	0/0	0/0	0/0	0/0	0/0	0/0	0/0	0/0	0/0	0/0	0/0	0/0	0/0	0/0	0/0	0/0	0/0
nipponbareChloroplast	1381	.	C	.	20.4491	.	AN=36	GT	0/0	0/0	0/0	0/0	0/0	0/0	0/0	0/0	0/0	0/0	0/0	0/0	0/0	0/0	0/0	0/0	0/0	0/0
nipponbareChloroplast	1382	.	C	.	23.5868	.	AN=36	GT	0/0	0/0	0/0	0/0	0/0	0/0	0/0	0/0	0/0	0/0	0/0	0/0	0/0	0/0	0/0	0/0	0/0	0/0
nipponbareChloroplast	1383	.	G	.	20.5882	.	AN=36	GT	0/0	0/0	0/0	0/0	0/0	0/0	0/0	0/0	0/0	0/0	0/0	0/0	0/0	0/0	0/0	0/0	0/0	0/0
nipponbareChloroplast	1384	.	G	.	18.7684	.	AN=36	GT	0/0	0/0	0/0	0/0	0/0	0/0	0/0	0/0	0/0	0/0	0/0	0/0	0/0	0/0	0/0	0/0	0/0	0/0
nipponbareChloroplast	1385	.	G	.	18.7012	.	AN=36	GT	0/0	0/0	0/0	0/0	0/0	0/0	0/0	0/0	0/0	0/0	0/0	0/0	0/0	0/0	0/0	0/0	0/0	0/0
nipponbareChloroplast	1386	.	A	.	18.6927	.	AN=36	GT	0/0	0/0	0/0	0/0	0/0	0/0	0/0	0/0	0/0	0/0	0/0	0/0	0/0	0/0	0/0	0/0	0/0	0/0
nipponbareChloroplast	1387	.	C	.	23.4402	.	AN=36	GT	0/0	0/0	0/0	0/0	0/0	0/0	0/0	0/0	0/0	0/0	0/0	0/0	0/0	0/0	0/0	0/0	0/0	0/0
nipponbareChloroplast	1388	.	T	.	20.4664	.	AN=36	GT	0/0	0/0	0/0	0/0	0/0	0/0	0/0	0/0	0/0	0/0	0/0	0/0	0/0	0/0	0/0	0/0	0/0	0/0
nipponbareChloroplast	1389	.	C	.	18.7431	.	AN=36	GT	0/0	0/0	0/0	0/0	0/0	0/0	0/0	0/0	0/0	0/0	0/0	0/0	0/0	0/0	0/0	0/0	0/0	0/0
nipponbareChloroplast	1390	.	G	.	18.8201	.	AN=36	GT	0/0	0/0	0/0	0/0	0/0	0/0	0/0	0/0	0/0	0/0	0/0	0/0	0/0	0/0	0/0	0/0	0/0	0/0
nipponbareChloroplast	1391	.	A	.	20.4651	.	AN=36	GT	0/0	0/0	0/0	0/0	0/0	0/0	0/0	0/0	0/0	0/0	0/0	0/0	0/0	0/0	0/0	0/0	0/0	0/0
nipponbareChloroplast	1392	.	A	.	20.4485	.	AN=36	GT	0/0	0/0	0/0	0/0	0/0	0/0	0/0	0/0	0/0	0/0	0/0	0/0	0/0	0/0	0/0	0/0	0/0	0/0
nipponbareChloroplast	1393	.	C	.	20.48	.	AN=36	GT	0/0	0/0	0/0	0/0	0/0	0/0	0/0	0/0	0/0	0/0	0/0	0/0	0/0	0/0	0/0	0/0	0/0	0/0
nipponbareChloroplast	1394	.	C	.	23.4916	.	AN=36	GT	0/0	0/0	0/0	0/0	0/0	0/0	0/0	0/0	0/0	0/0	0/0	0/0	0/0	0/0	0/0	0/0	0/0	0/0
nipponbareChloroplast	1395	.	C	.	20.5505	.	AN=36	GT	0/0	0/0	0/0	0/0	0/0	0/0	0/0	0/0	0/0	0/0	0/0	0/0	0/0	0/0	0/0	0/0	0/0	0/0
nipponbareChloroplast	1396	.	G	.	18.7896	.	AN=36	GT	0/0	0/0	0/0	0/0	0/0	0/0	0/0	0/0	0/0	0/0	0/0	0/0	0/0	0/0	0/0	0/0	0/0	0/0
nipponbareChloroplast	1397	.	G	.	18.6959	.	AN=36	GT	0/0	0/0	0/0	0/0	0/0	0/0	0/0	0/0	0/0	0/0	0/0	0/0	0/0	0/0	0/0	0/0	0/0	0/0
nipponbareChloroplast	1398	.	A	.	18.7623	.	AN=36	GT	0/0	0/0	0/0	0/0	0/0	0/0	0/0	0/0	0/0	0/0	0/0	0/0	0/0	0/0	0/0	0/0	0/0	0/0
nipponbareChloroplast	1399	.	A	.	23.4701	.	AN=36	GT	0/0	0/0	0/0	0/0	0/0	0/0	0/0	0/0	0/0	0/0	0/0	0/0	0/0	0/0	0/0	0/0	0/0	0/0
nipponbareChloroplast	1400	.	C	.	23.4488	.	AN=36	GT	0/0	0/0	0/0	0/0	0/0	0/0	0/0	0/0	0/0	0/0	0/0	0/0	0/0	0/0	0/0	0/0	0/0	0/0
nipponbareChloroplast	1401	.	T	.	20.4837	.	AN=36	GT	0/0	0/0	0/0	0/0	0/0	0/0	0/0	0/0	0/0	0/0	0/0	0/0	0/0	0/0	0/0	0/0	0/0	0/0
nipponbareChloroplast	1402	.	A	.	999	.	AN=36	GT	0/0	0/0	0/0	0/0	0/0	0/0	0/0	0/0	0/0	0/0	0/0	0/0	0/0	0/0	0/0	0/0	0/0	0/0
nipponbareChloroplast	1403	.	G	.	20.5336	.	AN=36	GT	0/0	0/0	0/0	0/0	0/0	0/0	0/0	0/0	0/0	0/0	0/0	0/0	0/0	0/0	0/0	0/0	0/0	0/0
nipponbareChloroplast	1404	.	T	.	18.7814	.	AN=36	GT	0/0	0/0	0/0	0/0	0/0	0/0	0/0	0/0	0/0	0/0	0/0	0/0	0/0	0/0	0/0	0/0	0/0	0/0
nipponbareChloroplast	1405	.	C	.	18.7354	.	AN=36	GT	0/0	0/0	0/0	0/0	0/0	0/0	0/0	0/0	0/0	0/0	0/0	0/0	0/0	0/0	0/0	0/0	0/0	0/0
nipponbareChloroplast	1406	.	G	.	20.5838	.	AN=36	GT	0/0	0/0	0/0	0/0	0/0	0/0	0/0	0/0	0/0	0/0	0/0	0/0	0/0	0/0	0/0	0/0	0/0	0/0
nipponbareChloroplast	1407	.	G	.	20.4684	.	AN=36	GT	0/0	0/0	0/0	0/0	0/0	0/0	0/0	0/0	0/0	0/0	0/0	0/0	0/0	0/0	0/0	0/0	0/0	0/0
nipponbareChloroplast	1408	.	A	.	18.7414	.	AN=36	GT	0/0	0/0	0/0	0/0	0/0	0/0	0/0	0/0	0/0	0/0	0/0	0/0	0/0	0/0	0/0	0/0	0/0	0/0
nipponbareChloroplast	1409	.	T	.	20.4668	.	AN=36	GT	0/0	0/0	0/0	0/0	0/0	0/0	0/0	0/0	0/0	0/0	0/0	0/0	0/0	0/0	0/0	0/0	0/0	0/0
nipponbareChloroplast	1410	.	G	.	20.4784	.	AN=36	GT	0/0	0/0	0/0	0/0	0/0	0/0	0/0	0/0	0/0	0/0	0/0	0/0	0/0	0/0	0/0	0/0	0/0	0/0
nipponbareChloroplast	1411	.	G	.	20.5284	.	AN=36	GT	0/0	0/0	0/0	0/0	0/0	0/0	0/0	0/0	0/0	0/0	0/0	0/0	0/0	0/0	0/0	0/0	0/0	0/0
nipponbareChloroplast	1412	.	A	.	18.7724	.	AN=36	GT	0/0	0/0	0/0	0/0	0/0	0/0	0/0	0/0	0/0	0/0	0/0	0/0	0/0	0/0	0/0	0/0	0/0	0/0
nipponbareChloroplast	1413	.	G	.	20.4606	.	AN=36	GT	0/0	0/0	0/0	0/0	0/0	0/0	0/0	0/0	0/0	0/0	0/0	0/0	0/0	0/0	0/0	0/0	0/0	0/0
nipponbareChloroplast	1414	.	T	.	18.8569	.	AN=36	GT	0/0	0/0	0/0	0/0	0/0	0/0	0/0	0/0	0/0	0/0	0/0	0/0	0/0	0/0	0/0	0/0	0/0	0/0
nipponbareChloroplast	1415	.	A	.	18.7052	.	AN=36	GT	0/0	0/0	0/0	0/0	0/0	0/0	0/0	0/0	0/0	0/0	0/0	0/0	0/0	0/0	0/0	0/0	0/0	0/0
nipponbareChloroplast	1416	.	G	.	18.7058	.	AN=36	GT	0/0	0/0	0/0	0/0	0/0	0/0	0/0	0/0	0/0	0/0	0/0	0/0	0/0	0/0	0/0	0/0	0/0	0/0
nipponbareChloroplast	1417	.	A	.	20.4917	.	AN=36	GT	0/0	0/0	0/0	0/0	0/0	0/0	0/0	0/0	0/0	0/0	0/0	0/0	0/0	0/0	0/0	0/0	0/0	0/0
nipponbareChloroplast	1418	.	T	.	18.7256	.	AN=36	GT	0/0	0/0	0/0	0/0	0/0	0/0	0/0	0/0	0/0	0/0	0/0	0/0	0/0	0/0	0/0	0/0	0/0	0/0
nipponbareChloroplast	1419	.	A	.	23.4414	.	AN=36	GT	0/0	0/0	0/0	0/0	0/0	0/0	0/0	0/0	0/0	0/0	0/0	0/0	0/0	0/0	0/0	0/0	0/0	0/0
nipponbareChloroplast	1420	.	A	.	23.5604	.	AN=36	GT	0/0	0/0	0/0	0/0	0/0	0/0	0/0	0/0	0/0	0/0	0/0	0/0	0/0	0/0	0/0	0/0	0/0	0/0
nipponbareChloroplast	1421	.	T	.	20.4586	.	AN=36	GT	0/0	0/0	0/0	0/0	0/0	0/0	0/0	0/0	0/0	0/0	0/0	0/0	0/0	0/0	0/0	0/0	0/0	0/0
nipponbareChloroplast	1422	.	T	.	23.4508	.	AN=36	GT	0/0	0/0	0/0	0/0	0/0	0/0	0/0	0/0	0/0	0/0	0/0	0/0	0/0	0/0	0/0	0/0	0/0	0/0
nipponbareChloroplast	1423	.	A	.	20.5029	.	AN=36	GT	0/0	0/0	0/0	0/0	0/0	0/0	0/0	0/0	0/0	0/0	0/0	0/0	0/0	0/0	0/0	0/0	0/0	0/0
nipponbareChloroplast	1424	.	T	.	20.439	.	AN=36	GT	0/0	0/0	0/0	0/0	0/0	0/0	0/0	0/0	0/0	0/0	0/0	0/0	0/0	0/0	0/0	0/0	0/0	0/0
nipponbareChloroplast	1425	.	T	.	23.4412	.	AN=36	GT	0/0	0/0	0/0	0/0	0/0	0/0	0/0	0/0	0/0	0/0	0/0	0/0	0/0	0/0	0/0	0/0	0/0	0/0
nipponbareChloroplast	1426	.	C	T	198	.	AC=2;AN=36	GT:PL:GP:GQ	0/0:0,255,255:0,264,279:99	0/0:0,255,255:0,264,279:99	0/0:0,255,255:0,264,279:99	0/0:0,255,255:0,264,279:99	0/0:0,255,255:0,264,279:99	0/0:0,255,255:0,264,279:99	0/0:0,255,255:0,264,279:99	0/0:0,255,255:0,264,279:99	0/0:0,255,255:0,264,279:99	0/0:0,255,255:0,264,279:99	0/0:0,255,255:0,264,279:99	0/0:0,255,255:0,264,279:99	0/0:0,255,255:0,264,279:99	0/0:0,255,255:0,264,279:99	1/1:255,255,0:230,239,0:99	0/0:0,255,255:0,264,279:99	0/0:0,255,255:0,264,279:99	0/0:0,255,255:0,264,279:99
nipponbareChloroplast	1427	.	C	.	23.4412	.	AN=36	GT	0/0	0/0	0/0	0/0	0/0	0/0	0/0	0/0	0/0	0/0	0/0	0/0	0/0	0/0	0/0	0/0	0/0	0/0
nipponbareChloroplast	1428	.	T	.	999	.	AN=36	GT	0/0	0/0	0/0	0/0	0/0	0/0	0/0	0/0	0/0	0/0	0/0	0/0	0/0	0/0	0/0	0/0	0/0	0/0
nipponbareChloroplast	1429	.	T	.	20.454	.	AN=36	GT	0/0	0/0	0/0	0/0	0/0	0/0	0/0	0/0	0/0	0/0	0/0	0/0	0/0	0/0	0/0	0/0	0/0	0/0
nipponbareChloroplast	1430	.	G	A	198	.	AC=2;AN=36	GT:PL:GP:GQ	0/0:0,255,255:0,264,279:99	0/0:0,255,255:0,264,279:99	0/0:0,255,255:0,264,279:99	0/0:0,255,255:0,264,279:99	0/0:0,255,255:0,264,279:99	0/0:0,255,255:0,264,279:99	0/0:0,255,255:0,264,279:99	0/0:0,255,255:0,264,279:99	0/0:0,255,255:0,264,279:99	0/0:0,255,255:0,264,279:99	0/0:0,255,255:0,264,279:99	0/0:0,255,255:0,264,279:99	0/0:0,255,255:0,264,279:99	0/0:0,255,255:0,264,279:99	0/0:0,255,255:0,264,279:99	0/0:0,255,255:0,264,279:99	1/1:255,255,0:230,239,0:99	0/0:0,255,255:0,264,279:99
nipponbareChloroplast	1431	.	T	.	20.4916	.	AN=36	GT	0/0	0/0	0/0	0/0	0/0	0/0	0/0	0/0	0/0	0/0	0/0	0/0	0/0	0/0	0/0	0/0	0/0	0/0
nipponbareChloroplast	1432	.	T	.	999	.	AN=36	GT	0/0	0/0	0/0	0/0	0/0	0/0	0/0	0/0	0/0	0/0	0/0	0/0	0/0	0/0	0/0	0/0	0/0	0/0
nipponbareChloroplast	1433	.	A	.	20.4406	.	AN=36	GT	0/0	0/0	0/0	0/0	0/0	0/0	0/0	0/0	0/0	0/0	0/0	0/0	0/0	0/0	0/0	0/0	0/0	0/0
nipponbareChloroplast	1434	.	C	.	18.7379	.	AN=36	GT	0/0	0/0	0/0	0/0	0/0	0/0	0/0	0/0	0/0	0/0	0/0	0/0	0/0	0/0	0/0	0/0	0/0	0/0
nipponbareChloroplast	1435	.	A	.	20.4654	.	AN=36	GT	0/0	0/0	0/0	0/0	0/0	0/0	0/0	0/0	0/0	0/0	0/0	0/0	0/0	0/0	0/0	0/0	0/0	0/0
nipponbareChloroplast	1436	.	A	.	999	.	AN=36	GT	0/0	0/0	0/0	0/0	0/0	0/0	0/0	0/0	0/0	0/0	0/0	0/0	0/0	0/0	0/0	0/0	0/0	0/0
nipponbareChloroplast	1437	.	T	.	20.4972	.	AN=36	GT	0/0	0/0	0/0	0/0	0/0	0/0	0/0	0/0	0/0	0/0	0/0	0/0	0/0	0/0	0/0	0/0	0/0	0/0
nipponbareChloroplast	1438	.	A	.	20.4437	.	AN=36	GT	0/0	0/0	0/0	0/0	0/0	0/0	0/0	0/0	0/0	0/0	0/0	0/0	0/0	0/0	0/0	0/0	0/0	0/0
nipponbareChloroplast	1439	.	G	.	20.4403	.	AN=36	GT	0/0	0/0	0/0	0/0	0/0	0/0	0/0	0/0	0/0	0/0	0/0	0/0	0/0	0/0	0/0	0/0	0/0	0/0
nipponbareChloroplast	1440	.	A	.	20.4483	.	AN=36	GT	0/0	0/0	0/0	0/0	0/0	0/0	0/0	0/0	0/0	0/0	0/0	0/0	0/0	0/0	0/0	0/0	0/0	0/0
nipponbareChloroplast	1441	.	G	.	23.4491	.	AN=36	GT	0/0	0/0	0/0	0/0	0/0	0/0	0/0	0/0	0/0	0/0	0/0	0/0	0/0	0/0	0/0	0/0	0/0	0/0
nipponbareChloroplast	1442	.	A	.	20.4544	.	AN=36	GT	0/0	0/0	0/0	0/0	0/0	0/0	0/0	0/0	0/0	0/0	0/0	0/0	0/0	0/0	0/0	0/0	0/0	0/0
nipponbareChloroplast	1443	.	A	.	20.4374	.	AN=36	GT	0/0	0/0	0/0	0/0	0/0	0/0	0/0	0/0	0/0	0/0	0/0	0/0	0/0	0/0	0/0	0/0	0/0	0/0
nipponbareChloroplast	1444	.	A	.	23.5206	.	AN=36	GT	0/0	0/0	0/0	0/0	0/0	0/0	0/0	0/0	0/0	0/0	0/0	0/0	0/0	0/0	0/0	0/0	0/0	0/0
nipponbareChloroplast	1445	.	A	.	23.437	.	AN=36	GT	0/0	0/0	0/0	0/0	0/0	0/0	0/0	0/0	0/0	0/0	0/0	0/0	0/0	0/0	0/0	0/0	0/0	0/0
nipponbareChloroplast	1446	.	A	.	20.4481	.	AN=36	GT	0/0	0/0	0/0	0/0	0/0	0/0	0/0	0/0	0/0	0/0	0/0	0/0	0/0	0/0	0/0	0/0	0/0	0/0
nipponbareChloroplast	1447	.	A	.	20.4677	.	AN=36	GT	0/0	0/0	0/0	0/0	0/0	0/0	0/0	0/0	0/0	0/0	0/0	0/0	0/0	0/0	0/0	0/0	0/0	0/0
nipponbareChloroplast	1448	.	C	.	19.0563	.	AN=36	GT	0/0	0/0	0/0	0/0	0/0	0/0	0/0	0/0	0/0	0/0	0/0	0/0	0/0	0/0	0/0	0/0	0/0	0/0
nipponbareChloroplast	1449	.	C	.	20.4529	.	AN=36	GT	0/0	0/0	0/0	0/0	0/0	0/0	0/0	0/0	0/0	0/0	0/0	0/0	0/0	0/0	0/0	0/0	0/0	0/0
nipponbareChloroplast	1450	.	T	C	999	.	AC=16;AN=36	GT:PL:GP:GQ	0/0:0,255,255:0,252,256:99	0/0:0,255,255:0,252,256:99	0/0:0,255,255:0,252,256:99	0/0:0,255,255:0,252,256:99	0/0:0,255,255:0,252,256:99	0/0:0,255,255:0,252,256:99	0/0:0,255,255:0,252,256:99	0/0:0,255,255:0,252,256:99	0/0:0,255,255:0,252,256:99	0/0:0,255,255:0,252,256:99	1/1:255,255,0:253,251,0:99	1/1:255,255,0:253,251,0:99	1/1:255,255,0:253,251,0:99	1/1:255,255,0:253,251,0:99	1/1:245,72,0:243,68,0:68	1/1:255,255,0:253,251,0:99	1/1:255,255,0:253,251,0:99	1/1:255,255,0:253,251,0:99
nipponbareChloroplast	1451	.	C	.	20.4479	.	AN=36	GT	0/0	0/0	0/0	0/0	0/0	0/0	0/0	0/0	0/0	0/0	0/0	0/0	0/0	0/0	0/0	0/0	0/0	0/0
nipponbareChloroplast	1452	.	T	.	20.4693	.	AN=36	GT	0/0	0/0	0/0	0/0	0/0	0/0	0/0	0/0	0/0	0/0	0/0	0/0	0/0	0/0	0/0	0/0	0/0	0/0
nipponbareChloroplast	1453	.	C	.	23.5306	.	AN=36	GT	0/0	0/0	0/0	0/0	0/0	0/0	0/0	0/0	0/0	0/0	0/0	0/0	0/0	0/0	0/0	0/0	0/0	0/0
nipponbareChloroplast	1454	.	C	.	18.7155	.	AN=36	GT	0/0	0/0	0/0	0/0	0/0	0/0	0/0	0/0	0/0	0/0	0/0	0/0	0/0	0/0	0/0	0/0	0/0	0/0
nipponbareChloroplast	1455	.	C	.	18.7448	.	AN=36	GT	0/0	0/0	0/0	0/0	0/0	0/0	0/0	0/0	0/0	0/0	0/0	0/0	0/0	0/0	0/0	0/0	0/0	0/0
nipponbareChloroplast	1456	.	C	.	20.5316	.	AN=36	GT	0/0	0/0	0/0	0/0	0/0	0/0	0/0	0/0	0/0	0/0	0/0	0/0	0/0	0/0	0/0	0/0	0/0	0/0
nipponbareChloroplast	1457	.	A	.	18.7277	.	AN=36	GT	0/0	0/0	0/0	0/0	0/0	0/0	0/0	0/0	0/0	0/0	0/0	0/0	0/0	0/0	0/0	0/0	0/0	0/0
nipponbareChloroplast	1458	.	A	.	20.4636	.	AN=36	GT	0/0	0/0	0/0	0/0	0/0	0/0	0/0	0/0	0/0	0/0	0/0	0/0	0/0	0/0	0/0	0/0	0/0	0/0
nipponbareChloroplast	1459	.	A	.	23.4417	.	AN=36	GT	0/0	0/0	0/0	0/0	0/0	0/0	0/0	0/0	0/0	0/0	0/0	0/0	0/0	0/0	0/0	0/0	0/0	0/0
nipponbareChloroplast	1460	.	T	.	18.694	.	AN=36	GT	0/0	0/0	0/0	0/0	0/0	0/0	0/0	0/0	0/0	0/0	0/0	0/0	0/0	0/0	0/0	0/0	0/0	0/0
nipponbareChloroplast	1461	.	C	.	20.501	.	AN=36	GT	0/0	0/0	0/0	0/0	0/0	0/0	0/0	0/0	0/0	0/0	0/0	0/0	0/0	0/0	0/0	0/0	0/0	0/0
nipponbareChloroplast	1462	.	G	.	18.8763	.	AN=36	GT	0/0	0/0	0/0	0/0	0/0	0/0	0/0	0/0	0/0	0/0	0/0	0/0	0/0	0/0	0/0	0/0	0/0	0/0
nipponbareChloroplast	1463	.	T	.	18.7054	.	AN=36	GT	0/0	0/0	0/0	0/0	0/0	0/0	0/0	0/0	0/0	0/0	0/0	0/0	0/0	0/0	0/0	0/0	0/0	0/0
nipponbareChloroplast	1464	.	G	.	18.7244	.	AN=36	GT	0/0	0/0	0/0	0/0	0/0	0/0	0/0	0/0	0/0	0/0	0/0	0/0	0/0	0/0	0/0	0/0	0/0	0/0
nipponbareChloroplast	1465	.	C	.	20.456	.	AN=36	GT	0/0	0/0	0/0	0/0	0/0	0/0	0/0	0/0	0/0	0/0	0/0	0/0	0/0	0/0	0/0	0/0	0/0	0/0
nipponbareChloroplast	1466	.	T	.	20.4505	.	AN=36	GT	0/0	0/0	0/0	0/0	0/0	0/0	0/0	0/0	0/0	0/0	0/0	0/0	0/0	0/0	0/0	0/0	0/0	0/0
nipponbareChloroplast	1467	.	T	.	20.477	.	AN=36	GT	0/0	0/0	0/0	0/0	0/0	0/0	0/0	0/0	0/0	0/0	0/0	0/0	0/0	0/0	0/0	0/0	0/0	0/0
nipponbareChloroplast	1468	.	G	.	20.5348	.	AN=36	GT	0/0	0/0	0/0	0/0	0/0	0/0	0/0	0/0	0/0	0/0	0/0	0/0	0/0	0/0	0/0	0/0	0/0	0/0
nipponbareChloroplast	1469	.	C	.	20.5414	.	AN=36	GT	0/0	0/0	0/0	0/0	0/0	0/0	0/0	0/0	0/0	0/0	0/0	0/0	0/0	0/0	0/0	0/0	0/0	0/0
nipponbareChloroplast	1470	.	A	.	20.4591	.	AN=36	GT	0/0	0/0	0/0	0/0	0/0	0/0	0/0	0/0	0/0	0/0	0/0	0/0	0/0	0/0	0/0	0/0	0/0	0/0
nipponbareChloroplast	1471	.	T	.	23.438	.	AN=36	GT	0/0	0/0	0/0	0/0	0/0	0/0	0/0	0/0	0/0	0/0	0/0	0/0	0/0	0/0	0/0	0/0	0/0	0/0
nipponbareChloroplast	1472	.	T	.	23.4454	.	AN=36	GT	0/0	0/0	0/0	0/0	0/0	0/0	0/0	0/0	0/0	0/0	0/0	0/0	0/0	0/0	0/0	0/0	0/0	0/0
nipponbareChloroplast	1473	.	T	.	20.4749	.	AN=36	GT	0/0	0/0	0/0	0/0	0/0	0/0	0/0	0/0	0/0	0/0	0/0	0/0	0/0	0/0	0/0	0/0	0/0	0/0
nipponbareChloroplast	1474	.	T	.	18.6904	.	AN=36	GT	0/0	0/0	0/0	0/0	0/0	0/0	0/0	0/0	0/0	0/0	0/0	0/0	0/0	0/0	0/0	0/0	0/0	0/0
nipponbareChloroplast	1475	.	T	.	23.4508	.	AN=36	GT	0/0	0/0	0/0	0/0	0/0	0/0	0/0	0/0	0/0	0/0	0/0	0/0	0/0	0/0	0/0	0/0	0/0	0/0
nipponbareChloroplast	1476	.	C	.	20.5017	.	AN=36	GT	0/0	0/0	0/0	0/0	0/0	0/0	0/0	0/0	0/0	0/0	0/0	0/0	0/0	0/0	0/0	0/0	0/0	0/0
nipponbareChloroplast	1477	.	A	.	18.747	.	AN=36	GT	0/0	0/0	0/0	0/0	0/0	0/0	0/0	0/0	0/0	0/0	0/0	0/0	0/0	0/0	0/0	0/0	0/0	0/0
nipponbareChloroplast	1478	.	T	.	18.6852	.	AN=36	GT	0/0	0/0	0/0	0/0	0/0	0/0	0/0	0/0	0/0	0/0	0/0	0/0	0/0	0/0	0/0	0/0	0/0	0/0
nipponbareChloroplast	1479	.	T	.	999	.	AN=36	GT	0/0	0/0	0/0	0/0	0/0	0/0	0/0	0/0	0/0	0/0	0/0	0/0	0/0	0/0	0/0	0/0	0/0	0/0
nipponbareChloroplast	1480	.	G	.	20.4448	.	AN=36	GT	0/0	0/0	0/0	0/0	0/0	0/0	0/0	0/0	0/0	0/0	0/0	0/0	0/0	0/0	0/0	0/0	0/0	0/0
nipponbareChloroplast	1481	.	C	.	18.7254	.	AN=36	GT	0/0	0/0	0/0	0/0	0/0	0/0	0/0	0/0	0/0	0/0	0/0	0/0	0/0	0/0	0/0	0/0	0/0	0/0
nipponbareChloroplast	1482	.	A	.	18.7175	.	AN=36	GT	0/0	0/0	0/0	0/0	0/0	0/0	0/0	0/0	0/0	0/0	0/0	0/0	0/0	0/0	0/0	0/0	0/0	0/0
nipponbareChloroplast	1483	.	C	.	20.5034	.	AN=36	GT	0/0	0/0	0/0	0/0	0/0	0/0	0/0	0/0	0/0	0/0	0/0	0/0	0/0	0/0	0/0	0/0	0/0	0/0
nipponbareChloroplast	1484	.	A	.	999	.	AN=36	GT	0/0	0/0	0/0	0/0	0/0	0/0	0/0	0/0	0/0	0/0	0/0	0/0	0/0	0/0	0/0	0/0	0/0	0/0
nipponbareChloroplast	1485	.	C	.	20.7835	.	AN=36	GT	0/0	0/0	0/0	0/0	0/0	0/0	0/0	0/0	0/0	0/0	0/0	0/0	0/0	0/0	0/0	0/0	0/0	0/0
nipponbareChloroplast	1486	.	G	.	23.4748	.	AN=36	GT	0/0	0/0	0/0	0/0	0/0	0/0	0/0	0/0	0/0	0/0	0/0	0/0	0/0	0/0	0/0	0/0	0/0	0/0
nipponbareChloroplast	1487	.	A	.	18.7193	.	AN=36	GT	0/0	0/0	0/0	0/0	0/0	0/0	0/0	0/0	0/0	0/0	0/0	0/0	0/0	0/0	0/0	0/0	0/0	0/0
nipponbareChloroplast	1488	.	C	.	23.4521	.	AN=36	GT	0/0	0/0	0/0	0/0	0/0	0/0	0/0	0/0	0/0	0/0	0/0	0/0	0/0	0/0	0/0	0/0	0/0	0/0
nipponbareChloroplast	1489	.	T	.	20.4477	.	AN=36	GT	0/0	0/0	0/0	0/0	0/0	0/0	0/0	0/0	0/0	0/0	0/0	0/0	0/0	0/0	0/0	0/0	0/0	0/0
nipponbareChloroplast	1490	.	T	.	20.4475	.	AN=36	GT	0/0	0/0	0/0	0/0	0/0	0/0	0/0	0/0	0/0	0/0	0/0	0/0	0/0	0/0	0/0	0/0	0/0	0/0
nipponbareChloroplast	1491	.	T	.	20.4582	.	AN=36	GT	0/0	0/0	0/0	0/0	0/0	0/0	0/0	0/0	0/0	0/0	0/0	0/0	0/0	0/0	0/0	0/0	0/0	0/0
nipponbareChloroplast	1492	.	C	.	20.5458	.	AN=36	GT	0/0	0/0	0/0	0/0	0/0	0/0	0/0	0/0	0/0	0/0	0/0	0/0	0/0	0/0	0/0	0/0	0/0	0/0
nipponbareChloroplast	1493	.	C	.	20.4744	.	AN=36	GT	0/0	0/0	0/0	0/0	0/0	0/0	0/0	0/0	0/0	0/0	0/0	0/0	0/0	0/0	0/0	0/0	0/0	0/0
nipponbareChloroplast	1494	.	C	.	23.5004	.	AN=36	GT	0/0	0/0	0/0	0/0	0/0	0/0	0/0	0/0	0/0	0/0	0/0	0/0	0/0	0/0	0/0	0/0	0/0	0/0
nipponbareChloroplast	1495	.	T	.	20.462	.	AN=36	GT	0/0	0/0	0/0	0/0	0/0	0/0	0/0	0/0	0/0	0/0	0/0	0/0	0/0	0/0	0/0	0/0	0/0	0/0
nipponbareChloroplast	1496	.	A	.	18.7019	.	AN=36	GT	0/0	0/0	0/0	0/0	0/0	0/0	0/0	0/0	0/0	0/0	0/0	0/0	0/0	0/0	0/0	0/0	0/0	0/0
nipponbareChloroplast	1497	.	T	.	23.5523	.	AN=36	GT	0/0	0/0	0/0	0/0	0/0	0/0	0/0	0/0	0/0	0/0	0/0	0/0	0/0	0/0	0/0	0/0	0/0	0/0
nipponbareChloroplast	1498	.	G	.	18.7201	.	AN=36	GT	0/0	0/0	0/0	0/0	0/0	0/0	0/0	0/0	0/0	0/0	0/0	0/0	0/0	0/0	0/0	0/0	0/0	0/0
nipponbareChloroplast	1499	.	T	.	18.7259	.	AN=36	GT	0/0	0/0	0/0	0/0	0/0	0/0	0/0	0/0	0/0	0/0	0/0	0/0	0/0	0/0	0/0	0/0	0/0	0/0
nipponbareChloroplast	1500	.	A	.	23.4518	.	AN=36	GT	0/0	0/0	0/0	0/0	0/0	0/0	0/0	0/0	0/0	0/0	0/0	0/0	0/0	0/0	0/0	0/0	0/0	0/0
nipponbareChloroplast	1501	.	G	.	23.4504	.	AN=36	GT	0/0	0/0	0/0	0/0	0/0	0/0	0/0	0/0	0/0	0/0	0/0	0/0	0/0	0/0	0/0	0/0	0/0	0/0
nipponbareChloroplast	1502	.	A	.	18.7216	.	AN=36	GT	0/0	0/0	0/0	0/0	0/0	0/0	0/0	0/0	0/0	0/0	0/0	0/0	0/0	0/0	0/0	0/0	0/0	0/0
nipponbareChloroplast	1503	.	A	.	20.4643	.	AN=36	GT	0/0	0/0	0/0	0/0	0/0	0/0	0/0	0/0	0/0	0/0	0/0	0/0	0/0	0/0	0/0	0/0	0/0	0/0
nipponbareChloroplast	1504	.	A	.	20.4507	.	AN=36	GT	0/0	0/0	0/0	0/0	0/0	0/0	0/0	0/0	0/0	0/0	0/0	0/0	0/0	0/0	0/0	0/0	0/0	0/0
nipponbareChloroplast	1505	.	T	.	20.4708	.	AN=36	GT	0/0	0/0	0/0	0/0	0/0	0/0	0/0	0/0	0/0	0/0	0/0	0/0	0/0	0/0	0/0	0/0	0/0	0/0
nipponbareChloroplast	1506	.	A	.	23.4908	.	AN=36	GT	0/0	0/0	0/0	0/0	0/0	0/0	0/0	0/0	0/0	0/0	0/0	0/0	0/0	0/0	0/0	0/0	0/0	0/0
nipponbareChloroplast	1507	.	G	.	20.5266	.	AN=36	GT	0/0	0/0	0/0	0/0	0/0	0/0	0/0	0/0	0/0	0/0	0/0	0/0	0/0	0/0	0/0	0/0	0/0	0/0
nipponbareChloroplast	1509	.	C	.	18.701	.	AN=36	GT	0/0	0/0	0/0	0/0	0/0	0/0	0/0	0/0	0/0	0/0	0/0	0/0	0/0	0/0	0/0	0/0	0/0	0/0
nipponbareChloroplast	1510	.	T	.	20.4467	.	AN=36	GT	0/0	0/0	0/0	0/0	0/0	0/0	0/0	0/0	0/0	0/0	0/0	0/0	0/0	0/0	0/0	0/0	0/0	0/0
nipponbareChloroplast	1511	.	A	.	18.6961	.	AN=36	GT	0/0	0/0	0/0	0/0	0/0	0/0	0/0	0/0	0/0	0/0	0/0	0/0	0/0	0/0	0/0	0/0	0/0	0/0
nipponbareChloroplast	1512	.	T	.	999	.	AN=36	GT	0/0	0/0	0/0	0/0	0/0	0/0	0/0	0/0	0/0	0/0	0/0	0/0	0/0	0/0	0/0	0/0	0/0	0/0
nipponbareChloroplast	1513	.	T	.	23.4508	.	AN=36	GT	0/0	0/0	0/0	0/0	0/0	0/0	0/0	0/0	0/0	0/0	0/0	0/0	0/0	0/0	0/0	0/0	0/0	0/0
nipponbareChloroplast	1514	.	T	.	20.4615	.	AN=36	GT	0/0	0/0	0/0	0/0	0/0	0/0	0/0	0/0	0/0	0/0	0/0	0/0	0/0	0/0	0/0	0/0	0/0	0/0
nipponbareChloroplast	1515	.	C	.	23.46	.	AN=36	GT	0/0	0/0	0/0	0/0	0/0	0/0	0/0	0/0	0/0	0/0	0/0	0/0	0/0	0/0	0/0	0/0	0/0	0/0
nipponbareChloroplast	1516	.	T	.	23.446	.	AN=36	GT	0/0	0/0	0/0	0/0	0/0	0/0	0/0	0/0	0/0	0/0	0/0	0/0	0/0	0/0	0/0	0/0	0/0	0/0
nipponbareChloroplast	1517	.	A	.	23.4509	.	AN=36	GT	0/0	0/0	0/0	0/0	0/0	0/0	0/0	0/0	0/0	0/0	0/0	0/0	0/0	0/0	0/0	0/0	0/0	0/0
nipponbareChloroplast	1518	.	T	.	20.4743	.	AN=36	GT	0/0	0/0	0/0	0/0	0/0	0/0	0/0	0/0	0/0	0/0	0/0	0/0	0/0	0/0	0/0	0/0	0/0	0/0
nipponbareChloroplast	1519	.	T	.	20.4559	.	AN=36	GT	0/0	0/0	0/0	0/0	0/0	0/0	0/0	0/0	0/0	0/0	0/0	0/0	0/0	0/0	0/0	0/0	0/0	0/0
nipponbareChloroplast	1520	.	C	.	20.5563	.	AN=36	GT	0/0	0/0	0/0	0/0	0/0	0/0	0/0	0/0	0/0	0/0	0/0	0/0	0/0	0/0	0/0	0/0	0/0	0/0
nipponbareChloroplast	1521	.	C	.	20.7699	.	AN=36	GT	0/0	0/0	0/0	0/0	0/0	0/0	0/0	0/0	0/0	0/0	0/0	0/0	0/0	0/0	0/0	0/0	0/0	0/0
nipponbareChloroplast	1522	.	G	A	198	.	AC=2;AN=36	GT:PL:GP:GQ	0/0:0,255,255:0,264,279:99	0/0:0,255,255:0,264,279:99	0/0:0,255,255:0,264,279:99	0/0:0,255,255:0,264,279:99	0/0:0,255,255:0,264,279:99	0/0:0,255,255:0,264,279:99	1/1:255,255,0:230,239,0:99	0/0:0,255,255:0,264,279:99	0/0:0,255,255:0,264,279:99	0/0:0,255,255:0,264,279:99	0/0:0,255,255:0,264,279:99	0/0:0,255,255:0,264,279:99	0/0:0,255,255:0,264,279:99	0/0:0,255,255:0,264,279:99	0/0:0,255,255:0,264,279:99	0/0:0,255,255:0,264,279:99	0/0:0,255,255:0,264,279:99	0/0:0,255,255:0,264,279:99
nipponbareChloroplast	1523	.	A	.	20.4458	.	AN=36	GT	0/0	0/0	0/0	0/0	0/0	0/0	0/0	0/0	0/0	0/0	0/0	0/0	0/0	0/0	0/0	0/0	0/0	0/0
nipponbareChloroplast	1524	.	A	.	23.4563	.	AN=36	GT	0/0	0/0	0/0	0/0	0/0	0/0	0/0	0/0	0/0	0/0	0/0	0/0	0/0	0/0	0/0	0/0	0/0	0/0
nipponbareChloroplast	1525	.	G	.	20.5106	.	AN=36	GT	0/0	0/0	0/0	0/0	0/0	0/0	0/0	0/0	0/0	0/0	0/0	0/0	0/0	0/0	0/0	0/0	0/0	0/0
nipponbareChloroplast	1526	.	A	.	20.4702	.	AN=36	GT	0/0	0/0	0/0	0/0	0/0	0/0	0/0	0/0	0/0	0/0	0/0	0/0	0/0	0/0	0/0	0/0	0/0	0/0
nipponbareChloroplast	1527	.	G	.	23.448	.	AN=36	GT	0/0	0/0	0/0	0/0	0/0	0/0	0/0	0/0	0/0	0/0	0/0	0/0	0/0	0/0	0/0	0/0	0/0	0/0
nipponbareChloroplast	1528	.	G	.	20.4479	.	AN=36	GT	0/0	0/0	0/0	0/0	0/0	0/0	0/0	0/0	0/0	0/0	0/0	0/0	0/0	0/0	0/0	0/0	0/0	0/0
nipponbareChloroplast	1529	.	A	.	20.4597	.	AN=36	GT	0/0	0/0	0/0	0/0	0/0	0/0	0/0	0/0	0/0	0/0	0/0	0/0	0/0	0/0	0/0	0/0	0/0	0/0
nipponbareChloroplast	1530	.	A	.	23.4592	.	AN=36	GT	0/0	0/0	0/0	0/0	0/0	0/0	0/0	0/0	0/0	0/0	0/0	0/0	0/0	0/0	0/0	0/0	0/0	0/0
nipponbareChloroplast	1531	.	G	.	23.5239	.	AN=36	GT	0/0	0/0	0/0	0/0	0/0	0/0	0/0	0/0	0/0	0/0	0/0	0/0	0/0	0/0	0/0	0/0	0/0	0/0
nipponbareChloroplast	1532	.	T	.	20.4695	.	AN=36	GT	0/0	0/0	0/0	0/0	0/0	0/0	0/0	0/0	0/0	0/0	0/0	0/0	0/0	0/0	0/0	0/0	0/0	0/0
nipponbareChloroplast	1533	.	C	.	18.6925	.	AN=36	GT	0/0	0/0	0/0	0/0	0/0	0/0	0/0	0/0	0/0	0/0	0/0	0/0	0/0	0/0	0/0	0/0	0/0	0/0
nipponbareChloroplast	1534	.	T	.	20.4829	.	AN=36	GT	0/0	0/0	0/0	0/0	0/0	0/0	0/0	0/0	0/0	0/0	0/0	0/0	0/0	0/0	0/0	0/0	0/0	0/0
nipponbareChloroplast	1535	.	A	T	198	.	AC=2;AN=36	GT:PL:GP:GQ	0/0:0,255,255:0,264,279:99	0/0:0,255,255:0,264,279:99	0/0:0,255,255:0,264,279:99	0/0:0,255,255:0,264,279:99	0/0:0,255,255:0,264,279:99	0/0:0,255,255:0,264,279:99	0/0:0,255,255:0,264,279:99	0/0:0,255,255:0,264,279:99	0/0:0,255,255:0,264,279:99	0/0:0,255,255:0,264,279:99	1/1:255,255,0:230,239,0:99	0/0:0,255,255:0,264,279:99	0/0:0,255,255:0,264,279:99	0/0:0,255,255:0,264,279:99	0/0:0,255,255:0,264,279:99	0/0:0,255,255:0,264,279:99	0/0:0,255,255:0,264,279:99	0/0:0,255,255:0,264,279:99
nipponbareChloroplast	1536	.	C	.	20.4368	.	AN=36	GT	0/0	0/0	0/0	0/0	0/0	0/0	0/0	0/0	0/0	0/0	0/0	0/0	0/0	0/0	0/0	0/0	0/0	0/0
nipponbareChloroplast	1537	.	T	C	198	.	AC=2;AN=36	GT:PL:GP:GQ	0/0:0,255,255:0,264,279:99	0/0:0,255,255:0,264,279:99	0/0:0,255,255:0,264,279:99	0/0:0,255,255:0,264,279:99	0/0:0,255,255:0,264,279:99	0/0:0,255,255:0,264,279:99	0/0:0,255,255:0,264,279:99	0/0:0,255,255:0,264,279:99	0/0:0,255,255:0,264,279:99	0/0:0,255,255:0,264,279:99	0/0:0,255,255:0,264,279:99	0/0:0,255,255:0,264,279:99	0/0:0,255,255:0,264,279:99	0/0:0,255,255:0,264,279:99	0/0:0,255,255:0,264,279:99	1/1:255,255,0:230,239,0:99	0/0:0,255,255:0,264,279:99	0/0:0,255,255:0,264,279:99
nipponbareChloroplast	1538	.	A	.	20.4491	.	AN=36	GT	0/0	0/0	0/0	0/0	0/0	0/0	0/0	0/0	0/0	0/0	0/0	0/0	0/0	0/0	0/0	0/0	0/0	0/0
nipponbareChloroplast	1539	.	A	.	20.4713	.	AN=36	GT	0/0	0/0	0/0	0/0	0/0	0/0	0/0	0/0	0/0	0/0	0/0	0/0	0/0	0/0	0/0	0/0	0/0	0/0
nipponbareChloroplast	1540	.	T	.	18.6977	.	AN=36	GT	0/0	0/0	0/0	0/0	0/0	0/0	0/0	0/0	0/0	0/0	0/0	0/0	0/0	0/0	0/0	0/0	0/0	0/0
nipponbareChloroplast	1541	.	T	.	999	.	AN=36	GT	0/0	0/0	0/0	0/0	0/0	0/0	0/0	0/0	0/0	0/0	0/0	0/0	0/0	0/0	0/0	0/0	0/0	0/0
nipponbareChloroplast	1542	.	T	.	20.4996	.	AN=36	GT	0/0	0/0	0/0	0/0	0/0	0/0	0/0	0/0	0/0	0/0	0/0	0/0	0/0	0/0	0/0	0/0	0/0	0/0
nipponbareChloroplast	1543	.	T	.	18.717	.	AN=36	GT	0/0	0/0	0/0	0/0	0/0	0/0	0/0	0/0	0/0	0/0	0/0	0/0	0/0	0/0	0/0	0/0	0/0	0/0
nipponbareChloroplast	1544	.	T	.	23.459	.	AN=36	GT	0/0	0/0	0/0	0/0	0/0	0/0	0/0	0/0	0/0	0/0	0/0	0/0	0/0	0/0	0/0	0/0	0/0	0/0
nipponbareChloroplast	1546	.	T	.	20.4362	.	AN=36	GT	0/0	0/0	0/0	0/0	0/0	0/0	0/0	0/0	0/0	0/0	0/0	0/0	0/0	0/0	0/0	0/0	0/0	0/0
nipponbareChloroplast	1547	.	A	.	18.6905	.	AN=36	GT	0/0	0/0	0/0	0/0	0/0	0/0	0/0	0/0	0/0	0/0	0/0	0/0	0/0	0/0	0/0	0/0	0/0	0/0
nipponbareChloroplast	1548	.	G	.	18.7475	.	AN=36	GT	0/0	0/0	0/0	0/0	0/0	0/0	0/0	0/0	0/0	0/0	0/0	0/0	0/0	0/0	0/0	0/0	0/0	0/0
nipponbareChloroplast	1549	.	T	.	18.7011	.	AN=36	GT	0/0	0/0	0/0	0/0	0/0	0/0	0/0	0/0	0/0	0/0	0/0	0/0	0/0	0/0	0/0	0/0	0/0	0/0
nipponbareChloroplast	1550	.	A	.	20.4974	.	AN=36	GT	0/0	0/0	0/0	0/0	0/0	0/0	0/0	0/0	0/0	0/0	0/0	0/0	0/0	0/0	0/0	0/0	0/0	0/0
nipponbareChloroplast	1551	.	G	.	20.439	.	AN=36	GT	0/0	0/0	0/0	0/0	0/0	0/0	0/0	0/0	0/0	0/0	0/0	0/0	0/0	0/0	0/0	0/0	0/0	0/0
nipponbareChloroplast	1552	.	T	.	18.6842	.	AN=36	GT	0/0	0/0	0/0	0/0	0/0	0/0	0/0	0/0	0/0	0/0	0/0	0/0	0/0	0/0	0/0	0/0	0/0	0/0
nipponbareChloroplast	1553	.	A	.	23.4444	.	AN=36	GT	0/0	0/0	0/0	0/0	0/0	0/0	0/0	0/0	0/0	0/0	0/0	0/0	0/0	0/0	0/0	0/0	0/0	0/0
nipponbareChloroplast	1554	.	A	.	999	.	AN=36	GT	0/0	0/0	0/0	0/0	0/0	0/0	0/0	0/0	0/0	0/0	0/0	0/0	0/0	0/0	0/0	0/0	0/0	0/0
nipponbareChloroplast	1555	.	G	.	23.4451	.	AN=36	GT	0/0	0/0	0/0	0/0	0/0	0/0	0/0	0/0	0/0	0/0	0/0	0/0	0/0	0/0	0/0	0/0	0/0	0/0
nipponbareChloroplast	1556	.	T	.	20.4763	.	AN=36	GT	0/0	0/0	0/0	0/0	0/0	0/0	0/0	0/0	0/0	0/0	0/0	0/0	0/0	0/0	0/0	0/0	0/0	0/0
nipponbareChloroplast	1557	.	T	.	20.46	.	AN=36	GT	0/0	0/0	0/0	0/0	0/0	0/0	0/0	0/0	0/0	0/0	0/0	0/0	0/0	0/0	0/0	0/0	0/0	0/0
nipponbareChloroplast	1558	.	G	.	20.4567	.	AN=36	GT	0/0	0/0	0/0	0/0	0/0	0/0	0/0	0/0	0/0	0/0	0/0	0/0	0/0	0/0	0/0	0/0	0/0	0/0
nipponbareChloroplast	1559	.	A	.	20.4633	.	AN=36	GT	0/0	0/0	0/0	0/0	0/0	0/0	0/0	0/0	0/0	0/0	0/0	0/0	0/0	0/0	0/0	0/0	0/0	0/0
nipponbareChloroplast	1560	.	T	.	23.4511	.	AN=36	GT	0/0	0/0	0/0	0/0	0/0	0/0	0/0	0/0	0/0	0/0	0/0	0/0	0/0	0/0	0/0	0/0	0/0	0/0
nipponbareChloroplast	1561	.	T	.	23.4812	.	AN=36	GT	0/0	0/0	0/0	0/0	0/0	0/0	0/0	0/0	0/0	0/0	0/0	0/0	0/0	0/0	0/0	0/0	0/0	0/0
nipponbareChloroplast	1562	.	C	.	20.4512	.	AN=36	GT	0/0	0/0	0/0	0/0	0/0	0/0	0/0	0/0	0/0	0/0	0/0	0/0	0/0	0/0	0/0	0/0	0/0	0/0
nipponbareChloroplast	1563	.	A	.	18.7146	.	AN=36	GT	0/0	0/0	0/0	0/0	0/0	0/0	0/0	0/0	0/0	0/0	0/0	0/0	0/0	0/0	0/0	0/0	0/0	0/0
nipponbareChloroplast	1564	.	C	.	999	.	AN=36	GT	0/0	0/0	0/0	0/0	0/0	0/0	0/0	0/0	0/0	0/0	0/0	0/0	0/0	0/0	0/0	0/0	0/0	0/0
nipponbareChloroplast	1565	.	T	.	20.4927	.	AN=36	GT	0/0	0/0	0/0	0/0	0/0	0/0	0/0	0/0	0/0	0/0	0/0	0/0	0/0	0/0	0/0	0/0	0/0	0/0
nipponbareChloroplast	1566	.	T	.	999	.	AN=36	GT	0/0	0/0	0/0	0/0	0/0	0/0	0/0	0/0	0/0	0/0	0/0	0/0	0/0	0/0	0/0	0/0	0/0	0/0
nipponbareChloroplast	1567	.	A	.	18.7299	.	AN=36	GT	0/0	0/0	0/0	0/0	0/0	0/0	0/0	0/0	0/0	0/0	0/0	0/0	0/0	0/0	0/0	0/0	0/0	0/0
nipponbareChloroplast	1568	.	C	.	23.463	.	AN=36	GT	0/0	0/0	0/0	0/0	0/0	0/0	0/0	0/0	0/0	0/0	0/0	0/0	0/0	0/0	0/0	0/0	0/0	0/0
nipponbareChloroplast	1569	.	T	.	20.463	.	AN=36	GT	0/0	0/0	0/0	0/0	0/0	0/0	0/0	0/0	0/0	0/0	0/0	0/0	0/0	0/0	0/0	0/0	0/0	0/0
nipponbareChloroplast	1570	.	A	.	20.4429	.	AN=36	GT	0/0	0/0	0/0	0/0	0/0	0/0	0/0	0/0	0/0	0/0	0/0	0/0	0/0	0/0	0/0	0/0	0/0	0/0
nipponbareChloroplast	1571	.	T	.	20.4486	.	AN=36	GT	0/0	0/0	0/0	0/0	0/0	0/0	0/0	0/0	0/0	0/0	0/0	0/0	0/0	0/0	0/0	0/0	0/0	0/0
nipponbareChloroplast	1572	.	T	.	23.4567	.	AN=36	GT	0/0	0/0	0/0	0/0	0/0	0/0	0/0	0/0	0/0	0/0	0/0	0/0	0/0	0/0	0/0	0/0	0/0	0/0
nipponbareChloroplast	1573	.	T	.	999	.	AN=36	GT	0/0	0/0	0/0	0/0	0/0	0/0	0/0	0/0	0/0	0/0	0/0	0/0	0/0	0/0	0/0	0/0	0/0	0/0
nipponbareChloroplast	1574	.	A	.	23.4811	.	AN=36	GT	0/0	0/0	0/0	0/0	0/0	0/0	0/0	0/0	0/0	0/0	0/0	0/0	0/0	0/0	0/0	0/0	0/0	0/0
nipponbareChloroplast	1575	.	T	.	20.4915	.	AN=36	GT	0/0	0/0	0/0	0/0	0/0	0/0	0/0	0/0	0/0	0/0	0/0	0/0	0/0	0/0	0/0	0/0	0/0	0/0
nipponbareChloroplast	1576	.	T	.	23.44	.	AN=36	GT	0/0	0/0	0/0	0/0	0/0	0/0	0/0	0/0	0/0	0/0	0/0	0/0	0/0	0/0	0/0	0/0	0/0	0/0
nipponbareChloroplast	1577	.	A	.	18.7819	.	AN=36	GT	0/0	0/0	0/0	0/0	0/0	0/0	0/0	0/0	0/0	0/0	0/0	0/0	0/0	0/0	0/0	0/0	0/0	0/0
nipponbareChloroplast	1578	.	T	.	23.5602	.	AN=36	GT	0/0	0/0	0/0	0/0	0/0	0/0	0/0	0/0	0/0	0/0	0/0	0/0	0/0	0/0	0/0	0/0	0/0	0/0
nipponbareChloroplast	1579	.	A	.	20.4532	.	AN=36	GT	0/0	0/0	0/0	0/0	0/0	0/0	0/0	0/0	0/0	0/0	0/0	0/0	0/0	0/0	0/0	0/0	0/0	0/0
nipponbareChloroplast	1580	.	G	A	198	.	AC=2;AN=36	GT:PL:GP:GQ	0/0:0,255,255:0,264,279:99	0/0:0,255,255:0,264,279:99	0/0:0,255,255:0,264,279:99	0/0:0,255,255:0,264,279:99	0/0:0,255,255:0,264,279:99	0/0:0,255,255:0,264,279:99	0/0:0,255,255:0,264,279:99	0/0:0,255,255:0,264,279:99	0/0:0,255,255:0,264,279:99	0/0:0,255,255:0,264,279:99	0/0:0,255,255:0,264,279:99	0/0:0,255,255:0,264,279:99	0/0:0,255,255:0,264,279:99	0/0:0,255,255:0,264,279:99	0/0:0,255,255:0,264,279:99	1/1:255,255,0:230,239,0:99	0/0:0,255,255:0,264,279:99	0/0:0,255,255:0,264,279:99
nipponbareChloroplast	1581	.	T	.	18.7049	.	AN=36	GT	0/0	0/0	0/0	0/0	0/0	0/0	0/0	0/0	0/0	0/0	0/0	0/0	0/0	0/0	0/0	0/0	0/0	0/0
nipponbareChloroplast	1582	.	A	.	20.4413	.	AN=36	GT	0/0	0/0	0/0	0/0	0/0	0/0	0/0	0/0	0/0	0/0	0/0	0/0	0/0	0/0	0/0	0/0	0/0	0/0
nipponbareChloroplast	1583	.	C	.	18.7504	.	AN=36	GT	0/0	0/0	0/0	0/0	0/0	0/0	0/0	0/0	0/0	0/0	0/0	0/0	0/0	0/0	0/0	0/0	0/0	0/0
nipponbareChloroplast	1584	.	A	.	23.4501	.	AN=36	GT	0/0	0/0	0/0	0/0	0/0	0/0	0/0	0/0	0/0	0/0	0/0	0/0	0/0	0/0	0/0	0/0	0/0	0/0
nipponbareChloroplast	1585	.	G	.	23.8293	.	AN=36	GT	0/0	0/0	0/0	0/0	0/0	0/0	0/0	0/0	0/0	0/0	0/0	0/0	0/0	0/0	0/0	0/0	0/0	0/0
nipponbareChloroplast	1586	.	A	G	671	.	AC=6;AN=36	GT:PL:GP:GQ	0/0:0,255,255:0,258,269:99	0/0:0,255,255:0,258,269:99	0/0:0,255,255:0,258,269:99	0/0:0,255,255:0,258,269:99	0/0:0,255,255:0,258,269:99	0/0:0,255,255:0,258,269:99	0/0:0,255,255:0,258,269:99	0/0:0,255,255:0,258,269:99	0/0:0,255,255:0,258,269:99	0/0:0,255,255:0,258,269:99	0/0:0,255,255:0,258,269:99	0/0:0,255,255:0,258,269:99	0/0:0,255,255:0,258,269:99	0/0:0,255,255:0,258,269:99	0/0:0,255,255:0,258,269:99	1/1:255,255,0:240,244,0:99	1/1:255,255,0:240,244,0:99	1/1:255,255,0:240,244,0:99
nipponbareChloroplast	1587	.	G	.	18.7085	.	AN=36	GT	0/0	0/0	0/0	0/0	0/0	0/0	0/0	0/0	0/0	0/0	0/0	0/0	0/0	0/0	0/0	0/0	0/0	0/0
nipponbareChloroplast	1588	.	A	.	999	.	AN=36	GT	0/0	0/0	0/0	0/0	0/0	0/0	0/0	0/0	0/0	0/0	0/0	0/0	0/0	0/0	0/0	0/0	0/0	0/0
nipponbareChloroplast	1589	.	A	.	20.441	.	AN=36	GT	0/0	0/0	0/0	0/0	0/0	0/0	0/0	0/0	0/0	0/0	0/0	0/0	0/0	0/0	0/0	0/0	0/0	0/0
nipponbareChloroplast	1590	.	C	.	20.4965	.	AN=36	GT	0/0	0/0	0/0	0/0	0/0	0/0	0/0	0/0	0/0	0/0	0/0	0/0	0/0	0/0	0/0	0/0	0/0	0/0
nipponbareChloroplast	1591	.	A	.	23.4474	.	AN=36	GT	0/0	0/0	0/0	0/0	0/0	0/0	0/0	0/0	0/0	0/0	0/0	0/0	0/0	0/0	0/0	0/0	0/0	0/0
nipponbareChloroplast	1592	.	T	.	23.4619	.	AN=36	GT	0/0	0/0	0/0	0/0	0/0	0/0	0/0	0/0	0/0	0/0	0/0	0/0	0/0	0/0	0/0	0/0	0/0	0/0
nipponbareChloroplast	1593	.	T	.	999	.	AN=36	GT	0/0	0/0	0/0	0/0	0/0	0/0	0/0	0/0	0/0	0/0	0/0	0/0	0/0	0/0	0/0	0/0	0/0	0/0
nipponbareChloroplast	1594	.	T	.	18.6865	.	AN=36	GT	0/0	0/0	0/0	0/0	0/0	0/0	0/0	0/0	0/0	0/0	0/0	0/0	0/0	0/0	0/0	0/0	0/0	0/0
nipponbareChloroplast	1595	.	C	.	20.5324	.	AN=36	GT	0/0	0/0	0/0	0/0	0/0	0/0	0/0	0/0	0/0	0/0	0/0	0/0	0/0	0/0	0/0	0/0	0/0	0/0
nipponbareChloroplast	1596	.	A	.	20.4673	.	AN=36	GT	0/0	0/0	0/0	0/0	0/0	0/0	0/0	0/0	0/0	0/0	0/0	0/0	0/0	0/0	0/0	0/0	0/0	0/0
nipponbareChloroplast	1597	.	G	.	20.5047	.	AN=36	GT	0/0	0/0	0/0	0/0	0/0	0/0	0/0	0/0	0/0	0/0	0/0	0/0	0/0	0/0	0/0	0/0	0/0	0/0
nipponbareChloroplast	1598	.	A	.	23.4681	.	AN=36	GT	0/0	0/0	0/0	0/0	0/0	0/0	0/0	0/0	0/0	0/0	0/0	0/0	0/0	0/0	0/0	0/0	0/0	0/0
nipponbareChloroplast	1599	.	A	.	999	.	AN=36	GT	0/0	0/0	0/0	0/0	0/0	0/0	0/0	0/0	0/0	0/0	0/0	0/0	0/0	0/0	0/0	0/0	0/0	0/0
nipponbareChloroplast	1600	.	T	.	23.4591	.	AN=36	GT	0/0	0/0	0/0	0/0	0/0	0/0	0/0	0/0	0/0	0/0	0/0	0/0	0/0	0/0	0/0	0/0	0/0	0/0
nipponbareChloroplast	1601	.	G	.	18.845	.	AN=36	GT	0/0	0/0	0/0	0/0	0/0	0/0	0/0	0/0	0/0	0/0	0/0	0/0	0/0	0/0	0/0	0/0	0/0	0/0
nipponbareChloroplast	1602	.	G	.	18.816	.	AN=36	GT	0/0	0/0	0/0	0/0	0/0	0/0	0/0	0/0	0/0	0/0	0/0	0/0	0/0	0/0	0/0	0/0	0/0	0/0
nipponbareChloroplast	1603	.	A	.	20.4565	.	AN=36	GT	0/0	0/0	0/0	0/0	0/0	0/0	0/0	0/0	0/0	0/0	0/0	0/0	0/0	0/0	0/0	0/0	0/0	0/0
nipponbareChloroplast	1604	.	A	.	23.4489	.	AN=36	GT	0/0	0/0	0/0	0/0	0/0	0/0	0/0	0/0	0/0	0/0	0/0	0/0	0/0	0/0	0/0	0/0	0/0	0/0
nipponbareChloroplast	1605	.	A	.	20.4576	.	AN=36	GT	0/0	0/0	0/0	0/0	0/0	0/0	0/0	0/0	0/0	0/0	0/0	0/0	0/0	0/0	0/0	0/0	0/0	0/0
nipponbareChloroplast	1606	.	C	A	914	.	AC=8;AN=36	GT:PL:GP:GQ	0/0:0,255,255:0,257,265:99	0/0:0,255,255:0,257,265:99	0/0:0,255,255:0,257,265:99	0/0:0,255,255:0,257,265:99	0/0:0,255,255:0,257,265:99	0/0:0,255,255:0,257,265:99	0/0:0,255,255:0,257,265:99	0/0:0,255,255:0,257,265:99	0/0:0,255,255:0,257,265:99	0/0:0,255,255:0,257,265:99	0/0:0,255,255:0,257,265:99	0/0:0,255,255:0,257,265:99	0/0:0,255,255:0,257,265:99	0/0:0,255,255:0,257,265:99	1/1:255,255,0:244,246,0:99	1/1:255,255,0:244,246,0:99	1/1:255,255,0:244,246,0:99	1/1:255,255,0:244,246,0:99
nipponbareChloroplast	1607	.	T	.	18.7341	.	AN=36	GT	0/0	0/0	0/0	0/0	0/0	0/0	0/0	0/0	0/0	0/0	0/0	0/0	0/0	0/0	0/0	0/0	0/0	0/0
nipponbareChloroplast	1608	.	G	.	20.4573	.	AN=36	GT	0/0	0/0	0/0	0/0	0/0	0/0	0/0	0/0	0/0	0/0	0/0	0/0	0/0	0/0	0/0	0/0	0/0	0/0
nipponbareChloroplast	1609	.	T	.	999	.	AN=36	GT	0/0	0/0	0/0	0/0	0/0	0/0	0/0	0/0	0/0	0/0	0/0	0/0	0/0	0/0	0/0	0/0	0/0	0/0
nipponbareChloroplast	1610	.	G	.	20.4477	.	AN=36	GT	0/0	0/0	0/0	0/0	0/0	0/0	0/0	0/0	0/0	0/0	0/0	0/0	0/0	0/0	0/0	0/0	0/0	0/0
nipponbareChloroplast	1611	.	A	.	18.707	.	AN=36	GT	0/0	0/0	0/0	0/0	0/0	0/0	0/0	0/0	0/0	0/0	0/0	0/0	0/0	0/0	0/0	0/0	0/0	0/0
nipponbareChloroplast	1612	.	A	.	20.4752	.	AN=36	GT	0/0	0/0	0/0	0/0	0/0	0/0	0/0	0/0	0/0	0/0	0/0	0/0	0/0	0/0	0/0	0/0	0/0	0/0
nipponbareChloroplast	1613	.	A	.	20.5322	.	AN=36	GT	0/0	0/0	0/0	0/0	0/0	0/0	0/0	0/0	0/0	0/0	0/0	0/0	0/0	0/0	0/0	0/0	0/0	0/0
nipponbareChloroplast	1614	.	G	.	20.4717	.	AN=36	GT	0/0	0/0	0/0	0/0	0/0	0/0	0/0	0/0	0/0	0/0	0/0	0/0	0/0	0/0	0/0	0/0	0/0	0/0
nipponbareChloroplast	1615	.	T	.	18.7414	.	AN=36	GT	0/0	0/0	0/0	0/0	0/0	0/0	0/0	0/0	0/0	0/0	0/0	0/0	0/0	0/0	0/0	0/0	0/0	0/0
nipponbareChloroplast	1616	.	T	.	23.4434	.	AN=36	GT	0/0	0/0	0/0	0/0	0/0	0/0	0/0	0/0	0/0	0/0	0/0	0/0	0/0	0/0	0/0	0/0	0/0	0/0
nipponbareChloroplast	1617	.	T	.	20.4366	.	AN=36	GT	0/0	0/0	0/0	0/0	0/0	0/0	0/0	0/0	0/0	0/0	0/0	0/0	0/0	0/0	0/0	0/0	0/0	0/0
nipponbareChloroplast	1618	.	T	.	20.4374	.	AN=36	GT	0/0	0/0	0/0	0/0	0/0	0/0	0/0	0/0	0/0	0/0	0/0	0/0	0/0	0/0	0/0	0/0	0/0	0/0
nipponbareChloroplast	1619	.	A	.	20.5075	.	AN=36	GT	0/0	0/0	0/0	0/0	0/0	0/0	0/0	0/0	0/0	0/0	0/0	0/0	0/0	0/0	0/0	0/0	0/0	0/0
nipponbareChloroplast	1620	.	C	T	671	.	AC=6;AN=36	GT:PL:GP:GQ	0/0:0,255,255:0,258,269:99	0/0:0,255,255:0,258,269:99	0/0:0,255,255:0,258,269:99	0/0:0,255,255:0,258,269:99	0/0:0,255,255:0,258,269:99	0/0:0,255,255:0,258,269:99	0/0:0,255,255:0,258,269:99	0/0:0,255,255:0,258,269:99	0/0:0,255,255:0,258,269:99	0/0:0,255,255:0,258,269:99	0/0:0,255,255:0,258,269:99	0/0:0,255,255:0,258,269:99	0/0:0,255,255:0,258,269:99	0/0:0,255,255:0,258,269:99	0/0:0,255,255:0,258,269:99	1/1:255,255,0:240,244,0:99	1/1:255,255,0:240,244,0:99	1/1:255,255,0:240,244,0:99
nipponbareChloroplast	1621	.	C	.	23.4732	.	AN=36	GT	0/0	0/0	0/0	0/0	0/0	0/0	0/0	0/0	0/0	0/0	0/0	0/0	0/0	0/0	0/0	0/0	0/0	0/0
nipponbareChloroplast	1622	.	T	.	18.6923	.	AN=36	GT	0/0	0/0	0/0	0/0	0/0	0/0	0/0	0/0	0/0	0/0	0/0	0/0	0/0	0/0	0/0	0/0	0/0	0/0
nipponbareChloroplast	1623	.	T	.	20.485	.	AN=36	GT	0/0	0/0	0/0	0/0	0/0	0/0	0/0	0/0	0/0	0/0	0/0	0/0	0/0	0/0	0/0	0/0	0/0	0/0
nipponbareChloroplast	1624	.	G	.	20.4951	.	AN=36	GT	0/0	0/0	0/0	0/0	0/0	0/0	0/0	0/0	0/0	0/0	0/0	0/0	0/0	0/0	0/0	0/0	0/0	0/0
nipponbareChloroplast	1625	.	A	.	20.4439	.	AN=36	GT	0/0	0/0	0/0	0/0	0/0	0/0	0/0	0/0	0/0	0/0	0/0	0/0	0/0	0/0	0/0	0/0	0/0	0/0
nipponbareChloroplast	1626	.	T	.	23.4495	.	AN=36	GT	0/0	0/0	0/0	0/0	0/0	0/0	0/0	0/0	0/0	0/0	0/0	0/0	0/0	0/0	0/0	0/0	0/0	0/0
nipponbareChloroplast	1627	.	C	.	23.499	.	AN=36	GT	0/0	0/0	0/0	0/0	0/0	0/0	0/0	0/0	0/0	0/0	0/0	0/0	0/0	0/0	0/0	0/0	0/0	0/0
nipponbareChloroplast	1628	.	A	.	20.4693	.	AN=36	GT	0/0	0/0	0/0	0/0	0/0	0/0	0/0	0/0	0/0	0/0	0/0	0/0	0/0	0/0	0/0	0/0	0/0	0/0
nipponbareChloroplast	1629	.	T	.	20.479	.	AN=36	GT	0/0	0/0	0/0	0/0	0/0	0/0	0/0	0/0	0/0	0/0	0/0	0/0	0/0	0/0	0/0	0/0	0/0	0/0
nipponbareChloroplast	1630	.	T	.	999	.	AN=36	GT	0/0	0/0	0/0	0/0	0/0	0/0	0/0	0/0	0/0	0/0	0/0	0/0	0/0	0/0	0/0	0/0	0/0	0/0
nipponbareChloroplast	1631	.	T	.	23.4534	.	AN=36	GT	0/0	0/0	0/0	0/0	0/0	0/0	0/0	0/0	0/0	0/0	0/0	0/0	0/0	0/0	0/0	0/0	0/0	0/0
nipponbareChloroplast	1632	.	A	.	18.6973	.	AN=36	GT	0/0	0/0	0/0	0/0	0/0	0/0	0/0	0/0	0/0	0/0	0/0	0/0	0/0	0/0	0/0	0/0	0/0	0/0
nipponbareChloroplast	1633	.	T	.	18.6905	.	AN=36	GT	0/0	0/0	0/0	0/0	0/0	0/0	0/0	0/0	0/0	0/0	0/0	0/0	0/0	0/0	0/0	0/0	0/0	0/0
nipponbareChloroplast	1634	.	C	.	20.4459	.	AN=36	GT	0/0	0/0	0/0	0/0	0/0	0/0	0/0	0/0	0/0	0/0	0/0	0/0	0/0	0/0	0/0	0/0	0/0	0/0
nipponbareChloroplast	1635	.	A	.	20.4586	.	AN=36	GT	0/0	0/0	0/0	0/0	0/0	0/0	0/0	0/0	0/0	0/0	0/0	0/0	0/0	0/0	0/0	0/0	0/0	0/0
nipponbareChloroplast	1636	.	A	.	23.4455	.	AN=36	GT	0/0	0/0	0/0	0/0	0/0	0/0	0/0	0/0	0/0	0/0	0/0	0/0	0/0	0/0	0/0	0/0	0/0	0/0
nipponbareChloroplast	1637	.	T	.	20.4466	.	AN=36	GT	0/0	0/0	0/0	0/0	0/0	0/0	0/0	0/0	0/0	0/0	0/0	0/0	0/0	0/0	0/0	0/0	0/0	0/0
nipponbareChloroplast	1638	.	C	.	20.4822	.	AN=36	GT	0/0	0/0	0/0	0/0	0/0	0/0	0/0	0/0	0/0	0/0	0/0	0/0	0/0	0/0	0/0	0/0	0/0	0/0
nipponbareChloroplast	1639	.	A	.	23.4676	.	AN=36	GT	0/0	0/0	0/0	0/0	0/0	0/0	0/0	0/0	0/0	0/0	0/0	0/0	0/0	0/0	0/0	0/0	0/0	0/0
nipponbareChloroplast	1640	.	T	.	23.4476	.	AN=36	GT	0/0	0/0	0/0	0/0	0/0	0/0	0/0	0/0	0/0	0/0	0/0	0/0	0/0	0/0	0/0	0/0	0/0	0/0
nipponbareChloroplast	1641	.	T	.	20.5278	.	AN=36	GT	0/0	0/0	0/0	0/0	0/0	0/0	0/0	0/0	0/0	0/0	0/0	0/0	0/0	0/0	0/0	0/0	0/0	0/0
nipponbareChloroplast	1642	.	T	.	23.4406	.	AN=36	GT	0/0	0/0	0/0	0/0	0/0	0/0	0/0	0/0	0/0	0/0	0/0	0/0	0/0	0/0	0/0	0/0	0/0	0/0
nipponbareChloroplast	1643	.	C	.	23.5329	.	AN=36	GT	0/0	0/0	0/0	0/0	0/0	0/0	0/0	0/0	0/0	0/0	0/0	0/0	0/0	0/0	0/0	0/0	0/0	0/0
nipponbareChloroplast	1644	.	T	.	23.5183	.	AN=36	GT	0/0	0/0	0/0	0/0	0/0	0/0	0/0	0/0	0/0	0/0	0/0	0/0	0/0	0/0	0/0	0/0	0/0	0/0
nipponbareChloroplast	1645	.	A	.	23.4742	.	AN=36	GT	0/0	0/0	0/0	0/0	0/0	0/0	0/0	0/0	0/0	0/0	0/0	0/0	0/0	0/0	0/0	0/0	0/0	0/0
nipponbareChloroplast	1646	.	G	.	20.5259	.	AN=36	GT	0/0	0/0	0/0	0/0	0/0	0/0	0/0	0/0	0/0	0/0	0/0	0/0	0/0	0/0	0/0	0/0	0/0	0/0
nipponbareChloroplast	1647	.	T	.	20.449	.	AN=36	GT	0/0	0/0	0/0	0/0	0/0	0/0	0/0	0/0	0/0	0/0	0/0	0/0	0/0	0/0	0/0	0/0	0/0	0/0
nipponbareChloroplast	1648	.	T	.	23.4459	.	AN=36	GT	0/0	0/0	0/0	0/0	0/0	0/0	0/0	0/0	0/0	0/0	0/0	0/0	0/0	0/0	0/0	0/0	0/0	0/0
nipponbareChloroplast	1649	.	T	.	20.4521	.	AN=36	GT	0/0	0/0	0/0	0/0	0/0	0/0	0/0	0/0	0/0	0/0	0/0	0/0	0/0	0/0	0/0	0/0	0/0	0/0
nipponbareChloroplast	1650	.	A	.	20.457	.	AN=36	GT	0/0	0/0	0/0	0/0	0/0	0/0	0/0	0/0	0/0	0/0	0/0	0/0	0/0	0/0	0/0	0/0	0/0	0/0
nipponbareChloroplast	1651	.	T	.	20.475	.	AN=36	GT	0/0	0/0	0/0	0/0	0/0	0/0	0/0	0/0	0/0	0/0	0/0	0/0	0/0	0/0	0/0	0/0	0/0	0/0
nipponbareChloroplast	1652	.	T	.	23.5219	.	AN=36	GT	0/0	0/0	0/0	0/0	0/0	0/0	0/0	0/0	0/0	0/0	0/0	0/0	0/0	0/0	0/0	0/0	0/0	0/0
nipponbareChloroplast	1653	.	A	T	198	.	AC=2;AN=36	GT:PL:GP:GQ	0/0:0,255,255:0,264,279:99	0/0:0,255,255:0,264,279:99	0/0:0,255,255:0,264,279:99	0/0:0,255,255:0,264,279:99	0/0:0,255,255:0,264,279:99	0/0:0,255,255:0,264,279:99	0/0:0,255,255:0,264,279:99	0/0:0,255,255:0,264,279:99	0/0:0,255,255:0,264,279:99	0/0:0,255,255:0,264,279:99	0/0:0,255,255:0,264,279:99	0/0:0,255,255:0,264,279:99	0/0:0,255,255:0,264,279:99	0/0:0,255,255:0,264,279:99	0/0:0,255,255:0,264,279:99	1/1:255,69,0:230,53,0:53	0/0:0,255,255:0,264,279:99	0/0:0,255,255:0,264,279:99
nipponbareChloroplast	1654	.	G	.	20.4607	.	AN=36	GT	0/0	0/0	0/0	0/0	0/0	0/0	0/0	0/0	0/0	0/0	0/0	0/0	0/0	0/0	0/0	0/0	0/0	0/0
nipponbareChloroplast	1655	.	T	.	23.4796	.	AN=36	GT	0/0	0/0	0/0	0/0	0/0	0/0	0/0	0/0	0/0	0/0	0/0	0/0	0/0	0/0	0/0	0/0	0/0	0/0
nipponbareChloroplast	1656	.	T	.	20.4616	.	AN=36	GT	0/0	0/0	0/0	0/0	0/0	0/0	0/0	0/0	0/0	0/0	0/0	0/0	0/0	0/0	0/0	0/0	0/0	0/0
nipponbareChloroplast	1657	.	T	.	20.4558	.	AN=36	GT	0/0	0/0	0/0	0/0	0/0	0/0	0/0	0/0	0/0	0/0	0/0	0/0	0/0	0/0	0/0	0/0	0/0	0/0
nipponbareChloroplast	1658	.	T	.	999	.	AN=36	GT	0/0	0/0	0/0	0/0	0/0	0/0	0/0	0/0	0/0	0/0	0/0	0/0	0/0	0/0	0/0	0/0	0/0	0/0
nipponbareChloroplast	1659	.	G	.	18.7197	.	AN=36	GT	0/0	0/0	0/0	0/0	0/0	0/0	0/0	0/0	0/0	0/0	0/0	0/0	0/0	0/0	0/0	0/0	0/0	0/0
nipponbareChloroplast	1660	.	T	.	20.4544	.	AN=36	GT	0/0	0/0	0/0	0/0	0/0	0/0	0/0	0/0	0/0	0/0	0/0	0/0	0/0	0/0	0/0	0/0	0/0	0/0
nipponbareChloroplast	1661	.	T	.	18.6912	.	AN=36	GT	0/0	0/0	0/0	0/0	0/0	0/0	0/0	0/0	0/0	0/0	0/0	0/0	0/0	0/0	0/0	0/0	0/0	0/0
nipponbareChloroplast	1662	.	T	.	23.453	.	AN=36	GT	0/0	0/0	0/0	0/0	0/0	0/0	0/0	0/0	0/0	0/0	0/0	0/0	0/0	0/0	0/0	0/0	0/0	0/0
nipponbareChloroplast	1663	.	A	.	23.4429	.	AN=36	GT	0/0	0/0	0/0	0/0	0/0	0/0	0/0	0/0	0/0	0/0	0/0	0/0	0/0	0/0	0/0	0/0	0/0	0/0
nipponbareChloroplast	1664	.	A	.	23.4349	.	AN=36	GT	0/0	0/0	0/0	0/0	0/0	0/0	0/0	0/0	0/0	0/0	0/0	0/0	0/0	0/0	0/0	0/0	0/0	0/0
nipponbareChloroplast	1665	.	T	.	20.4724	.	AN=36	GT	0/0	0/0	0/0	0/0	0/0	0/0	0/0	0/0	0/0	0/0	0/0	0/0	0/0	0/0	0/0	0/0	0/0	0/0
nipponbareChloroplast	1666	.	G	.	20.4451	.	AN=36	GT	0/0	0/0	0/0	0/0	0/0	0/0	0/0	0/0	0/0	0/0	0/0	0/0	0/0	0/0	0/0	0/0	0/0	0/0
nipponbareChloroplast	1667	.	A	.	20.4441	.	AN=36	GT	0/0	0/0	0/0	0/0	0/0	0/0	0/0	0/0	0/0	0/0	0/0	0/0	0/0	0/0	0/0	0/0	0/0	0/0
nipponbareChloroplast	1668	.	T	.	23.4788	.	AN=36	GT	0/0	0/0	0/0	0/0	0/0	0/0	0/0	0/0	0/0	0/0	0/0	0/0	0/0	0/0	0/0	0/0	0/0	0/0
nipponbareChloroplast	1669	.	T	.	20.4483	.	AN=36	GT	0/0	0/0	0/0	0/0	0/0	0/0	0/0	0/0	0/0	0/0	0/0	0/0	0/0	0/0	0/0	0/0	0/0	0/0
nipponbareChloroplast	1670	.	A	.	23.4379	.	AN=36	GT	0/0	0/0	0/0	0/0	0/0	0/0	0/0	0/0	0/0	0/0	0/0	0/0	0/0	0/0	0/0	0/0	0/0	0/0
nipponbareChloroplast	1671	.	A	.	23.4388	.	AN=36	GT	0/0	0/0	0/0	0/0	0/0	0/0	0/0	0/0	0/0	0/0	0/0	0/0	0/0	0/0	0/0	0/0	0/0	0/0
nipponbareChloroplast	1672	.	T	.	23.4452	.	AN=36	GT	0/0	0/0	0/0	0/0	0/0	0/0	0/0	0/0	0/0	0/0	0/0	0/0	0/0	0/0	0/0	0/0	0/0	0/0
nipponbareChloroplast	1673	.	T	.	23.4818	.	AN=36	GT	0/0	0/0	0/0	0/0	0/0	0/0	0/0	0/0	0/0	0/0	0/0	0/0	0/0	0/0	0/0	0/0	0/0	0/0
nipponbareChloroplast	1674	.	A	.	20.5195	.	AN=36	GT	0/0	0/0	0/0	0/0	0/0	0/0	0/0	0/0	0/0	0/0	0/0	0/0	0/0	0/0	0/0	0/0	0/0	0/0
nipponbareChloroplast	1675	.	A	.	20.4417	.	AN=36	GT	0/0	0/0	0/0	0/0	0/0	0/0	0/0	0/0	0/0	0/0	0/0	0/0	0/0	0/0	0/0	0/0	0/0	0/0
nipponbareChloroplast	1676	.	G	.	20.4553	.	AN=36	GT	0/0	0/0	0/0	0/0	0/0	0/0	0/0	0/0	0/0	0/0	0/0	0/0	0/0	0/0	0/0	0/0	0/0	0/0
nipponbareChloroplast	1677	.	A	.	23.4707	.	AN=36	GT	0/0	0/0	0/0	0/0	0/0	0/0	0/0	0/0	0/0	0/0	0/0	0/0	0/0	0/0	0/0	0/0	0/0	0/0
nipponbareChloroplast	1678	.	G	.	23.5254	.	AN=36	GT	0/0	0/0	0/0	0/0	0/0	0/0	0/0	0/0	0/0	0/0	0/0	0/0	0/0	0/0	0/0	0/0	0/0	0/0
nipponbareChloroplast	1679	.	G	.	23.4398	.	AN=36	GT	0/0	0/0	0/0	0/0	0/0	0/0	0/0	0/0	0/0	0/0	0/0	0/0	0/0	0/0	0/0	0/0	0/0	0/0
nipponbareChloroplast	1680	.	A	.	23.4596	.	AN=36	GT	0/0	0/0	0/0	0/0	0/0	0/0	0/0	0/0	0/0	0/0	0/0	0/0	0/0	0/0	0/0	0/0	0/0	0/0
nipponbareChloroplast	1682	.	T	.	20.4406	.	AN=36	GT	0/0	0/0	0/0	0/0	0/0	0/0	0/0	0/0	0/0	0/0	0/0	0/0	0/0	0/0	0/0	0/0	0/0	0/0
nipponbareChloroplast	1683	.	C	.	18.701	.	AN=36	GT	0/0	0/0	0/0	0/0	0/0	0/0	0/0	0/0	0/0	0/0	0/0	0/0	0/0	0/0	0/0	0/0	0/0	0/0
nipponbareChloroplast	1684	.	A	.	18.6969	.	AN=36	GT	0/0	0/0	0/0	0/0	0/0	0/0	0/0	0/0	0/0	0/0	0/0	0/0	0/0	0/0	0/0	0/0	0/0	0/0
nipponbareChloroplast	1685	.	C	.	18.7081	.	AN=36	GT	0/0	0/0	0/0	0/0	0/0	0/0	0/0	0/0	0/0	0/0	0/0	0/0	0/0	0/0	0/0	0/0	0/0	0/0
nipponbareChloroplast	1686	.	C	.	20.4856	.	AN=36	GT	0/0	0/0	0/0	0/0	0/0	0/0	0/0	0/0	0/0	0/0	0/0	0/0	0/0	0/0	0/0	0/0	0/0	0/0
nipponbareChloroplast	1687	.	A	.	23.4778	.	AN=36	GT	0/0	0/0	0/0	0/0	0/0	0/0	0/0	0/0	0/0	0/0	0/0	0/0	0/0	0/0	0/0	0/0	0/0	0/0
nipponbareChloroplast	1688	.	G	.	20.5059	.	AN=36	GT	0/0	0/0	0/0	0/0	0/0	0/0	0/0	0/0	0/0	0/0	0/0	0/0	0/0	0/0	0/0	0/0	0/0	0/0
nipponbareChloroplast	1689	.	A	.	18.7106	.	AN=36	GT	0/0	0/0	0/0	0/0	0/0	0/0	0/0	0/0	0/0	0/0	0/0	0/0	0/0	0/0	0/0	0/0	0/0	0/0
nipponbareChloroplast	1690	.	T	.	18.6871	.	AN=36	GT	0/0	0/0	0/0	0/0	0/0	0/0	0/0	0/0	0/0	0/0	0/0	0/0	0/0	0/0	0/0	0/0	0/0	0/0
nipponbareChloroplast	1691	.	C	.	18.7552	.	AN=36	GT	0/0	0/0	0/0	0/0	0/0	0/0	0/0	0/0	0/0	0/0	0/0	0/0	0/0	0/0	0/0	0/0	0/0	0/0
nipponbareChloroplast	1692	.	A	G	914	.	AC=8;AN=36	GT:PL:GP:GQ	0/0:0,255,255:0,257,265:99	0/0:0,255,255:0,257,265:99	0/0:0,255,255:0,257,265:99	0/0:0,255,255:0,257,265:99	0/0:0,255,255:0,257,265:99	0/0:0,255,255:0,257,265:99	0/0:0,255,255:0,257,265:99	0/0:0,255,255:0,257,265:99	0/0:0,255,255:0,257,265:99	0/0:0,255,255:0,257,265:99	1/1:255,255,0:244,246,0:99	1/1:255,255,0:244,246,0:99	1/1:255,255,0:244,246,0:99	1/1:255,255,0:244,246,0:99	0/0:0,255,255:0,257,265:99	0/0:0,255,255:0,257,265:99	0/0:0,255,255:0,257,265:99	0/0:0,255,255:0,257,265:99
nipponbareChloroplast	1693	.	T	.	20.535	.	AN=36	GT	0/0	0/0	0/0	0/0	0/0	0/0	0/0	0/0	0/0	0/0	0/0	0/0	0/0	0/0	0/0	0/0	0/0	0/0
nipponbareChloroplast	1694	.	T	.	23.4484	.	AN=36	GT	0/0	0/0	0/0	0/0	0/0	0/0	0/0	0/0	0/0	0/0	0/0	0/0	0/0	0/0	0/0	0/0	0/0	0/0
nipponbareChloroplast	1695	.	G	.	20.4974	.	AN=36	GT	0/0	0/0	0/0	0/0	0/0	0/0	0/0	0/0	0/0	0/0	0/0	0/0	0/0	0/0	0/0	0/0	0/0	0/0
nipponbareChloroplast	1696	.	A	.	23.5161	.	AN=36	GT	0/0	0/0	0/0	0/0	0/0	0/0	0/0	0/0	0/0	0/0	0/0	0/0	0/0	0/0	0/0	0/0	0/0	0/0
nipponbareChloroplast	1697	.	T	.	18.7055	.	AN=36	GT	0/0	0/0	0/0	0/0	0/0	0/0	0/0	0/0	0/0	0/0	0/0	0/0	0/0	0/0	0/0	0/0	0/0	0/0
nipponbareChloroplast	1698	.	A	.	20.4466	.	AN=36	GT	0/0	0/0	0/0	0/0	0/0	0/0	0/0	0/0	0/0	0/0	0/0	0/0	0/0	0/0	0/0	0/0	0/0	0/0
nipponbareChloroplast	1699	.	C	.	20.7107	.	AN=36	GT	0/0	0/0	0/0	0/0	0/0	0/0	0/0	0/0	0/0	0/0	0/0	0/0	0/0	0/0	0/0	0/0	0/0	0/0
nipponbareChloroplast	1700	.	G	.	20.5201	.	AN=36	GT	0/0	0/0	0/0	0/0	0/0	0/0	0/0	0/0	0/0	0/0	0/0	0/0	0/0	0/0	0/0	0/0	0/0	0/0
nipponbareChloroplast	1701	.	G	C	671	.	AC=6;AN=36	GT:PL:GP:GQ	0/0:0,255,255:0,258,268:99	0/0:0,255,255:0,258,268:99	0/0:0,255,255:0,258,268:99	0/0:0,255,255:0,258,268:99	0/0:0,255,255:0,258,268:99	0/0:0,255,255:0,258,268:99	0/0:0,255,255:0,258,268:99	0/0:0,255,255:0,258,268:99	0/0:0,255,255:0,258,268:99	0/0:0,255,255:0,258,268:99	0/0:0,255,255:0,258,268:99	1/1:255,255,0:241,245,0:99	1/1:255,255,0:241,245,0:99	1/1:255,255,0:241,245,0:99	0/0:0,255,255:0,258,268:99	0/0:0,255,255:0,258,268:99	0/0:0,255,255:0,258,268:99	0/0:0,255,255:0,258,268:99
nipponbareChloroplast	1702	.	A	.	20.4834	.	AN=36	GT	0/0	0/0	0/0	0/0	0/0	0/0	0/0	0/0	0/0	0/0	0/0	0/0	0/0	0/0	0/0	0/0	0/0	0/0
nipponbareChloroplast	1703	.	G	.	23.4687	.	AN=36	GT	0/0	0/0	0/0	0/0	0/0	0/0	0/0	0/0	0/0	0/0	0/0	0/0	0/0	0/0	0/0	0/0	0/0	0/0
nipponbareChloroplast	1704	.	A	.	18.7384	.	AN=36	GT	0/0	0/0	0/0	0/0	0/0	0/0	0/0	0/0	0/0	0/0	0/0	0/0	0/0	0/0	0/0	0/0	0/0	0/0
nipponbareChloroplast	1705	.	A	.	20.5597	.	AN=36	GT	0/0	0/0	0/0	0/0	0/0	0/0	0/0	0/0	0/0	0/0	0/0	0/0	0/0	0/0	0/0	0/0	0/0	0/0
nipponbareChloroplast	1706	.	T	.	20.4877	.	AN=36	GT	0/0	0/0	0/0	0/0	0/0	0/0	0/0	0/0	0/0	0/0	0/0	0/0	0/0	0/0	0/0	0/0	0/0	0/0
nipponbareChloroplast	1707	.	A	.	20.4518	.	AN=36	GT	0/0	0/0	0/0	0/0	0/0	0/0	0/0	0/0	0/0	0/0	0/0	0/0	0/0	0/0	0/0	0/0	0/0	0/0
nipponbareChloroplast	1708	.	T	.	23.4381	.	AN=36	GT	0/0	0/0	0/0	0/0	0/0	0/0	0/0	0/0	0/0	0/0	0/0	0/0	0/0	0/0	0/0	0/0	0/0	0/0
nipponbareChloroplast	1709	.	C	.	20.7651	.	AN=36	GT	0/0	0/0	0/0	0/0	0/0	0/0	0/0	0/0	0/0	0/0	0/0	0/0	0/0	0/0	0/0	0/0	0/0	0/0
nipponbareChloroplast	1710	.	C	.	18.7051	.	AN=36	GT	0/0	0/0	0/0	0/0	0/0	0/0	0/0	0/0	0/0	0/0	0/0	0/0	0/0	0/0	0/0	0/0	0/0	0/0
nipponbareChloroplast	1711	.	A	.	20.4526	.	AN=36	GT	0/0	0/0	0/0	0/0	0/0	0/0	0/0	0/0	0/0	0/0	0/0	0/0	0/0	0/0	0/0	0/0	0/0	0/0
nipponbareChloroplast	1712	.	A	.	20.4375	.	AN=36	GT	0/0	0/0	0/0	0/0	0/0	0/0	0/0	0/0	0/0	0/0	0/0	0/0	0/0	0/0	0/0	0/0	0/0	0/0
nipponbareChloroplast	1713	.	A	.	999	.	AN=36	GT	0/0	0/0	0/0	0/0	0/0	0/0	0/0	0/0	0/0	0/0	0/0	0/0	0/0	0/0	0/0	0/0	0/0	0/0
nipponbareChloroplast	1714	.	T	.	23.4338	.	AN=36	GT	0/0	0/0	0/0	0/0	0/0	0/0	0/0	0/0	0/0	0/0	0/0	0/0	0/0	0/0	0/0	0/0	0/0	0/0
nipponbareChloroplast	1715	.	A	.	18.7152	.	AN=36	GT	0/0	0/0	0/0	0/0	0/0	0/0	0/0	0/0	0/0	0/0	0/0	0/0	0/0	0/0	0/0	0/0	0/0	0/0
nipponbareChloroplast	1716	.	C	.	18.8162	.	AN=36	GT	0/0	0/0	0/0	0/0	0/0	0/0	0/0	0/0	0/0	0/0	0/0	0/0	0/0	0/0	0/0	0/0	0/0	0/0
nipponbareChloroplast	1717	.	C	.	20.5813	.	AN=36	GT	0/0	0/0	0/0	0/0	0/0	0/0	0/0	0/0	0/0	0/0	0/0	0/0	0/0	0/0	0/0	0/0	0/0	0/0
nipponbareChloroplast	1718	.	A	.	23.5002	.	AN=36	GT	0/0	0/0	0/0	0/0	0/0	0/0	0/0	0/0	0/0	0/0	0/0	0/0	0/0	0/0	0/0	0/0	0/0	0/0
nipponbareChloroplast	1719	.	A	.	23.4374	.	AN=36	GT	0/0	0/0	0/0	0/0	0/0	0/0	0/0	0/0	0/0	0/0	0/0	0/0	0/0	0/0	0/0	0/0	0/0	0/0
nipponbareChloroplast	1720	.	A	.	20.439	.	AN=36	GT	0/0	0/0	0/0	0/0	0/0	0/0	0/0	0/0	0/0	0/0	0/0	0/0	0/0	0/0	0/0	0/0	0/0	0/0
nipponbareChloroplast	1721	.	T	.	20.4595	.	AN=36	GT	0/0	0/0	0/0	0/0	0/0	0/0	0/0	0/0	0/0	0/0	0/0	0/0	0/0	0/0	0/0	0/0	0/0	0/0
nipponbareChloroplast	1722	.	A	.	20.4363	.	AN=36	GT	0/0	0/0	0/0	0/0	0/0	0/0	0/0	0/0	0/0	0/0	0/0	0/0	0/0	0/0	0/0	0/0	0/0	0/0
nipponbareChloroplast	1723	.	C	.	20.5068	.	AN=36	GT	0/0	0/0	0/0	0/0	0/0	0/0	0/0	0/0	0/0	0/0	0/0	0/0	0/0	0/0	0/0	0/0	0/0	0/0
nipponbareChloroplast	1724	.	G	.	23.8575	.	AN=36	GT	0/0	0/0	0/0	0/0	0/0	0/0	0/0	0/0	0/0	0/0	0/0	0/0	0/0	0/0	0/0	0/0	0/0	0/0
nipponbareChloroplast	1725	.	C	A	198	.	AC=2;AN=36	GT:PL:GP:GQ	0/0:0,255,255:0,264,279:99	0/0:0,255,255:0,264,279:99	0/0:0,255,255:0,264,279:99	0/0:0,255,255:0,264,279:99	0/0:0,255,255:0,264,279:99	0/0:0,255,255:0,264,279:99	0/0:0,255,255:0,264,279:99	0/0:0,255,255:0,264,279:99	0/0:0,255,255:0,264,279:99	0/0:0,255,255:0,264,279:99	0/0:0,255,255:0,264,279:99	0/0:0,255,255:0,264,279:99	0/0:0,255,255:0,264,279:99	0/0:0,255,255:0,264,279:99	0/0:0,255,255:0,264,279:99	0/0:0,255,255:0,264,279:99	0/0:0,255,255:0,264,279:99	1/1:255,255,0:230,239,0:99
nipponbareChloroplast	1726	.	T	.	20.4497	.	AN=36	GT	0/0	0/0	0/0	0/0	0/0	0/0	0/0	0/0	0/0	0/0	0/0	0/0	0/0	0/0	0/0	0/0	0/0	0/0
nipponbareChloroplast	1727	.	C	.	20.4566	.	AN=36	GT	0/0	0/0	0/0	0/0	0/0	0/0	0/0	0/0	0/0	0/0	0/0	0/0	0/0	0/0	0/0	0/0	0/0	0/0
nipponbareChloroplast	1728	.	A	.	20.4426	.	AN=36	GT	0/0	0/0	0/0	0/0	0/0	0/0	0/0	0/0	0/0	0/0	0/0	0/0	0/0	0/0	0/0	0/0	0/0	0/0
nipponbareChloroplast	1729	.	C	.	23.6038	.	AN=36	GT	0/0	0/0	0/0	0/0	0/0	0/0	0/0	0/0	0/0	0/0	0/0	0/0	0/0	0/0	0/0	0/0	0/0	0/0
nipponbareChloroplast	1730	.	T	.	18.7452	.	AN=36	GT	0/0	0/0	0/0	0/0	0/0	0/0	0/0	0/0	0/0	0/0	0/0	0/0	0/0	0/0	0/0	0/0	0/0	0/0
nipponbareChloroplast	1731	.	G	.	23.5798	.	AN=36	GT	0/0	0/0	0/0	0/0	0/0	0/0	0/0	0/0	0/0	0/0	0/0	0/0	0/0	0/0	0/0	0/0	0/0	0/0
nipponbareChloroplast	1732	.	T	.	23.4462	.	AN=36	GT	0/0	0/0	0/0	0/0	0/0	0/0	0/0	0/0	0/0	0/0	0/0	0/0	0/0	0/0	0/0	0/0	0/0	0/0
nipponbareChloroplast	1733	.	G	.	23.4551	.	AN=36	GT	0/0	0/0	0/0	0/0	0/0	0/0	0/0	0/0	0/0	0/0	0/0	0/0	0/0	0/0	0/0	0/0	0/0	0/0
nipponbareChloroplast	1734	.	C	.	20.6164	.	AN=36	GT	0/0	0/0	0/0	0/0	0/0	0/0	0/0	0/0	0/0	0/0	0/0	0/0	0/0	0/0	0/0	0/0	0/0	0/0
nipponbareChloroplast	1735	.	G	.	18.701	.	AN=36	GT	0/0	0/0	0/0	0/0	0/0	0/0	0/0	0/0	0/0	0/0	0/0	0/0	0/0	0/0	0/0	0/0	0/0	0/0
nipponbareChloroplast	1736	.	A	.	20.5015	.	AN=36	GT	0/0	0/0	0/0	0/0	0/0	0/0	0/0	0/0	0/0	0/0	0/0	0/0	0/0	0/0	0/0	0/0	0/0	0/0
nipponbareChloroplast	1737	.	T	.	20.4504	.	AN=36	GT	0/0	0/0	0/0	0/0	0/0	0/0	0/0	0/0	0/0	0/0	0/0	0/0	0/0	0/0	0/0	0/0	0/0	0/0
nipponbareChloroplast	1738	.	C	.	23.4495	.	AN=36	GT	0/0	0/0	0/0	0/0	0/0	0/0	0/0	0/0	0/0	0/0	0/0	0/0	0/0	0/0	0/0	0/0	0/0	0/0
nipponbareChloroplast	1739	.	C	.	18.725	.	AN=36	GT	0/0	0/0	0/0	0/0	0/0	0/0	0/0	0/0	0/0	0/0	0/0	0/0	0/0	0/0	0/0	0/0	0/0	0/0
nipponbareChloroplast	1740	.	A	.	18.7034	.	AN=36	GT	0/0	0/0	0/0	0/0	0/0	0/0	0/0	0/0	0/0	0/0	0/0	0/0	0/0	0/0	0/0	0/0	0/0	0/0
nipponbareChloroplast	1741	.	C	.	20.5509	.	AN=36	GT	0/0	0/0	0/0	0/0	0/0	0/0	0/0	0/0	0/0	0/0	0/0	0/0	0/0	0/0	0/0	0/0	0/0	0/0
nipponbareChloroplast	1742	.	G	.	20.8597	.	AN=36	GT	0/0	0/0	0/0	0/0	0/0	0/0	0/0	0/0	0/0	0/0	0/0	0/0	0/0	0/0	0/0	0/0	0/0	0/0
nipponbareChloroplast	1743	.	G	.	18.7056	.	AN=36	GT	0/0	0/0	0/0	0/0	0/0	0/0	0/0	0/0	0/0	0/0	0/0	0/0	0/0	0/0	0/0	0/0	0/0	0/0
nipponbareChloroplast	1744	.	A	.	20.442	.	AN=36	GT	0/0	0/0	0/0	0/0	0/0	0/0	0/0	0/0	0/0	0/0	0/0	0/0	0/0	0/0	0/0	0/0	0/0	0/0
nipponbareChloroplast	1745	.	A	.	18.7519	.	AN=36	GT	0/0	0/0	0/0	0/0	0/0	0/0	0/0	0/0	0/0	0/0	0/0	0/0	0/0	0/0	0/0	0/0	0/0	0/0
nipponbareChloroplast	1746	.	A	.	20.4818	.	AN=36	GT	0/0	0/0	0/0	0/0	0/0	0/0	0/0	0/0	0/0	0/0	0/0	0/0	0/0	0/0	0/0	0/0	0/0	0/0
nipponbareChloroplast	1747	.	G	.	23.449	.	AN=36	GT	0/0	0/0	0/0	0/0	0/0	0/0	0/0	0/0	0/0	0/0	0/0	0/0	0/0	0/0	0/0	0/0	0/0	0/0
nipponbareChloroplast	1748	.	A	.	23.4513	.	AN=36	GT	0/0	0/0	0/0	0/0	0/0	0/0	0/0	0/0	0/0	0/0	0/0	0/0	0/0	0/0	0/0	0/0	0/0	0/0
nipponbareChloroplast	1749	.	A	.	20.4458	.	AN=36	GT	0/0	0/0	0/0	0/0	0/0	0/0	0/0	0/0	0/0	0/0	0/0	0/0	0/0	0/0	0/0	0/0	0/0	0/0
nipponbareChloroplast	1750	.	A	.	20.4698	.	AN=36	GT	0/0	0/0	0/0	0/0	0/0	0/0	0/0	0/0	0/0	0/0	0/0	0/0	0/0	0/0	0/0	0/0	0/0	0/0
nipponbareChloroplast	1751	.	A	.	20.4783	.	AN=36	GT	0/0	0/0	0/0	0/0	0/0	0/0	0/0	0/0	0/0	0/0	0/0	0/0	0/0	0/0	0/0	0/0	0/0	0/0
nipponbareChloroplast	1752	.	G	.	23.4499	.	AN=36	GT	0/0	0/0	0/0	0/0	0/0	0/0	0/0	0/0	0/0	0/0	0/0	0/0	0/0	0/0	0/0	0/0	0/0	0/0
nipponbareChloroplast	1753	.	T	.	18.7098	.	AN=36	GT	0/0	0/0	0/0	0/0	0/0	0/0	0/0	0/0	0/0	0/0	0/0	0/0	0/0	0/0	0/0	0/0	0/0	0/0
nipponbareChloroplast	1754	.	A	.	20.4949	.	AN=36	GT	0/0	0/0	0/0	0/0	0/0	0/0	0/0	0/0	0/0	0/0	0/0	0/0	0/0	0/0	0/0	0/0	0/0	0/0
nipponbareChloroplast	1755	.	A	.	18.7188	.	AN=36	GT	0/0	0/0	0/0	0/0	0/0	0/0	0/0	0/0	0/0	0/0	0/0	0/0	0/0	0/0	0/0	0/0	0/0	0/0
nipponbareChloroplast	1756	.	G	.	23.5883	.	AN=36	GT	0/0	0/0	0/0	0/0	0/0	0/0	0/0	0/0	0/0	0/0	0/0	0/0	0/0	0/0	0/0	0/0	0/0	0/0
nipponbareChloroplast	1757	.	T	.	18.7151	.	AN=36	GT	0/0	0/0	0/0	0/0	0/0	0/0	0/0	0/0	0/0	0/0	0/0	0/0	0/0	0/0	0/0	0/0	0/0	0/0
nipponbareChloroplast	1758	.	T	.	20.4522	.	AN=36	GT	0/0	0/0	0/0	0/0	0/0	0/0	0/0	0/0	0/0	0/0	0/0	0/0	0/0	0/0	0/0	0/0	0/0	0/0
nipponbareChloroplast	1759	.	G	.	20.456	.	AN=36	GT	0/0	0/0	0/0	0/0	0/0	0/0	0/0	0/0	0/0	0/0	0/0	0/0	0/0	0/0	0/0	0/0	0/0	0/0
nipponbareChloroplast	1760	.	T	.	20.4364	.	AN=36	GT	0/0	0/0	0/0	0/0	0/0	0/0	0/0	0/0	0/0	0/0	0/0	0/0	0/0	0/0	0/0	0/0	0/0	0/0
nipponbareChloroplast	1761	.	T	.	23.4466	.	AN=36	GT	0/0	0/0	0/0	0/0	0/0	0/0	0/0	0/0	0/0	0/0	0/0	0/0	0/0	0/0	0/0	0/0	0/0	0/0
nipponbareChloroplast	1762	.	T	.	23.4402	.	AN=36	GT	0/0	0/0	0/0	0/0	0/0	0/0	0/0	0/0	0/0	0/0	0/0	0/0	0/0	0/0	0/0	0/0	0/0	0/0
nipponbareChloroplast	1763	.	T	.	20.4637	.	AN=36	GT	0/0	0/0	0/0	0/0	0/0	0/0	0/0	0/0	0/0	0/0	0/0	0/0	0/0	0/0	0/0	0/0	0/0	0/0
nipponbareChloroplast	1764	.	G	.	20.471	.	AN=36	GT	0/0	0/0	0/0	0/0	0/0	0/0	0/0	0/0	0/0	0/0	0/0	0/0	0/0	0/0	0/0	0/0	0/0	0/0
nipponbareChloroplast	1765	.	G	T	198	.	AC=2;AN=36	GT:PL:GP:GQ	0/0:0,255,255:0,264,279:99	0/0:0,255,255:0,264,279:99	0/0:0,255,255:0,264,279:99	0/0:0,255,255:0,264,279:99	0/0:0,255,255:0,264,279:99	0/0:0,255,255:0,264,279:99	0/0:0,255,255:0,264,279:99	0/0:0,255,255:0,264,279:99	0/0:0,255,255:0,264,279:99	0/0:0,255,255:0,264,279:99	0/0:0,255,255:0,264,279:99	0/0:0,255,255:0,264,279:99	1/1:255,255,0:230,239,0:99	0/0:0,255,255:0,264,279:99	0/0:0,255,255:0,264,279:99	0/0:0,255,255:0,264,279:99	0/0:0,255,255:0,264,279:99	0/0:0,255,255:0,264,279:99
nipponbareChloroplast	1766	.	C	.	19.0233	.	AN=36	GT	0/0	0/0	0/0	0/0	0/0	0/0	0/0	0/0	0/0	0/0	0/0	0/0	0/0	0/0	0/0	0/0	0/0	0/0
nipponbareChloroplast	1767	.	G	.	18.769	.	AN=36	GT	0/0	0/0	0/0	0/0	0/0	0/0	0/0	0/0	0/0	0/0	0/0	0/0	0/0	0/0	0/0	0/0	0/0	0/0
nipponbareChloroplast	1768	.	A	.	23.4418	.	AN=36	GT	0/0	0/0	0/0	0/0	0/0	0/0	0/0	0/0	0/0	0/0	0/0	0/0	0/0	0/0	0/0	0/0	0/0	0/0
nipponbareChloroplast	1769	.	A	.	20.4432	.	AN=36	GT	0/0	0/0	0/0	0/0	0/0	0/0	0/0	0/0	0/0	0/0	0/0	0/0	0/0	0/0	0/0	0/0	0/0	0/0
nipponbareChloroplast	1770	.	C	.	23.5606	.	AN=36	GT	0/0	0/0	0/0	0/0	0/0	0/0	0/0	0/0	0/0	0/0	0/0	0/0	0/0	0/0	0/0	0/0	0/0	0/0
nipponbareChloroplast	1771	.	A	.	23.4507	.	AN=36	GT	0/0	0/0	0/0	0/0	0/0	0/0	0/0	0/0	0/0	0/0	0/0	0/0	0/0	0/0	0/0	0/0	0/0	0/0
nipponbareChloroplast	1772	.	T	.	23.5122	.	AN=36	GT	0/0	0/0	0/0	0/0	0/0	0/0	0/0	0/0	0/0	0/0	0/0	0/0	0/0	0/0	0/0	0/0	0/0	0/0
nipponbareChloroplast	1773	.	C	.	23.4386	.	AN=36	GT	0/0	0/0	0/0	0/0	0/0	0/0	0/0	0/0	0/0	0/0	0/0	0/0	0/0	0/0	0/0	0/0	0/0	0/0
nipponbareChloroplast	1774	.	A	.	20.5023	.	AN=36	GT	0/0	0/0	0/0	0/0	0/0	0/0	0/0	0/0	0/0	0/0	0/0	0/0	0/0	0/0	0/0	0/0	0/0	0/0
nipponbareChloroplast	1775	.	A	.	18.6915	.	AN=36	GT	0/0	0/0	0/0	0/0	0/0	0/0	0/0	0/0	0/0	0/0	0/0	0/0	0/0	0/0	0/0	0/0	0/0	0/0
nipponbareChloroplast	1776	.	A	.	23.5325	.	AN=36	GT	0/0	0/0	0/0	0/0	0/0	0/0	0/0	0/0	0/0	0/0	0/0	0/0	0/0	0/0	0/0	0/0	0/0	0/0
nipponbareChloroplast	1777	.	G	.	20.4861	.	AN=36	GT	0/0	0/0	0/0	0/0	0/0	0/0	0/0	0/0	0/0	0/0	0/0	0/0	0/0	0/0	0/0	0/0	0/0	0/0
nipponbareChloroplast	1778	.	A	.	23.4382	.	AN=36	GT	0/0	0/0	0/0	0/0	0/0	0/0	0/0	0/0	0/0	0/0	0/0	0/0	0/0	0/0	0/0	0/0	0/0	0/0
nipponbareChloroplast	1779	.	A	.	20.4389	.	AN=36	GT	0/0	0/0	0/0	0/0	0/0	0/0	0/0	0/0	0/0	0/0	0/0	0/0	0/0	0/0	0/0	0/0	0/0	0/0
nipponbareChloroplast	1780	.	A	.	23.4448	.	AN=36	GT	0/0	0/0	0/0	0/0	0/0	0/0	0/0	0/0	0/0	0/0	0/0	0/0	0/0	0/0	0/0	0/0	0/0	0/0
nipponbareChloroplast	1781	.	A	.	23.4488	.	AN=36	GT	0/0	0/0	0/0	0/0	0/0	0/0	0/0	0/0	0/0	0/0	0/0	0/0	0/0	0/0	0/0	0/0	0/0	0/0
nipponbareChloroplast	1782	.	A	.	20.4515	.	AN=36	GT	0/0	0/0	0/0	0/0	0/0	0/0	0/0	0/0	0/0	0/0	0/0	0/0	0/0	0/0	0/0	0/0	0/0	0/0
nipponbareChloroplast	1783	.	A	.	20.4679	.	AN=36	GT	0/0	0/0	0/0	0/0	0/0	0/0	0/0	0/0	0/0	0/0	0/0	0/0	0/0	0/0	0/0	0/0	0/0	0/0
nipponbareChloroplast	1784	.	C	.	23.545	.	AN=36	GT	0/0	0/0	0/0	0/0	0/0	0/0	0/0	0/0	0/0	0/0	0/0	0/0	0/0	0/0	0/0	0/0	0/0	0/0
nipponbareChloroplast	1785	.	T	A	198	.	AC=2;AN=36	GT:PL:GP:GQ	0/0:0,255,255:0,264,279:99	0/0:0,255,255:0,264,279:99	0/0:0,255,255:0,264,279:99	0/0:0,255,255:0,264,279:99	0/0:0,255,255:0,264,279:99	0/0:0,255,255:0,264,279:99	0/0:0,255,255:0,264,279:99	0/0:0,255,255:0,264,279:99	0/0:0,255,255:0,264,279:99	0/0:0,255,255:0,264,279:99	0/0:0,255,255:0,264,279:99	0/0:0,255,255:0,264,279:99	0/0:0,255,255:0,264,279:99	0/0:0,255,255:0,264,279:99	0/0:0,255,255:0,264,279:99	0/0:0,255,255:0,264,279:99	1/1:255,255,0:230,239,0:99	0/0:0,255,255:0,264,279:99
nipponbareChloroplast	1786	.	T	G	198	.	AC=2;AN=36	GT:PL:GP:GQ	0/0:0,255,255:0,264,279:99	0/0:0,255,255:0,264,279:99	0/0:0,255,255:0,264,279:99	0/0:0,255,255:0,264,279:99	0/0:0,255,255:0,264,279:99	0/0:0,255,255:0,264,279:99	0/0:0,255,255:0,264,279:99	0/0:0,255,255:0,264,279:99	0/0:0,255,255:0,264,279:99	0/0:0,255,255:0,264,279:99	0/0:0,255,255:0,264,279:99	0/0:0,255,255:0,264,279:99	0/0:0,255,255:0,264,279:99	0/0:0,255,255:0,264,279:99	0/0:0,255,255:0,264,279:99	0/0:0,255,255:0,264,279:99	1/1:255,255,0:230,239,0:99	0/0:0,255,255:0,264,279:99
nipponbareChloroplast	1787	.	G	.	20.4679	.	AN=36	GT	0/0	0/0	0/0	0/0	0/0	0/0	0/0	0/0	0/0	0/0	0/0	0/0	0/0	0/0	0/0	0/0	0/0	0/0
nipponbareChloroplast	1788	.	C	.	23.4854	.	AN=36	GT	0/0	0/0	0/0	0/0	0/0	0/0	0/0	0/0	0/0	0/0	0/0	0/0	0/0	0/0	0/0	0/0	0/0	0/0
nipponbareChloroplast	1789	.	T	.	20.4691	.	AN=36	GT	0/0	0/0	0/0	0/0	0/0	0/0	0/0	0/0	0/0	0/0	0/0	0/0	0/0	0/0	0/0	0/0	0/0	0/0
nipponbareChloroplast	1790	.	C	.	999	.	AN=36	GT	0/0	0/0	0/0	0/0	0/0	0/0	0/0	0/0	0/0	0/0	0/0	0/0	0/0	0/0	0/0	0/0	0/0	0/0
nipponbareChloroplast	1791	.	T	.	23.5266	.	AN=36	GT	0/0	0/0	0/0	0/0	0/0	0/0	0/0	0/0	0/0	0/0	0/0	0/0	0/0	0/0	0/0	0/0	0/0	0/0
nipponbareChloroplast	1792	.	T	.	20.4641	.	AN=36	GT	0/0	0/0	0/0	0/0	0/0	0/0	0/0	0/0	0/0	0/0	0/0	0/0	0/0	0/0	0/0	0/0	0/0	0/0
nipponbareChloroplast	1793	.	C	.	20.4374	.	AN=36	GT	0/0	0/0	0/0	0/0	0/0	0/0	0/0	0/0	0/0	0/0	0/0	0/0	0/0	0/0	0/0	0/0	0/0	0/0
nipponbareChloroplast	1794	.	T	.	23.4532	.	AN=36	GT	0/0	0/0	0/0	0/0	0/0	0/0	0/0	0/0	0/0	0/0	0/0	0/0	0/0	0/0	0/0	0/0	0/0	0/0
nipponbareChloroplast	1795	.	T	.	23.4368	.	AN=36	GT	0/0	0/0	0/0	0/0	0/0	0/0	0/0	0/0	0/0	0/0	0/0	0/0	0/0	0/0	0/0	0/0	0/0	0/0
nipponbareChloroplast	1796	.	C	.	20.5718	.	AN=36	GT	0/0	0/0	0/0	0/0	0/0	0/0	0/0	0/0	0/0	0/0	0/0	0/0	0/0	0/0	0/0	0/0	0/0	0/0
nipponbareChloroplast	1797	.	C	.	18.7264	.	AN=36	GT	0/0	0/0	0/0	0/0	0/0	0/0	0/0	0/0	0/0	0/0	0/0	0/0	0/0	0/0	0/0	0/0	0/0	0/0
nipponbareChloroplast	1798	.	G	.	18.7811	.	AN=36	GT	0/0	0/0	0/0	0/0	0/0	0/0	0/0	0/0	0/0	0/0	0/0	0/0	0/0	0/0	0/0	0/0	0/0	0/0
nipponbareChloroplast	1799	.	T	.	18.7041	.	AN=36	GT	0/0	0/0	0/0	0/0	0/0	0/0	0/0	0/0	0/0	0/0	0/0	0/0	0/0	0/0	0/0	0/0	0/0	0/0
nipponbareChloroplast	1800	.	A	.	20.4682	.	AN=36	GT	0/0	0/0	0/0	0/0	0/0	0/0	0/0	0/0	0/0	0/0	0/0	0/0	0/0	0/0	0/0	0/0	0/0	0/0
nipponbareChloroplast	1801	.	A	.	999	.	AN=36	GT	0/0	0/0	0/0	0/0	0/0	0/0	0/0	0/0	0/0	0/0	0/0	0/0	0/0	0/0	0/0	0/0	0/0	0/0
nipponbareChloroplast	1802	.	A	.	20.4534	.	AN=36	GT	0/0	0/0	0/0	0/0	0/0	0/0	0/0	0/0	0/0	0/0	0/0	0/0	0/0	0/0	0/0	0/0	0/0	0/0
nipponbareChloroplast	1803	.	A	.	20.458	.	AN=36	GT	0/0	0/0	0/0	0/0	0/0	0/0	0/0	0/0	0/0	0/0	0/0	0/0	0/0	0/0	0/0	0/0	0/0	0/0
nipponbareChloroplast	1804	.	A	.	23.4736	.	AN=36	GT	0/0	0/0	0/0	0/0	0/0	0/0	0/0	0/0	0/0	0/0	0/0	0/0	0/0	0/0	0/0	0/0	0/0	0/0
nipponbareChloroplast	1805	.	A	.	20.4531	.	AN=36	GT	0/0	0/0	0/0	0/0	0/0	0/0	0/0	0/0	0/0	0/0	0/0	0/0	0/0	0/0	0/0	0/0	0/0	0/0
nipponbareChloroplast	1806	.	T	.	23.962	.	AN=36	GT	0/0	0/0	0/0	0/0	0/0	0/0	0/0	0/0	0/0	0/0	0/0	0/0	0/0	0/0	0/0	0/0	0/0	0/0
nipponbareChloroplast	1807	.	T	.	20.4622	.	AN=36	GT	0/0	0/0	0/0	0/0	0/0	0/0	0/0	0/0	0/0	0/0	0/0	0/0	0/0	0/0	0/0	0/0	0/0	0/0
nipponbareChloroplast	1808	.	C	.	18.7418	.	AN=36	GT	0/0	0/0	0/0	0/0	0/0	0/0	0/0	0/0	0/0	0/0	0/0	0/0	0/0	0/0	0/0	0/0	0/0	0/0
nipponbareChloroplast	1809	.	T	.	20.4507	.	AN=36	GT	0/0	0/0	0/0	0/0	0/0	0/0	0/0	0/0	0/0	0/0	0/0	0/0	0/0	0/0	0/0	0/0	0/0	0/0
nipponbareChloroplast	1810	.	T	.	20.4415	.	AN=36	GT	0/0	0/0	0/0	0/0	0/0	0/0	0/0	0/0	0/0	0/0	0/0	0/0	0/0	0/0	0/0	0/0	0/0	0/0
nipponbareChloroplast	1811	.	C	.	18.7504	.	AN=36	GT	0/0	0/0	0/0	0/0	0/0	0/0	0/0	0/0	0/0	0/0	0/0	0/0	0/0	0/0	0/0	0/0	0/0	0/0
nipponbareChloroplast	1812	.	T	.	18.7765	.	AN=36	GT	0/0	0/0	0/0	0/0	0/0	0/0	0/0	0/0	0/0	0/0	0/0	0/0	0/0	0/0	0/0	0/0	0/0	0/0
nipponbareChloroplast	1813	.	A	.	20.4577	.	AN=36	GT	0/0	0/0	0/0	0/0	0/0	0/0	0/0	0/0	0/0	0/0	0/0	0/0	0/0	0/0	0/0	0/0	0/0	0/0
nipponbareChloroplast	1814	.	A	.	23.4654	.	AN=36	GT	0/0	0/0	0/0	0/0	0/0	0/0	0/0	0/0	0/0	0/0	0/0	0/0	0/0	0/0	0/0	0/0	0/0	0/0
nipponbareChloroplast	1815	.	A	.	23.4427	.	AN=36	GT	0/0	0/0	0/0	0/0	0/0	0/0	0/0	0/0	0/0	0/0	0/0	0/0	0/0	0/0	0/0	0/0	0/0	0/0
nipponbareChloroplast	1816	.	A	.	18.7508	.	AN=36	GT	0/0	0/0	0/0	0/0	0/0	0/0	0/0	0/0	0/0	0/0	0/0	0/0	0/0	0/0	0/0	0/0	0/0	0/0
nipponbareChloroplast	1817	.	A	.	23.4503	.	AN=36	GT	0/0	0/0	0/0	0/0	0/0	0/0	0/0	0/0	0/0	0/0	0/0	0/0	0/0	0/0	0/0	0/0	0/0	0/0
nipponbareChloroplast	1818	.	T	.	18.708	.	AN=36	GT	0/0	0/0	0/0	0/0	0/0	0/0	0/0	0/0	0/0	0/0	0/0	0/0	0/0	0/0	0/0	0/0	0/0	0/0
nipponbareChloroplast	1819	.	A	.	18.729	.	AN=36	GT	0/0	0/0	0/0	0/0	0/0	0/0	0/0	0/0	0/0	0/0	0/0	0/0	0/0	0/0	0/0	0/0	0/0	0/0
nipponbareChloroplast	1820	.	C	.	18.7586	.	AN=36	GT	0/0	0/0	0/0	0/0	0/0	0/0	0/0	0/0	0/0	0/0	0/0	0/0	0/0	0/0	0/0	0/0	0/0	0/0
nipponbareChloroplast	1821	.	C	.	18.7462	.	AN=36	GT	0/0	0/0	0/0	0/0	0/0	0/0	0/0	0/0	0/0	0/0	0/0	0/0	0/0	0/0	0/0	0/0	0/0	0/0
nipponbareChloroplast	1822	.	G	.	18.8247	.	AN=36	GT	0/0	0/0	0/0	0/0	0/0	0/0	0/0	0/0	0/0	0/0	0/0	0/0	0/0	0/0	0/0	0/0	0/0	0/0
nipponbareChloroplast	1823	.	A	.	20.4515	.	AN=36	GT	0/0	0/0	0/0	0/0	0/0	0/0	0/0	0/0	0/0	0/0	0/0	0/0	0/0	0/0	0/0	0/0	0/0	0/0
nipponbareChloroplast	1824	.	A	.	23.4823	.	AN=36	GT	0/0	0/0	0/0	0/0	0/0	0/0	0/0	0/0	0/0	0/0	0/0	0/0	0/0	0/0	0/0	0/0	0/0	0/0
nipponbareChloroplast	1825	.	C	.	20.4772	.	AN=36	GT	0/0	0/0	0/0	0/0	0/0	0/0	0/0	0/0	0/0	0/0	0/0	0/0	0/0	0/0	0/0	0/0	0/0	0/0
nipponbareChloroplast	1826	.	C	.	23.4513	.	AN=36	GT	0/0	0/0	0/0	0/0	0/0	0/0	0/0	0/0	0/0	0/0	0/0	0/0	0/0	0/0	0/0	0/0	0/0	0/0
nipponbareChloroplast	1827	.	C	.	20.497	.	AN=36	GT	0/0	0/0	0/0	0/0	0/0	0/0	0/0	0/0	0/0	0/0	0/0	0/0	0/0	0/0	0/0	0/0	0/0	0/0
nipponbareChloroplast	1828	.	A	.	23.4597	.	AN=36	GT	0/0	0/0	0/0	0/0	0/0	0/0	0/0	0/0	0/0	0/0	0/0	0/0	0/0	0/0	0/0	0/0	0/0	0/0
nipponbareChloroplast	1829	.	A	.	18.7802	.	AN=36	GT	0/0	0/0	0/0	0/0	0/0	0/0	0/0	0/0	0/0	0/0	0/0	0/0	0/0	0/0	0/0	0/0	0/0	0/0
nipponbareChloroplast	1830	.	C	.	23.4451	.	AN=36	GT	0/0	0/0	0/0	0/0	0/0	0/0	0/0	0/0	0/0	0/0	0/0	0/0	0/0	0/0	0/0	0/0	0/0	0/0
nipponbareChloroplast	1831	.	C	.	18.7055	.	AN=36	GT	0/0	0/0	0/0	0/0	0/0	0/0	0/0	0/0	0/0	0/0	0/0	0/0	0/0	0/0	0/0	0/0	0/0	0/0
nipponbareChloroplast	1832	.	A	.	18.7059	.	AN=36	GT	0/0	0/0	0/0	0/0	0/0	0/0	0/0	0/0	0/0	0/0	0/0	0/0	0/0	0/0	0/0	0/0	0/0	0/0
nipponbareChloroplast	1833	.	T	.	20.4362	.	AN=36	GT	0/0	0/0	0/0	0/0	0/0	0/0	0/0	0/0	0/0	0/0	0/0	0/0	0/0	0/0	0/0	0/0	0/0	0/0
nipponbareChloroplast	1834	.	T	.	23.4383	.	AN=36	GT	0/0	0/0	0/0	0/0	0/0	0/0	0/0	0/0	0/0	0/0	0/0	0/0	0/0	0/0	0/0	0/0	0/0	0/0
nipponbareChloroplast	1835	.	G	.	20.5631	.	AN=36	GT	0/0	0/0	0/0	0/0	0/0	0/0	0/0	0/0	0/0	0/0	0/0	0/0	0/0	0/0	0/0	0/0	0/0	0/0
nipponbareChloroplast	1836	.	C	.	20.4828	.	AN=36	GT	0/0	0/0	0/0	0/0	0/0	0/0	0/0	0/0	0/0	0/0	0/0	0/0	0/0	0/0	0/0	0/0	0/0	0/0
nipponbareChloroplast	1837	.	A	.	20.4433	.	AN=36	GT	0/0	0/0	0/0	0/0	0/0	0/0	0/0	0/0	0/0	0/0	0/0	0/0	0/0	0/0	0/0	0/0	0/0	0/0
nipponbareChloroplast	1838	.	T	.	23.4448	.	AN=36	GT	0/0	0/0	0/0	0/0	0/0	0/0	0/0	0/0	0/0	0/0	0/0	0/0	0/0	0/0	0/0	0/0	0/0	0/0
nipponbareChloroplast	1839	.	A	.	20.4671	.	AN=36	GT	0/0	0/0	0/0	0/0	0/0	0/0	0/0	0/0	0/0	0/0	0/0	0/0	0/0	0/0	0/0	0/0	0/0	0/0
nipponbareChloroplast	1840	.	A	.	20.4581	.	AN=36	GT	0/0	0/0	0/0	0/0	0/0	0/0	0/0	0/0	0/0	0/0	0/0	0/0	0/0	0/0	0/0	0/0	0/0	0/0
nipponbareChloroplast	1841	.	A	.	999	.	AN=36	GT	0/0	0/0	0/0	0/0	0/0	0/0	0/0	0/0	0/0	0/0	0/0	0/0	0/0	0/0	0/0	0/0	0/0	0/0
nipponbareChloroplast	1842	.	A	.	23.5572	.	AN=36	GT	0/0	0/0	0/0	0/0	0/0	0/0	0/0	0/0	0/0	0/0	0/0	0/0	0/0	0/0	0/0	0/0	0/0	0/0
nipponbareChloroplast	1843	.	G	.	20.4602	.	AN=36	GT	0/0	0/0	0/0	0/0	0/0	0/0	0/0	0/0	0/0	0/0	0/0	0/0	0/0	0/0	0/0	0/0	0/0	0/0
nipponbareChloroplast	1844	.	C	.	23.4651	.	AN=36	GT	0/0	0/0	0/0	0/0	0/0	0/0	0/0	0/0	0/0	0/0	0/0	0/0	0/0	0/0	0/0	0/0	0/0	0/0
nipponbareChloroplast	1845	.	T	.	23.4651	.	AN=36	GT	0/0	0/0	0/0	0/0	0/0	0/0	0/0	0/0	0/0	0/0	0/0	0/0	0/0	0/0	0/0	0/0	0/0	0/0
nipponbareChloroplast	1846	.	C	.	18.7455	.	AN=36	GT	0/0	0/0	0/0	0/0	0/0	0/0	0/0	0/0	0/0	0/0	0/0	0/0	0/0	0/0	0/0	0/0	0/0	0/0
nipponbareChloroplast	1847	.	G	.	20.5887	.	AN=36	GT	0/0	0/0	0/0	0/0	0/0	0/0	0/0	0/0	0/0	0/0	0/0	0/0	0/0	0/0	0/0	0/0	0/0	0/0
nipponbareChloroplast	1848	.	T	.	20.4984	.	AN=36	GT	0/0	0/0	0/0	0/0	0/0	0/0	0/0	0/0	0/0	0/0	0/0	0/0	0/0	0/0	0/0	0/0	0/0	0/0
nipponbareChloroplast	1849	.	A	.	18.7337	.	AN=36	GT	0/0	0/0	0/0	0/0	0/0	0/0	0/0	0/0	0/0	0/0	0/0	0/0	0/0	0/0	0/0	0/0	0/0	0/0
nipponbareChloroplast	1850	.	C	T	198	.	AC=2;AN=36	GT:PL:GP:GQ	0/0:0,255,255:0,264,279:99	0/0:0,255,255:0,264,279:99	0/0:0,255,255:0,264,279:99	0/0:0,255,255:0,264,279:99	0/0:0,255,255:0,264,279:99	0/0:0,255,255:0,264,279:99	0/0:0,255,255:0,264,279:99	0/0:0,255,255:0,264,279:99	0/0:0,255,255:0,264,279:99	0/0:0,255,255:0,264,279:99	0/0:0,255,255:0,264,279:99	0/0:0,255,255:0,264,279:99	0/0:0,255,255:0,264,279:99	0/0:0,255,255:0,264,279:99	0/0:0,255,255:0,264,279:99	1/1:255,255,0:230,239,0:99	0/0:0,255,255:0,264,279:99	0/0:0,255,255:0,264,279:99
nipponbareChloroplast	1851	.	C	.	18.7629	.	AN=36	GT	0/0	0/0	0/0	0/0	0/0	0/0	0/0	0/0	0/0	0/0	0/0	0/0	0/0	0/0	0/0	0/0	0/0	0/0
nipponbareChloroplast	1852	.	G	.	20.5368	.	AN=36	GT	0/0	0/0	0/0	0/0	0/0	0/0	0/0	0/0	0/0	0/0	0/0	0/0	0/0	0/0	0/0	0/0	0/0	0/0
nipponbareChloroplast	1853	.	T	.	18.7263	.	AN=36	GT	0/0	0/0	0/0	0/0	0/0	0/0	0/0	0/0	0/0	0/0	0/0	0/0	0/0	0/0	0/0	0/0	0/0	0/0
nipponbareChloroplast	1854	.	G	.	20.4777	.	AN=36	GT	0/0	0/0	0/0	0/0	0/0	0/0	0/0	0/0	0/0	0/0	0/0	0/0	0/0	0/0	0/0	0/0	0/0	0/0
nipponbareChloroplast	1855	.	C	.	20.5784	.	AN=36	GT	0/0	0/0	0/0	0/0	0/0	0/0	0/0	0/0	0/0	0/0	0/0	0/0	0/0	0/0	0/0	0/0	0/0	0/0
nipponbareChloroplast	1856	.	T	.	23.4885	.	AN=36	GT	0/0	0/0	0/0	0/0	0/0	0/0	0/0	0/0	0/0	0/0	0/0	0/0	0/0	0/0	0/0	0/0	0/0	0/0
nipponbareChloroplast	1857	.	T	.	20.4519	.	AN=36	GT	0/0	0/0	0/0	0/0	0/0	0/0	0/0	0/0	0/0	0/0	0/0	0/0	0/0	0/0	0/0	0/0	0/0	0/0
nipponbareChloroplast	1858	.	T	.	20.4507	.	AN=36	GT	0/0	0/0	0/0	0/0	0/0	0/0	0/0	0/0	0/0	0/0	0/0	0/0	0/0	0/0	0/0	0/0	0/0	0/0
nipponbareChloroplast	1859	.	T	.	18.7139	.	AN=36	GT	0/0	0/0	0/0	0/0	0/0	0/0	0/0	0/0	0/0	0/0	0/0	0/0	0/0	0/0	0/0	0/0	0/0	0/0
nipponbareChloroplast	1860	.	A	.	18.7133	.	AN=36	GT	0/0	0/0	0/0	0/0	0/0	0/0	0/0	0/0	0/0	0/0	0/0	0/0	0/0	0/0	0/0	0/0	0/0	0/0
nipponbareChloroplast	1861	.	T	.	20.4512	.	AN=36	GT	0/0	0/0	0/0	0/0	0/0	0/0	0/0	0/0	0/0	0/0	0/0	0/0	0/0	0/0	0/0	0/0	0/0	0/0
nipponbareChloroplast	1862	.	G	.	18.7907	.	AN=36	GT	0/0	0/0	0/0	0/0	0/0	0/0	0/0	0/0	0/0	0/0	0/0	0/0	0/0	0/0	0/0	0/0	0/0	0/0
nipponbareChloroplast	1863	.	T	C	198	.	AC=2;AN=36	GT:PL:GP:GQ	0/0:0,255,255:0,264,279:99	0/0:0,255,255:0,264,279:99	0/0:0,255,255:0,264,279:99	0/0:0,255,255:0,264,279:99	0/0:0,255,255:0,264,279:99	0/0:0,255,255:0,264,279:99	0/0:0,255,255:0,264,279:99	0/0:0,255,255:0,264,279:99	0/0:0,255,255:0,264,279:99	0/0:0,255,255:0,264,279:99	0/0:0,255,255:0,264,279:99	0/0:0,255,255:0,264,279:99	0/0:0,255,255:0,264,279:99	0/0:0,255,255:0,264,279:99	0/0:0,255,255:0,264,279:99	0/0:0,255,255:0,264,279:99	1/1:255,255,0:230,239,0:99	0/0:0,255,255:0,264,279:99
nipponbareChloroplast	1864	.	T	.	23.4692	.	AN=36	GT	0/0	0/0	0/0	0/0	0/0	0/0	0/0	0/0	0/0	0/0	0/0	0/0	0/0	0/0	0/0	0/0	0/0	0/0
nipponbareChloroplast	1865	.	T	.	23.6993	.	AN=36	GT	0/0	0/0	0/0	0/0	0/0	0/0	0/0	0/0	0/0	0/0	0/0	0/0	0/0	0/0	0/0	0/0	0/0	0/0
nipponbareChloroplast	1866	.	A	.	23.5597	.	AN=36	GT	0/0	0/0	0/0	0/0	0/0	0/0	0/0	0/0	0/0	0/0	0/0	0/0	0/0	0/0	0/0	0/0	0/0	0/0
nipponbareChloroplast	1867	.	C	.	18.756	.	AN=36	GT	0/0	0/0	0/0	0/0	0/0	0/0	0/0	0/0	0/0	0/0	0/0	0/0	0/0	0/0	0/0	0/0	0/0	0/0
nipponbareChloroplast	1868	.	G	.	23.5214	.	AN=36	GT	0/0	0/0	0/0	0/0	0/0	0/0	0/0	0/0	0/0	0/0	0/0	0/0	0/0	0/0	0/0	0/0	0/0	0/0
nipponbareChloroplast	1869	.	A	.	18.7066	.	AN=36	GT	0/0	0/0	0/0	0/0	0/0	0/0	0/0	0/0	0/0	0/0	0/0	0/0	0/0	0/0	0/0	0/0	0/0	0/0
nipponbareChloroplast	1870	.	G	.	23.4346	.	AN=36	GT	0/0	0/0	0/0	0/0	0/0	0/0	0/0	0/0	0/0	0/0	0/0	0/0	0/0	0/0	0/0	0/0	0/0	0/0
nipponbareChloroplast	1871	.	C	.	20.5457	.	AN=36	GT	0/0	0/0	0/0	0/0	0/0	0/0	0/0	0/0	0/0	0/0	0/0	0/0	0/0	0/0	0/0	0/0	0/0	0/0
nipponbareChloroplast	1872	.	T	.	23.4415	.	AN=36	GT	0/0	0/0	0/0	0/0	0/0	0/0	0/0	0/0	0/0	0/0	0/0	0/0	0/0	0/0	0/0	0/0	0/0	0/0
nipponbareChloroplast	1873	.	A	.	20.4654	.	AN=36	GT	0/0	0/0	0/0	0/0	0/0	0/0	0/0	0/0	0/0	0/0	0/0	0/0	0/0	0/0	0/0	0/0	0/0	0/0
nipponbareChloroplast	1874	.	A	.	23.4422	.	AN=36	GT	0/0	0/0	0/0	0/0	0/0	0/0	0/0	0/0	0/0	0/0	0/0	0/0	0/0	0/0	0/0	0/0	0/0	0/0
nipponbareChloroplast	1875	.	A	.	23.4573	.	AN=36	GT	0/0	0/0	0/0	0/0	0/0	0/0	0/0	0/0	0/0	0/0	0/0	0/0	0/0	0/0	0/0	0/0	0/0	0/0
nipponbareChloroplast	1876	.	G	.	20.4911	.	AN=36	GT	0/0	0/0	0/0	0/0	0/0	0/0	0/0	0/0	0/0	0/0	0/0	0/0	0/0	0/0	0/0	0/0	0/0	0/0
nipponbareChloroplast	1877	.	T	.	20.4573	.	AN=36	GT	0/0	0/0	0/0	0/0	0/0	0/0	0/0	0/0	0/0	0/0	0/0	0/0	0/0	0/0	0/0	0/0	0/0	0/0
nipponbareChloroplast	1878	.	T	.	23.4342	.	AN=36	GT	0/0	0/0	0/0	0/0	0/0	0/0	0/0	0/0	0/0	0/0	0/0	0/0	0/0	0/0	0/0	0/0	0/0	0/0
nipponbareChloroplast	1879	.	C	.	18.7058	.	AN=36	GT	0/0	0/0	0/0	0/0	0/0	0/0	0/0	0/0	0/0	0/0	0/0	0/0	0/0	0/0	0/0	0/0	0/0	0/0
nipponbareChloroplast	1880	.	T	.	18.7236	.	AN=36	GT	0/0	0/0	0/0	0/0	0/0	0/0	0/0	0/0	0/0	0/0	0/0	0/0	0/0	0/0	0/0	0/0	0/0	0/0
nipponbareChloroplast	1881	.	A	.	20.4659	.	AN=36	GT	0/0	0/0	0/0	0/0	0/0	0/0	0/0	0/0	0/0	0/0	0/0	0/0	0/0	0/0	0/0	0/0	0/0	0/0
nipponbareChloroplast	1882	.	G	.	20.51	.	AN=36	GT	0/0	0/0	0/0	0/0	0/0	0/0	0/0	0/0	0/0	0/0	0/0	0/0	0/0	0/0	0/0	0/0	0/0	0/0
nipponbareChloroplast	1883	.	C	.	18.7534	.	AN=36	GT	0/0	0/0	0/0	0/0	0/0	0/0	0/0	0/0	0/0	0/0	0/0	0/0	0/0	0/0	0/0	0/0	0/0	0/0
nipponbareChloroplast	1884	.	G	.	20.5258	.	AN=36	GT	0/0	0/0	0/0	0/0	0/0	0/0	0/0	0/0	0/0	0/0	0/0	0/0	0/0	0/0	0/0	0/0	0/0	0/0
nipponbareChloroplast	1885	.	C	.	20.6299	.	AN=36	GT	0/0	0/0	0/0	0/0	0/0	0/0	0/0	0/0	0/0	0/0	0/0	0/0	0/0	0/0	0/0	0/0	0/0	0/0
nipponbareChloroplast	1886	.	A	.	20.4325	.	AN=36	GT	0/0	0/0	0/0	0/0	0/0	0/0	0/0	0/0	0/0	0/0	0/0	0/0	0/0	0/0	0/0	0/0	0/0	0/0
nipponbareChloroplast	1887	.	T	.	20.4502	.	AN=36	GT	0/0	0/0	0/0	0/0	0/0	0/0	0/0	0/0	0/0	0/0	0/0	0/0	0/0	0/0	0/0	0/0	0/0	0/0
nipponbareChloroplast	1888	.	G	.	23.473	.	AN=36	GT	0/0	0/0	0/0	0/0	0/0	0/0	0/0	0/0	0/0	0/0	0/0	0/0	0/0	0/0	0/0	0/0	0/0	0/0
nipponbareChloroplast	1889	.	A	.	18.7617	.	AN=36	GT	0/0	0/0	0/0	0/0	0/0	0/0	0/0	0/0	0/0	0/0	0/0	0/0	0/0	0/0	0/0	0/0	0/0	0/0
nipponbareChloroplast	1890	.	A	.	20.4615	.	AN=36	GT	0/0	0/0	0/0	0/0	0/0	0/0	0/0	0/0	0/0	0/0	0/0	0/0	0/0	0/0	0/0	0/0	0/0	0/0
nipponbareChloroplast	1891	.	A	.	20.4486	.	AN=36	GT	0/0	0/0	0/0	0/0	0/0	0/0	0/0	0/0	0/0	0/0	0/0	0/0	0/0	0/0	0/0	0/0	0/0	0/0
nipponbareChloroplast	1892	.	G	.	23.4379	.	AN=36	GT	0/0	0/0	0/0	0/0	0/0	0/0	0/0	0/0	0/0	0/0	0/0	0/0	0/0	0/0	0/0	0/0	0/0	0/0
nipponbareChloroplast	1893	.	T	.	18.7383	.	AN=36	GT	0/0	0/0	0/0	0/0	0/0	0/0	0/0	0/0	0/0	0/0	0/0	0/0	0/0	0/0	0/0	0/0	0/0	0/0
nipponbareChloroplast	1894	.	C	.	18.8024	.	AN=36	GT	0/0	0/0	0/0	0/0	0/0	0/0	0/0	0/0	0/0	0/0	0/0	0/0	0/0	0/0	0/0	0/0	0/0	0/0
nipponbareChloroplast	1895	.	G	.	18.7629	.	AN=36	GT	0/0	0/0	0/0	0/0	0/0	0/0	0/0	0/0	0/0	0/0	0/0	0/0	0/0	0/0	0/0	0/0	0/0	0/0
nipponbareChloroplast	1896	.	A	.	999	.	AN=36	GT	0/0	0/0	0/0	0/0	0/0	0/0	0/0	0/0	0/0	0/0	0/0	0/0	0/0	0/0	0/0	0/0	0/0	0/0
nipponbareChloroplast	1897	.	A	.	20.4713	.	AN=36	GT	0/0	0/0	0/0	0/0	0/0	0/0	0/0	0/0	0/0	0/0	0/0	0/0	0/0	0/0	0/0	0/0	0/0	0/0
nipponbareChloroplast	1898	.	G	.	20.4749	.	AN=36	GT	0/0	0/0	0/0	0/0	0/0	0/0	0/0	0/0	0/0	0/0	0/0	0/0	0/0	0/0	0/0	0/0	0/0	0/0
nipponbareChloroplast	1899	.	T	.	20.4931	.	AN=36	GT	0/0	0/0	0/0	0/0	0/0	0/0	0/0	0/0	0/0	0/0	0/0	0/0	0/0	0/0	0/0	0/0	0/0	0/0
nipponbareChloroplast	1900	.	A	.	23.4435	.	AN=36	GT	0/0	0/0	0/0	0/0	0/0	0/0	0/0	0/0	0/0	0/0	0/0	0/0	0/0	0/0	0/0	0/0	0/0	0/0
nipponbareChloroplast	1901	.	T	.	20.4798	.	AN=36	GT	0/0	0/0	0/0	0/0	0/0	0/0	0/0	0/0	0/0	0/0	0/0	0/0	0/0	0/0	0/0	0/0	0/0	0/0
nipponbareChloroplast	1902	.	A	.	20.4439	.	AN=36	GT	0/0	0/0	0/0	0/0	0/0	0/0	0/0	0/0	0/0	0/0	0/0	0/0	0/0	0/0	0/0	0/0	0/0	0/0
nipponbareChloroplast	1903	.	T	.	18.6949	.	AN=36	GT	0/0	0/0	0/0	0/0	0/0	0/0	0/0	0/0	0/0	0/0	0/0	0/0	0/0	0/0	0/0	0/0	0/0	0/0
nipponbareChloroplast	1904	.	A	.	18.7178	.	AN=36	GT	0/0	0/0	0/0	0/0	0/0	0/0	0/0	0/0	0/0	0/0	0/0	0/0	0/0	0/0	0/0	0/0	0/0	0/0
nipponbareChloroplast	1905	.	C	.	20.5106	.	AN=36	GT	0/0	0/0	0/0	0/0	0/0	0/0	0/0	0/0	0/0	0/0	0/0	0/0	0/0	0/0	0/0	0/0	0/0	0/0
nipponbareChloroplast	1906	.	T	.	20.5521	.	AN=36	GT	0/0	0/0	0/0	0/0	0/0	0/0	0/0	0/0	0/0	0/0	0/0	0/0	0/0	0/0	0/0	0/0	0/0	0/0
nipponbareChloroplast	1907	.	T	.	18.6992	.	AN=36	GT	0/0	0/0	0/0	0/0	0/0	0/0	0/0	0/0	0/0	0/0	0/0	0/0	0/0	0/0	0/0	0/0	0/0	0/0
nipponbareChloroplast	1908	.	T	.	999	.	AN=36	GT	0/0	0/0	0/0	0/0	0/0	0/0	0/0	0/0	0/0	0/0	0/0	0/0	0/0	0/0	0/0	0/0	0/0	0/0
nipponbareChloroplast	1909	.	A	.	999	.	AN=36	GT	0/0	0/0	0/0	0/0	0/0	0/0	0/0	0/0	0/0	0/0	0/0	0/0	0/0	0/0	0/0	0/0	0/0	0/0
nipponbareChloroplast	1910	.	G	.	18.7052	.	AN=36	GT	0/0	0/0	0/0	0/0	0/0	0/0	0/0	0/0	0/0	0/0	0/0	0/0	0/0	0/0	0/0	0/0	0/0	0/0
nipponbareChloroplast	1911	.	T	.	18.7006	.	AN=36	GT	0/0	0/0	0/0	0/0	0/0	0/0	0/0	0/0	0/0	0/0	0/0	0/0	0/0	0/0	0/0	0/0	0/0	0/0
nipponbareChloroplast	1912	.	C	.	18.7639	.	AN=36	GT	0/0	0/0	0/0	0/0	0/0	0/0	0/0	0/0	0/0	0/0	0/0	0/0	0/0	0/0	0/0	0/0	0/0	0/0
nipponbareChloroplast	1913	.	G	.	18.8183	.	AN=36	GT	0/0	0/0	0/0	0/0	0/0	0/0	0/0	0/0	0/0	0/0	0/0	0/0	0/0	0/0	0/0	0/0	0/0	0/0
nipponbareChloroplast	1914	.	A	.	20.463	.	AN=36	GT	0/0	0/0	0/0	0/0	0/0	0/0	0/0	0/0	0/0	0/0	0/0	0/0	0/0	0/0	0/0	0/0	0/0	0/0
nipponbareChloroplast	1915	.	T	.	23.4956	.	AN=36	GT	0/0	0/0	0/0	0/0	0/0	0/0	0/0	0/0	0/0	0/0	0/0	0/0	0/0	0/0	0/0	0/0	0/0	0/0
nipponbareChloroplast	1916	.	A	.	20.4587	.	AN=36	GT	0/0	0/0	0/0	0/0	0/0	0/0	0/0	0/0	0/0	0/0	0/0	0/0	0/0	0/0	0/0	0/0	0/0	0/0
nipponbareChloroplast	1917	.	C	.	23.4506	.	AN=36	GT	0/0	0/0	0/0	0/0	0/0	0/0	0/0	0/0	0/0	0/0	0/0	0/0	0/0	0/0	0/0	0/0	0/0	0/0
nipponbareChloroplast	1918	.	A	.	23.4433	.	AN=36	GT	0/0	0/0	0/0	0/0	0/0	0/0	0/0	0/0	0/0	0/0	0/0	0/0	0/0	0/0	0/0	0/0	0/0	0/0
nipponbareChloroplast	1919	.	A	.	23.4513	.	AN=36	GT	0/0	0/0	0/0	0/0	0/0	0/0	0/0	0/0	0/0	0/0	0/0	0/0	0/0	0/0	0/0	0/0	0/0	0/0
nipponbareChloroplast	1920	.	A	.	23.451	.	AN=36	GT	0/0	0/0	0/0	0/0	0/0	0/0	0/0	0/0	0/0	0/0	0/0	0/0	0/0	0/0	0/0	0/0	0/0	0/0
nipponbareChloroplast	1921	.	G	.	20.5565	.	AN=36	GT	0/0	0/0	0/0	0/0	0/0	0/0	0/0	0/0	0/0	0/0	0/0	0/0	0/0	0/0	0/0	0/0	0/0	0/0
nipponbareChloroplast	1922	.	T	.	18.7047	.	AN=36	GT	0/0	0/0	0/0	0/0	0/0	0/0	0/0	0/0	0/0	0/0	0/0	0/0	0/0	0/0	0/0	0/0	0/0	0/0
nipponbareChloroplast	1923	.	C	.	18.7384	.	AN=36	GT	0/0	0/0	0/0	0/0	0/0	0/0	0/0	0/0	0/0	0/0	0/0	0/0	0/0	0/0	0/0	0/0	0/0	0/0
nipponbareChloroplast	1924	.	T	.	20.4546	.	AN=36	GT	0/0	0/0	0/0	0/0	0/0	0/0	0/0	0/0	0/0	0/0	0/0	0/0	0/0	0/0	0/0	0/0	0/0	0/0
nipponbareChloroplast	1925	.	T	.	23.4383	.	AN=36	GT	0/0	0/0	0/0	0/0	0/0	0/0	0/0	0/0	0/0	0/0	0/0	0/0	0/0	0/0	0/0	0/0	0/0	0/0
nipponbareChloroplast	1926	.	C	.	18.7229	.	AN=36	GT	0/0	0/0	0/0	0/0	0/0	0/0	0/0	0/0	0/0	0/0	0/0	0/0	0/0	0/0	0/0	0/0	0/0	0/0
nipponbareChloroplast	1927	.	T	.	20.4822	.	AN=36	GT	0/0	0/0	0/0	0/0	0/0	0/0	0/0	0/0	0/0	0/0	0/0	0/0	0/0	0/0	0/0	0/0	0/0	0/0
nipponbareChloroplast	1928	.	T	.	23.4539	.	AN=36	GT	0/0	0/0	0/0	0/0	0/0	0/0	0/0	0/0	0/0	0/0	0/0	0/0	0/0	0/0	0/0	0/0	0/0	0/0
nipponbareChloroplast	1929	.	T	.	999	.	AN=36	GT	0/0	0/0	0/0	0/0	0/0	0/0	0/0	0/0	0/0	0/0	0/0	0/0	0/0	0/0	0/0	0/0	0/0	0/0
nipponbareChloroplast	1930	.	T	.	23.4675	.	AN=36	GT	0/0	0/0	0/0	0/0	0/0	0/0	0/0	0/0	0/0	0/0	0/0	0/0	0/0	0/0	0/0	0/0	0/0	0/0
nipponbareChloroplast	1931	.	T	.	20.5167	.	AN=36	GT	0/0	0/0	0/0	0/0	0/0	0/0	0/0	0/0	0/0	0/0	0/0	0/0	0/0	0/0	0/0	0/0	0/0	0/0
nipponbareChloroplast	1932	.	T	.	20.493	.	AN=36	GT	0/0	0/0	0/0	0/0	0/0	0/0	0/0	0/0	0/0	0/0	0/0	0/0	0/0	0/0	0/0	0/0	0/0	0/0
nipponbareChloroplast	1933	.	G	.	20.4913	.	AN=36	GT	0/0	0/0	0/0	0/0	0/0	0/0	0/0	0/0	0/0	0/0	0/0	0/0	0/0	0/0	0/0	0/0	0/0	0/0
nipponbareChloroplast	1934	.	A	.	23.4325	.	AN=36	GT	0/0	0/0	0/0	0/0	0/0	0/0	0/0	0/0	0/0	0/0	0/0	0/0	0/0	0/0	0/0	0/0	0/0	0/0
nipponbareChloroplast	1935	.	A	.	20.4553	.	AN=36	GT	0/0	0/0	0/0	0/0	0/0	0/0	0/0	0/0	0/0	0/0	0/0	0/0	0/0	0/0	0/0	0/0	0/0	0/0
nipponbareChloroplast	1936	.	G	.	23.4628	.	AN=36	GT	0/0	0/0	0/0	0/0	0/0	0/0	0/0	0/0	0/0	0/0	0/0	0/0	0/0	0/0	0/0	0/0	0/0	0/0
nipponbareChloroplast	1937	.	A	.	23.467	.	AN=36	GT	0/0	0/0	0/0	0/0	0/0	0/0	0/0	0/0	0/0	0/0	0/0	0/0	0/0	0/0	0/0	0/0	0/0	0/0
nipponbareChloroplast	1938	.	T	.	23.4546	.	AN=36	GT	0/0	0/0	0/0	0/0	0/0	0/0	0/0	0/0	0/0	0/0	0/0	0/0	0/0	0/0	0/0	0/0	0/0	0/0
nipponbareChloroplast	1939	.	C	.	18.7668	.	AN=36	GT	0/0	0/0	0/0	0/0	0/0	0/0	0/0	0/0	0/0	0/0	0/0	0/0	0/0	0/0	0/0	0/0	0/0	0/0
nipponbareChloroplast	1940	.	C	.	20.4892	.	AN=36	GT	0/0	0/0	0/0	0/0	0/0	0/0	0/0	0/0	0/0	0/0	0/0	0/0	0/0	0/0	0/0	0/0	0/0	0/0
nipponbareChloroplast	1941	.	A	G	198	.	AC=2;AN=36	GT:PL:GP:GQ	0/0:0,255,255:0,264,279:99	0/0:0,255,255:0,264,279:99	0/0:0,255,255:0,264,279:99	0/0:0,255,255:0,264,279:99	0/0:0,255,255:0,264,279:99	0/0:0,255,255:0,264,279:99	0/0:0,255,255:0,264,279:99	0/0:0,255,255:0,264,279:99	0/0:0,255,255:0,264,279:99	0/0:0,255,255:0,264,279:99	0/0:0,255,255:0,264,279:99	0/0:0,255,255:0,264,279:99	0/0:0,255,255:0,264,279:99	0/0:0,255,255:0,264,279:99	0/0:0,255,255:0,264,279:99	1/1:255,255,0:230,239,0:99	0/0:0,255,255:0,264,279:99	0/0:0,255,255:0,264,279:99
nipponbareChloroplast	1942	.	C	.	20.5275	.	AN=36	GT	0/0	0/0	0/0	0/0	0/0	0/0	0/0	0/0	0/0	0/0	0/0	0/0	0/0	0/0	0/0	0/0	0/0	0/0
nipponbareChloroplast	1943	.	T	.	23.4384	.	AN=36	GT	0/0	0/0	0/0	0/0	0/0	0/0	0/0	0/0	0/0	0/0	0/0	0/0	0/0	0/0	0/0	0/0	0/0	0/0
nipponbareChloroplast	1944	.	G	.	20.5886	.	AN=36	GT	0/0	0/0	0/0	0/0	0/0	0/0	0/0	0/0	0/0	0/0	0/0	0/0	0/0	0/0	0/0	0/0	0/0	0/0
nipponbareChloroplast	1945	.	T	.	18.7361	.	AN=36	GT	0/0	0/0	0/0	0/0	0/0	0/0	0/0	0/0	0/0	0/0	0/0	0/0	0/0	0/0	0/0	0/0	0/0	0/0
nipponbareChloroplast	1946	.	G	.	20.4559	.	AN=36	GT	0/0	0/0	0/0	0/0	0/0	0/0	0/0	0/0	0/0	0/0	0/0	0/0	0/0	0/0	0/0	0/0	0/0	0/0
nipponbareChloroplast	1947	.	A	.	20.4651	.	AN=36	GT	0/0	0/0	0/0	0/0	0/0	0/0	0/0	0/0	0/0	0/0	0/0	0/0	0/0	0/0	0/0	0/0	0/0	0/0
nipponbareChloroplast	1948	.	T	.	20.5307	.	AN=36	GT	0/0	0/0	0/0	0/0	0/0	0/0	0/0	0/0	0/0	0/0	0/0	0/0	0/0	0/0	0/0	0/0	0/0	0/0
nipponbareChloroplast	1949	.	A	.	999	.	AN=36	GT	0/0	0/0	0/0	0/0	0/0	0/0	0/0	0/0	0/0	0/0	0/0	0/0	0/0	0/0	0/0	0/0	0/0	0/0
nipponbareChloroplast	1950	.	A	.	23.4362	.	AN=36	GT	0/0	0/0	0/0	0/0	0/0	0/0	0/0	0/0	0/0	0/0	0/0	0/0	0/0	0/0	0/0	0/0	0/0	0/0
nipponbareChloroplast	1951	.	T	.	23.5043	.	AN=36	GT	0/0	0/0	0/0	0/0	0/0	0/0	0/0	0/0	0/0	0/0	0/0	0/0	0/0	0/0	0/0	0/0	0/0	0/0
nipponbareChloroplast	1952	.	G	.	20.546	.	AN=36	GT	0/0	0/0	0/0	0/0	0/0	0/0	0/0	0/0	0/0	0/0	0/0	0/0	0/0	0/0	0/0	0/0	0/0	0/0
nipponbareChloroplast	1953	.	A	.	20.4591	.	AN=36	GT	0/0	0/0	0/0	0/0	0/0	0/0	0/0	0/0	0/0	0/0	0/0	0/0	0/0	0/0	0/0	0/0	0/0	0/0
nipponbareChloroplast	1954	.	A	.	23.4342	.	AN=36	GT	0/0	0/0	0/0	0/0	0/0	0/0	0/0	0/0	0/0	0/0	0/0	0/0	0/0	0/0	0/0	0/0	0/0	0/0
nipponbareChloroplast	1955	.	A	.	23.437	.	AN=36	GT	0/0	0/0	0/0	0/0	0/0	0/0	0/0	0/0	0/0	0/0	0/0	0/0	0/0	0/0	0/0	0/0	0/0	0/0
nipponbareChloroplast	1956	.	A	.	999	.	AN=36	GT	0/0	0/0	0/0	0/0	0/0	0/0	0/0	0/0	0/0	0/0	0/0	0/0	0/0	0/0	0/0	0/0	0/0	0/0
nipponbareChloroplast	1957	.	A	.	20.4515	.	AN=36	GT	0/0	0/0	0/0	0/0	0/0	0/0	0/0	0/0	0/0	0/0	0/0	0/0	0/0	0/0	0/0	0/0	0/0	0/0
nipponbareChloroplast	1958	.	G	.	20.4623	.	AN=36	GT	0/0	0/0	0/0	0/0	0/0	0/0	0/0	0/0	0/0	0/0	0/0	0/0	0/0	0/0	0/0	0/0	0/0	0/0
nipponbareChloroplast	1959	.	A	.	20.502	.	AN=36	GT	0/0	0/0	0/0	0/0	0/0	0/0	0/0	0/0	0/0	0/0	0/0	0/0	0/0	0/0	0/0	0/0	0/0	0/0
nipponbareChloroplast	1960	.	T	.	20.4841	.	AN=36	GT	0/0	0/0	0/0	0/0	0/0	0/0	0/0	0/0	0/0	0/0	0/0	0/0	0/0	0/0	0/0	0/0	0/0	0/0
nipponbareChloroplast	1961	.	T	.	20.4586	.	AN=36	GT	0/0	0/0	0/0	0/0	0/0	0/0	0/0	0/0	0/0	0/0	0/0	0/0	0/0	0/0	0/0	0/0	0/0	0/0
nipponbareChloroplast	1962	.	T	.	20.4447	.	AN=36	GT	0/0	0/0	0/0	0/0	0/0	0/0	0/0	0/0	0/0	0/0	0/0	0/0	0/0	0/0	0/0	0/0	0/0	0/0
nipponbareChloroplast	1963	.	C	.	20.4656	.	AN=36	GT	0/0	0/0	0/0	0/0	0/0	0/0	0/0	0/0	0/0	0/0	0/0	0/0	0/0	0/0	0/0	0/0	0/0	0/0
nipponbareChloroplast	1964	.	T	.	18.697	.	AN=36	GT	0/0	0/0	0/0	0/0	0/0	0/0	0/0	0/0	0/0	0/0	0/0	0/0	0/0	0/0	0/0	0/0	0/0	0/0
nipponbareChloroplast	1965	.	A	.	20.4483	.	AN=36	GT	0/0	0/0	0/0	0/0	0/0	0/0	0/0	0/0	0/0	0/0	0/0	0/0	0/0	0/0	0/0	0/0	0/0	0/0
nipponbareChloroplast	1966	.	C	.	20.5452	.	AN=36	GT	0/0	0/0	0/0	0/0	0/0	0/0	0/0	0/0	0/0	0/0	0/0	0/0	0/0	0/0	0/0	0/0	0/0	0/0
nipponbareChloroplast	1967	.	A	.	23.4405	.	AN=36	GT	0/0	0/0	0/0	0/0	0/0	0/0	0/0	0/0	0/0	0/0	0/0	0/0	0/0	0/0	0/0	0/0	0/0	0/0
nipponbareChloroplast	1968	.	T	.	18.7088	.	AN=36	GT	0/0	0/0	0/0	0/0	0/0	0/0	0/0	0/0	0/0	0/0	0/0	0/0	0/0	0/0	0/0	0/0	0/0	0/0
nipponbareChloroplast	1969	.	A	.	23.4502	.	AN=36	GT	0/0	0/0	0/0	0/0	0/0	0/0	0/0	0/0	0/0	0/0	0/0	0/0	0/0	0/0	0/0	0/0	0/0	0/0
nipponbareChloroplast	1970	.	T	.	23.4474	.	AN=36	GT	0/0	0/0	0/0	0/0	0/0	0/0	0/0	0/0	0/0	0/0	0/0	0/0	0/0	0/0	0/0	0/0	0/0	0/0
nipponbareChloroplast	1971	.	C	.	18.7593	.	AN=36	GT	0/0	0/0	0/0	0/0	0/0	0/0	0/0	0/0	0/0	0/0	0/0	0/0	0/0	0/0	0/0	0/0	0/0	0/0
nipponbareChloroplast	1972	.	C	T	198	.	AC=2;AN=36	GT:PL:GP:GQ	0/0:0,255,255:0,264,279:99	0/0:0,255,255:0,264,279:99	0/0:0,255,255:0,264,279:99	0/0:0,255,255:0,264,279:99	0/0:0,255,255:0,264,279:99	0/0:0,255,255:0,264,279:99	0/0:0,255,255:0,264,279:99	0/0:0,255,255:0,264,279:99	0/0:0,255,255:0,264,279:99	0/0:0,255,255:0,264,279:99	0/0:0,255,255:0,264,279:99	0/0:0,255,255:0,264,279:99	0/0:0,255,255:0,264,279:99	0/0:0,255,255:0,264,279:99	0/0:0,255,255:0,264,279:99	0/0:0,255,255:0,264,279:99	1/1:255,255,0:230,239,0:99	0/0:0,255,255:0,264,279:99
nipponbareChloroplast	1973	.	G	.	18.7595	.	AN=36	GT	0/0	0/0	0/0	0/0	0/0	0/0	0/0	0/0	0/0	0/0	0/0	0/0	0/0	0/0	0/0	0/0	0/0	0/0
nipponbareChloroplast	1974	.	A	.	20.4452	.	AN=36	GT	0/0	0/0	0/0	0/0	0/0	0/0	0/0	0/0	0/0	0/0	0/0	0/0	0/0	0/0	0/0	0/0	0/0	0/0
nipponbareChloroplast	1975	.	C	.	18.7152	.	AN=36	GT	0/0	0/0	0/0	0/0	0/0	0/0	0/0	0/0	0/0	0/0	0/0	0/0	0/0	0/0	0/0	0/0	0/0	0/0
nipponbareChloroplast	1976	.	C	.	20.4848	.	AN=36	GT	0/0	0/0	0/0	0/0	0/0	0/0	0/0	0/0	0/0	0/0	0/0	0/0	0/0	0/0	0/0	0/0	0/0	0/0
nipponbareChloroplast	1977	.	A	.	20.443	.	AN=36	GT	0/0	0/0	0/0	0/0	0/0	0/0	0/0	0/0	0/0	0/0	0/0	0/0	0/0	0/0	0/0	0/0	0/0	0/0
nipponbareChloroplast	1978	.	A	.	18.6956	.	AN=36	GT	0/0	0/0	0/0	0/0	0/0	0/0	0/0	0/0	0/0	0/0	0/0	0/0	0/0	0/0	0/0	0/0	0/0	0/0
nipponbareChloroplast	1979	.	A	.	18.6898	.	AN=36	GT	0/0	0/0	0/0	0/0	0/0	0/0	0/0	0/0	0/0	0/0	0/0	0/0	0/0	0/0	0/0	0/0	0/0	0/0
nipponbareChloroplast	1980	.	C	.	20.4415	.	AN=36	GT	0/0	0/0	0/0	0/0	0/0	0/0	0/0	0/0	0/0	0/0	0/0	0/0	0/0	0/0	0/0	0/0	0/0	0/0
nipponbareChloroplast	1981	.	C	.	18.802	.	AN=36	GT	0/0	0/0	0/0	0/0	0/0	0/0	0/0	0/0	0/0	0/0	0/0	0/0	0/0	0/0	0/0	0/0	0/0	0/0
nipponbareChloroplast	1982	.	G	.	23.5012	.	AN=36	GT	0/0	0/0	0/0	0/0	0/0	0/0	0/0	0/0	0/0	0/0	0/0	0/0	0/0	0/0	0/0	0/0	0/0	0/0
nipponbareChloroplast	1983	.	A	.	23.4356	.	AN=36	GT	0/0	0/0	0/0	0/0	0/0	0/0	0/0	0/0	0/0	0/0	0/0	0/0	0/0	0/0	0/0	0/0	0/0	0/0
nipponbareChloroplast	1984	.	T	.	20.4348	.	AN=36	GT	0/0	0/0	0/0	0/0	0/0	0/0	0/0	0/0	0/0	0/0	0/0	0/0	0/0	0/0	0/0	0/0	0/0	0/0
nipponbareChloroplast	1985	.	C	T	198	.	AC=2;AN=36	GT:PL:GP:GQ	0/0:0,255,255:0,264,279:99	0/0:0,255,255:0,264,279:99	0/0:0,255,255:0,264,279:99	0/0:0,255,255:0,264,279:99	0/0:0,255,255:0,264,279:99	0/0:0,255,255:0,264,279:99	0/0:0,255,255:0,264,279:99	0/0:0,255,255:0,264,279:99	0/0:0,255,255:0,264,279:99	0/0:0,255,255:0,264,279:99	0/0:0,255,255:0,264,279:99	0/0:0,255,255:0,264,279:99	0/0:0,255,255:0,264,279:99	0/0:0,255,255:0,264,279:99	0/0:0,255,255:0,264,279:99	0/0:0,255,255:0,264,279:99	1/1:255,255,0:230,239,0:99	0/0:0,255,255:0,264,279:99
nipponbareChloroplast	1986	.	A	.	23.4493	.	AN=36	GT	0/0	0/0	0/0	0/0	0/0	0/0	0/0	0/0	0/0	0/0	0/0	0/0	0/0	0/0	0/0	0/0	0/0	0/0
nipponbareChloroplast	1987	.	A	.	23.4643	.	AN=36	GT	0/0	0/0	0/0	0/0	0/0	0/0	0/0	0/0	0/0	0/0	0/0	0/0	0/0	0/0	0/0	0/0	0/0	0/0
nipponbareChloroplast	1988	.	G	.	23.5504	.	AN=36	GT	0/0	0/0	0/0	0/0	0/0	0/0	0/0	0/0	0/0	0/0	0/0	0/0	0/0	0/0	0/0	0/0	0/0	0/0
nipponbareChloroplast	1989	.	A	.	23.448	.	AN=36	GT	0/0	0/0	0/0	0/0	0/0	0/0	0/0	0/0	0/0	0/0	0/0	0/0	0/0	0/0	0/0	0/0	0/0	0/0
nipponbareChloroplast	1990	.	A	.	20.4411	.	AN=36	GT	0/0	0/0	0/0	0/0	0/0	0/0	0/0	0/0	0/0	0/0	0/0	0/0	0/0	0/0	0/0	0/0	0/0	0/0
nipponbareChloroplast	1991	.	T	.	20.4419	.	AN=36	GT	0/0	0/0	0/0	0/0	0/0	0/0	0/0	0/0	0/0	0/0	0/0	0/0	0/0	0/0	0/0	0/0	0/0	0/0
nipponbareChloroplast	1992	.	A	.	23.4464	.	AN=36	GT	0/0	0/0	0/0	0/0	0/0	0/0	0/0	0/0	0/0	0/0	0/0	0/0	0/0	0/0	0/0	0/0	0/0	0/0
nipponbareChloroplast	1993	.	T	.	20.4696	.	AN=36	GT	0/0	0/0	0/0	0/0	0/0	0/0	0/0	0/0	0/0	0/0	0/0	0/0	0/0	0/0	0/0	0/0	0/0	0/0
nipponbareChloroplast	1994	.	C	.	23.4419	.	AN=36	GT	0/0	0/0	0/0	0/0	0/0	0/0	0/0	0/0	0/0	0/0	0/0	0/0	0/0	0/0	0/0	0/0	0/0	0/0
nipponbareChloroplast	1995	.	C	.	20.474	.	AN=36	GT	0/0	0/0	0/0	0/0	0/0	0/0	0/0	0/0	0/0	0/0	0/0	0/0	0/0	0/0	0/0	0/0	0/0	0/0
nipponbareChloroplast	1996	.	C	.	18.7105	.	AN=36	GT	0/0	0/0	0/0	0/0	0/0	0/0	0/0	0/0	0/0	0/0	0/0	0/0	0/0	0/0	0/0	0/0	0/0	0/0
nipponbareChloroplast	1997	.	A	.	23.4336	.	AN=36	GT	0/0	0/0	0/0	0/0	0/0	0/0	0/0	0/0	0/0	0/0	0/0	0/0	0/0	0/0	0/0	0/0	0/0	0/0
nipponbareChloroplast	1998	.	A	.	23.4623	.	AN=36	GT	0/0	0/0	0/0	0/0	0/0	0/0	0/0	0/0	0/0	0/0	0/0	0/0	0/0	0/0	0/0	0/0	0/0	0/0
nipponbareChloroplast	1999	.	T	.	18.6889	.	AN=36	GT	0/0	0/0	0/0	0/0	0/0	0/0	0/0	0/0	0/0	0/0	0/0	0/0	0/0	0/0	0/0	0/0	0/0	0/0
nipponbareChloroplast	2000	.	C	.	23.4981	.	AN=36	GT	0/0	0/0	0/0	0/0	0/0	0/0	0/0	0/0	0/0	0/0	0/0	0/0	0/0	0/0	0/0	0/0	0/0	0/0
nipponbareChloroplast	2001	.	C	T	999	.	AC=16;AN=36	GT:PL:GP:GQ	0/0:0,255,255:0,252,256:99	0/0:0,255,255:0,252,256:99	0/0:0,255,255:0,252,256:99	0/0:0,255,255:0,252,256:99	0/0:0,255,255:0,252,256:99	0/0:0,255,255:0,252,256:99	0/0:0,255,255:0,252,256:99	0/0:0,255,255:0,252,256:99	0/0:0,255,255:0,252,256:99	0/0:0,255,255:0,252,256:99	1/1:255,255,0:253,251,0:99	1/1:255,255,0:253,251,0:99	1/1:255,255,0:253,251,0:99	1/1:255,255,0:253,251,0:99	1/1:255,255,0:253,251,0:99	1/1:255,255,0:253,251,0:99	1/1:255,255,0:253,251,0:99	1/1:255,255,0:253,251,0:99
nipponbareChloroplast	2002	.	G	.	18.7366	.	AN=36	GT	0/0	0/0	0/0	0/0	0/0	0/0	0/0	0/0	0/0	0/0	0/0	0/0	0/0	0/0	0/0	0/0	0/0	0/0
nipponbareChloroplast	2003	.	A	.	20.4927	.	AN=36	GT	0/0	0/0	0/0	0/0	0/0	0/0	0/0	0/0	0/0	0/0	0/0	0/0	0/0	0/0	0/0	0/0	0/0	0/0
nipponbareChloroplast	2004	.	T	.	23.4845	.	AN=36	GT	0/0	0/0	0/0	0/0	0/0	0/0	0/0	0/0	0/0	0/0	0/0	0/0	0/0	0/0	0/0	0/0	0/0	0/0
nipponbareChloroplast	2005	.	A	.	20.4368	.	AN=36	GT	0/0	0/0	0/0	0/0	0/0	0/0	0/0	0/0	0/0	0/0	0/0	0/0	0/0	0/0	0/0	0/0	0/0	0/0
nipponbareChloroplast	2006	.	A	.	18.6905	.	AN=36	GT	0/0	0/0	0/0	0/0	0/0	0/0	0/0	0/0	0/0	0/0	0/0	0/0	0/0	0/0	0/0	0/0	0/0	0/0
nipponbareChloroplast	2007	.	A	.	999	.	AN=36	GT	0/0	0/0	0/0	0/0	0/0	0/0	0/0	0/0	0/0	0/0	0/0	0/0	0/0	0/0	0/0	0/0	0/0	0/0
nipponbareChloroplast	2008	.	T	.	18.7047	.	AN=36	GT	0/0	0/0	0/0	0/0	0/0	0/0	0/0	0/0	0/0	0/0	0/0	0/0	0/0	0/0	0/0	0/0	0/0	0/0
nipponbareChloroplast	2009	.	C	.	18.7803	.	AN=36	GT	0/0	0/0	0/0	0/0	0/0	0/0	0/0	0/0	0/0	0/0	0/0	0/0	0/0	0/0	0/0	0/0	0/0	0/0
nipponbareChloroplast	2010	.	G	.	23.6368	.	AN=36	GT	0/0	0/0	0/0	0/0	0/0	0/0	0/0	0/0	0/0	0/0	0/0	0/0	0/0	0/0	0/0	0/0	0/0	0/0
nipponbareChloroplast	2011	.	G	.	20.4825	.	AN=36	GT	0/0	0/0	0/0	0/0	0/0	0/0	0/0	0/0	0/0	0/0	0/0	0/0	0/0	0/0	0/0	0/0	0/0	0/0
nipponbareChloroplast	2012	.	T	C	198	.	AC=2;AN=36	GT:PL:GP:GQ	0/0:0,255,255:0,264,279:99	0/0:0,255,255:0,264,279:99	0/0:0,255,255:0,264,279:99	0/0:0,255,255:0,264,279:99	0/0:0,255,255:0,264,279:99	0/0:0,255,255:0,264,279:99	0/0:0,255,255:0,264,279:99	0/0:0,255,255:0,264,279:99	0/0:0,255,255:0,264,279:99	0/0:0,255,255:0,264,279:99	1/1:255,255,0:230,239,0:99	0/0:0,255,255:0,264,279:99	0/0:0,255,255:0,264,279:99	0/0:0,255,255:0,264,279:99	0/0:0,255,255:0,264,279:99	0/0:0,255,255:0,264,279:99	0/0:0,255,255:0,264,279:99	0/0:0,255,255:0,264,279:99
nipponbareChloroplast	2013	.	C	.	18.7299	.	AN=36	GT	0/0	0/0	0/0	0/0	0/0	0/0	0/0	0/0	0/0	0/0	0/0	0/0	0/0	0/0	0/0	0/0	0/0	0/0
nipponbareChloroplast	2014	.	C	.	20.46	.	AN=36	GT	0/0	0/0	0/0	0/0	0/0	0/0	0/0	0/0	0/0	0/0	0/0	0/0	0/0	0/0	0/0	0/0	0/0	0/0
nipponbareChloroplast	2015	.	A	.	23.4375	.	AN=36	GT	0/0	0/0	0/0	0/0	0/0	0/0	0/0	0/0	0/0	0/0	0/0	0/0	0/0	0/0	0/0	0/0	0/0	0/0
nipponbareChloroplast	2016	.	A	.	20.4747	.	AN=36	GT	0/0	0/0	0/0	0/0	0/0	0/0	0/0	0/0	0/0	0/0	0/0	0/0	0/0	0/0	0/0	0/0	0/0	0/0
nipponbareChloroplast	2017	.	A	.	20.4485	.	AN=36	GT	0/0	0/0	0/0	0/0	0/0	0/0	0/0	0/0	0/0	0/0	0/0	0/0	0/0	0/0	0/0	0/0	0/0	0/0
nipponbareChloroplast	2018	.	T	.	20.4793	.	AN=36	GT	0/0	0/0	0/0	0/0	0/0	0/0	0/0	0/0	0/0	0/0	0/0	0/0	0/0	0/0	0/0	0/0	0/0	0/0
nipponbareChloroplast	2019	.	T	A	671	.	AC=6;AN=36	GT:PL:GP:GQ	0/0:0,255,255:0,258,268:99	0/0:0,255,255:0,258,268:99	0/0:0,255,255:0,258,268:99	0/0:0,255,255:0,258,268:99	0/0:0,255,255:0,258,268:99	0/0:0,255,255:0,258,268:99	0/0:0,255,255:0,258,268:99	0/0:0,255,255:0,258,268:99	0/0:0,255,255:0,258,268:99	0/0:0,255,255:0,258,268:99	0/0:0,255,255:0,258,268:99	1/1:255,255,0:241,244,0:99	1/1:255,255,0:241,244,0:99	1/1:255,255,0:241,244,0:99	0/0:0,255,255:0,258,268:99	0/0:0,255,255:0,258,268:99	0/0:0,255,255:0,258,268:99	0/0:0,255,255:0,258,268:99
nipponbareChloroplast	2020	.	G	.	20.4826	.	AN=36	GT	0/0	0/0	0/0	0/0	0/0	0/0	0/0	0/0	0/0	0/0	0/0	0/0	0/0	0/0	0/0	0/0	0/0	0/0
nipponbareChloroplast	2021	.	G	.	20.4498	.	AN=36	GT	0/0	0/0	0/0	0/0	0/0	0/0	0/0	0/0	0/0	0/0	0/0	0/0	0/0	0/0	0/0	0/0	0/0	0/0
nipponbareChloroplast	2022	.	T	.	18.7468	.	AN=36	GT	0/0	0/0	0/0	0/0	0/0	0/0	0/0	0/0	0/0	0/0	0/0	0/0	0/0	0/0	0/0	0/0	0/0	0/0
nipponbareChloroplast	2023	.	T	.	20.4441	.	AN=36	GT	0/0	0/0	0/0	0/0	0/0	0/0	0/0	0/0	0/0	0/0	0/0	0/0	0/0	0/0	0/0	0/0	0/0	0/0
nipponbareChloroplast	2024	.	T	.	23.4538	.	AN=36	GT	0/0	0/0	0/0	0/0	0/0	0/0	0/0	0/0	0/0	0/0	0/0	0/0	0/0	0/0	0/0	0/0	0/0	0/0
nipponbareChloroplast	2025	.	A	.	18.6978	.	AN=36	GT	0/0	0/0	0/0	0/0	0/0	0/0	0/0	0/0	0/0	0/0	0/0	0/0	0/0	0/0	0/0	0/0	0/0	0/0
nipponbareChloroplast	2026	.	C	.	20.4659	.	AN=36	GT	0/0	0/0	0/0	0/0	0/0	0/0	0/0	0/0	0/0	0/0	0/0	0/0	0/0	0/0	0/0	0/0	0/0	0/0
nipponbareChloroplast	2027	.	T	.	20.446	.	AN=36	GT	0/0	0/0	0/0	0/0	0/0	0/0	0/0	0/0	0/0	0/0	0/0	0/0	0/0	0/0	0/0	0/0	0/0	0/0
nipponbareChloroplast	2028	.	A	.	23.4436	.	AN=36	GT	0/0	0/0	0/0	0/0	0/0	0/0	0/0	0/0	0/0	0/0	0/0	0/0	0/0	0/0	0/0	0/0	0/0	0/0
nipponbareChloroplast	2029	.	A	.	18.7154	.	AN=36	GT	0/0	0/0	0/0	0/0	0/0	0/0	0/0	0/0	0/0	0/0	0/0	0/0	0/0	0/0	0/0	0/0	0/0	0/0
nipponbareChloroplast	2030	.	T	.	23.4435	.	AN=36	GT	0/0	0/0	0/0	0/0	0/0	0/0	0/0	0/0	0/0	0/0	0/0	0/0	0/0	0/0	0/0	0/0	0/0	0/0
nipponbareChloroplast	2031	.	A	.	20.4773	.	AN=36	GT	0/0	0/0	0/0	0/0	0/0	0/0	0/0	0/0	0/0	0/0	0/0	0/0	0/0	0/0	0/0	0/0	0/0	0/0
nipponbareChloroplast	2032	.	G	.	18.7147	.	AN=36	GT	0/0	0/0	0/0	0/0	0/0	0/0	0/0	0/0	0/0	0/0	0/0	0/0	0/0	0/0	0/0	0/0	0/0	0/0
nipponbareChloroplast	2033	.	G	.	20.5012	.	AN=36	GT	0/0	0/0	0/0	0/0	0/0	0/0	0/0	0/0	0/0	0/0	0/0	0/0	0/0	0/0	0/0	0/0	0/0	0/0
nipponbareChloroplast	2034	.	A	.	20.4493	.	AN=36	GT	0/0	0/0	0/0	0/0	0/0	0/0	0/0	0/0	0/0	0/0	0/0	0/0	0/0	0/0	0/0	0/0	0/0	0/0
nipponbareChloroplast	2035	.	T	.	20.456	.	AN=36	GT	0/0	0/0	0/0	0/0	0/0	0/0	0/0	0/0	0/0	0/0	0/0	0/0	0/0	0/0	0/0	0/0	0/0	0/0
nipponbareChloroplast	2036	.	G	.	18.7029	.	AN=36	GT	0/0	0/0	0/0	0/0	0/0	0/0	0/0	0/0	0/0	0/0	0/0	0/0	0/0	0/0	0/0	0/0	0/0	0/0
nipponbareChloroplast	2037	.	C	.	18.7001	.	AN=36	GT	0/0	0/0	0/0	0/0	0/0	0/0	0/0	0/0	0/0	0/0	0/0	0/0	0/0	0/0	0/0	0/0	0/0	0/0
nipponbareChloroplast	2038	.	C	.	20.455	.	AN=36	GT	0/0	0/0	0/0	0/0	0/0	0/0	0/0	0/0	0/0	0/0	0/0	0/0	0/0	0/0	0/0	0/0	0/0	0/0
nipponbareChloroplast	2039	.	C	.	20.5171	.	AN=36	GT	0/0	0/0	0/0	0/0	0/0	0/0	0/0	0/0	0/0	0/0	0/0	0/0	0/0	0/0	0/0	0/0	0/0	0/0
nipponbareChloroplast	2040	.	C	.	20.5027	.	AN=36	GT	0/0	0/0	0/0	0/0	0/0	0/0	0/0	0/0	0/0	0/0	0/0	0/0	0/0	0/0	0/0	0/0	0/0	0/0
nipponbareChloroplast	2041	.	G	.	18.7671	.	AN=36	GT	0/0	0/0	0/0	0/0	0/0	0/0	0/0	0/0	0/0	0/0	0/0	0/0	0/0	0/0	0/0	0/0	0/0	0/0
nipponbareChloroplast	2042	.	A	.	20.5145	.	AN=36	GT	0/0	0/0	0/0	0/0	0/0	0/0	0/0	0/0	0/0	0/0	0/0	0/0	0/0	0/0	0/0	0/0	0/0	0/0
nipponbareChloroplast	2043	.	T	.	20.4372	.	AN=36	GT	0/0	0/0	0/0	0/0	0/0	0/0	0/0	0/0	0/0	0/0	0/0	0/0	0/0	0/0	0/0	0/0	0/0	0/0
nipponbareChloroplast	2044	.	C	A	198	.	AC=2;AN=36	GT:PL:GP:GQ	0/0:0,255,255:0,264,279:99	0/0:0,255,255:0,264,279:99	0/0:0,255,255:0,264,279:99	0/0:0,255,255:0,264,279:99	0/0:0,255,255:0,264,279:99	0/0:0,255,255:0,264,279:99	0/0:0,255,255:0,264,279:99	0/0:0,255,255:0,264,279:99	0/0:0,255,255:0,264,279:99	0/0:0,255,255:0,264,279:99	0/0:0,255,255:0,264,279:99	0/0:0,255,255:0,264,279:99	0/0:0,255,255:0,264,279:99	0/0:0,255,255:0,264,279:99	1/1:255,255,0:230,239,0:99	0/0:0,255,255:0,264,279:99	0/0:0,255,255:0,264,279:99	0/0:0,255,255:0,264,279:99
nipponbareChloroplast	2045	.	C	.	24.36	.	AN=36	GT	0/0	0/0	0/0	0/0	0/0	0/0	0/0	0/0	0/0	0/0	0/0	0/0	0/0	0/0	0/0	0/0	0/0	0/0
nipponbareChloroplast	2046	.	A	.	20.4739	.	AN=36	GT	0/0	0/0	0/0	0/0	0/0	0/0	0/0	0/0	0/0	0/0	0/0	0/0	0/0	0/0	0/0	0/0	0/0	0/0
nipponbareChloroplast	2047	.	G	.	18.7047	.	AN=36	GT	0/0	0/0	0/0	0/0	0/0	0/0	0/0	0/0	0/0	0/0	0/0	0/0	0/0	0/0	0/0	0/0	0/0	0/0
nipponbareChloroplast	2048	.	T	.	18.6936	.	AN=36	GT	0/0	0/0	0/0	0/0	0/0	0/0	0/0	0/0	0/0	0/0	0/0	0/0	0/0	0/0	0/0	0/0	0/0	0/0
nipponbareChloroplast	2049	.	A	.	18.6974	.	AN=36	GT	0/0	0/0	0/0	0/0	0/0	0/0	0/0	0/0	0/0	0/0	0/0	0/0	0/0	0/0	0/0	0/0	0/0	0/0
nipponbareChloroplast	2050	.	C	.	18.899	.	AN=36	GT	0/0	0/0	0/0	0/0	0/0	0/0	0/0	0/0	0/0	0/0	0/0	0/0	0/0	0/0	0/0	0/0	0/0	0/0
nipponbareChloroplast	2051	.	A	.	999	.	AN=36	GT	0/0	0/0	0/0	0/0	0/0	0/0	0/0	0/0	0/0	0/0	0/0	0/0	0/0	0/0	0/0	0/0	0/0	0/0
nipponbareChloroplast	2052	.	A	.	999	.	AN=36	GT	0/0	0/0	0/0	0/0	0/0	0/0	0/0	0/0	0/0	0/0	0/0	0/0	0/0	0/0	0/0	0/0	0/0	0/0
nipponbareChloroplast	2053	.	A	.	20.4515	.	AN=36	GT	0/0	0/0	0/0	0/0	0/0	0/0	0/0	0/0	0/0	0/0	0/0	0/0	0/0	0/0	0/0	0/0	0/0	0/0
nipponbareChloroplast	2054	.	A	.	23.4632	.	AN=36	GT	0/0	0/0	0/0	0/0	0/0	0/0	0/0	0/0	0/0	0/0	0/0	0/0	0/0	0/0	0/0	0/0	0/0	0/0
nipponbareChloroplast	2055	.	T	.	20.4527	.	AN=36	GT	0/0	0/0	0/0	0/0	0/0	0/0	0/0	0/0	0/0	0/0	0/0	0/0	0/0	0/0	0/0	0/0	0/0	0/0
nipponbareChloroplast	2056	.	T	.	20.4678	.	AN=36	GT	0/0	0/0	0/0	0/0	0/0	0/0	0/0	0/0	0/0	0/0	0/0	0/0	0/0	0/0	0/0	0/0	0/0	0/0
nipponbareChloroplast	2057	.	G	.	20.4991	.	AN=36	GT	0/0	0/0	0/0	0/0	0/0	0/0	0/0	0/0	0/0	0/0	0/0	0/0	0/0	0/0	0/0	0/0	0/0	0/0
nipponbareChloroplast	2058	.	G	.	999	.	AN=36	GT	0/0	0/0	0/0	0/0	0/0	0/0	0/0	0/0	0/0	0/0	0/0	0/0	0/0	0/0	0/0	0/0	0/0	0/0
nipponbareChloroplast	2059	.	G	.	18.7319	.	AN=36	GT	0/0	0/0	0/0	0/0	0/0	0/0	0/0	0/0	0/0	0/0	0/0	0/0	0/0	0/0	0/0	0/0	0/0	0/0
nipponbareChloroplast	2060	.	C	.	20.4526	.	AN=36	GT	0/0	0/0	0/0	0/0	0/0	0/0	0/0	0/0	0/0	0/0	0/0	0/0	0/0	0/0	0/0	0/0	0/0	0/0
nipponbareChloroplast	2061	.	T	.	18.7325	.	AN=36	GT	0/0	0/0	0/0	0/0	0/0	0/0	0/0	0/0	0/0	0/0	0/0	0/0	0/0	0/0	0/0	0/0	0/0	0/0
nipponbareChloroplast	2062	.	T	.	18.6861	.	AN=36	GT	0/0	0/0	0/0	0/0	0/0	0/0	0/0	0/0	0/0	0/0	0/0	0/0	0/0	0/0	0/0	0/0	0/0	0/0
nipponbareChloroplast	2063	.	T	.	23.4372	.	AN=36	GT	0/0	0/0	0/0	0/0	0/0	0/0	0/0	0/0	0/0	0/0	0/0	0/0	0/0	0/0	0/0	0/0	0/0	0/0
nipponbareChloroplast	2064	.	T	.	23.4424	.	AN=36	GT	0/0	0/0	0/0	0/0	0/0	0/0	0/0	0/0	0/0	0/0	0/0	0/0	0/0	0/0	0/0	0/0	0/0	0/0
nipponbareChloroplast	2065	.	G	T	198	.	AC=2;AN=36	GT:PL:GP:GQ	0/0:0,255,255:0,264,279:99	0/0:0,255,255:0,264,279:99	0/0:0,255,255:0,264,279:99	0/0:0,255,255:0,264,279:99	0/0:0,255,255:0,264,279:99	0/0:0,255,255:0,264,279:99	0/0:0,255,255:0,264,279:99	0/0:0,255,255:0,264,279:99	0/0:0,255,255:0,264,279:99	0/0:0,255,255:0,264,279:99	0/0:0,255,255:0,264,279:99	0/0:0,255,255:0,264,279:99	0/0:0,255,255:0,264,279:99	1/1:255,255,0:230,239,0:99	0/0:0,255,255:0,264,279:99	0/0:0,255,255:0,264,279:99	0/0:0,255,255:0,264,279:99	0/0:0,255,255:0,264,279:99
nipponbareChloroplast	2066	.	C	.	20.4657	.	AN=36	GT	0/0	0/0	0/0	0/0	0/0	0/0	0/0	0/0	0/0	0/0	0/0	0/0	0/0	0/0	0/0	0/0	0/0	0/0
nipponbareChloroplast	2067	.	T	.	20.5058	.	AN=36	GT	0/0	0/0	0/0	0/0	0/0	0/0	0/0	0/0	0/0	0/0	0/0	0/0	0/0	0/0	0/0	0/0	0/0	0/0
nipponbareChloroplast	2068	.	A	.	999	.	AN=36	GT	0/0	0/0	0/0	0/0	0/0	0/0	0/0	0/0	0/0	0/0	0/0	0/0	0/0	0/0	0/0	0/0	0/0	0/0
nipponbareChloroplast	2069	.	A	.	23.4482	.	AN=36	GT	0/0	0/0	0/0	0/0	0/0	0/0	0/0	0/0	0/0	0/0	0/0	0/0	0/0	0/0	0/0	0/0	0/0	0/0
nipponbareChloroplast	2070	.	A	.	18.7241	.	AN=36	GT	0/0	0/0	0/0	0/0	0/0	0/0	0/0	0/0	0/0	0/0	0/0	0/0	0/0	0/0	0/0	0/0	0/0	0/0
nipponbareChloroplast	2071	.	G	.	20.4561	.	AN=36	GT	0/0	0/0	0/0	0/0	0/0	0/0	0/0	0/0	0/0	0/0	0/0	0/0	0/0	0/0	0/0	0/0	0/0	0/0
nipponbareChloroplast	2072	.	A	.	18.7227	.	AN=36	GT	0/0	0/0	0/0	0/0	0/0	0/0	0/0	0/0	0/0	0/0	0/0	0/0	0/0	0/0	0/0	0/0	0/0	0/0
nipponbareChloroplast	2073	.	T	.	18.7446	.	AN=36	GT	0/0	0/0	0/0	0/0	0/0	0/0	0/0	0/0	0/0	0/0	0/0	0/0	0/0	0/0	0/0	0/0	0/0	0/0
nipponbareChloroplast	2074	.	C	.	23.4492	.	AN=36	GT	0/0	0/0	0/0	0/0	0/0	0/0	0/0	0/0	0/0	0/0	0/0	0/0	0/0	0/0	0/0	0/0	0/0	0/0
nipponbareChloroplast	2075	.	C	.	18.7231	.	AN=36	GT	0/0	0/0	0/0	0/0	0/0	0/0	0/0	0/0	0/0	0/0	0/0	0/0	0/0	0/0	0/0	0/0	0/0	0/0
nipponbareChloroplast	2076	.	A	G	198	.	AC=2;AN=36	GT:PL:GP:GQ	0/0:0,255,255:0,264,279:99	0/0:0,255,255:0,264,279:99	0/0:0,255,255:0,264,279:99	0/0:0,255,255:0,264,279:99	0/0:0,255,255:0,264,279:99	0/0:0,255,255:0,264,279:99	0/0:0,255,255:0,264,279:99	0/0:0,255,255:0,264,279:99	0/0:0,255,255:0,264,279:99	0/0:0,255,255:0,264,279:99	0/0:0,255,255:0,264,279:99	0/0:0,255,255:0,264,279:99	0/0:0,255,255:0,264,279:99	0/0:0,255,255:0,264,279:99	1/1:255,255,0:230,239,0:99	0/0:0,255,255:0,264,279:99	0/0:0,255,255:0,264,279:99	0/0:0,255,255:0,264,279:99
nipponbareChloroplast	2077	.	A	.	18.6892	.	AN=36	GT	0/0	0/0	0/0	0/0	0/0	0/0	0/0	0/0	0/0	0/0	0/0	0/0	0/0	0/0	0/0	0/0	0/0	0/0
nipponbareChloroplast	2078	.	T	.	23.445	.	AN=36	GT	0/0	0/0	0/0	0/0	0/0	0/0	0/0	0/0	0/0	0/0	0/0	0/0	0/0	0/0	0/0	0/0	0/0	0/0
nipponbareChloroplast	2079	.	G	.	18.7923	.	AN=36	GT	0/0	0/0	0/0	0/0	0/0	0/0	0/0	0/0	0/0	0/0	0/0	0/0	0/0	0/0	0/0	0/0	0/0	0/0
nipponbareChloroplast	2080	.	A	.	20.4631	.	AN=36	GT	0/0	0/0	0/0	0/0	0/0	0/0	0/0	0/0	0/0	0/0	0/0	0/0	0/0	0/0	0/0	0/0	0/0	0/0
nipponbareChloroplast	2081	.	G	.	20.4921	.	AN=36	GT	0/0	0/0	0/0	0/0	0/0	0/0	0/0	0/0	0/0	0/0	0/0	0/0	0/0	0/0	0/0	0/0	0/0	0/0
nipponbareChloroplast	2082	.	A	G	999	.	AC=14;AN=36	GT:PL:GP:GQ	0/0:0,255,255:0,253,258:99	0/0:0,255,255:0,253,258:99	0/0:0,255,255:0,253,258:99	0/0:0,255,255:0,253,258:99	0/0:0,255,255:0,253,258:99	0/0:0,255,255:0,253,258:99	0/0:0,255,255:0,253,258:99	0/0:0,255,255:0,253,258:99	0/0:0,255,255:0,253,258:99	0/0:0,255,255:0,253,258:99	0/0:0,255,255:0,253,258:99	1/1:255,255,0:251,250,0:99	1/1:255,255,0:251,250,0:99	1/1:255,255,0:251,250,0:99	1/1:255,255,0:251,250,0:99	1/1:255,255,0:251,250,0:99	1/1:255,255,0:251,250,0:99	1/1:255,255,0:251,250,0:99
nipponbareChloroplast	2083	.	G	.	20.457	.	AN=36	GT	0/0	0/0	0/0	0/0	0/0	0/0	0/0	0/0	0/0	0/0	0/0	0/0	0/0	0/0	0/0	0/0	0/0	0/0
nipponbareChloroplast	2084	.	G	.	20.6019	.	AN=36	GT	0/0	0/0	0/0	0/0	0/0	0/0	0/0	0/0	0/0	0/0	0/0	0/0	0/0	0/0	0/0	0/0	0/0	0/0
nipponbareChloroplast	2085	.	A	.	18.705	.	AN=36	GT	0/0	0/0	0/0	0/0	0/0	0/0	0/0	0/0	0/0	0/0	0/0	0/0	0/0	0/0	0/0	0/0	0/0	0/0
nipponbareChloroplast	2086	.	G	.	23.6081	.	AN=36	GT	0/0	0/0	0/0	0/0	0/0	0/0	0/0	0/0	0/0	0/0	0/0	0/0	0/0	0/0	0/0	0/0	0/0	0/0
nipponbareChloroplast	2087	.	T	.	18.8005	.	AN=36	GT	0/0	0/0	0/0	0/0	0/0	0/0	0/0	0/0	0/0	0/0	0/0	0/0	0/0	0/0	0/0	0/0	0/0	0/0
nipponbareChloroplast	2088	.	A	.	20.4385	.	AN=36	GT	0/0	0/0	0/0	0/0	0/0	0/0	0/0	0/0	0/0	0/0	0/0	0/0	0/0	0/0	0/0	0/0	0/0	0/0
nipponbareChloroplast	2089	.	A	G	671	.	AC=6;AN=36	GT:PL:GP:GQ	0/0:0,255,255:0,258,268:99	0/0:0,255,255:0,258,268:99	0/0:0,255,255:0,258,268:99	0/0:0,255,255:0,258,268:99	0/0:0,255,255:0,258,268:99	0/0:0,255,255:0,258,268:99	0/0:0,255,255:0,258,268:99	0/0:0,255,255:0,258,268:99	0/0:0,255,255:0,258,268:99	0/0:0,255,255:0,258,268:99	0/0:0,255,255:0,258,268:99	0/0:0,255,255:0,258,268:99	0/0:0,255,255:0,258,268:99	0/0:0,255,255:0,258,268:99	1/1:255,255,0:241,245,0:99	1/1:255,255,0:241,245,0:99	0/0:0,255,255:0,258,268:99	1/1:255,255,0:241,245,0:99
nipponbareChloroplast	2090	.	C	T	198	.	AC=2;AN=36	GT:PL:GP:GQ	0/0:0,255,255:0,264,279:99	0/0:0,255,255:0,264,279:99	0/0:0,255,255:0,264,279:99	0/0:0,255,255:0,264,279:99	0/0:0,255,255:0,264,279:99	0/0:0,255,255:0,264,279:99	0/0:0,255,255:0,264,279:99	0/0:0,255,255:0,264,279:99	0/0:0,255,255:0,264,279:99	0/0:0,255,255:0,264,279:99	0/0:0,255,255:0,264,279:99	0/0:0,255,255:0,264,279:99	0/0:0,255,255:0,264,279:99	0/0:0,255,255:0,264,279:99	1/1:255,255,0:230,239,0:99	0/0:0,255,255:0,264,279:99	0/0:0,255,255:0,264,279:99	0/0:0,255,255:0,264,279:99
nipponbareChloroplast	2091	.	A	G	671	.	AC=6;AN=36	GT:PL:GP:GQ	0/0:0,255,255:0,258,268:99	0/0:0,255,255:0,258,268:99	0/0:0,255,255:0,258,268:99	0/0:0,255,255:0,258,268:99	0/0:0,255,255:0,258,268:99	0/0:0,255,255:0,258,268:99	0/0:0,255,255:0,258,268:99	0/0:0,255,255:0,258,268:99	0/0:0,255,255:0,258,268:99	0/0:0,255,255:0,258,268:99	0/0:0,255,255:0,258,268:99	0/0:0,255,255:0,258,268:99	0/0:0,255,255:0,258,268:99	0/0:0,255,255:0,258,268:99	0/0:0,255,255:0,258,268:99	1/1:255,255,0:241,245,0:99	1/1:255,255,0:241,245,0:99	1/1:255,255,0:241,245,0:99
nipponbareChloroplast	2092	.	G	.	20.4693	.	AN=36	GT	0/0	0/0	0/0	0/0	0/0	0/0	0/0	0/0	0/0	0/0	0/0	0/0	0/0	0/0	0/0	0/0	0/0	0/0
nipponbareChloroplast	2093	.	G	.	20.7532	.	AN=36	GT	0/0	0/0	0/0	0/0	0/0	0/0	0/0	0/0	0/0	0/0	0/0	0/0	0/0	0/0	0/0	0/0	0/0	0/0
nipponbareChloroplast	2094	.	G	.	20.4902	.	AN=36	GT	0/0	0/0	0/0	0/0	0/0	0/0	0/0	0/0	0/0	0/0	0/0	0/0	0/0	0/0	0/0	0/0	0/0	0/0
nipponbareChloroplast	2095	.	A	.	18.7017	.	AN=36	GT	0/0	0/0	0/0	0/0	0/0	0/0	0/0	0/0	0/0	0/0	0/0	0/0	0/0	0/0	0/0	0/0	0/0	0/0
nipponbareChloroplast	2096	.	C	.	23.5469	.	AN=36	GT	0/0	0/0	0/0	0/0	0/0	0/0	0/0	0/0	0/0	0/0	0/0	0/0	0/0	0/0	0/0	0/0	0/0	0/0
nipponbareChloroplast	2097	.	T	.	18.7021	.	AN=36	GT	0/0	0/0	0/0	0/0	0/0	0/0	0/0	0/0	0/0	0/0	0/0	0/0	0/0	0/0	0/0	0/0	0/0	0/0
nipponbareChloroplast	2098	.	T	.	999	.	AN=36	GT	0/0	0/0	0/0	0/0	0/0	0/0	0/0	0/0	0/0	0/0	0/0	0/0	0/0	0/0	0/0	0/0	0/0	0/0
nipponbareChloroplast	2099	.	T	.	20.458	.	AN=36	GT	0/0	0/0	0/0	0/0	0/0	0/0	0/0	0/0	0/0	0/0	0/0	0/0	0/0	0/0	0/0	0/0	0/0	0/0
nipponbareChloroplast	2100	.	G	.	23.491	.	AN=36	GT	0/0	0/0	0/0	0/0	0/0	0/0	0/0	0/0	0/0	0/0	0/0	0/0	0/0	0/0	0/0	0/0	0/0	0/0
nipponbareChloroplast	2101	.	G	.	20.4466	.	AN=36	GT	0/0	0/0	0/0	0/0	0/0	0/0	0/0	0/0	0/0	0/0	0/0	0/0	0/0	0/0	0/0	0/0	0/0	0/0
nipponbareChloroplast	2102	.	T	.	18.7487	.	AN=36	GT	0/0	0/0	0/0	0/0	0/0	0/0	0/0	0/0	0/0	0/0	0/0	0/0	0/0	0/0	0/0	0/0	0/0	0/0
nipponbareChloroplast	2103	.	A	.	20.4504	.	AN=36	GT	0/0	0/0	0/0	0/0	0/0	0/0	0/0	0/0	0/0	0/0	0/0	0/0	0/0	0/0	0/0	0/0	0/0	0/0
nipponbareChloroplast	2104	.	T	.	23.4476	.	AN=36	GT	0/0	0/0	0/0	0/0	0/0	0/0	0/0	0/0	0/0	0/0	0/0	0/0	0/0	0/0	0/0	0/0	0/0	0/0
nipponbareChloroplast	2105	.	C	.	20.7014	.	AN=36	GT	0/0	0/0	0/0	0/0	0/0	0/0	0/0	0/0	0/0	0/0	0/0	0/0	0/0	0/0	0/0	0/0	0/0	0/0
nipponbareChloroplast	2106	.	G	.	20.7275	.	AN=36	GT	0/0	0/0	0/0	0/0	0/0	0/0	0/0	0/0	0/0	0/0	0/0	0/0	0/0	0/0	0/0	0/0	0/0	0/0
nipponbareChloroplast	2107	.	A	.	20.452	.	AN=36	GT	0/0	0/0	0/0	0/0	0/0	0/0	0/0	0/0	0/0	0/0	0/0	0/0	0/0	0/0	0/0	0/0	0/0	0/0
nipponbareChloroplast	2108	.	A	.	20.5151	.	AN=36	GT	0/0	0/0	0/0	0/0	0/0	0/0	0/0	0/0	0/0	0/0	0/0	0/0	0/0	0/0	0/0	0/0	0/0	0/0
nipponbareChloroplast	2109	.	T	.	20.4823	.	AN=36	GT	0/0	0/0	0/0	0/0	0/0	0/0	0/0	0/0	0/0	0/0	0/0	0/0	0/0	0/0	0/0	0/0	0/0	0/0
nipponbareChloroplast	2110	.	T	.	23.4373	.	AN=36	GT	0/0	0/0	0/0	0/0	0/0	0/0	0/0	0/0	0/0	0/0	0/0	0/0	0/0	0/0	0/0	0/0	0/0	0/0
nipponbareChloroplast	2111	.	T	.	20.4946	.	AN=36	GT	0/0	0/0	0/0	0/0	0/0	0/0	0/0	0/0	0/0	0/0	0/0	0/0	0/0	0/0	0/0	0/0	0/0	0/0
nipponbareChloroplast	2112	.	T	.	23.4446	.	AN=36	GT	0/0	0/0	0/0	0/0	0/0	0/0	0/0	0/0	0/0	0/0	0/0	0/0	0/0	0/0	0/0	0/0	0/0	0/0
nipponbareChloroplast	2113	.	T	.	23.4461	.	AN=36	GT	0/0	0/0	0/0	0/0	0/0	0/0	0/0	0/0	0/0	0/0	0/0	0/0	0/0	0/0	0/0	0/0	0/0	0/0
nipponbareChloroplast	2114	.	T	.	23.4507	.	AN=36	GT	0/0	0/0	0/0	0/0	0/0	0/0	0/0	0/0	0/0	0/0	0/0	0/0	0/0	0/0	0/0	0/0	0/0	0/0
nipponbareChloroplast	2115	.	C	.	18.7828	.	AN=36	GT	0/0	0/0	0/0	0/0	0/0	0/0	0/0	0/0	0/0	0/0	0/0	0/0	0/0	0/0	0/0	0/0	0/0	0/0
nipponbareChloroplast	2116	.	A	.	20.5263	.	AN=36	GT	0/0	0/0	0/0	0/0	0/0	0/0	0/0	0/0	0/0	0/0	0/0	0/0	0/0	0/0	0/0	0/0	0/0	0/0
nipponbareChloroplast	2117	.	T	.	23.7833	.	AN=36	GT	0/0	0/0	0/0	0/0	0/0	0/0	0/0	0/0	0/0	0/0	0/0	0/0	0/0	0/0	0/0	0/0	0/0	0/0
nipponbareChloroplast	2118	.	T	.	20.5081	.	AN=36	GT	0/0	0/0	0/0	0/0	0/0	0/0	0/0	0/0	0/0	0/0	0/0	0/0	0/0	0/0	0/0	0/0	0/0	0/0
nipponbareChloroplast	2119	.	T	C	671	.	AC=6;AN=36	GT:PL:GP:GQ	0/0:0,255,255:0,258,268:99	0/0:0,255,255:0,258,268:99	0/0:0,255,255:0,258,268:99	0/0:0,255,255:0,258,268:99	0/0:0,255,255:0,258,268:99	0/0:0,255,255:0,258,268:99	0/0:0,255,255:0,258,268:99	0/0:0,255,255:0,258,268:99	0/0:0,255,255:0,258,268:99	0/0:0,255,255:0,258,268:99	0/0:0,255,255:0,258,268:99	0/0:0,255,255:0,258,268:99	0/0:0,255,255:0,258,268:99	0/0:0,255,255:0,258,268:99	0/0:0,255,255:0,258,268:99	1/1:255,255,0:241,245,0:99	1/1:255,255,0:241,245,0:99	1/1:255,255,0:241,245,0:99
nipponbareChloroplast	2120	.	G	.	20.5616	.	AN=36	GT	0/0	0/0	0/0	0/0	0/0	0/0	0/0	0/0	0/0	0/0	0/0	0/0	0/0	0/0	0/0	0/0	0/0	0/0
nipponbareChloroplast	2121	.	A	.	18.7034	.	AN=36	GT	0/0	0/0	0/0	0/0	0/0	0/0	0/0	0/0	0/0	0/0	0/0	0/0	0/0	0/0	0/0	0/0	0/0	0/0
nipponbareChloroplast	2122	.	G	A	198	.	AC=2;AN=36	GT:PL:GP:GQ	0/0:0,255,255:0,264,279:99	0/0:0,255,255:0,264,279:99	0/0:0,255,255:0,264,279:99	0/0:0,255,255:0,264,279:99	0/0:0,255,255:0,264,279:99	0/0:0,255,255:0,264,279:99	0/0:0,255,255:0,264,279:99	0/0:0,255,255:0,264,279:99	0/0:0,255,255:0,264,279:99	0/0:0,255,255:0,264,279:99	0/0:0,255,255:0,264,279:99	0/0:0,255,255:0,264,279:99	0/0:0,255,255:0,264,279:99	0/0:0,255,255:0,264,279:99	0/0:0,255,255:0,264,279:99	0/0:0,255,255:0,264,279:99	1/1:255,255,0:230,239,0:99	0/0:0,255,255:0,264,279:99
nipponbareChloroplast	2123	.	T	.	18.8469	.	AN=36	GT	0/0	0/0	0/0	0/0	0/0	0/0	0/0	0/0	0/0	0/0	0/0	0/0	0/0	0/0	0/0	0/0	0/0	0/0
nipponbareChloroplast	2124	.	A	.	999	.	AN=36	GT	0/0	0/0	0/0	0/0	0/0	0/0	0/0	0/0	0/0	0/0	0/0	0/0	0/0	0/0	0/0	0/0	0/0	0/0
nipponbareChloroplast	2125	.	T	.	20.4586	.	AN=36	GT	0/0	0/0	0/0	0/0	0/0	0/0	0/0	0/0	0/0	0/0	0/0	0/0	0/0	0/0	0/0	0/0	0/0	0/0
nipponbareChloroplast	2126	.	C	.	23.562	.	AN=36	GT	0/0	0/0	0/0	0/0	0/0	0/0	0/0	0/0	0/0	0/0	0/0	0/0	0/0	0/0	0/0	0/0	0/0	0/0
nipponbareChloroplast	2127	.	T	.	23.4669	.	AN=36	GT	0/0	0/0	0/0	0/0	0/0	0/0	0/0	0/0	0/0	0/0	0/0	0/0	0/0	0/0	0/0	0/0	0/0	0/0
nipponbareChloroplast	2128	.	A	.	23.4421	.	AN=36	GT	0/0	0/0	0/0	0/0	0/0	0/0	0/0	0/0	0/0	0/0	0/0	0/0	0/0	0/0	0/0	0/0	0/0	0/0
nipponbareChloroplast	2129	.	T	.	23.8912	.	AN=36	GT	0/0	0/0	0/0	0/0	0/0	0/0	0/0	0/0	0/0	0/0	0/0	0/0	0/0	0/0	0/0	0/0	0/0	0/0
nipponbareChloroplast	2130	.	T	.	20.4654	.	AN=36	GT	0/0	0/0	0/0	0/0	0/0	0/0	0/0	0/0	0/0	0/0	0/0	0/0	0/0	0/0	0/0	0/0	0/0	0/0
nipponbareChloroplast	2131	.	A	.	999	.	AN=36	GT	0/0	0/0	0/0	0/0	0/0	0/0	0/0	0/0	0/0	0/0	0/0	0/0	0/0	0/0	0/0	0/0	0/0	0/0
nipponbareChloroplast	2132	.	G	.	18.7414	.	AN=36	GT	0/0	0/0	0/0	0/0	0/0	0/0	0/0	0/0	0/0	0/0	0/0	0/0	0/0	0/0	0/0	0/0	0/0	0/0
nipponbareChloroplast	2133	.	A	.	23.4403	.	AN=36	GT	0/0	0/0	0/0	0/0	0/0	0/0	0/0	0/0	0/0	0/0	0/0	0/0	0/0	0/0	0/0	0/0	0/0	0/0
nipponbareChloroplast	2134	.	A	.	23.4704	.	AN=36	GT	0/0	0/0	0/0	0/0	0/0	0/0	0/0	0/0	0/0	0/0	0/0	0/0	0/0	0/0	0/0	0/0	0/0	0/0
nipponbareChloroplast	2135	.	A	.	999	.	AN=36	GT	0/0	0/0	0/0	0/0	0/0	0/0	0/0	0/0	0/0	0/0	0/0	0/0	0/0	0/0	0/0	0/0	0/0	0/0
nipponbareChloroplast	2137	.	G	.	23.5568	.	AN=36	GT	0/0	0/0	0/0	0/0	0/0	0/0	0/0	0/0	0/0	0/0	0/0	0/0	0/0	0/0	0/0	0/0	0/0	0/0
nipponbareChloroplast	2138	.	A	.	999	.	AN=36	GT	0/0	0/0	0/0	0/0	0/0	0/0	0/0	0/0	0/0	0/0	0/0	0/0	0/0	0/0	0/0	0/0	0/0	0/0
nipponbareChloroplast	2139	.	A	.	23.4411	.	AN=36	GT	0/0	0/0	0/0	0/0	0/0	0/0	0/0	0/0	0/0	0/0	0/0	0/0	0/0	0/0	0/0	0/0	0/0	0/0
nipponbareChloroplast	2140	.	T	.	20.4513	.	AN=36	GT	0/0	0/0	0/0	0/0	0/0	0/0	0/0	0/0	0/0	0/0	0/0	0/0	0/0	0/0	0/0	0/0	0/0	0/0
nipponbareChloroplast	2141	.	T	.	23.4428	.	AN=36	GT	0/0	0/0	0/0	0/0	0/0	0/0	0/0	0/0	0/0	0/0	0/0	0/0	0/0	0/0	0/0	0/0	0/0	0/0
nipponbareChloroplast	2142	.	C	.	18.7067	.	AN=36	GT	0/0	0/0	0/0	0/0	0/0	0/0	0/0	0/0	0/0	0/0	0/0	0/0	0/0	0/0	0/0	0/0	0/0	0/0
nipponbareChloroplast	2143	.	T	.	23.4854	.	AN=36	GT	0/0	0/0	0/0	0/0	0/0	0/0	0/0	0/0	0/0	0/0	0/0	0/0	0/0	0/0	0/0	0/0	0/0	0/0
nipponbareChloroplast	2144	.	C	.	20.4914	.	AN=36	GT	0/0	0/0	0/0	0/0	0/0	0/0	0/0	0/0	0/0	0/0	0/0	0/0	0/0	0/0	0/0	0/0	0/0	0/0
nipponbareChloroplast	2145	.	C	T	198	.	AC=2;AN=36	GT:PL:GP:GQ	0/0:0,255,255:0,264,279:99	0/0:0,255,255:0,264,279:99	0/0:0,255,255:0,264,279:99	0/0:0,255,255:0,264,279:99	0/0:0,255,255:0,264,279:99	0/0:0,255,255:0,264,279:99	0/0:0,255,255:0,264,279:99	0/0:0,255,255:0,264,279:99	0/0:0,255,255:0,264,279:99	0/0:0,255,255:0,264,279:99	1/1:255,255,0:230,239,0:99	0/0:0,255,255:0,264,279:99	0/0:0,255,255:0,264,279:99	0/0:0,255,255:0,264,279:99	0/0:0,255,255:0,264,279:99	0/0:0,255,255:0,264,279:99	0/0:0,255,255:0,264,279:99	0/0:0,255,255:0,264,279:99
nipponbareChloroplast	2146	.	A	.	20.59	.	AN=36	GT	0/0	0/0	0/0	0/0	0/0	0/0	0/0	0/0	0/0	0/0	0/0	0/0	0/0	0/0	0/0	0/0	0/0	0/0
nipponbareChloroplast	2147	.	G	A	198	.	AC=2;AN=36	GT:PL:GP:GQ	0/0:0,255,255:0,264,279:99	0/0:0,255,255:0,264,279:99	0/0:0,255,255:0,264,279:99	0/0:0,255,255:0,264,279:99	0/0:0,255,255:0,264,279:99	0/0:0,255,255:0,264,279:99	0/0:0,255,255:0,264,279:99	0/0:0,255,255:0,264,279:99	0/0:0,255,255:0,264,279:99	0/0:0,255,255:0,264,279:99	1/1:255,255,0:230,239,0:99	0/0:0,255,255:0,264,279:99	0/0:0,255,255:0,264,279:99	0/0:0,255,255:0,264,279:99	0/0:0,255,255:0,264,279:99	0/0:0,255,255:0,264,279:99	0/0:0,255,255:0,264,279:99	0/0:0,255,255:0,264,279:99
nipponbareChloroplast	2148	.	C	.	20.4789	.	AN=36	GT	0/0	0/0	0/0	0/0	0/0	0/0	0/0	0/0	0/0	0/0	0/0	0/0	0/0	0/0	0/0	0/0	0/0	0/0
nipponbareChloroplast	2149	.	A	.	20.4331	.	AN=36	GT	0/0	0/0	0/0	0/0	0/0	0/0	0/0	0/0	0/0	0/0	0/0	0/0	0/0	0/0	0/0	0/0	0/0	0/0
nipponbareChloroplast	2150	.	T	.	18.6938	.	AN=36	GT	0/0	0/0	0/0	0/0	0/0	0/0	0/0	0/0	0/0	0/0	0/0	0/0	0/0	0/0	0/0	0/0	0/0	0/0
nipponbareChloroplast	2151	.	T	.	18.6914	.	AN=36	GT	0/0	0/0	0/0	0/0	0/0	0/0	0/0	0/0	0/0	0/0	0/0	0/0	0/0	0/0	0/0	0/0	0/0	0/0
nipponbareChloroplast	2152	.	T	.	20.451	.	AN=36	GT	0/0	0/0	0/0	0/0	0/0	0/0	0/0	0/0	0/0	0/0	0/0	0/0	0/0	0/0	0/0	0/0	0/0	0/0
nipponbareChloroplast	2153	.	G	.	20.4573	.	AN=36	GT	0/0	0/0	0/0	0/0	0/0	0/0	0/0	0/0	0/0	0/0	0/0	0/0	0/0	0/0	0/0	0/0	0/0	0/0
nipponbareChloroplast	2154	.	A	.	23.4495	.	AN=36	GT	0/0	0/0	0/0	0/0	0/0	0/0	0/0	0/0	0/0	0/0	0/0	0/0	0/0	0/0	0/0	0/0	0/0	0/0
nipponbareChloroplast	2155	.	T	.	20.4486	.	AN=36	GT	0/0	0/0	0/0	0/0	0/0	0/0	0/0	0/0	0/0	0/0	0/0	0/0	0/0	0/0	0/0	0/0	0/0	0/0
nipponbareChloroplast	2156	.	T	.	20.4366	.	AN=36	GT	0/0	0/0	0/0	0/0	0/0	0/0	0/0	0/0	0/0	0/0	0/0	0/0	0/0	0/0	0/0	0/0	0/0	0/0
nipponbareChloroplast	2157	.	C	.	20.5188	.	AN=36	GT	0/0	0/0	0/0	0/0	0/0	0/0	0/0	0/0	0/0	0/0	0/0	0/0	0/0	0/0	0/0	0/0	0/0	0/0
nipponbareChloroplast	2158	.	C	.	20.4437	.	AN=36	GT	0/0	0/0	0/0	0/0	0/0	0/0	0/0	0/0	0/0	0/0	0/0	0/0	0/0	0/0	0/0	0/0	0/0	0/0
nipponbareChloroplast	2159	.	T	.	18.7035	.	AN=36	GT	0/0	0/0	0/0	0/0	0/0	0/0	0/0	0/0	0/0	0/0	0/0	0/0	0/0	0/0	0/0	0/0	0/0	0/0
nipponbareChloroplast	2160	.	T	.	999	.	AN=36	GT	0/0	0/0	0/0	0/0	0/0	0/0	0/0	0/0	0/0	0/0	0/0	0/0	0/0	0/0	0/0	0/0	0/0	0/0
nipponbareChloroplast	2161	.	A	.	18.7452	.	AN=36	GT	0/0	0/0	0/0	0/0	0/0	0/0	0/0	0/0	0/0	0/0	0/0	0/0	0/0	0/0	0/0	0/0	0/0	0/0
nipponbareChloroplast	2162	.	C	.	20.4539	.	AN=36	GT	0/0	0/0	0/0	0/0	0/0	0/0	0/0	0/0	0/0	0/0	0/0	0/0	0/0	0/0	0/0	0/0	0/0	0/0
nipponbareChloroplast	2163	.	T	.	18.8467	.	AN=36	GT	0/0	0/0	0/0	0/0	0/0	0/0	0/0	0/0	0/0	0/0	0/0	0/0	0/0	0/0	0/0	0/0	0/0	0/0
nipponbareChloroplast	2164	.	A	.	999	.	AN=36	GT	0/0	0/0	0/0	0/0	0/0	0/0	0/0	0/0	0/0	0/0	0/0	0/0	0/0	0/0	0/0	0/0	0/0	0/0
nipponbareChloroplast	2165	.	A	.	23.4564	.	AN=36	GT	0/0	0/0	0/0	0/0	0/0	0/0	0/0	0/0	0/0	0/0	0/0	0/0	0/0	0/0	0/0	0/0	0/0	0/0
nipponbareChloroplast	2166	.	C	.	20.4434	.	AN=36	GT	0/0	0/0	0/0	0/0	0/0	0/0	0/0	0/0	0/0	0/0	0/0	0/0	0/0	0/0	0/0	0/0	0/0	0/0
nipponbareChloroplast	2167	.	A	.	23.4407	.	AN=36	GT	0/0	0/0	0/0	0/0	0/0	0/0	0/0	0/0	0/0	0/0	0/0	0/0	0/0	0/0	0/0	0/0	0/0	0/0
nipponbareChloroplast	2168	.	A	.	20.4676	.	AN=36	GT	0/0	0/0	0/0	0/0	0/0	0/0	0/0	0/0	0/0	0/0	0/0	0/0	0/0	0/0	0/0	0/0	0/0	0/0
nipponbareChloroplast	2169	.	A	.	20.4679	.	AN=36	GT	0/0	0/0	0/0	0/0	0/0	0/0	0/0	0/0	0/0	0/0	0/0	0/0	0/0	0/0	0/0	0/0	0/0	0/0
nipponbareChloroplast	2170	.	G	.	18.7718	.	AN=36	GT	0/0	0/0	0/0	0/0	0/0	0/0	0/0	0/0	0/0	0/0	0/0	0/0	0/0	0/0	0/0	0/0	0/0	0/0
nipponbareChloroplast	2171	.	A	.	20.4436	.	AN=36	GT	0/0	0/0	0/0	0/0	0/0	0/0	0/0	0/0	0/0	0/0	0/0	0/0	0/0	0/0	0/0	0/0	0/0	0/0
nipponbareChloroplast	2172	.	A	.	23.4338	.	AN=36	GT	0/0	0/0	0/0	0/0	0/0	0/0	0/0	0/0	0/0	0/0	0/0	0/0	0/0	0/0	0/0	0/0	0/0	0/0
nipponbareChloroplast	2173	.	T	.	23.4415	.	AN=36	GT	0/0	0/0	0/0	0/0	0/0	0/0	0/0	0/0	0/0	0/0	0/0	0/0	0/0	0/0	0/0	0/0	0/0	0/0
nipponbareChloroplast	2174	.	T	.	20.6649	.	AN=36	GT	0/0	0/0	0/0	0/0	0/0	0/0	0/0	0/0	0/0	0/0	0/0	0/0	0/0	0/0	0/0	0/0	0/0	0/0
nipponbareChloroplast	2175	.	T	.	20.4651	.	AN=36	GT	0/0	0/0	0/0	0/0	0/0	0/0	0/0	0/0	0/0	0/0	0/0	0/0	0/0	0/0	0/0	0/0	0/0	0/0
nipponbareChloroplast	2176	.	A	.	23.4377	.	AN=36	GT	0/0	0/0	0/0	0/0	0/0	0/0	0/0	0/0	0/0	0/0	0/0	0/0	0/0	0/0	0/0	0/0	0/0	0/0
nipponbareChloroplast	2177	.	T	.	20.4495	.	AN=36	GT	0/0	0/0	0/0	0/0	0/0	0/0	0/0	0/0	0/0	0/0	0/0	0/0	0/0	0/0	0/0	0/0	0/0	0/0
nipponbareChloroplast	2178	.	T	.	20.4574	.	AN=36	GT	0/0	0/0	0/0	0/0	0/0	0/0	0/0	0/0	0/0	0/0	0/0	0/0	0/0	0/0	0/0	0/0	0/0	0/0
nipponbareChloroplast	2179	.	G	.	20.4619	.	AN=36	GT	0/0	0/0	0/0	0/0	0/0	0/0	0/0	0/0	0/0	0/0	0/0	0/0	0/0	0/0	0/0	0/0	0/0	0/0
nipponbareChloroplast	2180	.	G	.	20.4562	.	AN=36	GT	0/0	0/0	0/0	0/0	0/0	0/0	0/0	0/0	0/0	0/0	0/0	0/0	0/0	0/0	0/0	0/0	0/0	0/0
nipponbareChloroplast	2181	.	T	.	18.7059	.	AN=36	GT	0/0	0/0	0/0	0/0	0/0	0/0	0/0	0/0	0/0	0/0	0/0	0/0	0/0	0/0	0/0	0/0	0/0	0/0
nipponbareChloroplast	2182	.	A	.	999	.	AN=36	GT	0/0	0/0	0/0	0/0	0/0	0/0	0/0	0/0	0/0	0/0	0/0	0/0	0/0	0/0	0/0	0/0	0/0	0/0
nipponbareChloroplast	2183	.	C	.	20.507	.	AN=36	GT	0/0	0/0	0/0	0/0	0/0	0/0	0/0	0/0	0/0	0/0	0/0	0/0	0/0	0/0	0/0	0/0	0/0	0/0
nipponbareChloroplast	2184	.	A	.	20.4554	.	AN=36	GT	0/0	0/0	0/0	0/0	0/0	0/0	0/0	0/0	0/0	0/0	0/0	0/0	0/0	0/0	0/0	0/0	0/0	0/0
nipponbareChloroplast	2185	.	C	.	20.4626	.	AN=36	GT	0/0	0/0	0/0	0/0	0/0	0/0	0/0	0/0	0/0	0/0	0/0	0/0	0/0	0/0	0/0	0/0	0/0	0/0
nipponbareChloroplast	2186	.	T	.	20.4523	.	AN=36	GT	0/0	0/0	0/0	0/0	0/0	0/0	0/0	0/0	0/0	0/0	0/0	0/0	0/0	0/0	0/0	0/0	0/0	0/0
nipponbareChloroplast	2187	.	T	.	20.4467	.	AN=36	GT	0/0	0/0	0/0	0/0	0/0	0/0	0/0	0/0	0/0	0/0	0/0	0/0	0/0	0/0	0/0	0/0	0/0	0/0
nipponbareChloroplast	2188	.	G	.	20.5312	.	AN=36	GT	0/0	0/0	0/0	0/0	0/0	0/0	0/0	0/0	0/0	0/0	0/0	0/0	0/0	0/0	0/0	0/0	0/0	0/0
nipponbareChloroplast	2189	.	A	.	999	.	AN=36	GT	0/0	0/0	0/0	0/0	0/0	0/0	0/0	0/0	0/0	0/0	0/0	0/0	0/0	0/0	0/0	0/0	0/0	0/0
nipponbareChloroplast	2190	.	A	.	23.4515	.	AN=36	GT	0/0	0/0	0/0	0/0	0/0	0/0	0/0	0/0	0/0	0/0	0/0	0/0	0/0	0/0	0/0	0/0	0/0	0/0
nipponbareChloroplast	2191	.	A	.	18.7159	.	AN=36	GT	0/0	0/0	0/0	0/0	0/0	0/0	0/0	0/0	0/0	0/0	0/0	0/0	0/0	0/0	0/0	0/0	0/0	0/0
nipponbareChloroplast	2192	.	A	.	23.4586	.	AN=36	GT	0/0	0/0	0/0	0/0	0/0	0/0	0/0	0/0	0/0	0/0	0/0	0/0	0/0	0/0	0/0	0/0	0/0	0/0
nipponbareChloroplast	2193	.	G	.	23.5257	.	AN=36	GT	0/0	0/0	0/0	0/0	0/0	0/0	0/0	0/0	0/0	0/0	0/0	0/0	0/0	0/0	0/0	0/0	0/0	0/0
nipponbareChloroplast	2194	.	T	.	18.7112	.	AN=36	GT	0/0	0/0	0/0	0/0	0/0	0/0	0/0	0/0	0/0	0/0	0/0	0/0	0/0	0/0	0/0	0/0	0/0	0/0
nipponbareChloroplast	2195	.	A	.	18.6953	.	AN=36	GT	0/0	0/0	0/0	0/0	0/0	0/0	0/0	0/0	0/0	0/0	0/0	0/0	0/0	0/0	0/0	0/0	0/0	0/0
nipponbareChloroplast	2196	.	C	.	23.5227	.	AN=36	GT	0/0	0/0	0/0	0/0	0/0	0/0	0/0	0/0	0/0	0/0	0/0	0/0	0/0	0/0	0/0	0/0	0/0	0/0
nipponbareChloroplast	2197	.	C	.	20.4995	.	AN=36	GT	0/0	0/0	0/0	0/0	0/0	0/0	0/0	0/0	0/0	0/0	0/0	0/0	0/0	0/0	0/0	0/0	0/0	0/0
nipponbareChloroplast	2198	.	C	.	20.4612	.	AN=36	GT	0/0	0/0	0/0	0/0	0/0	0/0	0/0	0/0	0/0	0/0	0/0	0/0	0/0	0/0	0/0	0/0	0/0	0/0
nipponbareChloroplast	2199	.	C	.	20.5974	.	AN=36	GT	0/0	0/0	0/0	0/0	0/0	0/0	0/0	0/0	0/0	0/0	0/0	0/0	0/0	0/0	0/0	0/0	0/0	0/0
nipponbareChloroplast	2200	.	A	.	18.7026	.	AN=36	GT	0/0	0/0	0/0	0/0	0/0	0/0	0/0	0/0	0/0	0/0	0/0	0/0	0/0	0/0	0/0	0/0	0/0	0/0
nipponbareChloroplast	2201	.	G	.	23.5388	.	AN=36	GT	0/0	0/0	0/0	0/0	0/0	0/0	0/0	0/0	0/0	0/0	0/0	0/0	0/0	0/0	0/0	0/0	0/0	0/0
nipponbareChloroplast	2202	.	A	.	20.449	.	AN=36	GT	0/0	0/0	0/0	0/0	0/0	0/0	0/0	0/0	0/0	0/0	0/0	0/0	0/0	0/0	0/0	0/0	0/0	0/0
nipponbareChloroplast	2203	.	A	.	999	.	AN=36	GT	0/0	0/0	0/0	0/0	0/0	0/0	0/0	0/0	0/0	0/0	0/0	0/0	0/0	0/0	0/0	0/0	0/0	0/0
nipponbareChloroplast	2204	.	A	.	23.4395	.	AN=36	GT	0/0	0/0	0/0	0/0	0/0	0/0	0/0	0/0	0/0	0/0	0/0	0/0	0/0	0/0	0/0	0/0	0/0	0/0
nipponbareChloroplast	2205	.	A	.	20.4442	.	AN=36	GT	0/0	0/0	0/0	0/0	0/0	0/0	0/0	0/0	0/0	0/0	0/0	0/0	0/0	0/0	0/0	0/0	0/0	0/0
nipponbareChloroplast	2206	.	T	.	199	.	AN=34	GT:PL:GP:GQ	0/0:0:0:99	0/0:0:0:99	0/0:0:0:99	0/0:0:0:99	0/0:0:0:99	0/0:0:0:99	0/0:0:0:99	0/0:0:0:99	0/0:0:0:99	0/0:0:0:99	0/0:0:0:99	0/0:0:0:99	0/0:0:0:99	0/0:0:0:99	0/0:0:0:99	0/0:0:0:99	0/0:0:0:99	./.:255:229:6
nipponbareChloroplast	2207	.	C	.	23.6909	.	AN=36	GT	0/0	0/0	0/0	0/0	0/0	0/0	0/0	0/0	0/0	0/0	0/0	0/0	0/0	0/0	0/0	0/0	0/0	0/0
nipponbareChloroplast	2208	.	G	.	20.63	.	AN=36	GT	0/0	0/0	0/0	0/0	0/0	0/0	0/0	0/0	0/0	0/0	0/0	0/0	0/0	0/0	0/0	0/0	0/0	0/0
nipponbareChloroplast	2209	.	A	.	23.4378	.	AN=36	GT	0/0	0/0	0/0	0/0	0/0	0/0	0/0	0/0	0/0	0/0	0/0	0/0	0/0	0/0	0/0	0/0	0/0	0/0
nipponbareChloroplast	2210	.	A	.	20.4673	.	AN=36	GT	0/0	0/0	0/0	0/0	0/0	0/0	0/0	0/0	0/0	0/0	0/0	0/0	0/0	0/0	0/0	0/0	0/0	0/0
nipponbareChloroplast	2211	.	G	.	23.6196	.	AN=36	GT	0/0	0/0	0/0	0/0	0/0	0/0	0/0	0/0	0/0	0/0	0/0	0/0	0/0	0/0	0/0	0/0	0/0	0/0
nipponbareChloroplast	2212	.	C	.	20.4614	.	AN=36	GT	0/0	0/0	0/0	0/0	0/0	0/0	0/0	0/0	0/0	0/0	0/0	0/0	0/0	0/0	0/0	0/0	0/0	0/0
nipponbareChloroplast	2213	.	A	.	23.4495	.	AN=36	GT	0/0	0/0	0/0	0/0	0/0	0/0	0/0	0/0	0/0	0/0	0/0	0/0	0/0	0/0	0/0	0/0	0/0	0/0
nipponbareChloroplast	2214	.	A	.	23.5958	.	AN=36	GT	0/0	0/0	0/0	0/0	0/0	0/0	0/0	0/0	0/0	0/0	0/0	0/0	0/0	0/0	0/0	0/0	0/0	0/0
nipponbareChloroplast	2215	.	G	.	20.5157	.	AN=36	GT	0/0	0/0	0/0	0/0	0/0	0/0	0/0	0/0	0/0	0/0	0/0	0/0	0/0	0/0	0/0	0/0	0/0	0/0
nipponbareChloroplast	2216	.	A	.	23.4393	.	AN=36	GT	0/0	0/0	0/0	0/0	0/0	0/0	0/0	0/0	0/0	0/0	0/0	0/0	0/0	0/0	0/0	0/0	0/0	0/0
nipponbareChloroplast	2217	.	G	A	198	.	AC=2;AN=36	GT:PL:GP:GQ	0/0:0,255,255:0,264,279:99	0/0:0,255,255:0,264,279:99	0/0:0,255,255:0,264,279:99	0/0:0,255,255:0,264,279:99	0/0:0,255,255:0,264,279:99	0/0:0,255,255:0,264,279:99	0/0:0,255,255:0,264,279:99	0/0:0,255,255:0,264,279:99	0/0:0,255,255:0,264,279:99	0/0:0,255,255:0,264,279:99	1/1:255,255,0:230,239,0:99	0/0:0,255,255:0,264,279:99	0/0:0,255,255:0,264,279:99	0/0:0,255,255:0,264,279:99	0/0:0,255,255:0,264,279:99	0/0:0,255,255:0,264,279:99	0/0:0,255,255:0,264,279:99	0/0:0,255,255:0,264,279:99
nipponbareChloroplast	2218	.	T	.	18.7032	.	AN=36	GT	0/0	0/0	0/0	0/0	0/0	0/0	0/0	0/0	0/0	0/0	0/0	0/0	0/0	0/0	0/0	0/0	0/0	0/0
nipponbareChloroplast	2219	.	T	.	20.4512	.	AN=36	GT	0/0	0/0	0/0	0/0	0/0	0/0	0/0	0/0	0/0	0/0	0/0	0/0	0/0	0/0	0/0	0/0	0/0	0/0
nipponbareChloroplast	2220	.	T	.	999	.	AN=36	GT	0/0	0/0	0/0	0/0	0/0	0/0	0/0	0/0	0/0	0/0	0/0	0/0	0/0	0/0	0/0	0/0	0/0	0/0
nipponbareChloroplast	2221	.	T	G	999	.	AC=22;AN=36	GT:PL:GP:GQ	0/0:0,255,255:0,249,250:99	0/0:0,255,255:0,249,250:99	0/0:0,255,255:0,249,250:99	0/0:0,255,255:0,249,250:99	0/0:0,255,255:0,249,250:99	0/0:0,255,255:0,249,250:99	1/1:255,255,0:259,254,0:99	1/1:255,255,0:259,254,0:99	0/0:0,255,255:0,249,250:99	1/1:255,255,0:259,254,0:99	1/1:255,255,0:259,254,0:99	1/1:255,255,0:259,254,0:99	1/1:255,255,0:259,254,0:99	1/1:255,255,0:259,254,0:99	1/1:255,255,0:259,254,0:99	1/1:255,255,0:259,254,0:99	1/1:255,255,0:259,254,0:99	1/1:255,255,0:259,254,0:99
nipponbareChloroplast	2222	.	C	.	23.4589	.	AN=36	GT	0/0	0/0	0/0	0/0	0/0	0/0	0/0	0/0	0/0	0/0	0/0	0/0	0/0	0/0	0/0	0/0	0/0	0/0
nipponbareChloroplast	2223	.	T	.	20.4541	.	AN=36	GT	0/0	0/0	0/0	0/0	0/0	0/0	0/0	0/0	0/0	0/0	0/0	0/0	0/0	0/0	0/0	0/0	0/0	0/0
nipponbareChloroplast	2224	.	A	.	999	.	AN=36	GT	0/0	0/0	0/0	0/0	0/0	0/0	0/0	0/0	0/0	0/0	0/0	0/0	0/0	0/0	0/0	0/0	0/0	0/0
nipponbareChloroplast	2225	.	A	G	198	.	AC=2;AN=36	GT:PL:GP:GQ	0/0:0,255,255:0,264,279:99	0/0:0,255,255:0,264,279:99	0/0:0,255,255:0,264,279:99	0/0:0,255,255:0,264,279:99	0/0:0,255,255:0,264,279:99	0/0:0,255,255:0,264,279:99	0/0:0,255,255:0,264,279:99	0/0:0,255,255:0,264,279:99	0/0:0,255,255:0,264,279:99	0/0:0,255,255:0,264,279:99	0/0:0,255,255:0,264,279:99	0/0:0,255,255:0,264,279:99	0/0:0,255,255:0,264,279:99	0/0:0,255,255:0,264,279:99	0/0:0,255,255:0,264,279:99	1/1:255,255,0:230,239,0:99	0/0:0,255,255:0,264,279:99	0/0:0,255,255:0,264,279:99
nipponbareChloroplast	2226	.	T	.	23.4502	.	AN=36	GT	0/0	0/0	0/0	0/0	0/0	0/0	0/0	0/0	0/0	0/0	0/0	0/0	0/0	0/0	0/0	0/0	0/0	0/0
nipponbareChloroplast	2227	.	T	.	23.4591	.	AN=36	GT	0/0	0/0	0/0	0/0	0/0	0/0	0/0	0/0	0/0	0/0	0/0	0/0	0/0	0/0	0/0	0/0	0/0	0/0
nipponbareChloroplast	2228	.	G	.	20.4802	.	AN=36	GT	0/0	0/0	0/0	0/0	0/0	0/0	0/0	0/0	0/0	0/0	0/0	0/0	0/0	0/0	0/0	0/0	0/0	0/0
nipponbareChloroplast	2229	.	G	.	18.6989	.	AN=36	GT	0/0	0/0	0/0	0/0	0/0	0/0	0/0	0/0	0/0	0/0	0/0	0/0	0/0	0/0	0/0	0/0	0/0	0/0
nipponbareChloroplast	2230	.	T	.	20.4508	.	AN=36	GT	0/0	0/0	0/0	0/0	0/0	0/0	0/0	0/0	0/0	0/0	0/0	0/0	0/0	0/0	0/0	0/0	0/0	0/0
nipponbareChloroplast	2231	.	T	.	20.4913	.	AN=36	GT	0/0	0/0	0/0	0/0	0/0	0/0	0/0	0/0	0/0	0/0	0/0	0/0	0/0	0/0	0/0	0/0	0/0	0/0
nipponbareChloroplast	2232	.	T	.	23.4454	.	AN=36	GT	0/0	0/0	0/0	0/0	0/0	0/0	0/0	0/0	0/0	0/0	0/0	0/0	0/0	0/0	0/0	0/0	0/0	0/0
nipponbareChloroplast	2233	.	A	.	20.451	.	AN=36	GT	0/0	0/0	0/0	0/0	0/0	0/0	0/0	0/0	0/0	0/0	0/0	0/0	0/0	0/0	0/0	0/0	0/0	0/0
nipponbareChloroplast	2234	.	G	.	23.463	.	AN=36	GT	0/0	0/0	0/0	0/0	0/0	0/0	0/0	0/0	0/0	0/0	0/0	0/0	0/0	0/0	0/0	0/0	0/0	0/0
nipponbareChloroplast	2235	.	A	.	23.4402	.	AN=36	GT	0/0	0/0	0/0	0/0	0/0	0/0	0/0	0/0	0/0	0/0	0/0	0/0	0/0	0/0	0/0	0/0	0/0	0/0
nipponbareChloroplast	2236	.	T	.	23.4874	.	AN=36	GT	0/0	0/0	0/0	0/0	0/0	0/0	0/0	0/0	0/0	0/0	0/0	0/0	0/0	0/0	0/0	0/0	0/0	0/0
nipponbareChloroplast	2237	.	G	A	198	.	AC=2;AN=36	GT:PL:GP:GQ	0/0:0,255,255:0,264,279:99	0/0:0,255,255:0,264,279:99	0/0:0,255,255:0,264,279:99	0/0:0,255,255:0,264,279:99	0/0:0,255,255:0,264,279:99	0/0:0,255,255:0,264,279:99	0/0:0,255,255:0,264,279:99	0/0:0,255,255:0,264,279:99	0/0:0,255,255:0,264,279:99	0/0:0,255,255:0,264,279:99	0/0:0,255,255:0,264,279:99	0/0:0,255,255:0,264,279:99	0/0:0,255,255:0,264,279:99	0/0:0,255,255:0,264,279:99	0/0:0,255,255:0,264,279:99	1/1:255,255,0:230,239,0:99	0/0:0,255,255:0,264,279:99	0/0:0,255,255:0,264,279:99
nipponbareChloroplast	2238	.	G	.	20.4873	.	AN=36	GT	0/0	0/0	0/0	0/0	0/0	0/0	0/0	0/0	0/0	0/0	0/0	0/0	0/0	0/0	0/0	0/0	0/0	0/0
nipponbareChloroplast	2239	.	A	.	20.449	.	AN=36	GT	0/0	0/0	0/0	0/0	0/0	0/0	0/0	0/0	0/0	0/0	0/0	0/0	0/0	0/0	0/0	0/0	0/0	0/0
nipponbareChloroplast	2240	.	T	.	18.7034	.	AN=36	GT	0/0	0/0	0/0	0/0	0/0	0/0	0/0	0/0	0/0	0/0	0/0	0/0	0/0	0/0	0/0	0/0	0/0	0/0
nipponbareChloroplast	2241	.	C	T	198	.	AC=2;AN=36	GT:PL:GP:GQ	0/0:0,255,255:0,264,279:99	0/0:0,255,255:0,264,279:99	0/0:0,255,255:0,264,279:99	0/0:0,255,255:0,264,279:99	0/0:0,255,255:0,264,279:99	0/0:0,255,255:0,264,279:99	0/0:0,255,255:0,264,279:99	0/0:0,255,255:0,264,279:99	0/0:0,255,255:0,264,279:99	0/0:0,255,255:0,264,279:99	0/0:0,255,255:0,264,279:99	0/0:0,255,255:0,264,279:99	0/0:0,255,255:0,264,279:99	0/0:0,255,255:0,264,279:99	1/1:255,255,0:230,239,0:99	0/0:0,255,255:0,264,279:99	0/0:0,255,255:0,264,279:99	0/0:0,255,255:0,264,279:99
nipponbareChloroplast	2242	.	C	.	23.4461	.	AN=36	GT	0/0	0/0	0/0	0/0	0/0	0/0	0/0	0/0	0/0	0/0	0/0	0/0	0/0	0/0	0/0	0/0	0/0	0/0
nipponbareChloroplast	2243	.	T	.	23.4624	.	AN=36	GT	0/0	0/0	0/0	0/0	0/0	0/0	0/0	0/0	0/0	0/0	0/0	0/0	0/0	0/0	0/0	0/0	0/0	0/0
nipponbareChloroplast	2244	.	T	.	20.439	.	AN=36	GT	0/0	0/0	0/0	0/0	0/0	0/0	0/0	0/0	0/0	0/0	0/0	0/0	0/0	0/0	0/0	0/0	0/0	0/0
nipponbareChloroplast	2245	.	T	C	671	.	AC=6;AN=36	GT:PL:GP:GQ	0/0:0,255,255:0,259,269:99	0/0:0,255,255:0,259,269:99	0/0:0,255,255:0,259,269:99	0/0:0,255,255:0,259,269:99	0/0:0,255,255:0,259,269:99	0/0:0,255,255:0,259,269:99	0/0:0,255,255:0,259,269:99	0/0:0,255,255:0,259,269:99	0/0:0,255,255:0,259,269:99	0/0:0,255,255:0,259,269:99	0/0:0,255,255:0,259,269:99	0/0:0,255,255:0,259,269:99	0/0:0,255,255:0,259,269:99	0/0:0,255,255:0,259,269:99	0/0:0,255,255:0,259,269:99	1/1:255,255,0:240,244,0:99	1/1:255,255,0:240,244,0:99	1/1:255,255,0:240,244,0:99
nipponbareChloroplast	2246	.	G	.	18.8059	.	AN=36	GT	0/0	0/0	0/0	0/0	0/0	0/0	0/0	0/0	0/0	0/0	0/0	0/0	0/0	0/0	0/0	0/0	0/0	0/0
nipponbareChloroplast	2247	.	C	T	198	.	AC=2;AN=36	GT:PL:GP:GQ	0/0:0,255,255:0,263,278:99	0/0:0,255,255:0,263,278:99	0/0:0,255,255:0,263,278:99	0/0:0,255,255:0,263,278:99	0/0:0,255,255:0,263,278:99	0/0:0,255,255:0,263,278:99	0/0:0,255,255:0,263,278:99	0/0:0,255,255:0,263,278:99	0/0:0,255,255:0,263,278:99	0/0:0,255,255:0,263,278:99	1/1:255,255,0:231,240,0:99	0/0:0,255,255:0,263,278:99	0/0:0,255,255:0,263,278:99	0/0:0,255,255:0,263,278:99	0/0:0,255,255:0,263,278:99	0/0:0,255,255:0,263,278:99	0/0:0,255,255:0,263,278:99	0/0:0,255,255:0,263,278:99
nipponbareChloroplast	2248	.	G	.	23.5413	.	AN=36	GT	0/0	0/0	0/0	0/0	0/0	0/0	0/0	0/0	0/0	0/0	0/0	0/0	0/0	0/0	0/0	0/0	0/0	0/0
nipponbareChloroplast	2249	.	G	A	671	.	AC=6;AN=36	GT:PL:GP:GQ	0/0:0,255,255:0,259,269:99	0/0:0,255,255:0,259,269:99	0/0:0,255,255:0,259,269:99	0/0:0,255,255:0,259,269:99	0/0:0,255,255:0,259,269:99	0/0:0,255,255:0,259,269:99	0/0:0,255,255:0,259,269:99	0/0:0,255,255:0,259,269:99	0/0:0,255,255:0,259,269:99	0/0:0,255,255:0,259,269:99	0/0:0,255,255:0,259,269:99	0/0:0,255,255:0,259,269:99	0/0:0,255,255:0,259,269:99	0/0:0,255,255:0,259,269:99	0/0:0,255,255:0,259,269:99	1/1:255,255,0:240,244,0:99	1/1:255,255,0:240,244,0:99	1/1:255,255,0:240,244,0:99
nipponbareChloroplast	2250	.	T	.	20.436	.	AN=36	GT	0/0	0/0	0/0	0/0	0/0	0/0	0/0	0/0	0/0	0/0	0/0	0/0	0/0	0/0	0/0	0/0	0/0	0/0
nipponbareChloroplast	2251	.	T	.	18.7065	.	AN=36	GT	0/0	0/0	0/0	0/0	0/0	0/0	0/0	0/0	0/0	0/0	0/0	0/0	0/0	0/0	0/0	0/0	0/0	0/0
nipponbareChloroplast	2252	.	G	.	23.4896	.	AN=36	GT	0/0	0/0	0/0	0/0	0/0	0/0	0/0	0/0	0/0	0/0	0/0	0/0	0/0	0/0	0/0	0/0	0/0	0/0
nipponbareChloroplast	2253	.	A	.	23.4514	.	AN=36	GT	0/0	0/0	0/0	0/0	0/0	0/0	0/0	0/0	0/0	0/0	0/0	0/0	0/0	0/0	0/0	0/0	0/0	0/0
nipponbareChloroplast	2254	.	G	.	999	.	AN=36	GT	0/0	0/0	0/0	0/0	0/0	0/0	0/0	0/0	0/0	0/0	0/0	0/0	0/0	0/0	0/0	0/0	0/0	0/0
nipponbareChloroplast	2255	.	T	.	18.7128	.	AN=36	GT	0/0	0/0	0/0	0/0	0/0	0/0	0/0	0/0	0/0	0/0	0/0	0/0	0/0	0/0	0/0	0/0	0/0	0/0
nipponbareChloroplast	2256	.	C	.	23.4395	.	AN=36	GT	0/0	0/0	0/0	0/0	0/0	0/0	0/0	0/0	0/0	0/0	0/0	0/0	0/0	0/0	0/0	0/0	0/0	0/0
nipponbareChloroplast	2257	.	C	.	20.5307	.	AN=36	GT	0/0	0/0	0/0	0/0	0/0	0/0	0/0	0/0	0/0	0/0	0/0	0/0	0/0	0/0	0/0	0/0	0/0	0/0
nipponbareChloroplast	2258	.	A	.	20.4877	.	AN=36	GT	0/0	0/0	0/0	0/0	0/0	0/0	0/0	0/0	0/0	0/0	0/0	0/0	0/0	0/0	0/0	0/0	0/0	0/0
nipponbareChloroplast	2259	.	A	.	18.7001	.	AN=36	GT	0/0	0/0	0/0	0/0	0/0	0/0	0/0	0/0	0/0	0/0	0/0	0/0	0/0	0/0	0/0	0/0	0/0	0/0
nipponbareChloroplast	2260	.	A	.	20.4528	.	AN=36	GT	0/0	0/0	0/0	0/0	0/0	0/0	0/0	0/0	0/0	0/0	0/0	0/0	0/0	0/0	0/0	0/0	0/0	0/0
nipponbareChloroplast	2261	.	A	.	23.4393	.	AN=36	GT	0/0	0/0	0/0	0/0	0/0	0/0	0/0	0/0	0/0	0/0	0/0	0/0	0/0	0/0	0/0	0/0	0/0	0/0
nipponbareChloroplast	2262	.	A	.	18.7281	.	AN=36	GT	0/0	0/0	0/0	0/0	0/0	0/0	0/0	0/0	0/0	0/0	0/0	0/0	0/0	0/0	0/0	0/0	0/0	0/0
nipponbareChloroplast	2263	.	G	.	20.5191	.	AN=36	GT	0/0	0/0	0/0	0/0	0/0	0/0	0/0	0/0	0/0	0/0	0/0	0/0	0/0	0/0	0/0	0/0	0/0	0/0
nipponbareChloroplast	2264	.	A	.	999	.	AN=36	GT	0/0	0/0	0/0	0/0	0/0	0/0	0/0	0/0	0/0	0/0	0/0	0/0	0/0	0/0	0/0	0/0	0/0	0/0
nipponbareChloroplast	2265	.	G	.	18.7604	.	AN=36	GT	0/0	0/0	0/0	0/0	0/0	0/0	0/0	0/0	0/0	0/0	0/0	0/0	0/0	0/0	0/0	0/0	0/0	0/0
nipponbareChloroplast	2266	.	A	.	20.4453	.	AN=36	GT	0/0	0/0	0/0	0/0	0/0	0/0	0/0	0/0	0/0	0/0	0/0	0/0	0/0	0/0	0/0	0/0	0/0	0/0
nipponbareChloroplast	2267	.	A	.	18.7373	.	AN=36	GT	0/0	0/0	0/0	0/0	0/0	0/0	0/0	0/0	0/0	0/0	0/0	0/0	0/0	0/0	0/0	0/0	0/0	0/0
nipponbareChloroplast	2268	.	A	.	23.4708	.	AN=36	GT	0/0	0/0	0/0	0/0	0/0	0/0	0/0	0/0	0/0	0/0	0/0	0/0	0/0	0/0	0/0	0/0	0/0	0/0
nipponbareChloroplast	2269	.	G	.	23.4724	.	AN=36	GT	0/0	0/0	0/0	0/0	0/0	0/0	0/0	0/0	0/0	0/0	0/0	0/0	0/0	0/0	0/0	0/0	0/0	0/0
nipponbareChloroplast	2270	.	A	.	23.4576	.	AN=36	GT	0/0	0/0	0/0	0/0	0/0	0/0	0/0	0/0	0/0	0/0	0/0	0/0	0/0	0/0	0/0	0/0	0/0	0/0
nipponbareChloroplast	2271	.	A	.	23.4753	.	AN=36	GT	0/0	0/0	0/0	0/0	0/0	0/0	0/0	0/0	0/0	0/0	0/0	0/0	0/0	0/0	0/0	0/0	0/0	0/0
nipponbareChloroplast	2272	.	T	.	18.6906	.	AN=36	GT	0/0	0/0	0/0	0/0	0/0	0/0	0/0	0/0	0/0	0/0	0/0	0/0	0/0	0/0	0/0	0/0	0/0	0/0
nipponbareChloroplast	2273	.	A	.	20.4633	.	AN=36	GT	0/0	0/0	0/0	0/0	0/0	0/0	0/0	0/0	0/0	0/0	0/0	0/0	0/0	0/0	0/0	0/0	0/0	0/0
nipponbareChloroplast	2274	.	T	.	23.442	.	AN=36	GT	0/0	0/0	0/0	0/0	0/0	0/0	0/0	0/0	0/0	0/0	0/0	0/0	0/0	0/0	0/0	0/0	0/0	0/0
nipponbareChloroplast	2275	.	T	.	23.4425	.	AN=36	GT	0/0	0/0	0/0	0/0	0/0	0/0	0/0	0/0	0/0	0/0	0/0	0/0	0/0	0/0	0/0	0/0	0/0	0/0
nipponbareChloroplast	2276	.	G	.	23.4881	.	AN=36	GT	0/0	0/0	0/0	0/0	0/0	0/0	0/0	0/0	0/0	0/0	0/0	0/0	0/0	0/0	0/0	0/0	0/0	0/0
nipponbareChloroplast	2277	.	C	.	20.4445	.	AN=36	GT	0/0	0/0	0/0	0/0	0/0	0/0	0/0	0/0	0/0	0/0	0/0	0/0	0/0	0/0	0/0	0/0	0/0	0/0
nipponbareChloroplast	2278	.	C	.	18.7698	.	AN=36	GT	0/0	0/0	0/0	0/0	0/0	0/0	0/0	0/0	0/0	0/0	0/0	0/0	0/0	0/0	0/0	0/0	0/0	0/0
nipponbareChloroplast	2279	.	A	.	20.4554	.	AN=36	GT	0/0	0/0	0/0	0/0	0/0	0/0	0/0	0/0	0/0	0/0	0/0	0/0	0/0	0/0	0/0	0/0	0/0	0/0
nipponbareChloroplast	2280	.	C	.	20.4516	.	AN=36	GT	0/0	0/0	0/0	0/0	0/0	0/0	0/0	0/0	0/0	0/0	0/0	0/0	0/0	0/0	0/0	0/0	0/0	0/0
nipponbareChloroplast	2281	.	A	.	999	.	AN=36	GT	0/0	0/0	0/0	0/0	0/0	0/0	0/0	0/0	0/0	0/0	0/0	0/0	0/0	0/0	0/0	0/0	0/0	0/0
nipponbareChloroplast	2282	.	A	.	20.4413	.	AN=36	GT	0/0	0/0	0/0	0/0	0/0	0/0	0/0	0/0	0/0	0/0	0/0	0/0	0/0	0/0	0/0	0/0	0/0	0/0
nipponbareChloroplast	2283	.	A	.	23.4334	.	AN=36	GT	0/0	0/0	0/0	0/0	0/0	0/0	0/0	0/0	0/0	0/0	0/0	0/0	0/0	0/0	0/0	0/0	0/0	0/0
nipponbareChloroplast	2284	.	C	.	20.6295	.	AN=36	GT	0/0	0/0	0/0	0/0	0/0	0/0	0/0	0/0	0/0	0/0	0/0	0/0	0/0	0/0	0/0	0/0	0/0	0/0
nipponbareChloroplast	2285	.	G	.	18.877	.	AN=36	GT	0/0	0/0	0/0	0/0	0/0	0/0	0/0	0/0	0/0	0/0	0/0	0/0	0/0	0/0	0/0	0/0	0/0	0/0
nipponbareChloroplast	2286	.	G	.	20.5017	.	AN=36	GT	0/0	0/0	0/0	0/0	0/0	0/0	0/0	0/0	0/0	0/0	0/0	0/0	0/0	0/0	0/0	0/0	0/0	0/0
nipponbareChloroplast	2287	.	A	.	23.4563	.	AN=36	GT	0/0	0/0	0/0	0/0	0/0	0/0	0/0	0/0	0/0	0/0	0/0	0/0	0/0	0/0	0/0	0/0	0/0	0/0
nipponbareChloroplast	2288	.	C	G	198	.	AC=2;AN=36	GT:PL:GP:GQ	0/0:0,255,255:0,264,279:99	0/0:0,255,255:0,264,279:99	0/0:0,255,255:0,264,279:99	0/0:0,255,255:0,264,279:99	0/0:0,255,255:0,264,279:99	0/0:0,255,255:0,264,279:99	0/0:0,255,255:0,264,279:99	0/0:0,255,255:0,264,279:99	0/0:0,255,255:0,264,279:99	0/0:0,255,255:0,264,279:99	0/0:0,255,255:0,264,279:99	0/0:0,255,255:0,264,279:99	0/0:0,255,255:0,264,279:99	0/0:0,255,255:0,264,279:99	0/0:0,255,255:0,264,279:99	0/0:0,255,255:0,264,279:99	1/1:255,255,0:230,239,0:99	0/0:0,255,255:0,264,279:99
nipponbareChloroplast	2289	.	A	.	999	.	AN=36	GT	0/0	0/0	0/0	0/0	0/0	0/0	0/0	0/0	0/0	0/0	0/0	0/0	0/0	0/0	0/0	0/0	0/0	0/0
nipponbareChloroplast	2290	.	A	.	23.4384	.	AN=36	GT	0/0	0/0	0/0	0/0	0/0	0/0	0/0	0/0	0/0	0/0	0/0	0/0	0/0	0/0	0/0	0/0	0/0	0/0
nipponbareChloroplast	2291	.	G	.	23.5083	.	AN=36	GT	0/0	0/0	0/0	0/0	0/0	0/0	0/0	0/0	0/0	0/0	0/0	0/0	0/0	0/0	0/0	0/0	0/0	0/0
nipponbareChloroplast	2292	.	G	.	23.4833	.	AN=36	GT	0/0	0/0	0/0	0/0	0/0	0/0	0/0	0/0	0/0	0/0	0/0	0/0	0/0	0/0	0/0	0/0	0/0	0/0
nipponbareChloroplast	2293	.	T	.	18.7208	.	AN=36	GT	0/0	0/0	0/0	0/0	0/0	0/0	0/0	0/0	0/0	0/0	0/0	0/0	0/0	0/0	0/0	0/0	0/0	0/0
nipponbareChloroplast	2294	.	A	.	20.4416	.	AN=36	GT	0/0	0/0	0/0	0/0	0/0	0/0	0/0	0/0	0/0	0/0	0/0	0/0	0/0	0/0	0/0	0/0	0/0	0/0
nipponbareChloroplast	2295	.	A	.	23.4515	.	AN=36	GT	0/0	0/0	0/0	0/0	0/0	0/0	0/0	0/0	0/0	0/0	0/0	0/0	0/0	0/0	0/0	0/0	0/0	0/0
nipponbareChloroplast	2296	.	C	.	20.5429	.	AN=36	GT	0/0	0/0	0/0	0/0	0/0	0/0	0/0	0/0	0/0	0/0	0/0	0/0	0/0	0/0	0/0	0/0	0/0	0/0
nipponbareChloroplast	2297	.	A	.	23.4585	.	AN=36	GT	0/0	0/0	0/0	0/0	0/0	0/0	0/0	0/0	0/0	0/0	0/0	0/0	0/0	0/0	0/0	0/0	0/0	0/0
nipponbareChloroplast	2298	.	T	.	23.4534	.	AN=36	GT	0/0	0/0	0/0	0/0	0/0	0/0	0/0	0/0	0/0	0/0	0/0	0/0	0/0	0/0	0/0	0/0	0/0	0/0
nipponbareChloroplast	2299	.	T	.	20.4421	.	AN=36	GT	0/0	0/0	0/0	0/0	0/0	0/0	0/0	0/0	0/0	0/0	0/0	0/0	0/0	0/0	0/0	0/0	0/0	0/0
nipponbareChloroplast	2300	.	T	.	20.4663	.	AN=36	GT	0/0	0/0	0/0	0/0	0/0	0/0	0/0	0/0	0/0	0/0	0/0	0/0	0/0	0/0	0/0	0/0	0/0	0/0
nipponbareChloroplast	2301	.	C	.	20.5541	.	AN=36	GT	0/0	0/0	0/0	0/0	0/0	0/0	0/0	0/0	0/0	0/0	0/0	0/0	0/0	0/0	0/0	0/0	0/0	0/0
nipponbareChloroplast	2302	.	C	.	20.4916	.	AN=36	GT	0/0	0/0	0/0	0/0	0/0	0/0	0/0	0/0	0/0	0/0	0/0	0/0	0/0	0/0	0/0	0/0	0/0	0/0
nipponbareChloroplast	2303	.	A	.	18.7073	.	AN=36	GT	0/0	0/0	0/0	0/0	0/0	0/0	0/0	0/0	0/0	0/0	0/0	0/0	0/0	0/0	0/0	0/0	0/0	0/0
nipponbareChloroplast	2304	.	T	.	23.4706	.	AN=36	GT	0/0	0/0	0/0	0/0	0/0	0/0	0/0	0/0	0/0	0/0	0/0	0/0	0/0	0/0	0/0	0/0	0/0	0/0
nipponbareChloroplast	2305	.	T	.	23.4497	.	AN=36	GT	0/0	0/0	0/0	0/0	0/0	0/0	0/0	0/0	0/0	0/0	0/0	0/0	0/0	0/0	0/0	0/0	0/0	0/0
nipponbareChloroplast	2306	.	T	.	20.462	.	AN=36	GT	0/0	0/0	0/0	0/0	0/0	0/0	0/0	0/0	0/0	0/0	0/0	0/0	0/0	0/0	0/0	0/0	0/0	0/0
nipponbareChloroplast	2307	.	C	.	20.4946	.	AN=36	GT	0/0	0/0	0/0	0/0	0/0	0/0	0/0	0/0	0/0	0/0	0/0	0/0	0/0	0/0	0/0	0/0	0/0	0/0
nipponbareChloroplast	2308	.	T	.	20.4681	.	AN=36	GT	0/0	0/0	0/0	0/0	0/0	0/0	0/0	0/0	0/0	0/0	0/0	0/0	0/0	0/0	0/0	0/0	0/0	0/0
nipponbareChloroplast	2309	.	T	.	20.4502	.	AN=36	GT	0/0	0/0	0/0	0/0	0/0	0/0	0/0	0/0	0/0	0/0	0/0	0/0	0/0	0/0	0/0	0/0	0/0	0/0
nipponbareChloroplast	2310	.	C	.	23.445	.	AN=36	GT	0/0	0/0	0/0	0/0	0/0	0/0	0/0	0/0	0/0	0/0	0/0	0/0	0/0	0/0	0/0	0/0	0/0	0/0
nipponbareChloroplast	2311	.	T	.	18.6946	.	AN=36	GT	0/0	0/0	0/0	0/0	0/0	0/0	0/0	0/0	0/0	0/0	0/0	0/0	0/0	0/0	0/0	0/0	0/0	0/0
nipponbareChloroplast	2312	.	T	.	18.6998	.	AN=36	GT	0/0	0/0	0/0	0/0	0/0	0/0	0/0	0/0	0/0	0/0	0/0	0/0	0/0	0/0	0/0	0/0	0/0	0/0
nipponbareChloroplast	2313	.	C	.	20.4445	.	AN=36	GT	0/0	0/0	0/0	0/0	0/0	0/0	0/0	0/0	0/0	0/0	0/0	0/0	0/0	0/0	0/0	0/0	0/0	0/0
nipponbareChloroplast	2314	.	A	.	23.4413	.	AN=36	GT	0/0	0/0	0/0	0/0	0/0	0/0	0/0	0/0	0/0	0/0	0/0	0/0	0/0	0/0	0/0	0/0	0/0	0/0
nipponbareChloroplast	2315	.	A	.	20.4823	.	AN=36	GT	0/0	0/0	0/0	0/0	0/0	0/0	0/0	0/0	0/0	0/0	0/0	0/0	0/0	0/0	0/0	0/0	0/0	0/0
nipponbareChloroplast	2316	.	A	.	23.4842	.	AN=36	GT	0/0	0/0	0/0	0/0	0/0	0/0	0/0	0/0	0/0	0/0	0/0	0/0	0/0	0/0	0/0	0/0	0/0	0/0
nipponbareChloroplast	2317	.	A	.	18.6981	.	AN=36	GT	0/0	0/0	0/0	0/0	0/0	0/0	0/0	0/0	0/0	0/0	0/0	0/0	0/0	0/0	0/0	0/0	0/0	0/0
nipponbareChloroplast	2318	.	G	.	20.5334	.	AN=36	GT	0/0	0/0	0/0	0/0	0/0	0/0	0/0	0/0	0/0	0/0	0/0	0/0	0/0	0/0	0/0	0/0	0/0	0/0
nipponbareChloroplast	2319	.	A	.	20.4445	.	AN=36	GT	0/0	0/0	0/0	0/0	0/0	0/0	0/0	0/0	0/0	0/0	0/0	0/0	0/0	0/0	0/0	0/0	0/0	0/0
nipponbareChloroplast	2320	.	A	G	432	.	AC=4;AN=36	GT:PL:GP:GQ	0/0:0,255,255:0,260,272:99	0/0:0,255,255:0,260,272:99	0/0:0,255,255:0,260,272:99	0/0:0,255,255:0,260,272:99	0/0:0,255,255:0,260,272:99	0/0:0,255,255:0,260,272:99	0/0:0,255,255:0,260,272:99	0/0:0,255,255:0,260,272:99	0/0:0,255,255:0,260,272:99	0/0:0,255,255:0,260,272:99	0/0:0,255,255:0,260,272:99	0/0:0,255,255:0,260,272:99	0/0:0,255,255:0,260,272:99	0/0:0,255,255:0,260,272:99	1/1:255,255,0:237,243,0:99	1/1:255,255,0:237,243,0:99	0/0:0,255,255:0,260,272:99	0/0:0,255,255:0,260,272:99
nipponbareChloroplast	2321	.	G	.	20.4995	.	AN=36	GT	0/0	0/0	0/0	0/0	0/0	0/0	0/0	0/0	0/0	0/0	0/0	0/0	0/0	0/0	0/0	0/0	0/0	0/0
nipponbareChloroplast	2322	.	A	.	20.4521	.	AN=36	GT	0/0	0/0	0/0	0/0	0/0	0/0	0/0	0/0	0/0	0/0	0/0	0/0	0/0	0/0	0/0	0/0	0/0	0/0
nipponbareChloroplast	2323	.	G	.	23.5119	.	AN=36	GT	0/0	0/0	0/0	0/0	0/0	0/0	0/0	0/0	0/0	0/0	0/0	0/0	0/0	0/0	0/0	0/0	0/0	0/0
nipponbareChloroplast	2324	.	T	.	18.72	.	AN=36	GT	0/0	0/0	0/0	0/0	0/0	0/0	0/0	0/0	0/0	0/0	0/0	0/0	0/0	0/0	0/0	0/0	0/0	0/0
nipponbareChloroplast	2325	.	T	.	20.4466	.	AN=36	GT	0/0	0/0	0/0	0/0	0/0	0/0	0/0	0/0	0/0	0/0	0/0	0/0	0/0	0/0	0/0	0/0	0/0	0/0
nipponbareChloroplast	2326	.	C	.	20.5268	.	AN=36	GT	0/0	0/0	0/0	0/0	0/0	0/0	0/0	0/0	0/0	0/0	0/0	0/0	0/0	0/0	0/0	0/0	0/0	0/0
nipponbareChloroplast	2327	.	C	.	18.7378	.	AN=36	GT	0/0	0/0	0/0	0/0	0/0	0/0	0/0	0/0	0/0	0/0	0/0	0/0	0/0	0/0	0/0	0/0	0/0	0/0
nipponbareChloroplast	2328	.	T	.	23.4539	.	AN=36	GT	0/0	0/0	0/0	0/0	0/0	0/0	0/0	0/0	0/0	0/0	0/0	0/0	0/0	0/0	0/0	0/0	0/0	0/0
nipponbareChloroplast	2329	.	T	.	23.4364	.	AN=36	GT	0/0	0/0	0/0	0/0	0/0	0/0	0/0	0/0	0/0	0/0	0/0	0/0	0/0	0/0	0/0	0/0	0/0	0/0
nipponbareChloroplast	2330	.	T	.	20.52	.	AN=36	GT	0/0	0/0	0/0	0/0	0/0	0/0	0/0	0/0	0/0	0/0	0/0	0/0	0/0	0/0	0/0	0/0	0/0	0/0
nipponbareChloroplast	2331	.	T	.	23.4427	.	AN=36	GT	0/0	0/0	0/0	0/0	0/0	0/0	0/0	0/0	0/0	0/0	0/0	0/0	0/0	0/0	0/0	0/0	0/0	0/0
nipponbareChloroplast	2332	.	G	.	20.4639	.	AN=36	GT	0/0	0/0	0/0	0/0	0/0	0/0	0/0	0/0	0/0	0/0	0/0	0/0	0/0	0/0	0/0	0/0	0/0	0/0
nipponbareChloroplast	2333	.	A	.	23.5021	.	AN=36	GT	0/0	0/0	0/0	0/0	0/0	0/0	0/0	0/0	0/0	0/0	0/0	0/0	0/0	0/0	0/0	0/0	0/0	0/0
nipponbareChloroplast	2334	.	T	.	23.4646	.	AN=36	GT	0/0	0/0	0/0	0/0	0/0	0/0	0/0	0/0	0/0	0/0	0/0	0/0	0/0	0/0	0/0	0/0	0/0	0/0
nipponbareChloroplast	2335	.	G	.	20.4966	.	AN=36	GT	0/0	0/0	0/0	0/0	0/0	0/0	0/0	0/0	0/0	0/0	0/0	0/0	0/0	0/0	0/0	0/0	0/0	0/0
nipponbareChloroplast	2336	.	C	.	20.4649	.	AN=36	GT	0/0	0/0	0/0	0/0	0/0	0/0	0/0	0/0	0/0	0/0	0/0	0/0	0/0	0/0	0/0	0/0	0/0	0/0
nipponbareChloroplast	2337	.	A	.	20.484	.	AN=36	GT	0/0	0/0	0/0	0/0	0/0	0/0	0/0	0/0	0/0	0/0	0/0	0/0	0/0	0/0	0/0	0/0	0/0	0/0
nipponbareChloroplast	2338	.	A	.	20.4498	.	AN=36	GT	0/0	0/0	0/0	0/0	0/0	0/0	0/0	0/0	0/0	0/0	0/0	0/0	0/0	0/0	0/0	0/0	0/0	0/0
nipponbareChloroplast	2339	.	G	.	20.583	.	AN=36	GT	0/0	0/0	0/0	0/0	0/0	0/0	0/0	0/0	0/0	0/0	0/0	0/0	0/0	0/0	0/0	0/0	0/0	0/0
nipponbareChloroplast	2340	.	A	.	23.4453	.	AN=36	GT	0/0	0/0	0/0	0/0	0/0	0/0	0/0	0/0	0/0	0/0	0/0	0/0	0/0	0/0	0/0	0/0	0/0	0/0
nipponbareChloroplast	2341	.	A	.	20.456	.	AN=36	GT	0/0	0/0	0/0	0/0	0/0	0/0	0/0	0/0	0/0	0/0	0/0	0/0	0/0	0/0	0/0	0/0	0/0	0/0
nipponbareChloroplast	2342	.	T	.	23.4592	.	AN=36	GT	0/0	0/0	0/0	0/0	0/0	0/0	0/0	0/0	0/0	0/0	0/0	0/0	0/0	0/0	0/0	0/0	0/0	0/0
nipponbareChloroplast	2343	.	T	.	20.4563	.	AN=36	GT	0/0	0/0	0/0	0/0	0/0	0/0	0/0	0/0	0/0	0/0	0/0	0/0	0/0	0/0	0/0	0/0	0/0	0/0
nipponbareChloroplast	2344	.	G	.	23.739	.	AN=36	GT	0/0	0/0	0/0	0/0	0/0	0/0	0/0	0/0	0/0	0/0	0/0	0/0	0/0	0/0	0/0	0/0	0/0	0/0
nipponbareChloroplast	2345	.	C	.	20.5238	.	AN=36	GT	0/0	0/0	0/0	0/0	0/0	0/0	0/0	0/0	0/0	0/0	0/0	0/0	0/0	0/0	0/0	0/0	0/0	0/0
nipponbareChloroplast	2346	.	C	.	999	.	AN=36	GT	0/0	0/0	0/0	0/0	0/0	0/0	0/0	0/0	0/0	0/0	0/0	0/0	0/0	0/0	0/0	0/0	0/0	0/0
nipponbareChloroplast	2347	.	T	.	20.4612	.	AN=36	GT	0/0	0/0	0/0	0/0	0/0	0/0	0/0	0/0	0/0	0/0	0/0	0/0	0/0	0/0	0/0	0/0	0/0	0/0
nipponbareChloroplast	2348	.	T	.	20.4538	.	AN=36	GT	0/0	0/0	0/0	0/0	0/0	0/0	0/0	0/0	0/0	0/0	0/0	0/0	0/0	0/0	0/0	0/0	0/0	0/0
nipponbareChloroplast	2349	.	T	.	20.4514	.	AN=36	GT	0/0	0/0	0/0	0/0	0/0	0/0	0/0	0/0	0/0	0/0	0/0	0/0	0/0	0/0	0/0	0/0	0/0	0/0
nipponbareChloroplast	2350	.	C	.	18.7092	.	AN=36	GT	0/0	0/0	0/0	0/0	0/0	0/0	0/0	0/0	0/0	0/0	0/0	0/0	0/0	0/0	0/0	0/0	0/0	0/0
nipponbareChloroplast	2351	.	C	T	198	.	AC=2;AN=36	GT:PL:GP:GQ	0/0:0,255,255:0,264,279:99	0/0:0,255,255:0,264,279:99	0/0:0,255,255:0,264,279:99	0/0:0,255,255:0,264,279:99	0/0:0,255,255:0,264,279:99	0/0:0,255,255:0,264,279:99	0/0:0,255,255:0,264,279:99	0/0:0,255,255:0,264,279:99	0/0:0,255,255:0,264,279:99	0/0:0,255,255:0,264,279:99	0/0:0,255,255:0,264,279:99	0/0:0,255,255:0,264,279:99	0/0:0,255,255:0,264,279:99	0/0:0,255,255:0,264,279:99	0/0:0,255,255:0,264,279:99	0/0:0,255,255:0,264,279:99	0/0:0,255,255:0,264,279:99	1/1:255,255,0:230,239,0:99
nipponbareChloroplast	2352	.	T	.	20.4411	.	AN=36	GT	0/0	0/0	0/0	0/0	0/0	0/0	0/0	0/0	0/0	0/0	0/0	0/0	0/0	0/0	0/0	0/0	0/0	0/0
nipponbareChloroplast	2353	.	T	.	23.4518	.	AN=36	GT	0/0	0/0	0/0	0/0	0/0	0/0	0/0	0/0	0/0	0/0	0/0	0/0	0/0	0/0	0/0	0/0	0/0	0/0
nipponbareChloroplast	2354	.	G	.	18.7129	.	AN=36	GT	0/0	0/0	0/0	0/0	0/0	0/0	0/0	0/0	0/0	0/0	0/0	0/0	0/0	0/0	0/0	0/0	0/0	0/0
nipponbareChloroplast	2355	.	A	.	20.4906	.	AN=36	GT	0/0	0/0	0/0	0/0	0/0	0/0	0/0	0/0	0/0	0/0	0/0	0/0	0/0	0/0	0/0	0/0	0/0	0/0
nipponbareChloroplast	2356	.	T	.	23.4342	.	AN=36	GT	0/0	0/0	0/0	0/0	0/0	0/0	0/0	0/0	0/0	0/0	0/0	0/0	0/0	0/0	0/0	0/0	0/0	0/0
nipponbareChloroplast	2357	.	A	.	20.4417	.	AN=36	GT	0/0	0/0	0/0	0/0	0/0	0/0	0/0	0/0	0/0	0/0	0/0	0/0	0/0	0/0	0/0	0/0	0/0	0/0
nipponbareChloroplast	2358	.	T	.	20.4466	.	AN=36	GT	0/0	0/0	0/0	0/0	0/0	0/0	0/0	0/0	0/0	0/0	0/0	0/0	0/0	0/0	0/0	0/0	0/0	0/0
nipponbareChloroplast	2359	.	C	.	20.5503	.	AN=36	GT	0/0	0/0	0/0	0/0	0/0	0/0	0/0	0/0	0/0	0/0	0/0	0/0	0/0	0/0	0/0	0/0	0/0	0/0
nipponbareChloroplast	2360	.	G	.	20.5662	.	AN=36	GT	0/0	0/0	0/0	0/0	0/0	0/0	0/0	0/0	0/0	0/0	0/0	0/0	0/0	0/0	0/0	0/0	0/0	0/0
nipponbareChloroplast	2361	.	A	.	20.4423	.	AN=36	GT	0/0	0/0	0/0	0/0	0/0	0/0	0/0	0/0	0/0	0/0	0/0	0/0	0/0	0/0	0/0	0/0	0/0	0/0
nipponbareChloroplast	2362	.	A	.	20.4603	.	AN=36	GT	0/0	0/0	0/0	0/0	0/0	0/0	0/0	0/0	0/0	0/0	0/0	0/0	0/0	0/0	0/0	0/0	0/0	0/0
nipponbareChloroplast	2363	.	C	.	20.4493	.	AN=36	GT	0/0	0/0	0/0	0/0	0/0	0/0	0/0	0/0	0/0	0/0	0/0	0/0	0/0	0/0	0/0	0/0	0/0	0/0
nipponbareChloroplast	2364	.	A	.	18.7062	.	AN=36	GT	0/0	0/0	0/0	0/0	0/0	0/0	0/0	0/0	0/0	0/0	0/0	0/0	0/0	0/0	0/0	0/0	0/0	0/0
nipponbareChloroplast	2365	.	T	.	18.7114	.	AN=36	GT	0/0	0/0	0/0	0/0	0/0	0/0	0/0	0/0	0/0	0/0	0/0	0/0	0/0	0/0	0/0	0/0	0/0	0/0
nipponbareChloroplast	2366	.	A	.	20.4372	.	AN=36	GT	0/0	0/0	0/0	0/0	0/0	0/0	0/0	0/0	0/0	0/0	0/0	0/0	0/0	0/0	0/0	0/0	0/0	0/0
nipponbareChloroplast	2367	.	A	.	20.456	.	AN=36	GT	0/0	0/0	0/0	0/0	0/0	0/0	0/0	0/0	0/0	0/0	0/0	0/0	0/0	0/0	0/0	0/0	0/0	0/0
nipponbareChloroplast	2368	.	T	.	18.6946	.	AN=36	GT	0/0	0/0	0/0	0/0	0/0	0/0	0/0	0/0	0/0	0/0	0/0	0/0	0/0	0/0	0/0	0/0	0/0	0/0
nipponbareChloroplast	2369	.	G	.	20.4364	.	AN=36	GT	0/0	0/0	0/0	0/0	0/0	0/0	0/0	0/0	0/0	0/0	0/0	0/0	0/0	0/0	0/0	0/0	0/0	0/0
nipponbareChloroplast	2370	.	C	.	23.4446	.	AN=36	GT	0/0	0/0	0/0	0/0	0/0	0/0	0/0	0/0	0/0	0/0	0/0	0/0	0/0	0/0	0/0	0/0	0/0	0/0
nipponbareChloroplast	2371	.	A	.	18.6886	.	AN=36	GT	0/0	0/0	0/0	0/0	0/0	0/0	0/0	0/0	0/0	0/0	0/0	0/0	0/0	0/0	0/0	0/0	0/0	0/0
nipponbareChloroplast	2372	.	T	.	20.4566	.	AN=36	GT	0/0	0/0	0/0	0/0	0/0	0/0	0/0	0/0	0/0	0/0	0/0	0/0	0/0	0/0	0/0	0/0	0/0	0/0
nipponbareChloroplast	2373	.	A	.	20.4859	.	AN=36	GT	0/0	0/0	0/0	0/0	0/0	0/0	0/0	0/0	0/0	0/0	0/0	0/0	0/0	0/0	0/0	0/0	0/0	0/0
nipponbareChloroplast	2374	.	A	.	23.4984	.	AN=36	GT	0/0	0/0	0/0	0/0	0/0	0/0	0/0	0/0	0/0	0/0	0/0	0/0	0/0	0/0	0/0	0/0	0/0	0/0
nipponbareChloroplast	2375	.	G	.	23.449	.	AN=36	GT	0/0	0/0	0/0	0/0	0/0	0/0	0/0	0/0	0/0	0/0	0/0	0/0	0/0	0/0	0/0	0/0	0/0	0/0
nipponbareChloroplast	2376	.	G	A	671	.	AC=6;AN=36	GT:PL:GP:GQ	0/0:0,255,255:0,258,269:99	0/0:0,255,255:0,258,269:99	0/0:0,255,255:0,258,269:99	0/0:0,255,255:0,258,269:99	0/0:0,255,255:0,258,269:99	0/0:0,255,255:0,258,269:99	0/0:0,255,255:0,258,269:99	0/0:0,255,255:0,258,269:99	0/0:0,255,255:0,258,269:99	0/0:0,255,255:0,258,269:99	0/0:0,255,255:0,258,269:99	0/0:0,255,255:0,258,269:99	0/0:0,255,255:0,258,269:99	0/0:0,255,255:0,258,269:99	0/0:0,255,255:0,258,269:99	1/1:255,255,0:240,244,0:99	1/1:255,255,0:240,244,0:99	1/1:255,255,0:240,244,0:99
nipponbareChloroplast	2377	.	G	.	20.5172	.	AN=36	GT	0/0	0/0	0/0	0/0	0/0	0/0	0/0	0/0	0/0	0/0	0/0	0/0	0/0	0/0	0/0	0/0	0/0	0/0
nipponbareChloroplast	2378	.	G	.	20.4773	.	AN=36	GT	0/0	0/0	0/0	0/0	0/0	0/0	0/0	0/0	0/0	0/0	0/0	0/0	0/0	0/0	0/0	0/0	0/0	0/0
nipponbareChloroplast	2379	.	A	.	23.4811	.	AN=36	GT	0/0	0/0	0/0	0/0	0/0	0/0	0/0	0/0	0/0	0/0	0/0	0/0	0/0	0/0	0/0	0/0	0/0	0/0
nipponbareChloroplast	2380	.	T	.	18.6943	.	AN=36	GT	0/0	0/0	0/0	0/0	0/0	0/0	0/0	0/0	0/0	0/0	0/0	0/0	0/0	0/0	0/0	0/0	0/0	0/0
nipponbareChloroplast	2381	.	C	.	18.8027	.	AN=36	GT	0/0	0/0	0/0	0/0	0/0	0/0	0/0	0/0	0/0	0/0	0/0	0/0	0/0	0/0	0/0	0/0	0/0	0/0
nipponbareChloroplast	2382	.	C	T	198	.	AC=2;AN=36	GT:PL:GP:GQ	0/0:0,255,255:0,264,279:99	0/0:0,255,255:0,264,279:99	0/0:0,255,255:0,264,279:99	0/0:0,255,255:0,264,279:99	0/0:0,255,255:0,264,279:99	0/0:0,255,255:0,264,279:99	0/0:0,255,255:0,264,279:99	0/0:0,255,255:0,264,279:99	0/0:0,255,255:0,264,279:99	0/0:0,255,255:0,264,279:99	0/0:0,255,255:0,264,279:99	0/0:0,255,255:0,264,279:99	0/0:0,255,255:0,264,279:99	0/0:0,255,255:0,264,279:99	0/0:0,255,255:0,264,279:99	0/0:0,255,255:0,264,279:99	1/1:255,255,0:230,239,0:99	0/0:0,255,255:0,264,279:99
nipponbareChloroplast	2383	.	A	.	20.4574	.	AN=36	GT	0/0	0/0	0/0	0/0	0/0	0/0	0/0	0/0	0/0	0/0	0/0	0/0	0/0	0/0	0/0	0/0	0/0	0/0
nipponbareChloroplast	2384	.	T	.	23.4372	.	AN=36	GT	0/0	0/0	0/0	0/0	0/0	0/0	0/0	0/0	0/0	0/0	0/0	0/0	0/0	0/0	0/0	0/0	0/0	0/0
nipponbareChloroplast	2385	.	A	.	23.4418	.	AN=36	GT	0/0	0/0	0/0	0/0	0/0	0/0	0/0	0/0	0/0	0/0	0/0	0/0	0/0	0/0	0/0	0/0	0/0	0/0
nipponbareChloroplast	2386	.	A	.	23.4944	.	AN=36	GT	0/0	0/0	0/0	0/0	0/0	0/0	0/0	0/0	0/0	0/0	0/0	0/0	0/0	0/0	0/0	0/0	0/0	0/0
nipponbareChloroplast	2387	.	C	A	671	.	AC=6;AN=36	GT:PL:GP:GQ	0/0:0,255,255:0,258,268:99	0/0:0,255,255:0,258,268:99	0/0:0,255,255:0,258,268:99	0/0:0,255,255:0,258,268:99	0/0:0,255,255:0,258,268:99	0/0:0,255,255:0,258,268:99	0/0:0,255,255:0,258,268:99	0/0:0,255,255:0,258,268:99	0/0:0,255,255:0,258,268:99	0/0:0,255,255:0,258,268:99	0/0:0,255,255:0,258,268:99	0/0:0,255,255:0,258,268:99	0/0:0,255,255:0,258,268:99	0/0:0,255,255:0,258,268:99	0/0:0,255,255:0,258,268:99	1/1:255,255,0:241,244,0:99	1/1:255,255,0:241,244,0:99	1/1:255,255,0:241,244,0:99
nipponbareChloroplast	2388	.	G	.	18.753	.	AN=36	GT	0/0	0/0	0/0	0/0	0/0	0/0	0/0	0/0	0/0	0/0	0/0	0/0	0/0	0/0	0/0	0/0	0/0	0/0
nipponbareChloroplast	2389	.	A	.	18.6998	.	AN=36	GT	0/0	0/0	0/0	0/0	0/0	0/0	0/0	0/0	0/0	0/0	0/0	0/0	0/0	0/0	0/0	0/0	0/0	0/0
nipponbareChloroplast	2390	.	A	.	18.7069	.	AN=36	GT	0/0	0/0	0/0	0/0	0/0	0/0	0/0	0/0	0/0	0/0	0/0	0/0	0/0	0/0	0/0	0/0	0/0	0/0
nipponbareChloroplast	2391	.	C	.	20.4745	.	AN=36	GT	0/0	0/0	0/0	0/0	0/0	0/0	0/0	0/0	0/0	0/0	0/0	0/0	0/0	0/0	0/0	0/0	0/0	0/0
nipponbareChloroplast	2392	.	C	.	18.7063	.	AN=36	GT	0/0	0/0	0/0	0/0	0/0	0/0	0/0	0/0	0/0	0/0	0/0	0/0	0/0	0/0	0/0	0/0	0/0	0/0
nipponbareChloroplast	2393	.	A	.	20.4747	.	AN=36	GT	0/0	0/0	0/0	0/0	0/0	0/0	0/0	0/0	0/0	0/0	0/0	0/0	0/0	0/0	0/0	0/0	0/0	0/0
nipponbareChloroplast	2394	.	T	.	20.4583	.	AN=36	GT	0/0	0/0	0/0	0/0	0/0	0/0	0/0	0/0	0/0	0/0	0/0	0/0	0/0	0/0	0/0	0/0	0/0	0/0
nipponbareChloroplast	2395	.	A	.	999	.	AN=36	GT	0/0	0/0	0/0	0/0	0/0	0/0	0/0	0/0	0/0	0/0	0/0	0/0	0/0	0/0	0/0	0/0	0/0	0/0
nipponbareChloroplast	2396	.	T	C	432	.	AC=4;AN=36	GT:PL:GP:GQ	0/0:0,255,255:0,261,273:99	0/0:0,255,255:0,261,273:99	0/0:0,255,255:0,261,273:99	0/0:0,255,255:0,261,273:99	0/0:0,255,255:0,261,273:99	0/0:0,255,255:0,261,273:99	0/0:0,255,255:0,261,273:99	0/0:0,255,255:0,261,273:99	0/0:0,255,255:0,261,273:99	0/0:0,255,255:0,261,273:99	0/0:0,255,255:0,261,273:99	0/0:0,255,255:0,261,273:99	0/0:0,255,255:0,261,273:99	0/0:0,255,255:0,261,273:99	0/0:0,255,255:0,261,273:99	1/1:255,255,0:236,242,0:99	0/0:0,255,255:0,261,273:99	1/1:255,255,0:236,242,0:99
nipponbareChloroplast	2397	.	G	.	20.4697	.	AN=36	GT	0/0	0/0	0/0	0/0	0/0	0/0	0/0	0/0	0/0	0/0	0/0	0/0	0/0	0/0	0/0	0/0	0/0	0/0
nipponbareChloroplast	2398	.	G	.	20.4799	.	AN=36	GT	0/0	0/0	0/0	0/0	0/0	0/0	0/0	0/0	0/0	0/0	0/0	0/0	0/0	0/0	0/0	0/0	0/0	0/0
nipponbareChloroplast	2399	.	T	.	18.7144	.	AN=36	GT	0/0	0/0	0/0	0/0	0/0	0/0	0/0	0/0	0/0	0/0	0/0	0/0	0/0	0/0	0/0	0/0	0/0	0/0
nipponbareChloroplast	2400	.	T	.	23.4384	.	AN=36	GT	0/0	0/0	0/0	0/0	0/0	0/0	0/0	0/0	0/0	0/0	0/0	0/0	0/0	0/0	0/0	0/0	0/0	0/0
nipponbareChloroplast	2401	.	T	.	23.481	.	AN=36	GT	0/0	0/0	0/0	0/0	0/0	0/0	0/0	0/0	0/0	0/0	0/0	0/0	0/0	0/0	0/0	0/0	0/0	0/0
nipponbareChloroplast	2402	.	T	.	999	.	AN=36	GT	0/0	0/0	0/0	0/0	0/0	0/0	0/0	0/0	0/0	0/0	0/0	0/0	0/0	0/0	0/0	0/0	0/0	0/0
nipponbareChloroplast	2403	.	C	.	20.6265	.	AN=36	GT	0/0	0/0	0/0	0/0	0/0	0/0	0/0	0/0	0/0	0/0	0/0	0/0	0/0	0/0	0/0	0/0	0/0	0/0
nipponbareChloroplast	2404	.	C	.	20.5196	.	AN=36	GT	0/0	0/0	0/0	0/0	0/0	0/0	0/0	0/0	0/0	0/0	0/0	0/0	0/0	0/0	0/0	0/0	0/0	0/0
nipponbareChloroplast	2405	.	G	.	20.5695	.	AN=36	GT	0/0	0/0	0/0	0/0	0/0	0/0	0/0	0/0	0/0	0/0	0/0	0/0	0/0	0/0	0/0	0/0	0/0	0/0
nipponbareChloroplast	2406	.	A	.	20.4399	.	AN=36	GT	0/0	0/0	0/0	0/0	0/0	0/0	0/0	0/0	0/0	0/0	0/0	0/0	0/0	0/0	0/0	0/0	0/0	0/0
nipponbareChloroplast	2407	.	A	.	23.5046	.	AN=36	GT	0/0	0/0	0/0	0/0	0/0	0/0	0/0	0/0	0/0	0/0	0/0	0/0	0/0	0/0	0/0	0/0	0/0	0/0
nipponbareChloroplast	2408	.	A	.	20.4625	.	AN=36	GT	0/0	0/0	0/0	0/0	0/0	0/0	0/0	0/0	0/0	0/0	0/0	0/0	0/0	0/0	0/0	0/0	0/0	0/0
nipponbareChloroplast	2409	.	A	.	23.4687	.	AN=36	GT	0/0	0/0	0/0	0/0	0/0	0/0	0/0	0/0	0/0	0/0	0/0	0/0	0/0	0/0	0/0	0/0	0/0	0/0
nipponbareChloroplast	2410	.	A	.	23.5007	.	AN=36	GT	0/0	0/0	0/0	0/0	0/0	0/0	0/0	0/0	0/0	0/0	0/0	0/0	0/0	0/0	0/0	0/0	0/0	0/0
nipponbareChloroplast	2411	.	A	.	23.4509	.	AN=36	GT	0/0	0/0	0/0	0/0	0/0	0/0	0/0	0/0	0/0	0/0	0/0	0/0	0/0	0/0	0/0	0/0	0/0	0/0
nipponbareChloroplast	2412	.	A	.	999	.	AN=36	GT	0/0	0/0	0/0	0/0	0/0	0/0	0/0	0/0	0/0	0/0	0/0	0/0	0/0	0/0	0/0	0/0	0/0	0/0
nipponbareChloroplast	2413	.	G	C	198	.	AC=2;AN=36	GT:PL:GP:GQ	0/0:0,255,255:0,264,279:99	0/0:0,255,255:0,264,279:99	0/0:0,255,255:0,264,279:99	0/0:0,255,255:0,264,279:99	0/0:0,255,255:0,264,279:99	0/0:0,255,255:0,264,279:99	0/0:0,255,255:0,264,279:99	0/0:0,255,255:0,264,279:99	0/0:0,255,255:0,264,279:99	0/0:0,255,255:0,264,279:99	0/0:0,255,255:0,264,279:99	0/0:0,255,255:0,264,279:99	0/0:0,255,255:0,264,279:99	0/0:0,255,255:0,264,279:99	1/1:255,255,0:230,239,0:99	0/0:0,255,255:0,264,279:99	0/0:0,255,255:0,264,279:99	0/0:0,255,255:0,264,279:99
nipponbareChloroplast	2414	.	C	.	18.769	.	AN=36	GT	0/0	0/0	0/0	0/0	0/0	0/0	0/0	0/0	0/0	0/0	0/0	0/0	0/0	0/0	0/0	0/0	0/0	0/0
nipponbareChloroplast	2415	.	A	.	23.4863	.	AN=36	GT	0/0	0/0	0/0	0/0	0/0	0/0	0/0	0/0	0/0	0/0	0/0	0/0	0/0	0/0	0/0	0/0	0/0	0/0
nipponbareChloroplast	2416	.	G	.	20.546	.	AN=36	GT	0/0	0/0	0/0	0/0	0/0	0/0	0/0	0/0	0/0	0/0	0/0	0/0	0/0	0/0	0/0	0/0	0/0	0/0
nipponbareChloroplast	2417	.	G	.	20.4836	.	AN=36	GT	0/0	0/0	0/0	0/0	0/0	0/0	0/0	0/0	0/0	0/0	0/0	0/0	0/0	0/0	0/0	0/0	0/0	0/0
nipponbareChloroplast	2418	.	G	.	18.694	.	AN=36	GT	0/0	0/0	0/0	0/0	0/0	0/0	0/0	0/0	0/0	0/0	0/0	0/0	0/0	0/0	0/0	0/0	0/0	0/0
nipponbareChloroplast	2419	.	T	.	18.7336	.	AN=36	GT	0/0	0/0	0/0	0/0	0/0	0/0	0/0	0/0	0/0	0/0	0/0	0/0	0/0	0/0	0/0	0/0	0/0	0/0
nipponbareChloroplast	2420	.	A	.	20.4576	.	AN=36	GT	0/0	0/0	0/0	0/0	0/0	0/0	0/0	0/0	0/0	0/0	0/0	0/0	0/0	0/0	0/0	0/0	0/0	0/0
nipponbareChloroplast	2421	.	C	.	20.5439	.	AN=36	GT	0/0	0/0	0/0	0/0	0/0	0/0	0/0	0/0	0/0	0/0	0/0	0/0	0/0	0/0	0/0	0/0	0/0	0/0
nipponbareChloroplast	2422	.	A	.	18.7784	.	AN=36	GT	0/0	0/0	0/0	0/0	0/0	0/0	0/0	0/0	0/0	0/0	0/0	0/0	0/0	0/0	0/0	0/0	0/0	0/0
nipponbareChloroplast	2423	.	T	.	18.7029	.	AN=36	GT	0/0	0/0	0/0	0/0	0/0	0/0	0/0	0/0	0/0	0/0	0/0	0/0	0/0	0/0	0/0	0/0	0/0	0/0
nipponbareChloroplast	2424	.	T	.	20.453	.	AN=36	GT	0/0	0/0	0/0	0/0	0/0	0/0	0/0	0/0	0/0	0/0	0/0	0/0	0/0	0/0	0/0	0/0	0/0	0/0
nipponbareChloroplast	2425	.	A	.	23.4739	.	AN=36	GT	0/0	0/0	0/0	0/0	0/0	0/0	0/0	0/0	0/0	0/0	0/0	0/0	0/0	0/0	0/0	0/0	0/0	0/0
nipponbareChloroplast	2426	.	A	C	999	.	AC=14;AN=36	GT:PL:GP:GQ	0/0:0,255,255:0,253,258:99	0/0:0,255,255:0,253,258:99	0/0:0,255,255:0,253,258:99	0/0:0,255,255:0,253,258:99	0/0:0,255,255:0,253,258:99	0/0:0,255,255:0,253,258:99	0/0:0,255,255:0,253,258:99	0/0:0,255,255:0,253,258:99	0/0:0,255,255:0,253,258:99	0/0:0,255,255:0,253,258:99	0/0:0,255,255:0,253,258:99	1/1:255,255,0:251,250,0:99	1/1:255,255,0:251,250,0:99	1/1:255,255,0:251,250,0:99	1/1:255,255,0:251,250,0:99	1/1:255,255,0:251,250,0:99	1/1:255,255,0:251,250,0:99	1/1:255,255,0:251,250,0:99
nipponbareChloroplast	2427	.	C	.	23.4828	.	AN=36	GT	0/0	0/0	0/0	0/0	0/0	0/0	0/0	0/0	0/0	0/0	0/0	0/0	0/0	0/0	0/0	0/0	0/0	0/0
nipponbareChloroplast	2428	.	C	.	23.5276	.	AN=36	GT	0/0	0/0	0/0	0/0	0/0	0/0	0/0	0/0	0/0	0/0	0/0	0/0	0/0	0/0	0/0	0/0	0/0	0/0
nipponbareChloroplast	2429	.	C	.	20.5051	.	AN=36	GT	0/0	0/0	0/0	0/0	0/0	0/0	0/0	0/0	0/0	0/0	0/0	0/0	0/0	0/0	0/0	0/0	0/0	0/0
nipponbareChloroplast	2430	.	A	.	23.4505	.	AN=36	GT	0/0	0/0	0/0	0/0	0/0	0/0	0/0	0/0	0/0	0/0	0/0	0/0	0/0	0/0	0/0	0/0	0/0	0/0
nipponbareChloroplast	2431	.	A	.	20.4444	.	AN=36	GT	0/0	0/0	0/0	0/0	0/0	0/0	0/0	0/0	0/0	0/0	0/0	0/0	0/0	0/0	0/0	0/0	0/0	0/0
nipponbareChloroplast	2432	.	A	.	23.4397	.	AN=36	GT	0/0	0/0	0/0	0/0	0/0	0/0	0/0	0/0	0/0	0/0	0/0	0/0	0/0	0/0	0/0	0/0	0/0	0/0
nipponbareChloroplast	2433	.	A	.	20.4898	.	AN=36	GT	0/0	0/0	0/0	0/0	0/0	0/0	0/0	0/0	0/0	0/0	0/0	0/0	0/0	0/0	0/0	0/0	0/0	0/0
nipponbareChloroplast	2434	.	T	.	23.4375	.	AN=36	GT	0/0	0/0	0/0	0/0	0/0	0/0	0/0	0/0	0/0	0/0	0/0	0/0	0/0	0/0	0/0	0/0	0/0	0/0
nipponbareChloroplast	2435	.	G	.	18.7442	.	AN=36	GT	0/0	0/0	0/0	0/0	0/0	0/0	0/0	0/0	0/0	0/0	0/0	0/0	0/0	0/0	0/0	0/0	0/0	0/0
nipponbareChloroplast	2436	.	T	.	23.4394	.	AN=36	GT	0/0	0/0	0/0	0/0	0/0	0/0	0/0	0/0	0/0	0/0	0/0	0/0	0/0	0/0	0/0	0/0	0/0	0/0
nipponbareChloroplast	2437	.	T	.	23.4442	.	AN=36	GT	0/0	0/0	0/0	0/0	0/0	0/0	0/0	0/0	0/0	0/0	0/0	0/0	0/0	0/0	0/0	0/0	0/0	0/0
nipponbareChloroplast	2438	.	C	.	23.4998	.	AN=36	GT	0/0	0/0	0/0	0/0	0/0	0/0	0/0	0/0	0/0	0/0	0/0	0/0	0/0	0/0	0/0	0/0	0/0	0/0
nipponbareChloroplast	2439	.	C	.	20.4748	.	AN=36	GT	0/0	0/0	0/0	0/0	0/0	0/0	0/0	0/0	0/0	0/0	0/0	0/0	0/0	0/0	0/0	0/0	0/0	0/0
nipponbareChloroplast	2440	.	A	.	23.4496	.	AN=36	GT	0/0	0/0	0/0	0/0	0/0	0/0	0/0	0/0	0/0	0/0	0/0	0/0	0/0	0/0	0/0	0/0	0/0	0/0
nipponbareChloroplast	2441	.	T	.	20.4378	.	AN=36	GT	0/0	0/0	0/0	0/0	0/0	0/0	0/0	0/0	0/0	0/0	0/0	0/0	0/0	0/0	0/0	0/0	0/0	0/0
nipponbareChloroplast	2442	.	C	.	20.4698	.	AN=36	GT	0/0	0/0	0/0	0/0	0/0	0/0	0/0	0/0	0/0	0/0	0/0	0/0	0/0	0/0	0/0	0/0	0/0	0/0
nipponbareChloroplast	2443	.	T	.	23.464	.	AN=36	GT	0/0	0/0	0/0	0/0	0/0	0/0	0/0	0/0	0/0	0/0	0/0	0/0	0/0	0/0	0/0	0/0	0/0	0/0
nipponbareChloroplast	2444	.	T	.	18.7005	.	AN=36	GT	0/0	0/0	0/0	0/0	0/0	0/0	0/0	0/0	0/0	0/0	0/0	0/0	0/0	0/0	0/0	0/0	0/0	0/0
nipponbareChloroplast	2445	.	C	.	20.5964	.	AN=36	GT	0/0	0/0	0/0	0/0	0/0	0/0	0/0	0/0	0/0	0/0	0/0	0/0	0/0	0/0	0/0	0/0	0/0	0/0
nipponbareChloroplast	2446	.	C	.	23.4389	.	AN=36	GT	0/0	0/0	0/0	0/0	0/0	0/0	0/0	0/0	0/0	0/0	0/0	0/0	0/0	0/0	0/0	0/0	0/0	0/0
nipponbareChloroplast	2447	.	T	.	18.6976	.	AN=36	GT	0/0	0/0	0/0	0/0	0/0	0/0	0/0	0/0	0/0	0/0	0/0	0/0	0/0	0/0	0/0	0/0	0/0	0/0
nipponbareChloroplast	2448	.	A	.	23.4388	.	AN=36	GT	0/0	0/0	0/0	0/0	0/0	0/0	0/0	0/0	0/0	0/0	0/0	0/0	0/0	0/0	0/0	0/0	0/0	0/0
nipponbareChloroplast	2449	.	G	.	20.4808	.	AN=36	GT	0/0	0/0	0/0	0/0	0/0	0/0	0/0	0/0	0/0	0/0	0/0	0/0	0/0	0/0	0/0	0/0	0/0	0/0
nipponbareChloroplast	2450	.	A	.	999	.	AN=36	GT	0/0	0/0	0/0	0/0	0/0	0/0	0/0	0/0	0/0	0/0	0/0	0/0	0/0	0/0	0/0	0/0	0/0	0/0
nipponbareChloroplast	2451	.	A	.	20.4377	.	AN=36	GT	0/0	0/0	0/0	0/0	0/0	0/0	0/0	0/0	0/0	0/0	0/0	0/0	0/0	0/0	0/0	0/0	0/0	0/0
nipponbareChloroplast	2452	.	A	.	20.4343	.	AN=36	GT	0/0	0/0	0/0	0/0	0/0	0/0	0/0	0/0	0/0	0/0	0/0	0/0	0/0	0/0	0/0	0/0	0/0	0/0
nipponbareChloroplast	2453	.	A	.	23.449	.	AN=36	GT	0/0	0/0	0/0	0/0	0/0	0/0	0/0	0/0	0/0	0/0	0/0	0/0	0/0	0/0	0/0	0/0	0/0	0/0
nipponbareChloroplast	2454	.	G	.	18.7862	.	AN=36	GT	0/0	0/0	0/0	0/0	0/0	0/0	0/0	0/0	0/0	0/0	0/0	0/0	0/0	0/0	0/0	0/0	0/0	0/0
nipponbareChloroplast	2455	.	A	T	999	.	AC=16;AN=36	GT:PL:GP:GQ	0/0:0,255,255:0,252,256:99	0/0:0,255,255:0,252,256:99	0/0:0,255,255:0,252,256:99	0/0:0,255,255:0,252,256:99	0/0:0,255,255:0,252,256:99	0/0:0,255,255:0,252,256:99	0/0:0,255,255:0,252,256:99	0/0:0,255,255:0,252,256:99	0/0:0,255,255:0,252,256:99	0/0:0,255,255:0,252,256:99	1/1:255,255,0:253,251,0:99	1/1:255,255,0:253,251,0:99	1/1:255,255,0:253,251,0:99	1/1:255,255,0:253,251,0:99	1/1:255,255,0:253,251,0:99	1/1:255,255,0:253,251,0:99	1/1:255,255,0:253,251,0:99	1/1:255,255,0:253,251,0:99
nipponbareChloroplast	2456	.	T	G	999	.	AC=16;AN=36	GT:PL:GP:GQ	0/0:0,255,255:0,252,256:99	0/0:0,255,255:0,252,256:99	0/0:0,255,255:0,252,256:99	0/0:0,255,255:0,252,256:99	0/0:0,255,255:0,252,256:99	0/0:0,255,255:0,252,256:99	0/0:0,255,255:0,252,256:99	0/0:0,255,255:0,252,256:99	0/0:0,255,255:0,252,256:99	0/0:0,255,255:0,252,256:99	1/1:255,255,0:253,251,0:99	1/1:255,255,0:253,251,0:99	1/1:255,255,0:253,251,0:99	1/1:255,255,0:253,251,0:99	1/1:255,255,0:253,251,0:99	1/1:255,255,0:253,251,0:99	1/1:255,255,0:253,251,0:99	1/1:255,255,0:253,251,0:99
nipponbareChloroplast	2457	.	G	.	23.4924	.	AN=36	GT	0/0	0/0	0/0	0/0	0/0	0/0	0/0	0/0	0/0	0/0	0/0	0/0	0/0	0/0	0/0	0/0	0/0	0/0
nipponbareChloroplast	2458	.	A	.	999	.	AN=36	GT	0/0	0/0	0/0	0/0	0/0	0/0	0/0	0/0	0/0	0/0	0/0	0/0	0/0	0/0	0/0	0/0	0/0	0/0
nipponbareChloroplast	2459	.	T	.	20.4752	.	AN=36	GT	0/0	0/0	0/0	0/0	0/0	0/0	0/0	0/0	0/0	0/0	0/0	0/0	0/0	0/0	0/0	0/0	0/0	0/0
nipponbareChloroplast	2460	.	T	.	23.4652	.	AN=36	GT	0/0	0/0	0/0	0/0	0/0	0/0	0/0	0/0	0/0	0/0	0/0	0/0	0/0	0/0	0/0	0/0	0/0	0/0
nipponbareChloroplast	2461	.	C	.	20.4993	.	AN=36	GT	0/0	0/0	0/0	0/0	0/0	0/0	0/0	0/0	0/0	0/0	0/0	0/0	0/0	0/0	0/0	0/0	0/0	0/0
nipponbareChloroplast	2462	.	G	.	20.7339	.	AN=36	GT	0/0	0/0	0/0	0/0	0/0	0/0	0/0	0/0	0/0	0/0	0/0	0/0	0/0	0/0	0/0	0/0	0/0	0/0
nipponbareChloroplast	2463	.	T	.	20.4486	.	AN=36	GT	0/0	0/0	0/0	0/0	0/0	0/0	0/0	0/0	0/0	0/0	0/0	0/0	0/0	0/0	0/0	0/0	0/0	0/0
nipponbareChloroplast	2464	.	T	.	20.4543	.	AN=36	GT	0/0	0/0	0/0	0/0	0/0	0/0	0/0	0/0	0/0	0/0	0/0	0/0	0/0	0/0	0/0	0/0	0/0	0/0
nipponbareChloroplast	2465	.	C	.	20.4535	.	AN=36	GT	0/0	0/0	0/0	0/0	0/0	0/0	0/0	0/0	0/0	0/0	0/0	0/0	0/0	0/0	0/0	0/0	0/0	0/0
nipponbareChloroplast	2466	.	C	.	18.8995	.	AN=36	GT	0/0	0/0	0/0	0/0	0/0	0/0	0/0	0/0	0/0	0/0	0/0	0/0	0/0	0/0	0/0	0/0	0/0	0/0
nipponbareChloroplast	2467	.	A	.	20.4497	.	AN=36	GT	0/0	0/0	0/0	0/0	0/0	0/0	0/0	0/0	0/0	0/0	0/0	0/0	0/0	0/0	0/0	0/0	0/0	0/0
nipponbareChloroplast	2468	.	G	.	23.8552	.	AN=36	GT	0/0	0/0	0/0	0/0	0/0	0/0	0/0	0/0	0/0	0/0	0/0	0/0	0/0	0/0	0/0	0/0	0/0	0/0
nipponbareChloroplast	2469	.	A	.	23.4433	.	AN=36	GT	0/0	0/0	0/0	0/0	0/0	0/0	0/0	0/0	0/0	0/0	0/0	0/0	0/0	0/0	0/0	0/0	0/0	0/0
nipponbareChloroplast	2470	.	A	.	20.4474	.	AN=36	GT	0/0	0/0	0/0	0/0	0/0	0/0	0/0	0/0	0/0	0/0	0/0	0/0	0/0	0/0	0/0	0/0	0/0	0/0
nipponbareChloroplast	2471	.	A	.	20.4965	.	AN=36	GT	0/0	0/0	0/0	0/0	0/0	0/0	0/0	0/0	0/0	0/0	0/0	0/0	0/0	0/0	0/0	0/0	0/0	0/0
nipponbareChloroplast	2472	.	G	.	23.5277	.	AN=36	GT	0/0	0/0	0/0	0/0	0/0	0/0	0/0	0/0	0/0	0/0	0/0	0/0	0/0	0/0	0/0	0/0	0/0	0/0
nipponbareChloroplast	2473	.	G	.	20.4759	.	AN=36	GT	0/0	0/0	0/0	0/0	0/0	0/0	0/0	0/0	0/0	0/0	0/0	0/0	0/0	0/0	0/0	0/0	0/0	0/0
nipponbareChloroplast	2474	.	T	.	18.7153	.	AN=36	GT	0/0	0/0	0/0	0/0	0/0	0/0	0/0	0/0	0/0	0/0	0/0	0/0	0/0	0/0	0/0	0/0	0/0	0/0
nipponbareChloroplast	2475	.	T	.	20.4694	.	AN=36	GT	0/0	0/0	0/0	0/0	0/0	0/0	0/0	0/0	0/0	0/0	0/0	0/0	0/0	0/0	0/0	0/0	0/0	0/0
nipponbareChloroplast	2476	.	C	.	18.7881	.	AN=36	GT	0/0	0/0	0/0	0/0	0/0	0/0	0/0	0/0	0/0	0/0	0/0	0/0	0/0	0/0	0/0	0/0	0/0	0/0
nipponbareChloroplast	2477	.	C	.	20.5529	.	AN=36	GT	0/0	0/0	0/0	0/0	0/0	0/0	0/0	0/0	0/0	0/0	0/0	0/0	0/0	0/0	0/0	0/0	0/0	0/0
nipponbareChloroplast	2478	.	G	.	20.6371	.	AN=36	GT	0/0	0/0	0/0	0/0	0/0	0/0	0/0	0/0	0/0	0/0	0/0	0/0	0/0	0/0	0/0	0/0	0/0	0/0
nipponbareChloroplast	2479	.	G	.	20.5949	.	AN=36	GT	0/0	0/0	0/0	0/0	0/0	0/0	0/0	0/0	0/0	0/0	0/0	0/0	0/0	0/0	0/0	0/0	0/0	0/0
nipponbareChloroplast	2480	.	A	.	18.7191	.	AN=36	GT	0/0	0/0	0/0	0/0	0/0	0/0	0/0	0/0	0/0	0/0	0/0	0/0	0/0	0/0	0/0	0/0	0/0	0/0
nipponbareChloroplast	2481	.	A	.	18.6939	.	AN=36	GT	0/0	0/0	0/0	0/0	0/0	0/0	0/0	0/0	0/0	0/0	0/0	0/0	0/0	0/0	0/0	0/0	0/0	0/0
nipponbareChloroplast	2482	.	G	.	23.4446	.	AN=36	GT	0/0	0/0	0/0	0/0	0/0	0/0	0/0	0/0	0/0	0/0	0/0	0/0	0/0	0/0	0/0	0/0	0/0	0/0
nipponbareChloroplast	2483	.	A	.	999	.	AN=36	GT	0/0	0/0	0/0	0/0	0/0	0/0	0/0	0/0	0/0	0/0	0/0	0/0	0/0	0/0	0/0	0/0	0/0	0/0
nipponbareChloroplast	2484	.	A	.	23.4444	.	AN=36	GT	0/0	0/0	0/0	0/0	0/0	0/0	0/0	0/0	0/0	0/0	0/0	0/0	0/0	0/0	0/0	0/0	0/0	0/0
nipponbareChloroplast	2485	.	G	.	999	.	AN=36	GT	0/0	0/0	0/0	0/0	0/0	0/0	0/0	0/0	0/0	0/0	0/0	0/0	0/0	0/0	0/0	0/0	0/0	0/0
nipponbareChloroplast	2486	.	T	.	18.7616	.	AN=36	GT	0/0	0/0	0/0	0/0	0/0	0/0	0/0	0/0	0/0	0/0	0/0	0/0	0/0	0/0	0/0	0/0	0/0	0/0
nipponbareChloroplast	2487	.	T	.	20.4519	.	AN=36	GT	0/0	0/0	0/0	0/0	0/0	0/0	0/0	0/0	0/0	0/0	0/0	0/0	0/0	0/0	0/0	0/0	0/0	0/0
nipponbareChloroplast	2488	.	A	.	999	.	AN=36	GT	0/0	0/0	0/0	0/0	0/0	0/0	0/0	0/0	0/0	0/0	0/0	0/0	0/0	0/0	0/0	0/0	0/0	0/0
nipponbareChloroplast	2489	.	A	.	999	.	AN=36	GT	0/0	0/0	0/0	0/0	0/0	0/0	0/0	0/0	0/0	0/0	0/0	0/0	0/0	0/0	0/0	0/0	0/0	0/0
nipponbareChloroplast	2490	.	T	.	20.502	.	AN=36	GT	0/0	0/0	0/0	0/0	0/0	0/0	0/0	0/0	0/0	0/0	0/0	0/0	0/0	0/0	0/0	0/0	0/0	0/0
nipponbareChloroplast	2491	.	C	.	18.7184	.	AN=36	GT	0/0	0/0	0/0	0/0	0/0	0/0	0/0	0/0	0/0	0/0	0/0	0/0	0/0	0/0	0/0	0/0	0/0	0/0
nipponbareChloroplast	2492	.	G	.	18.8093	.	AN=36	GT	0/0	0/0	0/0	0/0	0/0	0/0	0/0	0/0	0/0	0/0	0/0	0/0	0/0	0/0	0/0	0/0	0/0	0/0
nipponbareChloroplast	2493	.	C	T	999	.	AC=16;AN=36	GT:PL:GP:GQ	0/0:0,255,255:0,252,256:99	0/0:0,255,255:0,252,256:99	0/0:0,255,255:0,252,256:99	0/0:0,255,255:0,252,256:99	0/0:0,255,255:0,252,256:99	0/0:0,255,255:0,252,256:99	0/0:0,255,255:0,252,256:99	0/0:0,255,255:0,252,256:99	0/0:0,255,255:0,252,256:99	0/0:0,255,255:0,252,256:99	1/1:255,255,0:253,251,0:99	1/1:255,255,0:253,251,0:99	1/1:255,255,0:253,251,0:99	1/1:255,255,0:253,251,0:99	1/1:255,255,0:253,251,0:99	1/1:255,255,0:253,251,0:99	1/1:255,255,0:253,251,0:99	1/1:255,255,0:253,251,0:99
nipponbareChloroplast	2494	.	A	.	23.4497	.	AN=36	GT	0/0	0/0	0/0	0/0	0/0	0/0	0/0	0/0	0/0	0/0	0/0	0/0	0/0	0/0	0/0	0/0	0/0	0/0
nipponbareChloroplast	2495	.	A	.	18.7004	.	AN=36	GT	0/0	0/0	0/0	0/0	0/0	0/0	0/0	0/0	0/0	0/0	0/0	0/0	0/0	0/0	0/0	0/0	0/0	0/0
nipponbareChloroplast	2496	.	G	.	18.7399	.	AN=36	GT	0/0	0/0	0/0	0/0	0/0	0/0	0/0	0/0	0/0	0/0	0/0	0/0	0/0	0/0	0/0	0/0	0/0	0/0
nipponbareChloroplast	2497	.	C	T	198	.	AC=2;AN=36	GT:PL:GP:GQ	0/0:0,255,255:0,264,279:99	0/0:0,255,255:0,264,279:99	0/0:0,255,255:0,264,279:99	0/0:0,255,255:0,264,279:99	0/0:0,255,255:0,264,279:99	0/0:0,255,255:0,264,279:99	0/0:0,255,255:0,264,279:99	0/0:0,255,255:0,264,279:99	0/0:0,255,255:0,264,279:99	0/0:0,255,255:0,264,279:99	0/0:0,255,255:0,264,279:99	0/0:0,255,255:0,264,279:99	0/0:0,255,255:0,264,279:99	0/0:0,255,255:0,264,279:99	0/0:0,255,255:0,264,279:99	1/1:255,255,0:230,239,0:99	0/0:0,255,255:0,264,279:99	0/0:0,255,255:0,264,279:99
nipponbareChloroplast	2498	.	A	.	23.4344	.	AN=36	GT	0/0	0/0	0/0	0/0	0/0	0/0	0/0	0/0	0/0	0/0	0/0	0/0	0/0	0/0	0/0	0/0	0/0	0/0
nipponbareChloroplast	2499	.	A	.	20.467	.	AN=36	GT	0/0	0/0	0/0	0/0	0/0	0/0	0/0	0/0	0/0	0/0	0/0	0/0	0/0	0/0	0/0	0/0	0/0	0/0
nipponbareChloroplast	2500	.	G	.	23.4384	.	AN=36	GT	0/0	0/0	0/0	0/0	0/0	0/0	0/0	0/0	0/0	0/0	0/0	0/0	0/0	0/0	0/0	0/0	0/0	0/0
nipponbareChloroplast	2501	.	A	.	18.6901	.	AN=36	GT	0/0	0/0	0/0	0/0	0/0	0/0	0/0	0/0	0/0	0/0	0/0	0/0	0/0	0/0	0/0	0/0	0/0	0/0
nipponbareChloroplast	2502	.	A	.	23.4836	.	AN=36	GT	0/0	0/0	0/0	0/0	0/0	0/0	0/0	0/0	0/0	0/0	0/0	0/0	0/0	0/0	0/0	0/0	0/0	0/0
nipponbareChloroplast	2503	.	G	.	18.7385	.	AN=36	GT	0/0	0/0	0/0	0/0	0/0	0/0	0/0	0/0	0/0	0/0	0/0	0/0	0/0	0/0	0/0	0/0	0/0	0/0
nipponbareChloroplast	2504	.	A	.	999	.	AN=36	GT	0/0	0/0	0/0	0/0	0/0	0/0	0/0	0/0	0/0	0/0	0/0	0/0	0/0	0/0	0/0	0/0	0/0	0/0
nipponbareChloroplast	2505	.	T	.	20.478	.	AN=36	GT	0/0	0/0	0/0	0/0	0/0	0/0	0/0	0/0	0/0	0/0	0/0	0/0	0/0	0/0	0/0	0/0	0/0	0/0
nipponbareChloroplast	2506	.	T	.	20.4992	.	AN=36	GT	0/0	0/0	0/0	0/0	0/0	0/0	0/0	0/0	0/0	0/0	0/0	0/0	0/0	0/0	0/0	0/0	0/0	0/0
nipponbareChloroplast	2507	.	G	.	18.7494	.	AN=36	GT	0/0	0/0	0/0	0/0	0/0	0/0	0/0	0/0	0/0	0/0	0/0	0/0	0/0	0/0	0/0	0/0	0/0	0/0
nipponbareChloroplast	2508	.	T	.	18.7124	.	AN=36	GT	0/0	0/0	0/0	0/0	0/0	0/0	0/0	0/0	0/0	0/0	0/0	0/0	0/0	0/0	0/0	0/0	0/0	0/0
nipponbareChloroplast	2509	.	T	.	20.4414	.	AN=36	GT	0/0	0/0	0/0	0/0	0/0	0/0	0/0	0/0	0/0	0/0	0/0	0/0	0/0	0/0	0/0	0/0	0/0	0/0
nipponbareChloroplast	2510	.	T	.	23.4557	.	AN=36	GT	0/0	0/0	0/0	0/0	0/0	0/0	0/0	0/0	0/0	0/0	0/0	0/0	0/0	0/0	0/0	0/0	0/0	0/0
nipponbareChloroplast	2511	.	A	.	18.6924	.	AN=36	GT	0/0	0/0	0/0	0/0	0/0	0/0	0/0	0/0	0/0	0/0	0/0	0/0	0/0	0/0	0/0	0/0	0/0	0/0
nipponbareChloroplast	2512	.	C	.	20.5911	.	AN=36	GT	0/0	0/0	0/0	0/0	0/0	0/0	0/0	0/0	0/0	0/0	0/0	0/0	0/0	0/0	0/0	0/0	0/0	0/0
nipponbareChloroplast	2513	.	G	.	20.5746	.	AN=36	GT	0/0	0/0	0/0	0/0	0/0	0/0	0/0	0/0	0/0	0/0	0/0	0/0	0/0	0/0	0/0	0/0	0/0	0/0
nipponbareChloroplast	2514	.	A	.	999	.	AN=36	GT	0/0	0/0	0/0	0/0	0/0	0/0	0/0	0/0	0/0	0/0	0/0	0/0	0/0	0/0	0/0	0/0	0/0	0/0
nipponbareChloroplast	2515	.	A	.	20.4567	.	AN=36	GT	0/0	0/0	0/0	0/0	0/0	0/0	0/0	0/0	0/0	0/0	0/0	0/0	0/0	0/0	0/0	0/0	0/0	0/0
nipponbareChloroplast	2516	.	G	.	23.4483	.	AN=36	GT	0/0	0/0	0/0	0/0	0/0	0/0	0/0	0/0	0/0	0/0	0/0	0/0	0/0	0/0	0/0	0/0	0/0	0/0
nipponbareChloroplast	2517	.	A	.	999	.	AN=36	GT	0/0	0/0	0/0	0/0	0/0	0/0	0/0	0/0	0/0	0/0	0/0	0/0	0/0	0/0	0/0	0/0	0/0	0/0
nipponbareChloroplast	2518	.	A	.	23.4498	.	AN=36	GT	0/0	0/0	0/0	0/0	0/0	0/0	0/0	0/0	0/0	0/0	0/0	0/0	0/0	0/0	0/0	0/0	0/0	0/0
nipponbareChloroplast	2519	.	A	.	23.4656	.	AN=36	GT	0/0	0/0	0/0	0/0	0/0	0/0	0/0	0/0	0/0	0/0	0/0	0/0	0/0	0/0	0/0	0/0	0/0	0/0
nipponbareChloroplast	2520	.	C	.	18.7087	.	AN=36	GT	0/0	0/0	0/0	0/0	0/0	0/0	0/0	0/0	0/0	0/0	0/0	0/0	0/0	0/0	0/0	0/0	0/0	0/0
nipponbareChloroplast	2521	.	A	.	18.7122	.	AN=36	GT	0/0	0/0	0/0	0/0	0/0	0/0	0/0	0/0	0/0	0/0	0/0	0/0	0/0	0/0	0/0	0/0	0/0	0/0
nipponbareChloroplast	2522	.	A	.	20.4635	.	AN=36	GT	0/0	0/0	0/0	0/0	0/0	0/0	0/0	0/0	0/0	0/0	0/0	0/0	0/0	0/0	0/0	0/0	0/0	0/0
nipponbareChloroplast	2523	.	C	.	23.5162	.	AN=36	GT	0/0	0/0	0/0	0/0	0/0	0/0	0/0	0/0	0/0	0/0	0/0	0/0	0/0	0/0	0/0	0/0	0/0	0/0
nipponbareChloroplast	2524	.	A	.	20.467	.	AN=36	GT	0/0	0/0	0/0	0/0	0/0	0/0	0/0	0/0	0/0	0/0	0/0	0/0	0/0	0/0	0/0	0/0	0/0	0/0
nipponbareChloroplast	2525	.	A	.	20.4375	.	AN=36	GT	0/0	0/0	0/0	0/0	0/0	0/0	0/0	0/0	0/0	0/0	0/0	0/0	0/0	0/0	0/0	0/0	0/0	0/0
nipponbareChloroplast	2526	.	G	.	23.4512	.	AN=36	GT	0/0	0/0	0/0	0/0	0/0	0/0	0/0	0/0	0/0	0/0	0/0	0/0	0/0	0/0	0/0	0/0	0/0	0/0
nipponbareChloroplast	2527	.	A	.	20.4414	.	AN=36	GT	0/0	0/0	0/0	0/0	0/0	0/0	0/0	0/0	0/0	0/0	0/0	0/0	0/0	0/0	0/0	0/0	0/0	0/0
nipponbareChloroplast	2528	.	A	.	23.4555	.	AN=36	GT	0/0	0/0	0/0	0/0	0/0	0/0	0/0	0/0	0/0	0/0	0/0	0/0	0/0	0/0	0/0	0/0	0/0	0/0
nipponbareChloroplast	2529	.	A	.	18.6999	.	AN=36	GT	0/0	0/0	0/0	0/0	0/0	0/0	0/0	0/0	0/0	0/0	0/0	0/0	0/0	0/0	0/0	0/0	0/0	0/0
nipponbareChloroplast	2530	.	A	.	23.4395	.	AN=36	GT	0/0	0/0	0/0	0/0	0/0	0/0	0/0	0/0	0/0	0/0	0/0	0/0	0/0	0/0	0/0	0/0	0/0	0/0
nipponbareChloroplast	2531	.	A	.	20.5033	.	AN=36	GT	0/0	0/0	0/0	0/0	0/0	0/0	0/0	0/0	0/0	0/0	0/0	0/0	0/0	0/0	0/0	0/0	0/0	0/0
nipponbareChloroplast	2532	.	T	.	20.5115	.	AN=36	GT	0/0	0/0	0/0	0/0	0/0	0/0	0/0	0/0	0/0	0/0	0/0	0/0	0/0	0/0	0/0	0/0	0/0	0/0
nipponbareChloroplast	2533	.	T	.	18.6892	.	AN=36	GT	0/0	0/0	0/0	0/0	0/0	0/0	0/0	0/0	0/0	0/0	0/0	0/0	0/0	0/0	0/0	0/0	0/0	0/0
nipponbareChloroplast	2534	.	C	.	999	.	AN=36	GT	0/0	0/0	0/0	0/0	0/0	0/0	0/0	0/0	0/0	0/0	0/0	0/0	0/0	0/0	0/0	0/0	0/0	0/0
nipponbareChloroplast	2535	.	A	.	999	.	AN=36	GT	0/0	0/0	0/0	0/0	0/0	0/0	0/0	0/0	0/0	0/0	0/0	0/0	0/0	0/0	0/0	0/0	0/0	0/0
nipponbareChloroplast	2536	.	T	.	20.4399	.	AN=36	GT	0/0	0/0	0/0	0/0	0/0	0/0	0/0	0/0	0/0	0/0	0/0	0/0	0/0	0/0	0/0	0/0	0/0	0/0
nipponbareChloroplast	2537	.	A	.	23.4541	.	AN=36	GT	0/0	0/0	0/0	0/0	0/0	0/0	0/0	0/0	0/0	0/0	0/0	0/0	0/0	0/0	0/0	0/0	0/0	0/0
nipponbareChloroplast	2538	.	T	.	20.4435	.	AN=36	GT	0/0	0/0	0/0	0/0	0/0	0/0	0/0	0/0	0/0	0/0	0/0	0/0	0/0	0/0	0/0	0/0	0/0	0/0
nipponbareChloroplast	2539	.	T	.	18.7145	.	AN=36	GT	0/0	0/0	0/0	0/0	0/0	0/0	0/0	0/0	0/0	0/0	0/0	0/0	0/0	0/0	0/0	0/0	0/0	0/0
nipponbareChloroplast	2540	.	C	.	18.7536	.	AN=36	GT	0/0	0/0	0/0	0/0	0/0	0/0	0/0	0/0	0/0	0/0	0/0	0/0	0/0	0/0	0/0	0/0	0/0	0/0
nipponbareChloroplast	2541	.	T	.	20.5123	.	AN=36	GT	0/0	0/0	0/0	0/0	0/0	0/0	0/0	0/0	0/0	0/0	0/0	0/0	0/0	0/0	0/0	0/0	0/0	0/0
nipponbareChloroplast	2542	.	G	.	20.4929	.	AN=36	GT	0/0	0/0	0/0	0/0	0/0	0/0	0/0	0/0	0/0	0/0	0/0	0/0	0/0	0/0	0/0	0/0	0/0	0/0
nipponbareChloroplast	2543	.	A	.	20.5013	.	AN=36	GT	0/0	0/0	0/0	0/0	0/0	0/0	0/0	0/0	0/0	0/0	0/0	0/0	0/0	0/0	0/0	0/0	0/0	0/0
nipponbareChloroplast	2544	.	T	.	18.7249	.	AN=36	GT	0/0	0/0	0/0	0/0	0/0	0/0	0/0	0/0	0/0	0/0	0/0	0/0	0/0	0/0	0/0	0/0	0/0	0/0
nipponbareChloroplast	2545	.	A	.	20.461	.	AN=36	GT	0/0	0/0	0/0	0/0	0/0	0/0	0/0	0/0	0/0	0/0	0/0	0/0	0/0	0/0	0/0	0/0	0/0	0/0
nipponbareChloroplast	2546	.	C	.	20.4873	.	AN=36	GT	0/0	0/0	0/0	0/0	0/0	0/0	0/0	0/0	0/0	0/0	0/0	0/0	0/0	0/0	0/0	0/0	0/0	0/0
nipponbareChloroplast	2547	.	A	.	20.493	.	AN=36	GT	0/0	0/0	0/0	0/0	0/0	0/0	0/0	0/0	0/0	0/0	0/0	0/0	0/0	0/0	0/0	0/0	0/0	0/0
nipponbareChloroplast	2548	.	T	.	23.4536	.	AN=36	GT	0/0	0/0	0/0	0/0	0/0	0/0	0/0	0/0	0/0	0/0	0/0	0/0	0/0	0/0	0/0	0/0	0/0	0/0
nipponbareChloroplast	2549	.	A	.	999	.	AN=36	GT	0/0	0/0	0/0	0/0	0/0	0/0	0/0	0/0	0/0	0/0	0/0	0/0	0/0	0/0	0/0	0/0	0/0	0/0
nipponbareChloroplast	2550	.	A	.	20.4374	.	AN=36	GT	0/0	0/0	0/0	0/0	0/0	0/0	0/0	0/0	0/0	0/0	0/0	0/0	0/0	0/0	0/0	0/0	0/0	0/0
nipponbareChloroplast	2551	.	G	.	20.4889	.	AN=36	GT	0/0	0/0	0/0	0/0	0/0	0/0	0/0	0/0	0/0	0/0	0/0	0/0	0/0	0/0	0/0	0/0	0/0	0/0
nipponbareChloroplast	2552	.	A	.	18.6906	.	AN=36	GT	0/0	0/0	0/0	0/0	0/0	0/0	0/0	0/0	0/0	0/0	0/0	0/0	0/0	0/0	0/0	0/0	0/0	0/0
nipponbareChloroplast	2553	.	G	.	23.4715	.	AN=36	GT	0/0	0/0	0/0	0/0	0/0	0/0	0/0	0/0	0/0	0/0	0/0	0/0	0/0	0/0	0/0	0/0	0/0	0/0
nipponbareChloroplast	2554	.	T	.	20.4425	.	AN=36	GT	0/0	0/0	0/0	0/0	0/0	0/0	0/0	0/0	0/0	0/0	0/0	0/0	0/0	0/0	0/0	0/0	0/0	0/0
nipponbareChloroplast	2555	.	T	.	999	.	AN=36	GT	0/0	0/0	0/0	0/0	0/0	0/0	0/0	0/0	0/0	0/0	0/0	0/0	0/0	0/0	0/0	0/0	0/0	0/0
nipponbareChloroplast	2556	.	A	.	20.4552	.	AN=36	GT	0/0	0/0	0/0	0/0	0/0	0/0	0/0	0/0	0/0	0/0	0/0	0/0	0/0	0/0	0/0	0/0	0/0	0/0
nipponbareChloroplast	2557	.	T	.	20.4411	.	AN=36	GT	0/0	0/0	0/0	0/0	0/0	0/0	0/0	0/0	0/0	0/0	0/0	0/0	0/0	0/0	0/0	0/0	0/0	0/0
nipponbareChloroplast	2558	.	A	.	23.4508	.	AN=36	GT	0/0	0/0	0/0	0/0	0/0	0/0	0/0	0/0	0/0	0/0	0/0	0/0	0/0	0/0	0/0	0/0	0/0	0/0
nipponbareChloroplast	2559	.	T	.	20.4462	.	AN=36	GT	0/0	0/0	0/0	0/0	0/0	0/0	0/0	0/0	0/0	0/0	0/0	0/0	0/0	0/0	0/0	0/0	0/0	0/0
nipponbareChloroplast	2560	.	A	.	20.4501	.	AN=36	GT	0/0	0/0	0/0	0/0	0/0	0/0	0/0	0/0	0/0	0/0	0/0	0/0	0/0	0/0	0/0	0/0	0/0	0/0
nipponbareChloroplast	2561	.	G	.	18.7701	.	AN=36	GT	0/0	0/0	0/0	0/0	0/0	0/0	0/0	0/0	0/0	0/0	0/0	0/0	0/0	0/0	0/0	0/0	0/0	0/0
nipponbareChloroplast	2562	.	G	.	20.5301	.	AN=36	GT	0/0	0/0	0/0	0/0	0/0	0/0	0/0	0/0	0/0	0/0	0/0	0/0	0/0	0/0	0/0	0/0	0/0	0/0
nipponbareChloroplast	2563	.	A	.	20.4784	.	AN=36	GT	0/0	0/0	0/0	0/0	0/0	0/0	0/0	0/0	0/0	0/0	0/0	0/0	0/0	0/0	0/0	0/0	0/0	0/0
nipponbareChloroplast	2564	.	A	.	23.4846	.	AN=36	GT	0/0	0/0	0/0	0/0	0/0	0/0	0/0	0/0	0/0	0/0	0/0	0/0	0/0	0/0	0/0	0/0	0/0	0/0
nipponbareChloroplast	2565	.	C	T	999	.	AC=16;AN=36	GT:PL:GP:GQ	0/0:0,255,255:0,252,256:99	0/0:0,255,255:0,252,256:99	0/0:0,255,255:0,252,256:99	0/0:0,255,255:0,252,256:99	0/0:0,255,255:0,252,256:99	0/0:0,255,255:0,252,256:99	0/0:0,255,255:0,252,256:99	0/0:0,255,255:0,252,256:99	0/0:0,255,255:0,252,256:99	0/0:0,255,255:0,252,256:99	1/1:255,255,0:253,251,0:99	1/1:255,255,0:253,251,0:99	1/1:255,255,0:253,251,0:99	1/1:255,255,0:253,251,0:99	1/1:255,255,0:253,251,0:99	1/1:255,255,0:253,251,0:99	1/1:255,255,0:253,251,0:99	1/1:255,255,0:253,251,0:99
nipponbareChloroplast	2566	.	C	.	20.6045	.	AN=36	GT	0/0	0/0	0/0	0/0	0/0	0/0	0/0	0/0	0/0	0/0	0/0	0/0	0/0	0/0	0/0	0/0	0/0	0/0
nipponbareChloroplast	2567	.	G	.	20.6192	.	AN=36	GT	0/0	0/0	0/0	0/0	0/0	0/0	0/0	0/0	0/0	0/0	0/0	0/0	0/0	0/0	0/0	0/0	0/0	0/0
nipponbareChloroplast	2568	.	A	.	20.4385	.	AN=36	GT	0/0	0/0	0/0	0/0	0/0	0/0	0/0	0/0	0/0	0/0	0/0	0/0	0/0	0/0	0/0	0/0	0/0	0/0
nipponbareChloroplast	2569	.	A	.	20.4408	.	AN=36	GT	0/0	0/0	0/0	0/0	0/0	0/0	0/0	0/0	0/0	0/0	0/0	0/0	0/0	0/0	0/0	0/0	0/0	0/0
nipponbareChloroplast	2570	.	A	.	20.445	.	AN=36	GT	0/0	0/0	0/0	0/0	0/0	0/0	0/0	0/0	0/0	0/0	0/0	0/0	0/0	0/0	0/0	0/0	0/0	0/0
nipponbareChloroplast	2571	.	T	.	20.4524	.	AN=36	GT	0/0	0/0	0/0	0/0	0/0	0/0	0/0	0/0	0/0	0/0	0/0	0/0	0/0	0/0	0/0	0/0	0/0	0/0
nipponbareChloroplast	2572	.	A	.	23.4468	.	AN=36	GT	0/0	0/0	0/0	0/0	0/0	0/0	0/0	0/0	0/0	0/0	0/0	0/0	0/0	0/0	0/0	0/0	0/0	0/0
nipponbareChloroplast	2573	.	G	.	18.7252	.	AN=36	GT	0/0	0/0	0/0	0/0	0/0	0/0	0/0	0/0	0/0	0/0	0/0	0/0	0/0	0/0	0/0	0/0	0/0	0/0
nipponbareChloroplast	2574	.	T	.	20.4679	.	AN=36	GT	0/0	0/0	0/0	0/0	0/0	0/0	0/0	0/0	0/0	0/0	0/0	0/0	0/0	0/0	0/0	0/0	0/0	0/0
nipponbareChloroplast	2575	.	C	.	20.4877	.	AN=36	GT	0/0	0/0	0/0	0/0	0/0	0/0	0/0	0/0	0/0	0/0	0/0	0/0	0/0	0/0	0/0	0/0	0/0	0/0
nipponbareChloroplast	2576	.	T	.	18.7001	.	AN=36	GT	0/0	0/0	0/0	0/0	0/0	0/0	0/0	0/0	0/0	0/0	0/0	0/0	0/0	0/0	0/0	0/0	0/0	0/0
nipponbareChloroplast	2577	.	T	.	23.4345	.	AN=36	GT	0/0	0/0	0/0	0/0	0/0	0/0	0/0	0/0	0/0	0/0	0/0	0/0	0/0	0/0	0/0	0/0	0/0	0/0
nipponbareChloroplast	2578	.	T	.	999	.	AN=36	GT	0/0	0/0	0/0	0/0	0/0	0/0	0/0	0/0	0/0	0/0	0/0	0/0	0/0	0/0	0/0	0/0	0/0	0/0
nipponbareChloroplast	2579	.	T	.	20.4401	.	AN=36	GT	0/0	0/0	0/0	0/0	0/0	0/0	0/0	0/0	0/0	0/0	0/0	0/0	0/0	0/0	0/0	0/0	0/0	0/0
nipponbareChloroplast	2580	.	A	.	18.7227	.	AN=36	GT	0/0	0/0	0/0	0/0	0/0	0/0	0/0	0/0	0/0	0/0	0/0	0/0	0/0	0/0	0/0	0/0	0/0	0/0
nipponbareChloroplast	2581	.	T	.	23.4769	.	AN=36	GT	0/0	0/0	0/0	0/0	0/0	0/0	0/0	0/0	0/0	0/0	0/0	0/0	0/0	0/0	0/0	0/0	0/0	0/0
nipponbareChloroplast	2582	.	T	.	18.7042	.	AN=36	GT	0/0	0/0	0/0	0/0	0/0	0/0	0/0	0/0	0/0	0/0	0/0	0/0	0/0	0/0	0/0	0/0	0/0	0/0
nipponbareChloroplast	2583	.	T	.	20.4712	.	AN=36	GT	0/0	0/0	0/0	0/0	0/0	0/0	0/0	0/0	0/0	0/0	0/0	0/0	0/0	0/0	0/0	0/0	0/0	0/0
nipponbareChloroplast	2584	.	T	C	198	.	AC=2;AN=36	GT:PL:GP:GQ	0/0:0,255,255:0,264,279:99	0/0:0,255,255:0,264,279:99	0/0:0,255,255:0,264,279:99	0/0:0,255,255:0,264,279:99	0/0:0,255,255:0,264,279:99	0/0:0,255,255:0,264,279:99	0/0:0,255,255:0,264,279:99	0/0:0,255,255:0,264,279:99	0/0:0,255,255:0,264,279:99	0/0:0,255,255:0,264,279:99	0/0:0,255,255:0,264,279:99	0/0:0,255,255:0,264,279:99	0/0:0,255,255:0,264,279:99	0/0:0,255,255:0,264,279:99	0/0:0,255,255:0,264,279:99	1/1:255,255,0:230,239,0:99	0/0:0,255,255:0,264,279:99	0/0:0,255,255:0,264,279:99
nipponbareChloroplast	2585	.	C	.	18.7274	.	AN=36	GT	0/0	0/0	0/0	0/0	0/0	0/0	0/0	0/0	0/0	0/0	0/0	0/0	0/0	0/0	0/0	0/0	0/0	0/0
nipponbareChloroplast	2586	.	T	.	999	.	AN=36	GT	0/0	0/0	0/0	0/0	0/0	0/0	0/0	0/0	0/0	0/0	0/0	0/0	0/0	0/0	0/0	0/0	0/0	0/0
nipponbareChloroplast	2587	.	T	.	999	.	AN=36	GT	0/0	0/0	0/0	0/0	0/0	0/0	0/0	0/0	0/0	0/0	0/0	0/0	0/0	0/0	0/0	0/0	0/0	0/0
nipponbareChloroplast	2588	.	T	.	20.4652	.	AN=36	GT	0/0	0/0	0/0	0/0	0/0	0/0	0/0	0/0	0/0	0/0	0/0	0/0	0/0	0/0	0/0	0/0	0/0	0/0
nipponbareChloroplast	2589	.	T	.	23.4699	.	AN=36	GT	0/0	0/0	0/0	0/0	0/0	0/0	0/0	0/0	0/0	0/0	0/0	0/0	0/0	0/0	0/0	0/0	0/0	0/0
nipponbareChloroplast	2590	.	T	.	18.714	.	AN=36	GT	0/0	0/0	0/0	0/0	0/0	0/0	0/0	0/0	0/0	0/0	0/0	0/0	0/0	0/0	0/0	0/0	0/0	0/0
nipponbareChloroplast	2591	.	T	.	18.6922	.	AN=36	GT	0/0	0/0	0/0	0/0	0/0	0/0	0/0	0/0	0/0	0/0	0/0	0/0	0/0	0/0	0/0	0/0	0/0	0/0
nipponbareChloroplast	2592	.	C	.	20.5127	.	AN=36	GT	0/0	0/0	0/0	0/0	0/0	0/0	0/0	0/0	0/0	0/0	0/0	0/0	0/0	0/0	0/0	0/0	0/0	0/0
nipponbareChloroplast	2593	.	A	.	20.4415	.	AN=36	GT	0/0	0/0	0/0	0/0	0/0	0/0	0/0	0/0	0/0	0/0	0/0	0/0	0/0	0/0	0/0	0/0	0/0	0/0
nipponbareChloroplast	2594	.	A	.	23.4566	.	AN=36	GT	0/0	0/0	0/0	0/0	0/0	0/0	0/0	0/0	0/0	0/0	0/0	0/0	0/0	0/0	0/0	0/0	0/0	0/0
nipponbareChloroplast	2595	.	A	.	23.4436	.	AN=36	GT	0/0	0/0	0/0	0/0	0/0	0/0	0/0	0/0	0/0	0/0	0/0	0/0	0/0	0/0	0/0	0/0	0/0	0/0
nipponbareChloroplast	2596	.	A	.	20.4493	.	AN=36	GT	0/0	0/0	0/0	0/0	0/0	0/0	0/0	0/0	0/0	0/0	0/0	0/0	0/0	0/0	0/0	0/0	0/0	0/0
nipponbareChloroplast	2597	.	T	A	198	.	AC=2;AN=36	GT:PL:GP:GQ	0/0:0,255,255:0,264,279:99	0/0:0,255,255:0,264,279:99	0/0:0,255,255:0,264,279:99	0/0:0,255,255:0,264,279:99	0/0:0,255,255:0,264,279:99	0/0:0,255,255:0,264,279:99	0/0:0,255,255:0,264,279:99	0/0:0,255,255:0,264,279:99	0/0:0,255,255:0,264,279:99	0/0:0,255,255:0,264,279:99	0/0:0,255,255:0,264,279:99	0/0:0,255,255:0,264,279:99	0/0:0,255,255:0,264,279:99	0/0:0,255,255:0,264,279:99	0/0:0,255,255:0,264,279:99	1/1:255,255,0:230,239,0:99	0/0:0,255,255:0,264,279:99	0/0:0,255,255:0,264,279:99
nipponbareChloroplast	2599	.	A	.	20.4467	.	AN=36	GT	0/0	0/0	0/0	0/0	0/0	0/0	0/0	0/0	0/0	0/0	0/0	0/0	0/0	0/0	0/0	0/0	0/0	0/0
nipponbareChloroplast	2600	.	A	.	999	.	AN=36	GT	0/0	0/0	0/0	0/0	0/0	0/0	0/0	0/0	0/0	0/0	0/0	0/0	0/0	0/0	0/0	0/0	0/0	0/0
nipponbareChloroplast	2601	.	A	.	23.4469	.	AN=36	GT	0/0	0/0	0/0	0/0	0/0	0/0	0/0	0/0	0/0	0/0	0/0	0/0	0/0	0/0	0/0	0/0	0/0	0/0
nipponbareChloroplast	2602	.	A	.	20.4931	.	AN=36	GT	0/0	0/0	0/0	0/0	0/0	0/0	0/0	0/0	0/0	0/0	0/0	0/0	0/0	0/0	0/0	0/0	0/0	0/0
nipponbareChloroplast	2603	.	T	A	198	.	AC=2;AN=36	GT:PL:GP:GQ	0/0:0,255,255:0,264,279:99	0/0:0,255,255:0,264,279:99	0/0:0,255,255:0,264,279:99	0/0:0,255,255:0,264,279:99	0/0:0,255,255:0,264,279:99	0/0:0,255,255:0,264,279:99	0/0:0,255,255:0,264,279:99	0/0:0,255,255:0,264,279:99	0/0:0,255,255:0,264,279:99	0/0:0,255,255:0,264,279:99	0/0:0,255,255:0,264,279:99	0/0:0,255,255:0,264,279:99	0/0:0,255,255:0,264,279:99	0/0:0,255,255:0,264,279:99	0/0:0,255,255:0,264,279:99	0/0:0,255,255:0,264,279:99	1/1:255,255,0:230,239,0:99	0/0:0,255,255:0,264,279:99
nipponbareChloroplast	2604	.	G	.	18.7721	.	AN=36	GT	0/0	0/0	0/0	0/0	0/0	0/0	0/0	0/0	0/0	0/0	0/0	0/0	0/0	0/0	0/0	0/0	0/0	0/0
nipponbareChloroplast	2605	.	G	.	20.5129	.	AN=36	GT	0/0	0/0	0/0	0/0	0/0	0/0	0/0	0/0	0/0	0/0	0/0	0/0	0/0	0/0	0/0	0/0	0/0	0/0
nipponbareChloroplast	2606	.	A	.	23.468	.	AN=36	GT	0/0	0/0	0/0	0/0	0/0	0/0	0/0	0/0	0/0	0/0	0/0	0/0	0/0	0/0	0/0	0/0	0/0	0/0
nipponbareChloroplast	2607	.	T	.	20.4601	.	AN=36	GT	0/0	0/0	0/0	0/0	0/0	0/0	0/0	0/0	0/0	0/0	0/0	0/0	0/0	0/0	0/0	0/0	0/0	0/0
nipponbareChloroplast	2608	.	T	.	18.6931	.	AN=36	GT	0/0	0/0	0/0	0/0	0/0	0/0	0/0	0/0	0/0	0/0	0/0	0/0	0/0	0/0	0/0	0/0	0/0	0/0
nipponbareChloroplast	2609	.	T	.	23.439	.	AN=36	GT	0/0	0/0	0/0	0/0	0/0	0/0	0/0	0/0	0/0	0/0	0/0	0/0	0/0	0/0	0/0	0/0	0/0	0/0
nipponbareChloroplast	2610	.	C	.	18.7551	.	AN=36	GT	0/0	0/0	0/0	0/0	0/0	0/0	0/0	0/0	0/0	0/0	0/0	0/0	0/0	0/0	0/0	0/0	0/0	0/0
nipponbareChloroplast	2611	.	A	.	20.4512	.	AN=36	GT	0/0	0/0	0/0	0/0	0/0	0/0	0/0	0/0	0/0	0/0	0/0	0/0	0/0	0/0	0/0	0/0	0/0	0/0
nipponbareChloroplast	2612	.	T	.	999	.	AN=36	GT	0/0	0/0	0/0	0/0	0/0	0/0	0/0	0/0	0/0	0/0	0/0	0/0	0/0	0/0	0/0	0/0	0/0	0/0
nipponbareChloroplast	2613	.	T	.	999	.	AN=36	GT	0/0	0/0	0/0	0/0	0/0	0/0	0/0	0/0	0/0	0/0	0/0	0/0	0/0	0/0	0/0	0/0	0/0	0/0
nipponbareChloroplast	2614	.	G	.	20.4607	.	AN=36	GT	0/0	0/0	0/0	0/0	0/0	0/0	0/0	0/0	0/0	0/0	0/0	0/0	0/0	0/0	0/0	0/0	0/0	0/0
nipponbareChloroplast	2615	.	A	.	23.4396	.	AN=36	GT	0/0	0/0	0/0	0/0	0/0	0/0	0/0	0/0	0/0	0/0	0/0	0/0	0/0	0/0	0/0	0/0	0/0	0/0
nipponbareChloroplast	2616	.	A	.	23.446	.	AN=36	GT	0/0	0/0	0/0	0/0	0/0	0/0	0/0	0/0	0/0	0/0	0/0	0/0	0/0	0/0	0/0	0/0	0/0	0/0
nipponbareChloroplast	2617	.	G	.	23.4514	.	AN=36	GT	0/0	0/0	0/0	0/0	0/0	0/0	0/0	0/0	0/0	0/0	0/0	0/0	0/0	0/0	0/0	0/0	0/0	0/0
nipponbareChloroplast	2618	.	T	.	23.4544	.	AN=36	GT	0/0	0/0	0/0	0/0	0/0	0/0	0/0	0/0	0/0	0/0	0/0	0/0	0/0	0/0	0/0	0/0	0/0	0/0
nipponbareChloroplast	2619	.	A	.	20.4681	.	AN=36	GT	0/0	0/0	0/0	0/0	0/0	0/0	0/0	0/0	0/0	0/0	0/0	0/0	0/0	0/0	0/0	0/0	0/0	0/0
nipponbareChloroplast	2620	.	A	.	20.4856	.	AN=36	GT	0/0	0/0	0/0	0/0	0/0	0/0	0/0	0/0	0/0	0/0	0/0	0/0	0/0	0/0	0/0	0/0	0/0	0/0
nipponbareChloroplast	2621	.	T	.	23.4834	.	AN=36	GT	0/0	0/0	0/0	0/0	0/0	0/0	0/0	0/0	0/0	0/0	0/0	0/0	0/0	0/0	0/0	0/0	0/0	0/0
nipponbareChloroplast	2622	.	A	.	23.5045	.	AN=36	GT	0/0	0/0	0/0	0/0	0/0	0/0	0/0	0/0	0/0	0/0	0/0	0/0	0/0	0/0	0/0	0/0	0/0	0/0
nipponbareChloroplast	2623	.	A	.	18.6977	.	AN=36	GT	0/0	0/0	0/0	0/0	0/0	0/0	0/0	0/0	0/0	0/0	0/0	0/0	0/0	0/0	0/0	0/0	0/0	0/0
nipponbareChloroplast	2624	.	A	.	23.4467	.	AN=36	GT	0/0	0/0	0/0	0/0	0/0	0/0	0/0	0/0	0/0	0/0	0/0	0/0	0/0	0/0	0/0	0/0	0/0	0/0
nipponbareChloroplast	2625	.	A	.	20.4568	.	AN=36	GT	0/0	0/0	0/0	0/0	0/0	0/0	0/0	0/0	0/0	0/0	0/0	0/0	0/0	0/0	0/0	0/0	0/0	0/0
nipponbareChloroplast	2626	.	C	.	20.462	.	AN=36	GT	0/0	0/0	0/0	0/0	0/0	0/0	0/0	0/0	0/0	0/0	0/0	0/0	0/0	0/0	0/0	0/0	0/0	0/0
nipponbareChloroplast	2627	.	T	.	18.6985	.	AN=36	GT	0/0	0/0	0/0	0/0	0/0	0/0	0/0	0/0	0/0	0/0	0/0	0/0	0/0	0/0	0/0	0/0	0/0	0/0
nipponbareChloroplast	2628	.	A	.	999	.	AN=36	GT	0/0	0/0	0/0	0/0	0/0	0/0	0/0	0/0	0/0	0/0	0/0	0/0	0/0	0/0	0/0	0/0	0/0	0/0
nipponbareChloroplast	2629	.	T	.	23.4356	.	AN=36	GT	0/0	0/0	0/0	0/0	0/0	0/0	0/0	0/0	0/0	0/0	0/0	0/0	0/0	0/0	0/0	0/0	0/0	0/0
nipponbareChloroplast	2630	.	T	.	23.4498	.	AN=36	GT	0/0	0/0	0/0	0/0	0/0	0/0	0/0	0/0	0/0	0/0	0/0	0/0	0/0	0/0	0/0	0/0	0/0	0/0
nipponbareChloroplast	2631	.	C	.	20.5376	.	AN=36	GT	0/0	0/0	0/0	0/0	0/0	0/0	0/0	0/0	0/0	0/0	0/0	0/0	0/0	0/0	0/0	0/0	0/0	0/0
nipponbareChloroplast	2632	.	C	.	999	.	AN=36	GT	0/0	0/0	0/0	0/0	0/0	0/0	0/0	0/0	0/0	0/0	0/0	0/0	0/0	0/0	0/0	0/0	0/0	0/0
nipponbareChloroplast	2633	.	A	.	999	.	AN=36	GT	0/0	0/0	0/0	0/0	0/0	0/0	0/0	0/0	0/0	0/0	0/0	0/0	0/0	0/0	0/0	0/0	0/0	0/0
nipponbareChloroplast	2634	.	A	.	23.4715	.	AN=36	GT	0/0	0/0	0/0	0/0	0/0	0/0	0/0	0/0	0/0	0/0	0/0	0/0	0/0	0/0	0/0	0/0	0/0	0/0
nipponbareChloroplast	2635	.	T	.	19.0002	.	AN=36	GT	0/0	0/0	0/0	0/0	0/0	0/0	0/0	0/0	0/0	0/0	0/0	0/0	0/0	0/0	0/0	0/0	0/0	0/0
nipponbareChloroplast	2636	.	T	.	23.4651	.	AN=36	GT	0/0	0/0	0/0	0/0	0/0	0/0	0/0	0/0	0/0	0/0	0/0	0/0	0/0	0/0	0/0	0/0	0/0	0/0
nipponbareChloroplast	2637	.	C	.	20.5311	.	AN=36	GT	0/0	0/0	0/0	0/0	0/0	0/0	0/0	0/0	0/0	0/0	0/0	0/0	0/0	0/0	0/0	0/0	0/0	0/0
nipponbareChloroplast	2638	.	G	.	20.5769	.	AN=36	GT	0/0	0/0	0/0	0/0	0/0	0/0	0/0	0/0	0/0	0/0	0/0	0/0	0/0	0/0	0/0	0/0	0/0	0/0
nipponbareChloroplast	2639	.	A	.	20.4407	.	AN=36	GT	0/0	0/0	0/0	0/0	0/0	0/0	0/0	0/0	0/0	0/0	0/0	0/0	0/0	0/0	0/0	0/0	0/0	0/0
nipponbareChloroplast	2640	.	G	A	671	.	AC=6;AN=36	GT:PL:GP:GQ	0/0:0,255,255:0,258,268:99	0/0:0,255,255:0,258,268:99	0/0:0,255,255:0,258,268:99	0/0:0,255,255:0,258,268:99	0/0:0,255,255:0,258,268:99	0/0:0,255,255:0,258,268:99	0/0:0,255,255:0,258,268:99	0/0:0,255,255:0,258,268:99	0/0:0,255,255:0,258,268:99	0/0:0,255,255:0,258,268:99	0/0:0,255,255:0,258,268:99	0/0:0,255,255:0,258,268:99	0/0:0,255,255:0,258,268:99	0/0:0,255,255:0,258,268:99	0/0:0,255,255:0,258,268:99	1/1:255,255,0:241,244,0:99	1/1:255,255,0:241,244,0:99	1/1:255,255,0:241,244,0:99
nipponbareChloroplast	2641	.	T	.	20.4543	.	AN=36	GT	0/0	0/0	0/0	0/0	0/0	0/0	0/0	0/0	0/0	0/0	0/0	0/0	0/0	0/0	0/0	0/0	0/0	0/0
nipponbareChloroplast	2642	.	A	.	18.6889	.	AN=36	GT	0/0	0/0	0/0	0/0	0/0	0/0	0/0	0/0	0/0	0/0	0/0	0/0	0/0	0/0	0/0	0/0	0/0	0/0
nipponbareChloroplast	2643	.	G	.	20.4619	.	AN=36	GT	0/0	0/0	0/0	0/0	0/0	0/0	0/0	0/0	0/0	0/0	0/0	0/0	0/0	0/0	0/0	0/0	0/0	0/0
nipponbareChloroplast	2644	.	T	.	20.4728	.	AN=36	GT	0/0	0/0	0/0	0/0	0/0	0/0	0/0	0/0	0/0	0/0	0/0	0/0	0/0	0/0	0/0	0/0	0/0	0/0
nipponbareChloroplast	2645	.	A	.	999	.	AN=36	GT	0/0	0/0	0/0	0/0	0/0	0/0	0/0	0/0	0/0	0/0	0/0	0/0	0/0	0/0	0/0	0/0	0/0	0/0
nipponbareChloroplast	2646	.	G	.	23.4711	.	AN=36	GT	0/0	0/0	0/0	0/0	0/0	0/0	0/0	0/0	0/0	0/0	0/0	0/0	0/0	0/0	0/0	0/0	0/0	0/0
nipponbareChloroplast	2647	.	T	.	20.5194	.	AN=36	GT	0/0	0/0	0/0	0/0	0/0	0/0	0/0	0/0	0/0	0/0	0/0	0/0	0/0	0/0	0/0	0/0	0/0	0/0
nipponbareChloroplast	2648	.	T	.	23.4393	.	AN=36	GT	0/0	0/0	0/0	0/0	0/0	0/0	0/0	0/0	0/0	0/0	0/0	0/0	0/0	0/0	0/0	0/0	0/0	0/0
nipponbareChloroplast	2649	.	G	.	18.7149	.	AN=36	GT	0/0	0/0	0/0	0/0	0/0	0/0	0/0	0/0	0/0	0/0	0/0	0/0	0/0	0/0	0/0	0/0	0/0	0/0
nipponbareChloroplast	2650	.	A	.	23.5372	.	AN=36	GT	0/0	0/0	0/0	0/0	0/0	0/0	0/0	0/0	0/0	0/0	0/0	0/0	0/0	0/0	0/0	0/0	0/0	0/0
nipponbareChloroplast	2651	.	G	.	18.6923	.	AN=36	GT	0/0	0/0	0/0	0/0	0/0	0/0	0/0	0/0	0/0	0/0	0/0	0/0	0/0	0/0	0/0	0/0	0/0	0/0
nipponbareChloroplast	2652	.	A	.	23.4607	.	AN=36	GT	0/0	0/0	0/0	0/0	0/0	0/0	0/0	0/0	0/0	0/0	0/0	0/0	0/0	0/0	0/0	0/0	0/0	0/0
nipponbareChloroplast	2653	.	A	.	20.4927	.	AN=36	GT	0/0	0/0	0/0	0/0	0/0	0/0	0/0	0/0	0/0	0/0	0/0	0/0	0/0	0/0	0/0	0/0	0/0	0/0
nipponbareChloroplast	2654	.	A	.	23.4675	.	AN=36	GT	0/0	0/0	0/0	0/0	0/0	0/0	0/0	0/0	0/0	0/0	0/0	0/0	0/0	0/0	0/0	0/0	0/0	0/0
nipponbareChloroplast	2655	.	G	.	999	.	AN=36	GT	0/0	0/0	0/0	0/0	0/0	0/0	0/0	0/0	0/0	0/0	0/0	0/0	0/0	0/0	0/0	0/0	0/0	0/0
nipponbareChloroplast	2656	.	A	.	23.4394	.	AN=36	GT	0/0	0/0	0/0	0/0	0/0	0/0	0/0	0/0	0/0	0/0	0/0	0/0	0/0	0/0	0/0	0/0	0/0	0/0
nipponbareChloroplast	2657	.	A	.	20.4419	.	AN=36	GT	0/0	0/0	0/0	0/0	0/0	0/0	0/0	0/0	0/0	0/0	0/0	0/0	0/0	0/0	0/0	0/0	0/0	0/0
nipponbareChloroplast	2658	.	T	.	23.4338	.	AN=36	GT	0/0	0/0	0/0	0/0	0/0	0/0	0/0	0/0	0/0	0/0	0/0	0/0	0/0	0/0	0/0	0/0	0/0	0/0
nipponbareChloroplast	2659	.	C	.	18.7237	.	AN=36	GT	0/0	0/0	0/0	0/0	0/0	0/0	0/0	0/0	0/0	0/0	0/0	0/0	0/0	0/0	0/0	0/0	0/0	0/0
nipponbareChloroplast	2660	.	G	.	23.6539	.	AN=36	GT	0/0	0/0	0/0	0/0	0/0	0/0	0/0	0/0	0/0	0/0	0/0	0/0	0/0	0/0	0/0	0/0	0/0	0/0
nipponbareChloroplast	2661	.	C	.	20.4848	.	AN=36	GT	0/0	0/0	0/0	0/0	0/0	0/0	0/0	0/0	0/0	0/0	0/0	0/0	0/0	0/0	0/0	0/0	0/0	0/0
nipponbareChloroplast	2662	.	A	.	23.4402	.	AN=36	GT	0/0	0/0	0/0	0/0	0/0	0/0	0/0	0/0	0/0	0/0	0/0	0/0	0/0	0/0	0/0	0/0	0/0	0/0
nipponbareChloroplast	2663	.	A	.	23.4483	.	AN=36	GT	0/0	0/0	0/0	0/0	0/0	0/0	0/0	0/0	0/0	0/0	0/0	0/0	0/0	0/0	0/0	0/0	0/0	0/0
nipponbareChloroplast	2664	.	T	.	23.4403	.	AN=36	GT	0/0	0/0	0/0	0/0	0/0	0/0	0/0	0/0	0/0	0/0	0/0	0/0	0/0	0/0	0/0	0/0	0/0	0/0
nipponbareChloroplast	2665	.	A	.	23.467	.	AN=36	GT	0/0	0/0	0/0	0/0	0/0	0/0	0/0	0/0	0/0	0/0	0/0	0/0	0/0	0/0	0/0	0/0	0/0	0/0
nipponbareChloroplast	2666	.	A	.	23.488	.	AN=36	GT	0/0	0/0	0/0	0/0	0/0	0/0	0/0	0/0	0/0	0/0	0/0	0/0	0/0	0/0	0/0	0/0	0/0	0/0
nipponbareChloroplast	2667	.	A	.	23.4372	.	AN=36	GT	0/0	0/0	0/0	0/0	0/0	0/0	0/0	0/0	0/0	0/0	0/0	0/0	0/0	0/0	0/0	0/0	0/0	0/0
nipponbareChloroplast	2668	.	T	.	23.4546	.	AN=36	GT	0/0	0/0	0/0	0/0	0/0	0/0	0/0	0/0	0/0	0/0	0/0	0/0	0/0	0/0	0/0	0/0	0/0	0/0
nipponbareChloroplast	2669	.	G	.	20.5981	.	AN=36	GT	0/0	0/0	0/0	0/0	0/0	0/0	0/0	0/0	0/0	0/0	0/0	0/0	0/0	0/0	0/0	0/0	0/0	0/0
nipponbareChloroplast	2670	.	C	.	18.7417	.	AN=36	GT	0/0	0/0	0/0	0/0	0/0	0/0	0/0	0/0	0/0	0/0	0/0	0/0	0/0	0/0	0/0	0/0	0/0	0/0
nipponbareChloroplast	2671	.	A	.	23.6238	.	AN=36	GT	0/0	0/0	0/0	0/0	0/0	0/0	0/0	0/0	0/0	0/0	0/0	0/0	0/0	0/0	0/0	0/0	0/0	0/0
nipponbareChloroplast	2672	.	A	.	20.4745	.	AN=36	GT	0/0	0/0	0/0	0/0	0/0	0/0	0/0	0/0	0/0	0/0	0/0	0/0	0/0	0/0	0/0	0/0	0/0	0/0
nipponbareChloroplast	2673	.	G	A	914	.	AC=8;AN=36	GT:PL:GP:GQ	0/0:0,255,255:0,257,265:99	0/0:0,255,255:0,257,265:99	0/0:0,255,255:0,257,265:99	0/0:0,255,255:0,257,265:99	0/0:0,255,255:0,257,265:99	0/0:0,255,255:0,257,265:99	0/0:0,255,255:0,257,265:99	0/0:0,255,255:0,257,265:99	0/0:0,255,255:0,257,265:99	0/0:0,255,255:0,257,265:99	0/0:0,255,255:0,257,265:99	0/0:0,255,255:0,257,265:99	0/0:0,255,255:0,257,265:99	0/0:0,255,255:0,257,265:99	1/1:255,255,0:244,246,0:99	1/1:255,255,0:244,246,0:99	1/1:255,255,0:244,246,0:99	1/1:255,255,0:244,246,0:99
nipponbareChloroplast	2674	.	G	.	23.4452	.	AN=36	GT	0/0	0/0	0/0	0/0	0/0	0/0	0/0	0/0	0/0	0/0	0/0	0/0	0/0	0/0	0/0	0/0	0/0	0/0
nipponbareChloroplast	2675	.	A	.	20.4473	.	AN=36	GT	0/0	0/0	0/0	0/0	0/0	0/0	0/0	0/0	0/0	0/0	0/0	0/0	0/0	0/0	0/0	0/0	0/0	0/0
nipponbareChloroplast	2676	.	T	.	20.4487	.	AN=36	GT	0/0	0/0	0/0	0/0	0/0	0/0	0/0	0/0	0/0	0/0	0/0	0/0	0/0	0/0	0/0	0/0	0/0	0/0
nipponbareChloroplast	2677	.	G	.	23.4476	.	AN=36	GT	0/0	0/0	0/0	0/0	0/0	0/0	0/0	0/0	0/0	0/0	0/0	0/0	0/0	0/0	0/0	0/0	0/0	0/0
nipponbareChloroplast	2678	.	G	.	18.715	.	AN=36	GT	0/0	0/0	0/0	0/0	0/0	0/0	0/0	0/0	0/0	0/0	0/0	0/0	0/0	0/0	0/0	0/0	0/0	0/0
nipponbareChloroplast	2679	.	A	.	20.5039	.	AN=36	GT	0/0	0/0	0/0	0/0	0/0	0/0	0/0	0/0	0/0	0/0	0/0	0/0	0/0	0/0	0/0	0/0	0/0	0/0
nipponbareChloroplast	2680	.	A	.	20.4405	.	AN=36	GT	0/0	0/0	0/0	0/0	0/0	0/0	0/0	0/0	0/0	0/0	0/0	0/0	0/0	0/0	0/0	0/0	0/0	0/0
nipponbareChloroplast	2681	.	C	.	18.7256	.	AN=36	GT	0/0	0/0	0/0	0/0	0/0	0/0	0/0	0/0	0/0	0/0	0/0	0/0	0/0	0/0	0/0	0/0	0/0	0/0
nipponbareChloroplast	2682	.	A	.	18.6961	.	AN=36	GT	0/0	0/0	0/0	0/0	0/0	0/0	0/0	0/0	0/0	0/0	0/0	0/0	0/0	0/0	0/0	0/0	0/0	0/0
nipponbareChloroplast	2683	.	T	.	20.4391	.	AN=36	GT	0/0	0/0	0/0	0/0	0/0	0/0	0/0	0/0	0/0	0/0	0/0	0/0	0/0	0/0	0/0	0/0	0/0	0/0
nipponbareChloroplast	2684	.	C	.	20.5023	.	AN=36	GT	0/0	0/0	0/0	0/0	0/0	0/0	0/0	0/0	0/0	0/0	0/0	0/0	0/0	0/0	0/0	0/0	0/0	0/0
nipponbareChloroplast	2685	.	T	.	20.4625	.	AN=36	GT	0/0	0/0	0/0	0/0	0/0	0/0	0/0	0/0	0/0	0/0	0/0	0/0	0/0	0/0	0/0	0/0	0/0	0/0
nipponbareChloroplast	2686	.	T	.	23.4473	.	AN=36	GT	0/0	0/0	0/0	0/0	0/0	0/0	0/0	0/0	0/0	0/0	0/0	0/0	0/0	0/0	0/0	0/0	0/0	0/0
nipponbareChloroplast	2687	.	G	.	18.7427	.	AN=36	GT	0/0	0/0	0/0	0/0	0/0	0/0	0/0	0/0	0/0	0/0	0/0	0/0	0/0	0/0	0/0	0/0	0/0	0/0
nipponbareChloroplast	2688	.	G	.	23.4768	.	AN=36	GT	0/0	0/0	0/0	0/0	0/0	0/0	0/0	0/0	0/0	0/0	0/0	0/0	0/0	0/0	0/0	0/0	0/0	0/0
nipponbareChloroplast	2689	.	A	.	20.4424	.	AN=36	GT	0/0	0/0	0/0	0/0	0/0	0/0	0/0	0/0	0/0	0/0	0/0	0/0	0/0	0/0	0/0	0/0	0/0	0/0
nipponbareChloroplast	2690	.	T	.	18.7339	.	AN=36	GT	0/0	0/0	0/0	0/0	0/0	0/0	0/0	0/0	0/0	0/0	0/0	0/0	0/0	0/0	0/0	0/0	0/0	0/0
nipponbareChloroplast	2691	.	C	.	18.6982	.	AN=36	GT	0/0	0/0	0/0	0/0	0/0	0/0	0/0	0/0	0/0	0/0	0/0	0/0	0/0	0/0	0/0	0/0	0/0	0/0
nipponbareChloroplast	2692	.	C	.	18.8081	.	AN=36	GT	0/0	0/0	0/0	0/0	0/0	0/0	0/0	0/0	0/0	0/0	0/0	0/0	0/0	0/0	0/0	0/0	0/0	0/0
nipponbareChloroplast	2693	.	G	.	20.5991	.	AN=36	GT	0/0	0/0	0/0	0/0	0/0	0/0	0/0	0/0	0/0	0/0	0/0	0/0	0/0	0/0	0/0	0/0	0/0	0/0
nipponbareChloroplast	2694	.	G	.	20.4466	.	AN=36	GT	0/0	0/0	0/0	0/0	0/0	0/0	0/0	0/0	0/0	0/0	0/0	0/0	0/0	0/0	0/0	0/0	0/0	0/0
nipponbareChloroplast	2695	.	T	.	18.7341	.	AN=36	GT	0/0	0/0	0/0	0/0	0/0	0/0	0/0	0/0	0/0	0/0	0/0	0/0	0/0	0/0	0/0	0/0	0/0	0/0
nipponbareChloroplast	2696	.	A	.	23.4768	.	AN=36	GT	0/0	0/0	0/0	0/0	0/0	0/0	0/0	0/0	0/0	0/0	0/0	0/0	0/0	0/0	0/0	0/0	0/0	0/0
nipponbareChloroplast	2697	.	T	.	18.6946	.	AN=36	GT	0/0	0/0	0/0	0/0	0/0	0/0	0/0	0/0	0/0	0/0	0/0	0/0	0/0	0/0	0/0	0/0	0/0	0/0
nipponbareChloroplast	2698	.	T	.	20.5033	.	AN=36	GT	0/0	0/0	0/0	0/0	0/0	0/0	0/0	0/0	0/0	0/0	0/0	0/0	0/0	0/0	0/0	0/0	0/0	0/0
nipponbareChloroplast	2699	.	G	.	23.491	.	AN=36	GT	0/0	0/0	0/0	0/0	0/0	0/0	0/0	0/0	0/0	0/0	0/0	0/0	0/0	0/0	0/0	0/0	0/0	0/0
nipponbareChloroplast	2700	.	A	.	18.7088	.	AN=36	GT	0/0	0/0	0/0	0/0	0/0	0/0	0/0	0/0	0/0	0/0	0/0	0/0	0/0	0/0	0/0	0/0	0/0	0/0
nipponbareChloroplast	2701	.	A	.	23.47	.	AN=36	GT	0/0	0/0	0/0	0/0	0/0	0/0	0/0	0/0	0/0	0/0	0/0	0/0	0/0	0/0	0/0	0/0	0/0	0/0
nipponbareChloroplast	2702	.	G	.	999	.	AN=36	GT	0/0	0/0	0/0	0/0	0/0	0/0	0/0	0/0	0/0	0/0	0/0	0/0	0/0	0/0	0/0	0/0	0/0	0/0
nipponbareChloroplast	2703	.	G	.	20.4921	.	AN=36	GT	0/0	0/0	0/0	0/0	0/0	0/0	0/0	0/0	0/0	0/0	0/0	0/0	0/0	0/0	0/0	0/0	0/0	0/0
nipponbareChloroplast	2704	.	A	.	18.7007	.	AN=36	GT	0/0	0/0	0/0	0/0	0/0	0/0	0/0	0/0	0/0	0/0	0/0	0/0	0/0	0/0	0/0	0/0	0/0	0/0
nipponbareChloroplast	2705	.	G	.	20.4572	.	AN=36	GT	0/0	0/0	0/0	0/0	0/0	0/0	0/0	0/0	0/0	0/0	0/0	0/0	0/0	0/0	0/0	0/0	0/0	0/0
nipponbareChloroplast	2706	.	T	.	18.7408	.	AN=36	GT	0/0	0/0	0/0	0/0	0/0	0/0	0/0	0/0	0/0	0/0	0/0	0/0	0/0	0/0	0/0	0/0	0/0	0/0
nipponbareChloroplast	2707	.	T	.	23.4397	.	AN=36	GT	0/0	0/0	0/0	0/0	0/0	0/0	0/0	0/0	0/0	0/0	0/0	0/0	0/0	0/0	0/0	0/0	0/0	0/0
nipponbareChloroplast	2708	.	G	.	23.4614	.	AN=36	GT	0/0	0/0	0/0	0/0	0/0	0/0	0/0	0/0	0/0	0/0	0/0	0/0	0/0	0/0	0/0	0/0	0/0	0/0
nipponbareChloroplast	2709	.	A	.	23.459	.	AN=36	GT	0/0	0/0	0/0	0/0	0/0	0/0	0/0	0/0	0/0	0/0	0/0	0/0	0/0	0/0	0/0	0/0	0/0	0/0
nipponbareChloroplast	2710	.	A	.	23.4501	.	AN=36	GT	0/0	0/0	0/0	0/0	0/0	0/0	0/0	0/0	0/0	0/0	0/0	0/0	0/0	0/0	0/0	0/0	0/0	0/0
nipponbareChloroplast	2711	.	G	.	20.4715	.	AN=36	GT	0/0	0/0	0/0	0/0	0/0	0/0	0/0	0/0	0/0	0/0	0/0	0/0	0/0	0/0	0/0	0/0	0/0	0/0
nipponbareChloroplast	2712	.	C	.	18.7247	.	AN=36	GT	0/0	0/0	0/0	0/0	0/0	0/0	0/0	0/0	0/0	0/0	0/0	0/0	0/0	0/0	0/0	0/0	0/0	0/0
nipponbareChloroplast	2713	.	A	.	23.4403	.	AN=36	GT	0/0	0/0	0/0	0/0	0/0	0/0	0/0	0/0	0/0	0/0	0/0	0/0	0/0	0/0	0/0	0/0	0/0	0/0
nipponbareChloroplast	2714	.	A	.	23.4763	.	AN=36	GT	0/0	0/0	0/0	0/0	0/0	0/0	0/0	0/0	0/0	0/0	0/0	0/0	0/0	0/0	0/0	0/0	0/0	0/0
nipponbareChloroplast	2715	.	G	.	20.4976	.	AN=36	GT	0/0	0/0	0/0	0/0	0/0	0/0	0/0	0/0	0/0	0/0	0/0	0/0	0/0	0/0	0/0	0/0	0/0	0/0
nipponbareChloroplast	2716	.	A	.	18.7426	.	AN=36	GT	0/0	0/0	0/0	0/0	0/0	0/0	0/0	0/0	0/0	0/0	0/0	0/0	0/0	0/0	0/0	0/0	0/0	0/0
nipponbareChloroplast	2717	.	T	.	18.6988	.	AN=36	GT	0/0	0/0	0/0	0/0	0/0	0/0	0/0	0/0	0/0	0/0	0/0	0/0	0/0	0/0	0/0	0/0	0/0	0/0
nipponbareChloroplast	2718	.	A	.	999	.	AN=36	GT	0/0	0/0	0/0	0/0	0/0	0/0	0/0	0/0	0/0	0/0	0/0	0/0	0/0	0/0	0/0	0/0	0/0	0/0
nipponbareChloroplast	2719	.	T	.	20.4623	.	AN=36	GT	0/0	0/0	0/0	0/0	0/0	0/0	0/0	0/0	0/0	0/0	0/0	0/0	0/0	0/0	0/0	0/0	0/0	0/0
nipponbareChloroplast	2720	.	C	.	23.475	.	AN=36	GT	0/0	0/0	0/0	0/0	0/0	0/0	0/0	0/0	0/0	0/0	0/0	0/0	0/0	0/0	0/0	0/0	0/0	0/0
nipponbareChloroplast	2721	.	C	.	20.4483	.	AN=36	GT	0/0	0/0	0/0	0/0	0/0	0/0	0/0	0/0	0/0	0/0	0/0	0/0	0/0	0/0	0/0	0/0	0/0	0/0
nipponbareChloroplast	2722	.	A	.	20.4407	.	AN=36	GT	0/0	0/0	0/0	0/0	0/0	0/0	0/0	0/0	0/0	0/0	0/0	0/0	0/0	0/0	0/0	0/0	0/0	0/0
nipponbareChloroplast	2723	.	A	.	20.4643	.	AN=36	GT	0/0	0/0	0/0	0/0	0/0	0/0	0/0	0/0	0/0	0/0	0/0	0/0	0/0	0/0	0/0	0/0	0/0	0/0
nipponbareChloroplast	2724	.	A	.	20.4462	.	AN=36	GT	0/0	0/0	0/0	0/0	0/0	0/0	0/0	0/0	0/0	0/0	0/0	0/0	0/0	0/0	0/0	0/0	0/0	0/0
nipponbareChloroplast	2725	.	T	.	23.4654	.	AN=36	GT	0/0	0/0	0/0	0/0	0/0	0/0	0/0	0/0	0/0	0/0	0/0	0/0	0/0	0/0	0/0	0/0	0/0	0/0
nipponbareChloroplast	2726	.	G	.	20.4489	.	AN=36	GT	0/0	0/0	0/0	0/0	0/0	0/0	0/0	0/0	0/0	0/0	0/0	0/0	0/0	0/0	0/0	0/0	0/0	0/0
nipponbareChloroplast	2727	.	G	.	18.7394	.	AN=36	GT	0/0	0/0	0/0	0/0	0/0	0/0	0/0	0/0	0/0	0/0	0/0	0/0	0/0	0/0	0/0	0/0	0/0	0/0
nipponbareChloroplast	2728	.	A	.	23.4399	.	AN=36	GT	0/0	0/0	0/0	0/0	0/0	0/0	0/0	0/0	0/0	0/0	0/0	0/0	0/0	0/0	0/0	0/0	0/0	0/0
nipponbareChloroplast	2729	.	T	.	20.4388	.	AN=36	GT	0/0	0/0	0/0	0/0	0/0	0/0	0/0	0/0	0/0	0/0	0/0	0/0	0/0	0/0	0/0	0/0	0/0	0/0
nipponbareChloroplast	2730	.	A	.	18.7006	.	AN=36	GT	0/0	0/0	0/0	0/0	0/0	0/0	0/0	0/0	0/0	0/0	0/0	0/0	0/0	0/0	0/0	0/0	0/0	0/0
nipponbareChloroplast	2731	.	G	.	23.4433	.	AN=36	GT	0/0	0/0	0/0	0/0	0/0	0/0	0/0	0/0	0/0	0/0	0/0	0/0	0/0	0/0	0/0	0/0	0/0	0/0
nipponbareChloroplast	2732	.	G	.	20.4994	.	AN=36	GT	0/0	0/0	0/0	0/0	0/0	0/0	0/0	0/0	0/0	0/0	0/0	0/0	0/0	0/0	0/0	0/0	0/0	0/0
nipponbareChloroplast	2733	.	A	.	23.4518	.	AN=36	GT	0/0	0/0	0/0	0/0	0/0	0/0	0/0	0/0	0/0	0/0	0/0	0/0	0/0	0/0	0/0	0/0	0/0	0/0
nipponbareChloroplast	2734	.	T	.	23.4517	.	AN=36	GT	0/0	0/0	0/0	0/0	0/0	0/0	0/0	0/0	0/0	0/0	0/0	0/0	0/0	0/0	0/0	0/0	0/0	0/0
nipponbareChloroplast	2735	.	A	.	23.4881	.	AN=36	GT	0/0	0/0	0/0	0/0	0/0	0/0	0/0	0/0	0/0	0/0	0/0	0/0	0/0	0/0	0/0	0/0	0/0	0/0
nipponbareChloroplast	2736	.	G	A	432	.	AC=4;AN=36	GT:PL:GP:GQ	0/0:0,255,255:0,261,273:99	0/0:0,255,255:0,261,273:99	0/0:0,255,255:0,261,273:99	0/0:0,255,255:0,261,273:99	0/0:0,255,255:0,261,273:99	0/0:0,255,255:0,261,273:99	0/0:0,255,255:0,261,273:99	0/0:0,255,255:0,261,273:99	0/0:0,255,255:0,261,273:99	0/0:0,255,255:0,261,273:99	0/0:0,255,255:0,261,273:99	0/0:0,255,255:0,261,273:99	0/0:0,255,255:0,261,273:99	0/0:0,255,255:0,261,273:99	0/0:0,255,255:0,261,273:99	1/1:255,255,0:236,242,0:99	1/1:255,255,0:236,242,0:99	0/0:0,255,255:0,261,273:99
nipponbareChloroplast	2737	.	G	.	20.4959	.	AN=36	GT	0/0	0/0	0/0	0/0	0/0	0/0	0/0	0/0	0/0	0/0	0/0	0/0	0/0	0/0	0/0	0/0	0/0	0/0
nipponbareChloroplast	2738	.	G	.	20.5547	.	AN=36	GT	0/0	0/0	0/0	0/0	0/0	0/0	0/0	0/0	0/0	0/0	0/0	0/0	0/0	0/0	0/0	0/0	0/0	0/0
nipponbareChloroplast	2739	.	T	.	18.899	.	AN=36	GT	0/0	0/0	0/0	0/0	0/0	0/0	0/0	0/0	0/0	0/0	0/0	0/0	0/0	0/0	0/0	0/0	0/0	0/0
nipponbareChloroplast	2740	.	A	.	23.4626	.	AN=36	GT	0/0	0/0	0/0	0/0	0/0	0/0	0/0	0/0	0/0	0/0	0/0	0/0	0/0	0/0	0/0	0/0	0/0	0/0
nipponbareChloroplast	2741	.	T	.	20.4375	.	AN=36	GT	0/0	0/0	0/0	0/0	0/0	0/0	0/0	0/0	0/0	0/0	0/0	0/0	0/0	0/0	0/0	0/0	0/0	0/0
nipponbareChloroplast	2742	.	T	.	20.4509	.	AN=36	GT	0/0	0/0	0/0	0/0	0/0	0/0	0/0	0/0	0/0	0/0	0/0	0/0	0/0	0/0	0/0	0/0	0/0	0/0
nipponbareChloroplast	2743	.	T	.	23.449	.	AN=36	GT	0/0	0/0	0/0	0/0	0/0	0/0	0/0	0/0	0/0	0/0	0/0	0/0	0/0	0/0	0/0	0/0	0/0	0/0
nipponbareChloroplast	2744	.	C	.	20.4756	.	AN=36	GT	0/0	0/0	0/0	0/0	0/0	0/0	0/0	0/0	0/0	0/0	0/0	0/0	0/0	0/0	0/0	0/0	0/0	0/0
nipponbareChloroplast	2745	.	T	.	999	.	AN=36	GT	0/0	0/0	0/0	0/0	0/0	0/0	0/0	0/0	0/0	0/0	0/0	0/0	0/0	0/0	0/0	0/0	0/0	0/0
nipponbareChloroplast	2746	.	A	.	18.7257	.	AN=36	GT	0/0	0/0	0/0	0/0	0/0	0/0	0/0	0/0	0/0	0/0	0/0	0/0	0/0	0/0	0/0	0/0	0/0	0/0
nipponbareChloroplast	2747	.	T	.	23.4508	.	AN=36	GT	0/0	0/0	0/0	0/0	0/0	0/0	0/0	0/0	0/0	0/0	0/0	0/0	0/0	0/0	0/0	0/0	0/0	0/0
nipponbareChloroplast	2748	.	A	.	20.4526	.	AN=36	GT	0/0	0/0	0/0	0/0	0/0	0/0	0/0	0/0	0/0	0/0	0/0	0/0	0/0	0/0	0/0	0/0	0/0	0/0
nipponbareChloroplast	2749	.	T	.	20.457	.	AN=36	GT	0/0	0/0	0/0	0/0	0/0	0/0	0/0	0/0	0/0	0/0	0/0	0/0	0/0	0/0	0/0	0/0	0/0	0/0
nipponbareChloroplast	2750	.	G	.	20.4465	.	AN=36	GT	0/0	0/0	0/0	0/0	0/0	0/0	0/0	0/0	0/0	0/0	0/0	0/0	0/0	0/0	0/0	0/0	0/0	0/0
nipponbareChloroplast	2751	.	T	.	4.71722	.	AN=36	GT	0/0	0/0	0/0	0/0	0/0	0/0	0/0	0/0	0/0	0/0	0/0	0/0	0/0	0/0	0/0	0/0	0/0	0/0
nipponbareChloroplast	2752	.	G	.	20.4366	.	AN=36	GT	0/0	0/0	0/0	0/0	0/0	0/0	0/0	0/0	0/0	0/0	0/0	0/0	0/0	0/0	0/0	0/0	0/0	0/0
nipponbareChloroplast	2753	.	C	A	671	.	AC=6;AN=36	GT:PL:GP:GQ	0/0:0,255,255:0,259,269:99	0/0:0,255,255:0,259,269:99	0/0:0,255,255:0,259,269:99	0/0:0,255,255:0,259,269:99	0/0:0,255,255:0,259,269:99	0/0:0,255,255:0,259,269:99	0/0:0,255,255:0,259,269:99	0/0:0,255,255:0,259,269:99	0/0:0,255,255:0,259,269:99	0/0:0,255,255:0,259,269:99	0/0:0,255,255:0,259,269:99	0/0:0,255,255:0,259,269:99	0/0:0,255,255:0,259,269:99	0/0:0,255,255:0,259,269:99	0/0:0,255,255:0,259,269:99	1/1:255,255,0:240,244,0:99	1/1:255,255,0:240,244,0:99	1/1:255,255,0:240,244,0:99
nipponbareChloroplast	2754	.	T	.	18.6909	.	AN=36	GT	0/0	0/0	0/0	0/0	0/0	0/0	0/0	0/0	0/0	0/0	0/0	0/0	0/0	0/0	0/0	0/0	0/0	0/0
nipponbareChloroplast	2755	.	A	.	23.4518	.	AN=36	GT	0/0	0/0	0/0	0/0	0/0	0/0	0/0	0/0	0/0	0/0	0/0	0/0	0/0	0/0	0/0	0/0	0/0	0/0
nipponbareChloroplast	2756	.	G	T	198	.	AC=2;AN=36	GT:PL:GP:GQ	0/0:0,255,255:0,264,279:99	0/0:0,255,255:0,264,279:99	0/0:0,255,255:0,264,279:99	0/0:0,255,255:0,264,279:99	0/0:0,255,255:0,264,279:99	0/0:0,255,255:0,264,279:99	0/0:0,255,255:0,264,279:99	0/0:0,255,255:0,264,279:99	0/0:0,255,255:0,264,279:99	0/0:0,255,255:0,264,279:99	0/0:0,255,255:0,264,279:99	0/0:0,255,255:0,264,279:99	0/0:0,255,255:0,264,279:99	0/0:0,255,255:0,264,279:99	0/0:0,255,255:0,264,279:99	0/0:0,255,255:0,264,279:99	1/1:255,255,0:230,239,0:99	0/0:0,255,255:0,264,279:99
nipponbareChloroplast	2757	.	A	.	20.4424	.	AN=36	GT	0/0	0/0	0/0	0/0	0/0	0/0	0/0	0/0	0/0	0/0	0/0	0/0	0/0	0/0	0/0	0/0	0/0	0/0
nipponbareChloroplast	2758	.	T	.	20.4682	.	AN=36	GT	0/0	0/0	0/0	0/0	0/0	0/0	0/0	0/0	0/0	0/0	0/0	0/0	0/0	0/0	0/0	0/0	0/0	0/0
nipponbareChloroplast	2759	.	A	.	23.4512	.	AN=36	GT	0/0	0/0	0/0	0/0	0/0	0/0	0/0	0/0	0/0	0/0	0/0	0/0	0/0	0/0	0/0	0/0	0/0	0/0
nipponbareChloroplast	2760	.	A	G	671	.	AC=6;AN=36	GT:PL:GP:GQ	0/0:0,255,255:0,259,269:99	0/0:0,255,255:0,259,269:99	0/0:0,255,255:0,259,269:99	0/0:0,255,255:0,259,269:99	0/0:0,255,255:0,259,269:99	0/0:0,255,255:0,259,269:99	0/0:0,255,255:0,259,269:99	0/0:0,255,255:0,259,269:99	0/0:0,255,255:0,259,269:99	0/0:0,255,255:0,259,269:99	0/0:0,255,255:0,259,269:99	0/0:0,255,255:0,259,269:99	0/0:0,255,255:0,259,269:99	0/0:0,255,255:0,259,269:99	0/0:0,255,255:0,259,269:99	1/1:255,255,0:240,244,0:99	1/1:255,255,0:240,244,0:99	1/1:255,255,0:240,244,0:99
nipponbareChloroplast	2761	.	T	.	18.6961	.	AN=36	GT	0/0	0/0	0/0	0/0	0/0	0/0	0/0	0/0	0/0	0/0	0/0	0/0	0/0	0/0	0/0	0/0	0/0	0/0
nipponbareChloroplast	2762	.	G	.	23.45	.	AN=36	GT	0/0	0/0	0/0	0/0	0/0	0/0	0/0	0/0	0/0	0/0	0/0	0/0	0/0	0/0	0/0	0/0	0/0	0/0
nipponbareChloroplast	2763	.	T	.	20.4905	.	AN=36	GT	0/0	0/0	0/0	0/0	0/0	0/0	0/0	0/0	0/0	0/0	0/0	0/0	0/0	0/0	0/0	0/0	0/0	0/0
nipponbareChloroplast	2764	.	A	.	23.4423	.	AN=36	GT	0/0	0/0	0/0	0/0	0/0	0/0	0/0	0/0	0/0	0/0	0/0	0/0	0/0	0/0	0/0	0/0	0/0	0/0
nipponbareChloroplast	2765	.	A	.	20.4406	.	AN=36	GT	0/0	0/0	0/0	0/0	0/0	0/0	0/0	0/0	0/0	0/0	0/0	0/0	0/0	0/0	0/0	0/0	0/0	0/0
nipponbareChloroplast	2766	.	G	A	914	.	AC=8;AN=36	GT:PL:GP:GQ	0/0:0,255,255:0,257,265:99	0/0:0,255,255:0,257,265:99	0/0:0,255,255:0,257,265:99	0/0:0,255,255:0,257,265:99	0/0:0,255,255:0,257,265:99	0/0:0,255,255:0,257,265:99	0/0:0,255,255:0,257,265:99	0/0:0,255,255:0,257,265:99	0/0:0,255,255:0,257,265:99	0/0:0,255,255:0,257,265:99	0/0:0,255,255:0,257,265:99	0/0:0,255,255:0,257,265:99	0/0:0,255,255:0,257,265:99	0/0:0,255,255:0,257,265:99	1/1:255,255,0:244,246,0:99	1/1:255,255,0:244,246,0:99	1/1:255,255,0:244,246,0:99	1/1:255,255,0:244,246,0:99
nipponbareChloroplast	2767	.	T	.	18.735	.	AN=36	GT	0/0	0/0	0/0	0/0	0/0	0/0	0/0	0/0	0/0	0/0	0/0	0/0	0/0	0/0	0/0	0/0	0/0	0/0
nipponbareChloroplast	2768	.	G	.	23.5723	.	AN=36	GT	0/0	0/0	0/0	0/0	0/0	0/0	0/0	0/0	0/0	0/0	0/0	0/0	0/0	0/0	0/0	0/0	0/0	0/0
nipponbareChloroplast	2769	.	C	.	18.7011	.	AN=36	GT	0/0	0/0	0/0	0/0	0/0	0/0	0/0	0/0	0/0	0/0	0/0	0/0	0/0	0/0	0/0	0/0	0/0	0/0
nipponbareChloroplast	2770	.	A	.	23.4692	.	AN=36	GT	0/0	0/0	0/0	0/0	0/0	0/0	0/0	0/0	0/0	0/0	0/0	0/0	0/0	0/0	0/0	0/0	0/0	0/0
nipponbareChloroplast	2771	.	A	.	20.4466	.	AN=36	GT	0/0	0/0	0/0	0/0	0/0	0/0	0/0	0/0	0/0	0/0	0/0	0/0	0/0	0/0	0/0	0/0	0/0	0/0
nipponbareChloroplast	2772	.	A	.	23.504	.	AN=36	GT	0/0	0/0	0/0	0/0	0/0	0/0	0/0	0/0	0/0	0/0	0/0	0/0	0/0	0/0	0/0	0/0	0/0	0/0
nipponbareChloroplast	2773	.	A	.	23.5201	.	AN=36	GT	0/0	0/0	0/0	0/0	0/0	0/0	0/0	0/0	0/0	0/0	0/0	0/0	0/0	0/0	0/0	0/0	0/0	0/0
nipponbareChloroplast	2774	.	A	.	18.7273	.	AN=36	GT	0/0	0/0	0/0	0/0	0/0	0/0	0/0	0/0	0/0	0/0	0/0	0/0	0/0	0/0	0/0	0/0	0/0	0/0
nipponbareChloroplast	2775	.	T	.	23.5025	.	AN=36	GT	0/0	0/0	0/0	0/0	0/0	0/0	0/0	0/0	0/0	0/0	0/0	0/0	0/0	0/0	0/0	0/0	0/0	0/0
nipponbareChloroplast	2776	.	T	.	18.708	.	AN=36	GT	0/0	0/0	0/0	0/0	0/0	0/0	0/0	0/0	0/0	0/0	0/0	0/0	0/0	0/0	0/0	0/0	0/0	0/0
nipponbareChloroplast	2777	.	T	.	20.4407	.	AN=36	GT	0/0	0/0	0/0	0/0	0/0	0/0	0/0	0/0	0/0	0/0	0/0	0/0	0/0	0/0	0/0	0/0	0/0	0/0
nipponbareChloroplast	2778	.	G	.	18.7299	.	AN=36	GT	0/0	0/0	0/0	0/0	0/0	0/0	0/0	0/0	0/0	0/0	0/0	0/0	0/0	0/0	0/0	0/0	0/0	0/0
nipponbareChloroplast	2779	.	T	.	18.7129	.	AN=36	GT	0/0	0/0	0/0	0/0	0/0	0/0	0/0	0/0	0/0	0/0	0/0	0/0	0/0	0/0	0/0	0/0	0/0	0/0
nipponbareChloroplast	2780	.	C	.	20.4473	.	AN=36	GT	0/0	0/0	0/0	0/0	0/0	0/0	0/0	0/0	0/0	0/0	0/0	0/0	0/0	0/0	0/0	0/0	0/0	0/0
nipponbareChloroplast	2781	.	T	.	20.4486	.	AN=36	GT	0/0	0/0	0/0	0/0	0/0	0/0	0/0	0/0	0/0	0/0	0/0	0/0	0/0	0/0	0/0	0/0	0/0	0/0
nipponbareChloroplast	2782	.	T	.	23.4479	.	AN=36	GT	0/0	0/0	0/0	0/0	0/0	0/0	0/0	0/0	0/0	0/0	0/0	0/0	0/0	0/0	0/0	0/0	0/0	0/0
nipponbareChloroplast	2783	.	C	.	20.4586	.	AN=36	GT	0/0	0/0	0/0	0/0	0/0	0/0	0/0	0/0	0/0	0/0	0/0	0/0	0/0	0/0	0/0	0/0	0/0	0/0
nipponbareChloroplast	2784	.	T	.	18.6948	.	AN=36	GT	0/0	0/0	0/0	0/0	0/0	0/0	0/0	0/0	0/0	0/0	0/0	0/0	0/0	0/0	0/0	0/0	0/0	0/0
nipponbareChloroplast	2785	.	A	.	18.7303	.	AN=36	GT	0/0	0/0	0/0	0/0	0/0	0/0	0/0	0/0	0/0	0/0	0/0	0/0	0/0	0/0	0/0	0/0	0/0	0/0
nipponbareChloroplast	2786	.	A	.	23.4454	.	AN=36	GT	0/0	0/0	0/0	0/0	0/0	0/0	0/0	0/0	0/0	0/0	0/0	0/0	0/0	0/0	0/0	0/0	0/0	0/0
nipponbareChloroplast	2787	.	A	.	23.4366	.	AN=36	GT	0/0	0/0	0/0	0/0	0/0	0/0	0/0	0/0	0/0	0/0	0/0	0/0	0/0	0/0	0/0	0/0	0/0	0/0
nipponbareChloroplast	2788	.	A	.	23.514	.	AN=36	GT	0/0	0/0	0/0	0/0	0/0	0/0	0/0	0/0	0/0	0/0	0/0	0/0	0/0	0/0	0/0	0/0	0/0	0/0
nipponbareChloroplast	2789	.	A	.	20.4711	.	AN=36	GT	0/0	0/0	0/0	0/0	0/0	0/0	0/0	0/0	0/0	0/0	0/0	0/0	0/0	0/0	0/0	0/0	0/0	0/0
nipponbareChloroplast	2790	.	A	G	432	.	AC=4;AN=36	GT:PL:GP:GQ	0/0:0,255,255:0,261,273:99	0/0:0,255,255:0,261,273:99	0/0:0,255,255:0,261,273:99	0/0:0,255,255:0,261,273:99	0/0:0,255,255:0,261,273:99	0/0:0,255,255:0,261,273:99	0/0:0,255,255:0,261,273:99	0/0:0,255,255:0,261,273:99	0/0:0,255,255:0,261,273:99	0/0:0,255,255:0,261,273:99	0/0:0,255,255:0,261,273:99	0/0:0,255,255:0,261,273:99	0/0:0,255,255:0,261,273:99	0/0:0,255,255:0,261,273:99	0/0:0,255,255:0,261,273:99	0/0:0,255,255:0,261,273:99	1/1:255,255,0:236,242,0:99	1/1:255,255,0:236,242,0:99
nipponbareChloroplast	2791	.	G	.	23.4744	.	AN=36	GT	0/0	0/0	0/0	0/0	0/0	0/0	0/0	0/0	0/0	0/0	0/0	0/0	0/0	0/0	0/0	0/0	0/0	0/0
nipponbareChloroplast	2792	.	G	.	20.493	.	AN=36	GT	0/0	0/0	0/0	0/0	0/0	0/0	0/0	0/0	0/0	0/0	0/0	0/0	0/0	0/0	0/0	0/0	0/0	0/0
nipponbareChloroplast	2793	.	A	.	18.6941	.	AN=36	GT	0/0	0/0	0/0	0/0	0/0	0/0	0/0	0/0	0/0	0/0	0/0	0/0	0/0	0/0	0/0	0/0	0/0	0/0
nipponbareChloroplast	2794	.	A	.	23.4402	.	AN=36	GT	0/0	0/0	0/0	0/0	0/0	0/0	0/0	0/0	0/0	0/0	0/0	0/0	0/0	0/0	0/0	0/0	0/0	0/0
nipponbareChloroplast	2795	.	A	.	20.4403	.	AN=36	GT	0/0	0/0	0/0	0/0	0/0	0/0	0/0	0/0	0/0	0/0	0/0	0/0	0/0	0/0	0/0	0/0	0/0	0/0
nipponbareChloroplast	2796	.	T	.	20.441	.	AN=36	GT	0/0	0/0	0/0	0/0	0/0	0/0	0/0	0/0	0/0	0/0	0/0	0/0	0/0	0/0	0/0	0/0	0/0	0/0
nipponbareChloroplast	2797	.	A	.	20.4508	.	AN=36	GT	0/0	0/0	0/0	0/0	0/0	0/0	0/0	0/0	0/0	0/0	0/0	0/0	0/0	0/0	0/0	0/0	0/0	0/0
nipponbareChloroplast	2798	.	T	.	20.4583	.	AN=36	GT	0/0	0/0	0/0	0/0	0/0	0/0	0/0	0/0	0/0	0/0	0/0	0/0	0/0	0/0	0/0	0/0	0/0	0/0
nipponbareChloroplast	2799	.	T	.	18.7227	.	AN=36	GT	0/0	0/0	0/0	0/0	0/0	0/0	0/0	0/0	0/0	0/0	0/0	0/0	0/0	0/0	0/0	0/0	0/0	0/0
nipponbareChloroplast	2800	.	G	.	23.4829	.	AN=36	GT	0/0	0/0	0/0	0/0	0/0	0/0	0/0	0/0	0/0	0/0	0/0	0/0	0/0	0/0	0/0	0/0	0/0	0/0
nipponbareChloroplast	2801	.	A	.	18.6961	.	AN=36	GT	0/0	0/0	0/0	0/0	0/0	0/0	0/0	0/0	0/0	0/0	0/0	0/0	0/0	0/0	0/0	0/0	0/0	0/0
nipponbareChloroplast	2802	.	A	.	20.4614	.	AN=36	GT	0/0	0/0	0/0	0/0	0/0	0/0	0/0	0/0	0/0	0/0	0/0	0/0	0/0	0/0	0/0	0/0	0/0	0/0
nipponbareChloroplast	2803	.	T	.	20.501	.	AN=36	GT	0/0	0/0	0/0	0/0	0/0	0/0	0/0	0/0	0/0	0/0	0/0	0/0	0/0	0/0	0/0	0/0	0/0	0/0
nipponbareChloroplast	2804	.	G	.	20.473	.	AN=36	GT	0/0	0/0	0/0	0/0	0/0	0/0	0/0	0/0	0/0	0/0	0/0	0/0	0/0	0/0	0/0	0/0	0/0	0/0
nipponbareChloroplast	2805	.	A	.	23.4463	.	AN=36	GT	0/0	0/0	0/0	0/0	0/0	0/0	0/0	0/0	0/0	0/0	0/0	0/0	0/0	0/0	0/0	0/0	0/0	0/0
nipponbareChloroplast	2806	.	A	.	20.4533	.	AN=36	GT	0/0	0/0	0/0	0/0	0/0	0/0	0/0	0/0	0/0	0/0	0/0	0/0	0/0	0/0	0/0	0/0	0/0	0/0
nipponbareChloroplast	2807	.	T	.	20.4523	.	AN=36	GT	0/0	0/0	0/0	0/0	0/0	0/0	0/0	0/0	0/0	0/0	0/0	0/0	0/0	0/0	0/0	0/0	0/0	0/0
nipponbareChloroplast	2808	.	A	.	23.4489	.	AN=36	GT	0/0	0/0	0/0	0/0	0/0	0/0	0/0	0/0	0/0	0/0	0/0	0/0	0/0	0/0	0/0	0/0	0/0	0/0
nipponbareChloroplast	2809	.	G	.	23.4682	.	AN=36	GT	0/0	0/0	0/0	0/0	0/0	0/0	0/0	0/0	0/0	0/0	0/0	0/0	0/0	0/0	0/0	0/0	0/0	0/0
nipponbareChloroplast	2810	.	A	.	23.442	.	AN=36	GT	0/0	0/0	0/0	0/0	0/0	0/0	0/0	0/0	0/0	0/0	0/0	0/0	0/0	0/0	0/0	0/0	0/0	0/0
nipponbareChloroplast	2811	.	T	.	20.4366	.	AN=36	GT	0/0	0/0	0/0	0/0	0/0	0/0	0/0	0/0	0/0	0/0	0/0	0/0	0/0	0/0	0/0	0/0	0/0	0/0
nipponbareChloroplast	2812	.	C	.	20.5174	.	AN=36	GT	0/0	0/0	0/0	0/0	0/0	0/0	0/0	0/0	0/0	0/0	0/0	0/0	0/0	0/0	0/0	0/0	0/0	0/0
nipponbareChloroplast	2813	.	G	.	23.7888	.	AN=36	GT	0/0	0/0	0/0	0/0	0/0	0/0	0/0	0/0	0/0	0/0	0/0	0/0	0/0	0/0	0/0	0/0	0/0	0/0
nipponbareChloroplast	2814	.	T	.	20.4387	.	AN=36	GT	0/0	0/0	0/0	0/0	0/0	0/0	0/0	0/0	0/0	0/0	0/0	0/0	0/0	0/0	0/0	0/0	0/0	0/0
nipponbareChloroplast	2815	.	A	.	23.4474	.	AN=36	GT	0/0	0/0	0/0	0/0	0/0	0/0	0/0	0/0	0/0	0/0	0/0	0/0	0/0	0/0	0/0	0/0	0/0	0/0
nipponbareChloroplast	2816	.	A	.	20.4878	.	AN=36	GT	0/0	0/0	0/0	0/0	0/0	0/0	0/0	0/0	0/0	0/0	0/0	0/0	0/0	0/0	0/0	0/0	0/0	0/0
nipponbareChloroplast	2817	.	A	.	20.4889	.	AN=36	GT	0/0	0/0	0/0	0/0	0/0	0/0	0/0	0/0	0/0	0/0	0/0	0/0	0/0	0/0	0/0	0/0	0/0	0/0
nipponbareChloroplast	2818	.	T	.	20.4386	.	AN=36	GT	0/0	0/0	0/0	0/0	0/0	0/0	0/0	0/0	0/0	0/0	0/0	0/0	0/0	0/0	0/0	0/0	0/0	0/0
nipponbareChloroplast	2819	.	T	.	23.4605	.	AN=36	GT	0/0	0/0	0/0	0/0	0/0	0/0	0/0	0/0	0/0	0/0	0/0	0/0	0/0	0/0	0/0	0/0	0/0	0/0
nipponbareChloroplast	2820	.	C	.	18.7212	.	AN=36	GT	0/0	0/0	0/0	0/0	0/0	0/0	0/0	0/0	0/0	0/0	0/0	0/0	0/0	0/0	0/0	0/0	0/0	0/0
nipponbareChloroplast	2821	.	T	.	20.4634	.	AN=36	GT	0/0	0/0	0/0	0/0	0/0	0/0	0/0	0/0	0/0	0/0	0/0	0/0	0/0	0/0	0/0	0/0	0/0	0/0
nipponbareChloroplast	2822	.	G	.	20.59	.	AN=36	GT	0/0	0/0	0/0	0/0	0/0	0/0	0/0	0/0	0/0	0/0	0/0	0/0	0/0	0/0	0/0	0/0	0/0	0/0
nipponbareChloroplast	2823	.	A	.	20.4628	.	AN=36	GT	0/0	0/0	0/0	0/0	0/0	0/0	0/0	0/0	0/0	0/0	0/0	0/0	0/0	0/0	0/0	0/0	0/0	0/0
nipponbareChloroplast	2824	.	A	.	20.4355	.	AN=36	GT	0/0	0/0	0/0	0/0	0/0	0/0	0/0	0/0	0/0	0/0	0/0	0/0	0/0	0/0	0/0	0/0	0/0	0/0
nipponbareChloroplast	2825	.	A	.	20.4673	.	AN=36	GT	0/0	0/0	0/0	0/0	0/0	0/0	0/0	0/0	0/0	0/0	0/0	0/0	0/0	0/0	0/0	0/0	0/0	0/0
nipponbareChloroplast	2826	.	C	.	23.4399	.	AN=36	GT	0/0	0/0	0/0	0/0	0/0	0/0	0/0	0/0	0/0	0/0	0/0	0/0	0/0	0/0	0/0	0/0	0/0	0/0
nipponbareChloroplast	2827	.	T	.	20.4529	.	AN=36	GT	0/0	0/0	0/0	0/0	0/0	0/0	0/0	0/0	0/0	0/0	0/0	0/0	0/0	0/0	0/0	0/0	0/0	0/0
nipponbareChloroplast	2828	.	T	.	23.4394	.	AN=36	GT	0/0	0/0	0/0	0/0	0/0	0/0	0/0	0/0	0/0	0/0	0/0	0/0	0/0	0/0	0/0	0/0	0/0	0/0
nipponbareChloroplast	2829	.	T	.	20.4532	.	AN=36	GT	0/0	0/0	0/0	0/0	0/0	0/0	0/0	0/0	0/0	0/0	0/0	0/0	0/0	0/0	0/0	0/0	0/0	0/0
nipponbareChloroplast	2830	.	G	.	18.7398	.	AN=36	GT	0/0	0/0	0/0	0/0	0/0	0/0	0/0	0/0	0/0	0/0	0/0	0/0	0/0	0/0	0/0	0/0	0/0	0/0
nipponbareChloroplast	2831	.	G	.	18.7385	.	AN=36	GT	0/0	0/0	0/0	0/0	0/0	0/0	0/0	0/0	0/0	0/0	0/0	0/0	0/0	0/0	0/0	0/0	0/0	0/0
nipponbareChloroplast	2832	.	T	C	198	.	AC=2;AN=36	GT:PL:GP:GQ	0/0:0,255,255:0,264,279:99	0/0:0,255,255:0,264,279:99	0/0:0,255,255:0,264,279:99	0/0:0,255,255:0,264,279:99	0/0:0,255,255:0,264,279:99	0/0:0,255,255:0,264,279:99	0/0:0,255,255:0,264,279:99	0/0:0,255,255:0,264,279:99	0/0:0,255,255:0,264,279:99	0/0:0,255,255:0,264,279:99	0/0:0,255,255:0,264,279:99	0/0:0,255,255:0,264,279:99	0/0:0,255,255:0,264,279:99	0/0:0,255,255:0,264,279:99	0/0:0,255,255:0,264,279:99	0/0:0,255,255:0,264,279:99	1/1:255,255,0:230,239,0:99	0/0:0,255,255:0,264,279:99
nipponbareChloroplast	2833	.	A	.	999	.	AN=36	GT	0/0	0/0	0/0	0/0	0/0	0/0	0/0	0/0	0/0	0/0	0/0	0/0	0/0	0/0	0/0	0/0	0/0	0/0
nipponbareChloroplast	2834	.	T	.	20.4566	.	AN=36	GT	0/0	0/0	0/0	0/0	0/0	0/0	0/0	0/0	0/0	0/0	0/0	0/0	0/0	0/0	0/0	0/0	0/0	0/0
nipponbareChloroplast	2835	.	T	.	999	.	AN=36	GT	0/0	0/0	0/0	0/0	0/0	0/0	0/0	0/0	0/0	0/0	0/0	0/0	0/0	0/0	0/0	0/0	0/0	0/0
nipponbareChloroplast	2836	.	T	.	20.4688	.	AN=36	GT	0/0	0/0	0/0	0/0	0/0	0/0	0/0	0/0	0/0	0/0	0/0	0/0	0/0	0/0	0/0	0/0	0/0	0/0
nipponbareChloroplast	2837	.	C	.	20.4369	.	AN=36	GT	0/0	0/0	0/0	0/0	0/0	0/0	0/0	0/0	0/0	0/0	0/0	0/0	0/0	0/0	0/0	0/0	0/0	0/0
nipponbareChloroplast	2838	.	T	.	20.5029	.	AN=36	GT	0/0	0/0	0/0	0/0	0/0	0/0	0/0	0/0	0/0	0/0	0/0	0/0	0/0	0/0	0/0	0/0	0/0	0/0
nipponbareChloroplast	2839	.	T	.	999	.	AN=36	GT	0/0	0/0	0/0	0/0	0/0	0/0	0/0	0/0	0/0	0/0	0/0	0/0	0/0	0/0	0/0	0/0	0/0	0/0
nipponbareChloroplast	2840	.	T	.	23.4819	.	AN=36	GT	0/0	0/0	0/0	0/0	0/0	0/0	0/0	0/0	0/0	0/0	0/0	0/0	0/0	0/0	0/0	0/0	0/0	0/0
nipponbareChloroplast	2841	.	T	.	23.4367	.	AN=36	GT	0/0	0/0	0/0	0/0	0/0	0/0	0/0	0/0	0/0	0/0	0/0	0/0	0/0	0/0	0/0	0/0	0/0	0/0
nipponbareChloroplast	2842	.	T	.	18.6906	.	AN=36	GT	0/0	0/0	0/0	0/0	0/0	0/0	0/0	0/0	0/0	0/0	0/0	0/0	0/0	0/0	0/0	0/0	0/0	0/0
nipponbareChloroplast	2843	.	C	.	23.449	.	AN=36	GT	0/0	0/0	0/0	0/0	0/0	0/0	0/0	0/0	0/0	0/0	0/0	0/0	0/0	0/0	0/0	0/0	0/0	0/0
nipponbareChloroplast	2844	.	T	.	23.4585	.	AN=36	GT	0/0	0/0	0/0	0/0	0/0	0/0	0/0	0/0	0/0	0/0	0/0	0/0	0/0	0/0	0/0	0/0	0/0	0/0
nipponbareChloroplast	2845	.	T	.	23.5078	.	AN=36	GT	0/0	0/0	0/0	0/0	0/0	0/0	0/0	0/0	0/0	0/0	0/0	0/0	0/0	0/0	0/0	0/0	0/0	0/0
nipponbareChloroplast	2846	.	C	.	18.7402	.	AN=36	GT	0/0	0/0	0/0	0/0	0/0	0/0	0/0	0/0	0/0	0/0	0/0	0/0	0/0	0/0	0/0	0/0	0/0	0/0
nipponbareChloroplast	2847	.	C	.	20.6501	.	AN=36	GT	0/0	0/0	0/0	0/0	0/0	0/0	0/0	0/0	0/0	0/0	0/0	0/0	0/0	0/0	0/0	0/0	0/0	0/0
nipponbareChloroplast	2848	.	G	.	20.6715	.	AN=36	GT	0/0	0/0	0/0	0/0	0/0	0/0	0/0	0/0	0/0	0/0	0/0	0/0	0/0	0/0	0/0	0/0	0/0	0/0
nipponbareChloroplast	2849	.	G	.	20.6602	.	AN=36	GT	0/0	0/0	0/0	0/0	0/0	0/0	0/0	0/0	0/0	0/0	0/0	0/0	0/0	0/0	0/0	0/0	0/0	0/0
nipponbareChloroplast	2850	.	A	.	18.6993	.	AN=36	GT	0/0	0/0	0/0	0/0	0/0	0/0	0/0	0/0	0/0	0/0	0/0	0/0	0/0	0/0	0/0	0/0	0/0	0/0
nipponbareChloroplast	2851	.	C	.	20.4551	.	AN=36	GT	0/0	0/0	0/0	0/0	0/0	0/0	0/0	0/0	0/0	0/0	0/0	0/0	0/0	0/0	0/0	0/0	0/0	0/0
nipponbareChloroplast	2852	.	A	.	18.7217	.	AN=36	GT	0/0	0/0	0/0	0/0	0/0	0/0	0/0	0/0	0/0	0/0	0/0	0/0	0/0	0/0	0/0	0/0	0/0	0/0
nipponbareChloroplast	2853	.	A	.	23.4492	.	AN=36	GT	0/0	0/0	0/0	0/0	0/0	0/0	0/0	0/0	0/0	0/0	0/0	0/0	0/0	0/0	0/0	0/0	0/0	0/0
nipponbareChloroplast	2854	.	G	.	23.4457	.	AN=36	GT	0/0	0/0	0/0	0/0	0/0	0/0	0/0	0/0	0/0	0/0	0/0	0/0	0/0	0/0	0/0	0/0	0/0	0/0
nipponbareChloroplast	2855	.	A	.	20.4492	.	AN=36	GT	0/0	0/0	0/0	0/0	0/0	0/0	0/0	0/0	0/0	0/0	0/0	0/0	0/0	0/0	0/0	0/0	0/0	0/0
nipponbareChloroplast	2856	.	C	.	23.443	.	AN=36	GT	0/0	0/0	0/0	0/0	0/0	0/0	0/0	0/0	0/0	0/0	0/0	0/0	0/0	0/0	0/0	0/0	0/0	0/0
nipponbareChloroplast	2857	.	T	A	914	.	AC=8;AN=36	GT:PL:GP:GQ	0/0:0,255,255:0,257,266:99	0/0:0,255,255:0,257,266:99	0/0:0,255,255:0,257,266:99	0/0:0,255,255:0,257,266:99	0/0:0,255,255:0,257,266:99	0/0:0,255,255:0,257,266:99	0/0:0,255,255:0,257,266:99	0/0:0,255,255:0,257,266:99	0/0:0,255,255:0,257,266:99	0/0:0,255,255:0,257,266:99	0/0:0,255,255:0,257,266:99	0/0:0,255,255:0,257,266:99	1/1:255,255,0:243,246,0:99	0/0:0,255,255:0,257,266:99	0/0:0,255,255:0,257,266:99	1/1:255,255,0:243,246,0:99	1/1:255,255,0:243,246,0:99	1/1:255,255,0:243,246,0:99
nipponbareChloroplast	2858	.	G	.	20.5189	.	AN=36	GT	0/0	0/0	0/0	0/0	0/0	0/0	0/0	0/0	0/0	0/0	0/0	0/0	0/0	0/0	0/0	0/0	0/0	0/0
nipponbareChloroplast	2859	.	T	.	18.7188	.	AN=36	GT	0/0	0/0	0/0	0/0	0/0	0/0	0/0	0/0	0/0	0/0	0/0	0/0	0/0	0/0	0/0	0/0	0/0	0/0
nipponbareChloroplast	2860	.	T	.	20.4636	.	AN=36	GT	0/0	0/0	0/0	0/0	0/0	0/0	0/0	0/0	0/0	0/0	0/0	0/0	0/0	0/0	0/0	0/0	0/0	0/0
nipponbareChloroplast	2861	.	C	.	20.5033	.	AN=36	GT	0/0	0/0	0/0	0/0	0/0	0/0	0/0	0/0	0/0	0/0	0/0	0/0	0/0	0/0	0/0	0/0	0/0	0/0
nipponbareChloroplast	2862	.	T	.	23.5293	.	AN=36	GT	0/0	0/0	0/0	0/0	0/0	0/0	0/0	0/0	0/0	0/0	0/0	0/0	0/0	0/0	0/0	0/0	0/0	0/0
nipponbareChloroplast	2863	.	C	.	23.5013	.	AN=36	GT	0/0	0/0	0/0	0/0	0/0	0/0	0/0	0/0	0/0	0/0	0/0	0/0	0/0	0/0	0/0	0/0	0/0	0/0
nipponbareChloroplast	2864	.	G	.	18.7801	.	AN=36	GT	0/0	0/0	0/0	0/0	0/0	0/0	0/0	0/0	0/0	0/0	0/0	0/0	0/0	0/0	0/0	0/0	0/0	0/0
nipponbareChloroplast	2865	.	T	.	20.4614	.	AN=36	GT	0/0	0/0	0/0	0/0	0/0	0/0	0/0	0/0	0/0	0/0	0/0	0/0	0/0	0/0	0/0	0/0	0/0	0/0
nipponbareChloroplast	2866	.	A	.	18.7455	.	AN=36	GT	0/0	0/0	0/0	0/0	0/0	0/0	0/0	0/0	0/0	0/0	0/0	0/0	0/0	0/0	0/0	0/0	0/0	0/0
nipponbareChloroplast	2867	.	G	.	18.7129	.	AN=36	GT	0/0	0/0	0/0	0/0	0/0	0/0	0/0	0/0	0/0	0/0	0/0	0/0	0/0	0/0	0/0	0/0	0/0	0/0
nipponbareChloroplast	2868	.	C	.	20.5512	.	AN=36	GT	0/0	0/0	0/0	0/0	0/0	0/0	0/0	0/0	0/0	0/0	0/0	0/0	0/0	0/0	0/0	0/0	0/0	0/0
nipponbareChloroplast	2869	.	G	.	18.7753	.	AN=36	GT	0/0	0/0	0/0	0/0	0/0	0/0	0/0	0/0	0/0	0/0	0/0	0/0	0/0	0/0	0/0	0/0	0/0	0/0
nipponbareChloroplast	2870	.	A	.	20.4866	.	AN=36	GT	0/0	0/0	0/0	0/0	0/0	0/0	0/0	0/0	0/0	0/0	0/0	0/0	0/0	0/0	0/0	0/0	0/0	0/0
nipponbareChloroplast	2871	.	G	.	23.4385	.	AN=36	GT	0/0	0/0	0/0	0/0	0/0	0/0	0/0	0/0	0/0	0/0	0/0	0/0	0/0	0/0	0/0	0/0	0/0	0/0
nipponbareChloroplast	2872	.	A	.	20.5053	.	AN=36	GT	0/0	0/0	0/0	0/0	0/0	0/0	0/0	0/0	0/0	0/0	0/0	0/0	0/0	0/0	0/0	0/0	0/0	0/0
[truncated: 17,745,247 more chars]
